# Supplementary material for: Integrating Peak Colocalization and Motif Enrichment Analysis for the Discovery of Genome-Wide Regulatory Modules and Transcription Factor Recruitment Rules
Source: Front Genet. 2020 Feb 21;11:72. doi: 10.3389/fgene.2020.00072 (PMC7046753; doi:10.3389/fgene.2020.00072)
Supplement: Supplementary Table 4 — Results of the peak/summit overlap step between all pairs of ENCODE datasets in the K562 cell line within FOS peaks. [file Table_4.xlsx]

## Sheet: Base TF FOS
Base TF	TF_exp_A	TF_exp_B	TF_name_A	TF_name_B	FOS peaks	TF_A_peaks_in_FOS	TF_B_peaks_in_FOS	Co binding peaks in FOS	expected value	p-value Poisson	Corrected p-value
FOS	ENCFF396GUH	ENCFF396GUH	ADNP	ADNP	7646	575	575	575	43.2416	0	0
FOS	ENCFF396GUH	ENCFF360BTO	ADNP	AFF1	7646	575	1689	326	127.017	2.04976e-49	2.21868e-44
FOS	ENCFF396GUH	ENCFF836VRV	ADNP	AGO1	7646	575	329	5	24.7417	1.38926e-06	0.150375
FOS	ENCFF396GUH	ENCFF010MMQ	ADNP	ARHGAP35	7646	575	85	10	6.39223	0.0525595	1
FOS	ENCFF396GUH	ENCFF225MPC	ADNP	ARID1B	7646	575	3601	499	270.805	7.9273e-36	8.58059e-31
FOS	ENCFF396GUH	ENCFF332ICQ	ADNP	ARID2	7646	575	139	24	10.4532	0.00013474	1
FOS	ENCFF396GUH	ENCFF835KAT	ADNP	ARID3A	7646	575	1611	286	121.152	1.89144e-37	2.04732e-32
FOS	ENCFF396GUH	ENCFF235ZZP	ADNP	ASH1L	7646	575	2156	44	162.137	2.48307e-28	2.6877e-23
FOS	ENCFF396GUH	ENCFF002CVM	ADNP	ATF1	7646	575	3090	360	232.376	2.03757e-15	2.20548e-10
FOS	ENCFF396GUH	ENCFF968KBN	ADNP	ATF2	7646	575	2169	296	163.115	2.96556e-21	3.20995e-16
FOS	ENCFF396GUH	ENCFF958KNK	ADNP	ATF3	7646	575	4217	513	317.13	1.4307e-24	1.5486e-19
FOS	ENCFF396GUH	ENCFF710IEF	ADNP	ATF4	7646	575	1251	180	94.0786	1.16833e-15	1.26461e-10
FOS	ENCFF396GUH	ENCFF868QLL	ADNP	ATF7	7646	575	4771	489	358.792	1.12434e-11	1.217e-06
FOS	ENCFF396GUH	ENCFF423EMU	ADNP	BACH1	7646	575	557	97	41.8879	1.47155e-13	1.59282e-08
FOS	ENCFF396GUH	ENCFF057ZUY	ADNP	BCOR	7646	575	1077	262	80.9933	2.63382e-57	2.85087e-52
FOS	ENCFF396GUH	ENCFF002CVP	ADNP	BDP1	7646	575	90	43	6.76824	9.7704e-21	1.05756e-15
FOS	ENCFF396GUH	ENCFF179NDS	ADNP	BHLHE40	7646	575	2771	309	208.387	1.53208e-11	1.65834e-06
FOS	ENCFF396GUH	ENCFF048OIZ	ADNP	BMI1	7646	575	290	16	21.8088	0.0422716	1
FOS	ENCFF396GUH	ENCFF549GMO	ADNP	BRCA1	7646	575	2	0	0.150405	0.860359	1
FOS	ENCFF396GUH	ENCFF714XHL	ADNP	BRD4	7646	575	259	58	19.4775	9.17884e-13	9.93527e-08
FOS	ENCFF396GUH	ENCFF666LZV	ADNP	BRD9	7646	575	1171	260	88.0624	6.56579e-50	7.10688e-45
FOS	ENCFF396GUH	ENCFF002CVR	ADNP	BRF1	7646	575	73	35	5.4898	3.06233e-17	3.3147e-12
FOS	ENCFF396GUH	ENCFF002CVS	ADNP	BRF2	7646	575	9	1	0.676824	0.343981	1
FOS	ENCFF396GUH	ENCFF996ZGL	ADNP	C11orf30	7646	575	2882	299	216.734	2.02845e-08	0.00219562
FOS	ENCFF396GUH	ENCFF642BNC	ADNP	CBFA2T2	7646	575	2583	360	194.249	7.0393e-27	7.61941e-22
FOS	ENCFF396GUH	ENCFF993GXU	ADNP	CBFA2T3	7646	575	2668	425	200.641	1.53995e-43	1.66686e-38
FOS	ENCFF396GUH	ENCFF484DKT	ADNP	CBX1	7646	575	991	98	74.5259	0.00139815	1
FOS	ENCFF396GUH	ENCFF455TDM	ADNP	CBX3	7646	575	2271	324	170.785	6.07057e-26	6.57085e-21
FOS	ENCFF396GUH	ENCFF062ARS	ADNP	CBX5	7646	575	426	76	32.0364	1.73876e-11	1.88205e-06
FOS	ENCFF396GUH	ENCFF456PQY	ADNP	CBX8	7646	575	0	0	0	1	1
FOS	ENCFF396GUH	ENCFF874QUM	ADNP	CC2D1A	7646	575	1812	269	136.267	3.79299e-24	4.10557e-19
FOS	ENCFF396GUH	ENCFF583GKE	ADNP	CCAR2	7646	575	50	10	3.76014	0.00362465	1
FOS	ENCFF396GUH	ENCFF002CVU	ADNP	CCNT2	7646	575	2460	265	184.999	5.92673e-09	0.000641515
FOS	ENCFF396GUH	ENCFF643TEZ	ADNP	CDC5L	7646	575	193	55	14.5141	3.10036e-16	3.35586e-11
FOS	ENCFF396GUH	ENCFF813LOW_ENCFF429XKT	ADNP	CEBPB	7646	575	1360	198	102.276	1.66023e-17	1.79705e-12
FOS	ENCFF396GUH	ENCFF925MHB	ADNP	CEBPZ	7646	575	587	4	44.144	1.06606e-14	1.15391e-09
FOS	ENCFF396GUH	ENCFF859FVX	ADNP	CHAMP1	7646	575	1136	261	85.4303	1.11927e-52	1.21151e-47
FOS	ENCFF396GUH	ENCFF684MLP	ADNP	COPS2	7646	575	11	0	0.82723	0.437259	1
FOS	ENCFF396GUH	ENCFF665FHC	ADNP	CREB3	7646	575	617	96	46.4001	6.88855e-11	7.45624e-06
FOS	ENCFF396GUH	ENCFF582YPB	ADNP	CREB3L1	7646	575	1942	189	146.044	8.99794e-05	1
FOS	ENCFF396GUH	ENCFF948TXN	ADNP	CREM	7646	575	4808	432	361.575	3.02673e-05	1
FOS	ENCFF396GUH	ENCFF117EWO	ADNP	CSDE1	7646	575	547	70	41.1359	1.12711e-05	1
FOS	ENCFF396GUH	ENCFF152VMJ	ADNP	CTBP1	7646	575	3662	396	275.392	1.64005e-12	1.77521e-07
FOS	ENCFF396GUH	ENCFF002DDJ_ENCFF002DBD	ADNP	CTCF	7646	575	392	27	29.4795	0.0687507	1
FOS	ENCFF396GUH	ENCFF962FQM	ADNP	CTCFL	7646	575	388	21	29.1787	0.0243163	1
FOS	ENCFF396GUH	ENCFF517YCC	ADNP	CUX1	7646	575	736	152	55.3492	6.27134e-27	6.78816e-22
FOS	ENCFF396GUH	ENCFF526HLP	ADNP	DACH1	7646	575	1369	242	102.953	9.35922e-32	1.01305e-26
FOS	ENCFF396GUH	ENCFF338HQY	ADNP	DDX20	7646	575	2408	187	181.088	0.0265054	1
FOS	ENCFF396GUH	ENCFF786WZD	ADNP	DEAF1	7646	575	810	58	60.9142	0.0487307	1
FOS	ENCFF396GUH	ENCFF408SNO	ADNP	DIDO1	7646	575	696	61	52.3411	0.0258498	1
FOS	ENCFF396GUH	ENCFF034PQD	ADNP	DNMT1	7646	575	82	16	6.16662	0.000438539	1
FOS	ENCFF396GUH	ENCFF774QKS_ENCFF823SYE	ADNP	DPF2	7646	575	2856	462	214.779	8.92972e-49	9.66562e-44
FOS	ENCFF396GUH	ENCFF106DAY	ADNP	E2F1	7646	575	3373	306	253.659	0.00014426	1
FOS	ENCFF396GUH	ENCFF225TLP	ADNP	E2F4	7646	575	1752	68	131.755	3.38221e-10	3.66094e-05
FOS	ENCFF396GUH	ENCFF356ASJ	ADNP	E2F5	7646	575	1561	233	117.391	1.8055e-21	1.95429e-16
FOS	ENCFF396GUH	ENCFF417DTI_ENCFF917COW	ADNP	E2F6	7646	575	1537	77	115.587	3.04327e-05	1
FOS	ENCFF396GUH	ENCFF310AGG	ADNP	E2F7	7646	575	469	57	35.2701	0.000189157	1
FOS	ENCFF396GUH	ENCFF925DJG	ADNP	E2F8	7646	575	1491	175	112.127	8.95923e-09	0.000969756
FOS	ENCFF396GUH	ENCFF083YCQ	ADNP	E4F1	7646	575	3386	332	254.636	4.85932e-07	0.0525978
FOS	ENCFF396GUH	ENCFF806BDC	ADNP	EHMT2	7646	575	1452	262	109.194	1.47156e-35	1.59283e-30
FOS	ENCFF396GUH	ENCFF502KHR	ADNP	ELF4	7646	575	2176	167	163.641	0.0298171	1
FOS	ENCFF396GUH	ENCFF019PEL	ADNP	ELK1	7646	575	444	22	33.39	0.00928326	1
FOS	ENCFF396GUH	ENCFF549TYR	ADNP	EP300	7646	575	3330	482	250.425	5.82171e-39	6.30147e-34
FOS	ENCFF396GUH	ENCFF925ANU	ADNP	EP400	7646	575	2903	358	218.313	1.22934e-18	1.33065e-13
FOS	ENCFF396GUH	ENCFF213EPU	ADNP	ESRRA	7646	575	2380	276	178.982	3.9746e-12	4.30215e-07
FOS	ENCFF396GUH	ENCFF076YZO	ADNP	ETS1	7646	575	1135	102	85.3551	0.00857494	1
FOS	ENCFF396GUH	ENCFF772HOY	ADNP	ETS2	7646	575	30	2	2.25608	0.26661	1
FOS	ENCFF396GUH	ENCFF404YMX	ADNP	ETV1	7646	575	1778	232	133.71	3.81737e-15	4.13196e-10
FOS	ENCFF396GUH	ENCFF545VNY	ADNP	ETV6	7646	575	692	137	52.0403	6.88075e-23	7.44779e-18
FOS	ENCFF396GUH	ENCFF820EVZ	ADNP	EWSR1	7646	575	23	10	1.72966	1.1713e-05	1
FOS	ENCFF396GUH	ENCFF883WYX	ADNP	FIP1L1	7646	575	552	10	41.5119	3.92259e-09	0.000424586
FOS	ENCFF396GUH	ENCFF002CVW	ADNP	FOS	7646	575	7646	575	575	0.0166346	1
FOS	ENCFF396GUH	ENCFF473GCH	ADNP	FOSL1	7646	575	3150	413	236.889	1.19238e-25	1.29064e-20
FOS	ENCFF396GUH	ENCFF809YFY	ADNP	FOXA1	7646	575	119	28	8.94912	1.90177e-07	0.020585
FOS	ENCFF396GUH	ENCFF452SPE	ADNP	FOXJ2	7646	575	1283	200	96.4851	1.23655e-20	1.33845e-15
FOS	ENCFF396GUH	ENCFF699ZII	ADNP	FOXM1	7646	575	2083	313	156.647	1.45083e-28	1.57039e-23
FOS	ENCFF396GUH	ENCFF142CPK	ADNP	FUS	7646	575	165	7	12.4084	0.0367004	1
FOS	ENCFF396GUH	ENCFF833FCO	ADNP	GABPA	7646	575	2151	172	161.761	0.0221352	1
FOS	ENCFF396GUH	ENCFF517KRT	ADNP	GABPB1	7646	575	2684	188	201.844	0.0178882	1
FOS	ENCFF396GUH	ENCFF632NQI	ADNP	GATA1	7646	575	1293	270	97.2371	4.58675e-47	4.96474e-42
FOS	ENCFF396GUH	ENCFF732HOE	ADNP	GATA2	7646	575	1029	242	77.3836	1.17644e-50	1.27339e-45
FOS	ENCFF396GUH	ENCFF253FZN	ADNP	GATAD2A	7646	575	1145	217	86.1071	1.48006e-32	1.60203e-27
FOS	ENCFF396GUH	ENCFF549KOD	ADNP	GATAD2B	7646	575	1150	238	86.4831	3.79985e-41	4.11299e-36
FOS	ENCFF396GUH	ENCFF126BCK	ADNP	GMEB1	7646	575	2683	335	201.769	2.72877e-18	2.95364e-13
FOS	ENCFF396GUH	ENCFF167HYX	ADNP	GTF2A2	7646	575	158	8	11.882	0.0681247	1
FOS	ENCFF396GUH	ENCFF002CWR	ADNP	GTF2B	7646	575	515	13	38.7294	1.07222e-06	0.116058
FOS	ENCFF396GUH	ENCFF778RMG	ADNP	GTF2E2	7646	575	950	99	71.4426	0.000350457	1
FOS	ENCFF396GUH	ENCFF002CYL	ADNP	GTF3C2	7646	575	128	65	9.62595	6.71433e-32	7.26765e-27
FOS	ENCFF396GUH	ENCFF474NLG	ADNP	HCFC1	7646	575	1898	109	142.735	0.000495791	1
FOS	ENCFF396GUH	ENCFF580DYE	ADNP	HDAC3	7646	575	1131	259	85.0543	4.83564e-52	5.23414e-47
FOS	ENCFF396GUH	ENCFF998HOR	ADNP	HDAC6	7646	575	100	19	7.52027	0.000198303	1
FOS	ENCFF396GUH	ENCFF939ZFS	ADNP	HDAC8	7646	575	353	47	26.5466	9.69831e-05	1
FOS	ENCFF396GUH	ENCFF676NPW	ADNP	HES1	7646	575	1301	259	97.8387	7.64253e-42	8.27235e-37
FOS	ENCFF396GUH	ENCFF265LKN	ADNP	HINFP	7646	575	360	53	27.073	3.43432e-06	0.371734
FOS	ENCFF396GUH	ENCFF396NSO	ADNP	HLTF	7646	575	468	121	35.1949	8.52883e-30	9.23169e-25
FOS	ENCFF396GUH	ENCFF558DSF	ADNP	HMBOX1	7646	575	1714	300	128.897	4.05556e-38	4.38978e-33
FOS	ENCFF396GUH	ENCFF002CWT	ADNP	HMGN3	7646	575	1728	146	129.95	0.0127277	1
FOS	ENCFF396GUH	ENCFF292JRY	ADNP	HNRNPH1	7646	575	13	0	0.977635	0.3762	1
FOS	ENCFF396GUH	ENCFF777CWV	ADNP	HNRNPK	7646	575	317	6	23.8393	1.13022e-05	1
FOS	ENCFF396GUH	ENCFF010STZ	ADNP	HNRNPL	7646	575	350	22	26.321	0.0581868	1
FOS	ENCFF396GUH	ENCFF122QSN	ADNP	HNRNPLL	7646	575	1529	54	114.985	9.41813e-11	1.01943e-05
FOS	ENCFF396GUH	ENCFF768TJI	ADNP	HNRNPUL1	7646	575	46	11	3.45933	0.000668935	1
FOS	ENCFF396GUH	ENCFF835YLR	ADNP	ID3	7646	575	1087	202	81.7454	2.04433e-29	2.21281e-24
FOS	ENCFF396GUH	ENCFF415YPX	ADNP	ILF3	7646	575	283	87	21.2824	9.35626e-27	1.01273e-21
FOS	ENCFF396GUH	ENCFF176NOI	ADNP	ILK	7646	575	32	13	2.40649	1.31396e-06	0.142224
FOS	ENCFF396GUH	ENCFF388AJH	ADNP	IRF1	7646	575	317	43	23.8393	0.000122796	1
FOS	ENCFF396GUH	ENCFF284VUQ	ADNP	IRF1_0	7646	575	3024	149	227.413	6.61395e-09	0.0007159
FOS	ENCFF396GUH	ENCFF909LKK	ADNP	IRF1_1	7646	575	1333	129	100.245	0.000802637	1
FOS	ENCFF396GUH	ENCFF908UIY	ADNP	IRF1_2	7646	575	1501	148	112.879	0.000227218	1
FOS	ENCFF396GUH	ENCFF730RUF	ADNP	IRF1_3	7646	575	144	29	10.8292	2.25781e-06	0.244388
FOS	ENCFF396GUH	ENCFF384YDT	ADNP	IRF2	7646	575	948	87	71.2922	0.00849227	1
FOS	ENCFF396GUH	ENCFF196DHR	ADNP	IRF9	7646	575	472	90	35.4957	8.47782e-15	9.17647e-10
FOS	ENCFF396GUH	ENCFF629BFI	ADNP	JUN	7646	575	4493	515	337.886	7.95165e-20	8.60695e-15
FOS	ENCFF396GUH	ENCFF417QAJ	ADNP	JUN_0	7646	575	3105	432	233.504	1.15648e-31	1.25178e-26
FOS	ENCFF396GUH	ENCFF573GQX	ADNP	JUN_1	7646	575	2392	375	179.885	2.58525e-37	2.7983e-32
FOS	ENCFF396GUH	ENCFF192BTP	ADNP	JUN_2	7646	575	2591	396	194.85	4.94865e-37	5.35646e-32
FOS	ENCFF396GUH	ENCFF077UYM	ADNP	JUN_3	7646	575	3200	418	240.649	1.20103e-25	1.30001e-20
FOS	ENCFF396GUH	ENCFF426DUB	ADNP	JUNB	7646	575	2321	359	174.546	9.93438e-35	1.07531e-29
FOS	ENCFF396GUH	ENCFF337DKJ	ADNP	JUND	7646	575	5214	543	392.107	9.72358e-14	1.05249e-08
FOS	ENCFF396GUH	ENCFF772QPO	ADNP	KAT8	7646	575	83	7	6.24183	0.142548	1
FOS	ENCFF396GUH	ENCFF838COI_ENCFF738WCE	ADNP	KDM1A	7646	575	1550	327	116.564	1.75528e-57	1.89993e-52
FOS	ENCFF396GUH	ENCFF042RAK	ADNP	KDM4B	7646	575	756	48	56.8533	0.0277519	1
FOS	ENCFF396GUH	ENCFF368TYM	ADNP	KDM5B	7646	575	1579	80	118.745	3.50096e-05	1
FOS	ENCFF396GUH	ENCFF962VSZ	ADNP	KHSRP	7646	575	578	113	43.4672	7.6939e-19	8.32796e-14
FOS	ENCFF396GUH	ENCFF717TWA	ADNP	KLF1	7646	575	835	62	62.7943	0.0503431	1
FOS	ENCFF396GUH	ENCFF802XZN	ADNP	KLF13	7646	575	762	83	57.3045	0.000279593	1
FOS	ENCFF396GUH	ENCFF844HBQ	ADNP	KLF16	7646	575	1256	233	94.4546	1.65823e-33	1.79489e-28
FOS	ENCFF396GUH	ENCFF314ULQ	ADNP	L3MBTL2	7646	575	3290	306	247.417	3.62144e-05	1
FOS	ENCFF396GUH	ENCFF511OXK	ADNP	LARP7	7646	575	159	24	11.9572	0.000754172	1
FOS	ENCFF396GUH	ENCFF659WAF	ADNP	LEF1	7646	575	2289	383	172.139	7.27162e-44	7.87088e-39
FOS	ENCFF396GUH	ENCFF308IXJ	ADNP	MAFF	7646	575	1501	280	112.879	3.05173e-40	3.30322e-35
FOS	ENCFF396GUH	ENCFF927JBT	ADNP	MAFG	7646	575	1840	299	138.373	1.17773e-32	1.27479e-27
FOS	ENCFF396GUH	ENCFF812QPN	ADNP	MAFK	7646	575	1957	300	147.172	8.82353e-29	9.55068e-24
FOS	ENCFF396GUH	ENCFF799HIG_ENCFF422NGZ	ADNP	MAX	7646	575	3129	266	235.309	0.00358607	1
FOS	ENCFF396GUH	ENCFF470MLY	ADNP	MBD2	7646	575	3612	253	271.632	0.0130349	1
FOS	ENCFF396GUH	ENCFF226CZE	ADNP	MCM2	7646	575	42	7	3.15851	0.0264377	1
FOS	ENCFF396GUH	ENCFF679ITJ	ADNP	MCM3	7646	575	22	5	1.65446	0.0197505	1
FOS	ENCFF396GUH	ENCFF920RYJ	ADNP	MCM5	7646	575	3	2	0.225608	0.0203095	1
FOS	ENCFF396GUH	ENCFF577UJR	ADNP	MEF2A	7646	575	202	41	15.1909	2.10478e-08	0.00227824
FOS	ENCFF396GUH	ENCFF257RYT	ADNP	MEF2D	7646	575	1109	241	83.3998	6.15634e-45	6.66368e-40
FOS	ENCFF396GUH	ENCFF613RNG	ADNP	MEIS2	7646	575	3500	368	263.21	1.84844e-10	2.00076e-05
FOS	ENCFF396GUH	ENCFF670ZCR	ADNP	MGA	7646	575	1671	162	125.664	0.000255359	1
FOS	ENCFF396GUH	ENCFF365NKO	ADNP	MIER1	7646	575	207	50	15.567	2.32527e-12	2.5169e-07
FOS	ENCFF396GUH	ENCFF497XOD	ADNP	MITF	7646	575	2018	250	151.759	7.42945e-14	8.04171e-09
FOS	ENCFF396GUH	ENCFF973OME_ENCFF059ONJ	ADNP	MNT	7646	575	2153	213	161.911	1.80008e-05	1
FOS	ENCFF396GUH	ENCFF769GYG	ADNP	MTA1	7646	575	1862	356	140.027	7.18577e-53	7.77795e-48
FOS	ENCFF396GUH	ENCFF350YXB	ADNP	MTA3	7646	575	2929	328	220.269	2.58155e-12	2.79429e-07
FOS	ENCFF396GUH	ENCFF970LCB	ADNP	MXI1	7646	575	1158	92	87.0848	0.0362646	1
FOS	ENCFF396GUH	ENCFF877ANE	ADNP	MYBL2	7646	575	592	75	44.52	8.17029e-06	0.884361
FOS	ENCFF396GUH	ENCFF465JKF	ADNP	MYC	7646	575	2985	303	224.48	9.78595e-08	0.0105924
FOS	ENCFF396GUH	ENCFF099SDW	ADNP	MYC_0	7646	575	2345	259	176.35	1.13565e-09	0.000122923
FOS	ENCFF396GUH	ENCFF634AYU	ADNP	MYC_1	7646	575	1091	125	82.0462	2.24034e-06	0.242497
FOS	ENCFF396GUH	ENCFF676YJE	ADNP	MYC_2	7646	575	3570	372	268.474	3.85408e-10	4.1717e-05
FOS	ENCFF396GUH	ENCFF387LTN	ADNP	MYC_3	7646	575	1498	162	112.654	2.3339e-06	0.252624
FOS	ENCFF396GUH	ENCFF583DZD	ADNP	MYNN	7646	575	1659	242	124.761	4.93167e-21	5.33809e-16
FOS	ENCFF396GUH	ENCFF074EZL	ADNP	NBN	7646	575	1766	335	132.808	3.46147e-49	3.74673e-44
FOS	ENCFF396GUH	ENCFF495CSO	ADNP	NCOA4	7646	575	100	32	7.52027	2.25574e-11	2.44164e-06
FOS	ENCFF396GUH	ENCFF322DSX	ADNP	NCOA6	7646	575	301	69	22.636	2.61335e-15	2.82872e-10
FOS	ENCFF396GUH	ENCFF165BCW_ENCFF366UBB	ADNP	NCOR1	7646	575	1782	354	134.011	3.36554e-56	3.6429e-51
FOS	ENCFF396GUH	ENCFF002CXG	ADNP	NELFE	7646	575	60	2	4.51216	0.11172	1
FOS	ENCFF396GUH	ENCFF581YKY	ADNP	NEUROD1	7646	575	3420	314	257.193	6.43854e-05	1
FOS	ENCFF396GUH	ENCFF495MHZ	ADNP	NFE2	7646	575	2776	413	208.763	4.181e-36	4.52556e-31
FOS	ENCFF396GUH	ENCFF175IUO	ADNP	NFE2L1	7646	575	398	86	29.9307	3.65593e-17	3.95722e-12
FOS	ENCFF396GUH	ENCFF370ENX	ADNP	NFIC	7646	575	1985	343	149.277	3.46652e-42	3.7522e-37
FOS	ENCFF396GUH	ENCFF157UUF	ADNP	NFRKB	7646	575	906	102	68.1337	2.69091e-05	1
FOS	ENCFF396GUH	ENCFF986MHU	ADNP	NFXL1	7646	575	99	22	7.44507	7.88848e-06	0.853857
FOS	ENCFF396GUH	ENCFF012VES	ADNP	NFYA	7646	575	3041	49	228.691	3.16009e-47	3.42051e-42
FOS	ENCFF396GUH	ENCFF113PMT	ADNP	NFYB	7646	575	3601	54	270.805	2.46052e-58	2.66329e-53
FOS	ENCFF396GUH	ENCFF906PGD	ADNP	NKRF	7646	575	653	59	49.1074	0.0203503	1
FOS	ENCFF396GUH	ENCFF776YPS	ADNP	NONO	7646	575	810	163	60.9142	1.42049e-27	1.53756e-22
FOS	ENCFF396GUH	ENCFF954NAJ	ADNP	NR0B1	7646	575	1	1	0.0752027	0.0697547	1
FOS	ENCFF396GUH	ENCFF664ZGR	ADNP	NR2C1	7646	575	1320	159	99.2676	8.15993e-09	0.000883239
FOS	ENCFF396GUH	ENCFF594LCH	ADNP	NR2C2	7646	575	58	0	4.36176	0.0127559	1
FOS	ENCFF396GUH	ENCFF175IIE	ADNP	NR2F1	7646	575	2263	357	170.184	3.91696e-36	4.23975e-31
FOS	ENCFF396GUH	ENCFF255EOB	ADNP	NR2F2	7646	575	1930	305	145.141	2.62528e-31	2.84163e-26
FOS	ENCFF396GUH	ENCFF712AXK	ADNP	NR2F6	7646	575	1656	285	124.536	3.89126e-35	4.21194e-30
FOS	ENCFF396GUH	ENCFF859NPS	ADNP	NR4A1	7646	575	796	151	59.8614	2.605e-23	2.81968e-18
FOS	ENCFF396GUH	ENCFF144PPR_ENCFF493ABN	ADNP	NRF1	7646	575	1973	101	148.375	7.84639e-06	0.849301
FOS	ENCFF396GUH	ENCFF289BUU	ADNP	NUFIP1	7646	575	309	78	23.2376	2.61209e-19	2.82736e-14
FOS	ENCFF396GUH	ENCFF168HAG	ADNP	PBX2	7646	575	2708	293	203.649	7.62585e-10	8.2543e-05
FOS	ENCFF396GUH	ENCFF941RVL	ADNP	PCBP1	7646	575	527	11	39.6318	5.82698e-08	0.00630718
FOS	ENCFF396GUH	ENCFF881XQF	ADNP	PCBP2	7646	575	25	0	1.88007	0.15258	1
FOS	ENCFF396GUH	ENCFF462FRU	ADNP	PHB2	7646	575	389	116	29.2539	6.94798e-34	7.52057e-29
FOS	ENCFF396GUH	ENCFF948YVM	ADNP	PHF20	7646	575	827	84	62.1926	0.00139243	1
FOS	ENCFF396GUH	ENCFF134CUM	ADNP	PHF21A	7646	575	972	155	73.097	3.01003e-17	3.25809e-12
FOS	ENCFF396GUH	ENCFF626KTJ	ADNP	PHF8	7646	575	748	38	56.2516	0.00227426	1
FOS	ENCFF396GUH	ENCFF544XKC	ADNP	PKNOX1	7646	575	4257	336	320.138	0.0147816	1
FOS	ENCFF396GUH	ENCFF881QBT	ADNP	PML	7646	575	2095	285	157.55	2.27797e-20	2.4657e-15
FOS	ENCFF396GUH	ENCFF662YQK	ADNP	POLR2A_0	7646	575	1870	80	140.629	8.2575e-09	0.0008938
FOS	ENCFF396GUH	ENCFF853ZMA	ADNP	POLR2A_1	7646	575	2074	72	155.97	2.37109e-14	2.56649e-09
FOS	ENCFF396GUH	ENCFF206YXX	ADNP	POLR2A_2	7646	575	1860	68	139.877	5.86771e-12	6.35127e-07
FOS	ENCFF396GUH	ENCFF270QAB	ADNP	POLR2A_3	7646	575	2146	87	161.385	4.69518e-11	5.08211e-06
FOS	ENCFF396GUH	ENCFF296CNQ	ADNP	POLR2AphosphoS2	7646	575	633	22	47.6033	1.52543e-05	1
FOS	ENCFF396GUH	ENCFF542DOG	ADNP	POLR2AphosphoS5	7646	575	2727	280	205.078	1.11809e-07	0.0121023
FOS	ENCFF396GUH	ENCFF872JJJ	ADNP	POLR2B	7646	575	1334	64	100.32	2.61153e-05	1
FOS	ENCFF396GUH	ENCFF273EYJ	ADNP	POLR2G	7646	575	2030	59	152.662	2.50015e-18	2.70618e-13
FOS	ENCFF396GUH	ENCFF801YZV	ADNP	POLR2H	7646	575	1725	143	129.725	0.0172809	1
FOS	ENCFF396GUH	ENCFF002CXW	ADNP	POLR3A	7646	575	94	47	7.06906	2.73695e-23	2.9625e-18
FOS	ENCFF396GUH	ENCFF002CXT	ADNP	POLR3G	7646	575	73	35	5.4898	3.06233e-17	3.3147e-12
FOS	ENCFF396GUH	ENCFF990CFV	ADNP	POU5F1	7646	575	286	10	21.508	0.0026634	1
FOS	ENCFF396GUH	ENCFF294HEI	ADNP	PRDM10	7646	575	1823	188	137.095	6.16192e-06	0.666973
FOS	ENCFF396GUH	ENCFF785ACI	ADNP	PRPF4	7646	575	382	10	28.7274	3.52402e-05	1
FOS	ENCFF396GUH	ENCFF694BIA	ADNP	PTBP1	7646	575	207	44	15.567	1.8695e-09	0.000202357
FOS	ENCFF396GUH	ENCFF007DKB	ADNP	PTRF	7646	575	101	15	7.59547	0.00621086	1
FOS	ENCFF396GUH	ENCFF332DRG	ADNP	PTTG1	7646	575	114	22	8.57311	5.68884e-05	1
FOS	ENCFF396GUH	ENCFF421KIV	ADNP	PYGO2	7646	575	188	43	14.1381	3.5122e-10	3.80164e-05
FOS	ENCFF396GUH	ENCFF002CXU	ADNP	RAD21	7646	575	119	9	8.94912	0.131737	1
FOS	ENCFF396GUH	ENCFF096XMD	ADNP	RAD51	7646	575	1863	187	140.103	2.41627e-05	1
FOS	ENCFF396GUH	ENCFF975IRM	ADNP	RB1	7646	575	1551	130	116.639	0.0167242	1
FOS	ENCFF396GUH	ENCFF379MPS	ADNP	RBBP5	7646	575	928	65	69.7881	0.0417707	1
FOS	ENCFF396GUH	ENCFF120IDE	ADNP	RBFOX2	7646	575	2414	102	181.539	3.89541e-11	4.21643e-06
FOS	ENCFF396GUH	ENCFF682SIY	ADNP	RBM14	7646	575	81	3	6.09142	0.0852186	1
FOS	ENCFF396GUH	ENCFF971VJZ	ADNP	RBM15	7646	575	9	0	0.676824	0.508228	1
FOS	ENCFF396GUH	ENCFF861YKK	ADNP	RBM17	7646	575	1	1	0.0752027	0.0697547	1
FOS	ENCFF396GUH	ENCFF522JUV	ADNP	RBM22	7646	575	372	29	27.9754	0.0725124	1
FOS	ENCFF396GUH	ENCFF680WBN	ADNP	RBM25	7646	575	2918	116	219.442	5.75623e-15	6.2306e-10
FOS	ENCFF396GUH	ENCFF782GWS	ADNP	RBM34	7646	575	92	1	6.91865	0.00684368	1
FOS	ENCFF396GUH	ENCFF209JJD	ADNP	RBM39	7646	575	133	29	10.002	5.15389e-07	0.0557862
FOS	ENCFF396GUH	ENCFF484CKD	ADNP	RCOR1	7646	575	776	157	58.3573	7.30159e-27	7.90332e-22
FOS	ENCFF396GUH	ENCFF580QGA	ADNP	RELA	7646	575	308	69	23.1624	7.54203e-15	8.16357e-10
FOS	ENCFF396GUH	ENCFF237UAN_ENCFF010UHD	ADNP	RFX1	7646	575	797	49	59.9366	0.019619	1
FOS	ENCFF396GUH	ENCFF716LRI	ADNP	RFX5	7646	575	634	51	47.6785	0.0498079	1
FOS	ENCFF396GUH	ENCFF209HKW	ADNP	RLF	7646	575	568	123	42.7151	8.43677e-24	9.13204e-19
FOS	ENCFF396GUH	ENCFF478MPX	ADNP	SAFB	7646	575	289	3	21.7336	6.22969e-07	0.0674308
FOS	ENCFF396GUH	ENCFF624NUZ	ADNP	SAFB2	7646	575	3	0	0.225608	0.798031	1
FOS	ENCFF396GUH	ENCFF718NUA	ADNP	SAP30	7646	575	594	12	44.6704	5.24551e-09	0.000567779
FOS	ENCFF396GUH	ENCFF294EHN	ADNP	SETDB1	7646	575	237	18	17.823	0.0935154	1
FOS	ENCFF396GUH	ENCFF757ODD	ADNP	SFPQ	7646	575	9	0	0.676824	0.508228	1
FOS	ENCFF396GUH	ENCFF191MPD	ADNP	SIN3A	7646	575	1059	46	79.6397	1.33142e-05	1
FOS	ENCFF396GUH	ENCFF280GTU	ADNP	SIN3B	7646	575	680	24	51.1378	1.01912e-05	1
FOS	ENCFF396GUH	ENCFF002CXZ	ADNP	SIRT6	7646	575	463	124	34.8189	7.68243e-32	8.31554e-27
FOS	ENCFF396GUH	ENCFF033EBX_ENCFF002CMM	ADNP	SIX5	7646	575	535	8	40.2335	5.7281e-10	6.20015e-05
FOS	ENCFF396GUH	ENCFF481WGW	ADNP	SKIL	7646	575	1979	250	148.826	1.06135e-14	1.14882e-09
FOS	ENCFF396GUH	ENCFF315YAF	ADNP	SMAD1	7646	575	1147	158	86.2575	1.33911e-12	1.44947e-07
FOS	ENCFF396GUH	ENCFF011KRN	ADNP	SMAD2	7646	575	15	1	1.12804	0.365109	1
FOS	ENCFF396GUH	ENCFF178MOP	ADNP	SMAD5	7646	575	1978	76	148.751	1.69743e-11	1.83732e-06
FOS	ENCFF396GUH	ENCFF995NIE	ADNP	SMARCA5	7646	575	199	77	14.9653	6.61286e-30	7.15782e-25
FOS	ENCFF396GUH	ENCFF944GJH	ADNP	SMARCB1	7646	575	296	63	22.26	8.50075e-13	9.20129e-08
FOS	ENCFF396GUH	ENCFF114PTZ	ADNP	SMARCC2	7646	575	2637	446	198.31	7.2224e-52	7.8176e-47
FOS	ENCFF396GUH	ENCFF622RBW	ADNP	SMARCE1	7646	575	3457	487	259.976	1.2536e-36	1.35691e-31
FOS	ENCFF396GUH	ENCFF041YQC	ADNP	SMC3	7646	575	439	47	33.014	0.00424958	1
FOS	ENCFF396GUH	ENCFF494ZUY	ADNP	SNIP1	7646	575	126	15	9.47554	0.0261448	1
FOS	ENCFF396GUH	ENCFF033KXY	ADNP	SNRNP70	7646	575	4	1	0.300811	0.222666	1
FOS	ENCFF396GUH	ENCFF241TBP	ADNP	SOX6	7646	575	3141	451	236.212	7.59357e-36	8.21936e-31
FOS	ENCFF396GUH	ENCFF300XUA	ADNP	SP1	7646	575	2238	54	168.304	5.65425e-25	6.12022e-20
FOS	ENCFF396GUH	ENCFF002CMJ	ADNP	SPI1	7646	575	1162	107	87.3856	0.00494657	1
FOS	ENCFF396GUH	ENCFF985TSH	ADNP	SREBF1	7646	575	531	44	39.9326	0.0491257	1
FOS	ENCFF396GUH	ENCFF798URE	ADNP	SRSF1	7646	575	71	1	5.33939	0.0256226	1
FOS	ENCFF396GUH	ENCFF722XRW	ADNP	SRSF3	7646	575	12	0	0.902433	0.405582	1
FOS	ENCFF396GUH	ENCFF059WVE	ADNP	SRSF7	7646	575	0	0	0	1	1
FOS	ENCFF396GUH	ENCFF137IBM	ADNP	SRSF9	7646	575	0	0	0	1	1
FOS	ENCFF396GUH	ENCFF290HTJ	ADNP	STAT1_0	7646	575	188	49	14.1381	2.78593e-13	3.01552e-08
FOS	ENCFF396GUH	ENCFF254MPF	ADNP	STAT1_1	7646	575	159	30	11.9572	5.15585e-06	0.558074
FOS	ENCFF396GUH	ENCFF498DOQ	ADNP	STAT1_2	7646	575	109	18	8.1971	0.00120112	1
FOS	ENCFF396GUH	ENCFF648NYF	ADNP	STAT1_3	7646	575	317	36	23.8393	0.0045577	1
FOS	ENCFF396GUH	ENCFF841YFF	ADNP	STAT2_0	7646	575	252	52	18.9511	1.99514e-10	2.15956e-05
FOS	ENCFF396GUH	ENCFF714VIT	ADNP	STAT2_1	7646	575	574	113	43.1664	4.74226e-19	5.13307e-14
FOS	ENCFF396GUH	ENCFF696KPD	ADNP	STAT5A	7646	575	1401	291	105.359	3.94727e-50	4.27257e-45
FOS	ENCFF396GUH	ENCFF484HCG	ADNP	SUPT5H	7646	575	1316	53	98.9668	1.41023e-07	0.0152645
FOS	ENCFF396GUH	ENCFF822FWM	ADNP	TAF1	7646	575	2258	134	169.808	0.000586466	1
FOS	ENCFF396GUH	ENCFF617CAZ	ADNP	TAF15	7646	575	21	0	1.57926	0.206128	1
FOS	ENCFF396GUH	ENCFF034CQR	ADNP	TAF7	7646	575	41	6	3.08331	0.0546647	1
FOS	ENCFF396GUH	ENCFF785HXY	ADNP	TAF9B	7646	575	1934	251	145.442	5.77099e-16	6.24658e-11
FOS	ENCFF396GUH	ENCFF284LRP_ENCFF482CEV	ADNP	TAL1	7646	575	1230	291	92.4993	5.37117e-61	5.81381e-56
FOS	ENCFF396GUH	ENCFF626MVT	ADNP	TBL1XR1	7646	575	2174	326	163.491	1.62512e-29	1.75905e-24
FOS	ENCFF396GUH	ENCFF380FJL	ADNP	TBP	7646	575	2654	190	199.588	0.022892	1
FOS	ENCFF396GUH	ENCFF249EZR	ADNP	TCF7	7646	575	674	110	50.6866	2.11075e-13	2.28469e-08
FOS	ENCFF396GUH	ENCFF312RFN	ADNP	TCF7L2	7646	575	232	19	17.447	0.085205	1
FOS	ENCFF396GUH	ENCFF619BDC	ADNP	TEAD2	7646	575	433	79	32.5628	2.57942e-12	2.79199e-07
FOS	ENCFF396GUH	ENCFF209MQX	ADNP	TEAD4	7646	575	2892	444	217.486	1.0777e-41	1.16652e-36
FOS	ENCFF396GUH	ENCFF701MXF	ADNP	TFDP1	7646	575	1562	137	117.467	0.00729612	1
FOS	ENCFF396GUH	ENCFF641LJY	ADNP	THAP1	7646	575	718	48	53.9956	0.0406728	1
FOS	ENCFF396GUH	ENCFF671BFH	ADNP	THRA	7646	575	93	17	6.99385	0.000591181	1
FOS	ENCFF396GUH	ENCFF294VWT	ADNP	THRAP3	7646	575	63	23	4.73777	1.16983e-09	0.000126623
FOS	ENCFF396GUH	ENCFF262BVP	ADNP	TOE1	7646	575	1992	279	149.804	1.36295e-21	1.47527e-16
FOS	ENCFF396GUH	ENCFF049CRW_ENCFF646VQW	ADNP	TRIM24	7646	575	1592	324	119.723	9.43314e-54	1.02105e-48
FOS	ENCFF396GUH	ENCFF561IZB	ADNP	TRIP13	7646	575	262	23	19.7031	0.0638049	1
FOS	ENCFF396GUH	ENCFF036YVI	ADNP	TSC22D4	7646	575	10	2	0.752027	0.133302	1
FOS	ENCFF396GUH	ENCFF730URE	ADNP	U2AF1	7646	575	196	6	14.7397	0.00565224	1
FOS	ENCFF396GUH	ENCFF398EQF	ADNP	U2AF2	7646	575	0	0	0	1	1
FOS	ENCFF396GUH	ENCFF671DOL	ADNP	UBTF	7646	575	1252	102	94.1538	0.0287118	1
FOS	ENCFF396GUH	ENCFF334FMW	ADNP	USF1	7646	575	2264	169	170.259	0.0305299	1
FOS	ENCFF396GUH	ENCFF150VTD	ADNP	USF2	7646	575	937	43	70.4649	0.000119994	1
FOS	ENCFF396GUH	ENCFF186QUP	ADNP	VEZF1	7646	575	3540	319	266.218	0.000163421	1
FOS	ENCFF396GUH	ENCFF803LEC	ADNP	XRCC3	7646	575	17	5	1.27845	0.00792518	1
FOS	ENCFF396GUH	ENCFF998KKJ	ADNP	XRCC5	7646	575	925	100	69.5625	0.000114001	1
FOS	ENCFF396GUH	ENCFF706LIT	ADNP	YBX1	7646	575	13	2	0.977635	0.17978	1
FOS	ENCFF396GUH	ENCFF246HIU	ADNP	YBX3	7646	575	182	3	13.6869	0.000485982	1
FOS	ENCFF396GUH	ENCFF926FUM_ENCFF328XKC	ADNP	YY1	7646	575	1270	55	95.5075	2.08934e-06	0.226152
FOS	ENCFF396GUH	ENCFF253FON	ADNP	ZBED1	7646	575	627	106	47.1521	7.14374e-14	7.73245e-09
FOS	ENCFF396GUH	ENCFF434QZL	ADNP	ZBTB11	7646	575	558	52	41.9631	0.0181186	1
FOS	ENCFF396GUH	ENCFF561USY	ADNP	ZBTB2	7646	575	1560	244	117.316	6.6895e-25	7.24079e-20
FOS	ENCFF396GUH	ENCFF408FQC	ADNP	ZBTB33	7646	575	396	63	29.7803	4.2351e-08	0.00458411
FOS	ENCFF396GUH	ENCFF417LEJ	ADNP	ZBTB40	7646	575	1474	124	110.849	0.0168949	1
FOS	ENCFF396GUH	ENCFF706ISJ	ADNP	ZBTB7A	7646	575	1624	100	122.129	0.00469795	1
FOS	ENCFF396GUH	ENCFF589EVD	ADNP	ZBTB8A	7646	575	68	29	5.11378	2.43279e-13	2.63327e-08
FOS	ENCFF396GUH	ENCFF522JRK	ADNP	ZC3H11A	7646	575	222	34	16.695	7.03443e-05	1
FOS	ENCFF396GUH	ENCFF809OEX	ADNP	ZC3H8	7646	575	739	181	55.5748	1.33793e-40	1.44819e-35
FOS	ENCFF396GUH	ENCFF521CRG	ADNP	ZFP36	7646	575	811	146	60.9894	1.22954e-20	1.33087e-15
FOS	ENCFF396GUH	ENCFF396DNK	ADNP	ZFP91	7646	575	453	52	34.0668	0.000954038	1
FOS	ENCFF396GUH	ENCFF433RKB	ADNP	ZFX	7646	575	1020	58	76.7068	0.0043237	1
FOS	ENCFF396GUH	ENCFF195ODE	ADNP	ZHX1	7646	575	312	25	23.4632	0.0757005	1
FOS	ENCFF396GUH	ENCFF163VUK	ADNP	ZKSCAN1	7646	575	1022	142	76.8572	9.07663e-12	9.82464e-07
FOS	ENCFF396GUH	ENCFF529FWJ	ADNP	ZKSCAN8	7646	575	658	149	49.4834	2.531e-30	2.73958e-25
FOS	ENCFF396GUH	ENCFF597DIY	ADNP	ZMIZ1	7646	575	73	11	5.4898	0.0141181	1
FOS	ENCFF396GUH	ENCFF511QHY	ADNP	ZMYM3	7646	575	255	116	19.1767	8.76643e-51	9.48887e-46
FOS	ENCFF396GUH	ENCFF114IWY	ADNP	ZNF143	7646	575	1434	125	107.841	0.00973734	1
FOS	ENCFF396GUH	ENCFF116DIO	ADNP	ZNF148	7646	575	1320	143	99.2676	7.01697e-06	0.759524
FOS	ENCFF396GUH	ENCFF721LDD	ADNP	ZNF175	7646	575	1322	221	99.418	3.63093e-26	3.93015e-21
FOS	ENCFF396GUH	ENCFF853TZC	ADNP	ZNF197	7646	575	736	146	55.3492	2.43427e-24	2.63488e-19
FOS	ENCFF396GUH	ENCFF891MVM	ADNP	ZNF263	7646	575	129	8	9.70115	0.119099	1
FOS	ENCFF396GUH	ENCFF344QKL	ADNP	ZNF274	7646	575	178	64	13.3861	1.54493e-23	1.67224e-18
FOS	ENCFF396GUH	ENCFF386WKY	ADNP	ZNF280A	7646	575	24	4	1.80487	0.0727319	1
FOS	ENCFF396GUH	ENCFF581ZZT	ADNP	ZNF282	7646	575	938	166	70.5402	1.78165e-22	1.92847e-17
FOS	ENCFF396GUH	ENCFF921WMN	ADNP	ZNF318	7646	575	1705	295	128.221	1.11514e-36	1.20704e-31
FOS	ENCFF396GUH	ENCFF744SVC	ADNP	ZNF354B	7646	575	221	15	16.6198	0.094406	1
FOS	ENCFF396GUH	ENCFF706SJZ	ADNP	ZNF384	7646	575	993	144	74.6763	3.65175e-13	3.9527e-08
FOS	ENCFF396GUH	ENCFF388YOB	ADNP	ZNF395	7646	575	1735	223	130.477	5.02142e-14	5.43524e-09
FOS	ENCFF396GUH	ENCFF834WGJ	ADNP	ZNF507	7646	575	6	2	0.451216	0.0648304	1
FOS	ENCFF396GUH	ENCFF447QUG	ADNP	ZNF512	7646	575	32	6	2.40649	0.0243133	1
FOS	ENCFF396GUH	ENCFF815TTY	ADNP	ZNF584	7646	575	1053	184	79.1885	4.11804e-24	4.4574e-19
FOS	ENCFF396GUH	ENCFF602AXP	ADNP	ZNF589	7646	575	1409	220	105.961	1.42893e-22	1.54669e-17
FOS	ENCFF396GUH	ENCFF273TYA	ADNP	ZNF592	7646	575	1758	300	132.206	2.97455e-36	3.21968e-31
FOS	ENCFF396GUH	ENCFF173NRW	ADNP	ZNF644	7646	575	873	187	65.652	1.43394e-34	1.55211e-29
FOS	ENCFF396GUH	ENCFF248AOD	ADNP	ZNF766	7646	575	1605	261	120.7	8.06449e-29	8.72908e-24
FOS	ENCFF396GUH	ENCFF654BMD	ADNP	ZNF83	7646	575	827	175	62.1926	6.97382e-32	7.54854e-27
FOS	ENCFF396GUH	ENCFF996IVU	ADNP	ZNF830	7646	575	120	25	9.02433	5.96361e-06	0.645507
FOS	ENCFF396GUH	ENCFF253NXR	ADNP	ZSCAN29	7646	575	799	168	60.087	2.17374e-30	2.35288e-25
FOS	ENCFF396GUH	ENCFF588OLK	ADNP	ZZZ3	7646	575	154	19	11.5812	0.0124904	1
FOS	ENCFF360BTO	ENCFF396GUH	AFF1	ADNP	7646	1689	575	326	127.017	2.04976e-49	2.21868e-44
FOS	ENCFF360BTO	ENCFF360BTO	AFF1	AFF1	7646	1689	1689	1689	373.1	0	0
FOS	ENCFF360BTO	ENCFF836VRV	AFF1	AGO1	7646	1689	329	42	72.676	2.93732e-05	1
FOS	ENCFF360BTO	ENCFF010MMQ	AFF1	ARHGAP35	7646	1689	85	33	18.7765	0.000863102	1
FOS	ENCFF360BTO	ENCFF225MPC	AFF1	ARID1B	7646	1689	3601	1344	795.46	1.33996e-70	1.45038e-65
FOS	ENCFF360BTO	ENCFF332ICQ	AFF1	ARID2	7646	1689	139	76	30.7051	2.61518e-12	2.8307e-07
FOS	ENCFF360BTO	ENCFF835KAT	AFF1	ARID3A	7646	1689	1611	751	355.87	1.51308e-74	1.63778e-69
FOS	ENCFF360BTO	ENCFF235ZZP	AFF1	ASH1L	7646	1689	2156	304	476.26	6.58909e-18	7.13209e-13
FOS	ENCFF360BTO	ENCFF002CVM	AFF1	ATF1	7646	1689	3090	1078	682.58	7.37756e-45	7.98555e-40
FOS	ENCFF360BTO	ENCFF968KBN	AFF1	ATF2	7646	1689	2169	943	479.132	1.8772e-78	2.0319e-73
FOS	ENCFF360BTO	ENCFF958KNK	AFF1	ATF3	7646	1689	4217	1418	931.535	3.4797e-50	3.76647e-45
FOS	ENCFF360BTO	ENCFF710IEF	AFF1	ATF4	7646	1689	1251	623	276.346	6.49573e-72	7.03104e-67
FOS	ENCFF360BTO	ENCFF868QLL	AFF1	ATF7	7646	1689	4771	1514	1053.91	4.36423e-41	4.72389e-36
FOS	ENCFF360BTO	ENCFF423EMU	AFF1	BACH1	7646	1689	557	289	123.041	1.86406e-37	2.01768e-32
FOS	ENCFF360BTO	ENCFF057ZUY	AFF1	BCOR	7646	1689	1077	665	237.909	6.45097e-114	6.98259e-109
FOS	ENCFF360BTO	ENCFF002CVP	AFF1	BDP1	7646	1689	90	58	19.881	2.01383e-12	2.17979e-07
FOS	ENCFF360BTO	ENCFF179NDS	AFF1	BHLHE40	7646	1689	2771	1007	612.113	7.68178e-49	8.31484e-44
FOS	ENCFF360BTO	ENCFF048OIZ	AFF1	BMI1	7646	1689	290	52	64.0609	0.0164018	1
FOS	ENCFF360BTO	ENCFF549GMO	AFF1	BRCA1	7646	1689	2	0	0.4418	0.642878	1
FOS	ENCFF360BTO	ENCFF714XHL	AFF1	BRD4	7646	1689	259	134	57.2131	2.27792e-18	2.46564e-13
FOS	ENCFF360BTO	ENCFF666LZV	AFF1	BRD9	7646	1689	1171	773	258.674	1.04856e-146	1.13498e-141
FOS	ENCFF360BTO	ENCFF002CVR	AFF1	BRF1	7646	1689	73	47	16.1257	2.17466e-10	2.35388e-05
FOS	ENCFF360BTO	ENCFF002CVS	AFF1	BRF2	7646	1689	9	7	1.9881	0.00333591	1
FOS	ENCFF360BTO	ENCFF996ZGL	AFF1	C11orf30	7646	1689	2882	1004	636.633	1.02233e-41	1.10658e-36
FOS	ENCFF360BTO	ENCFF642BNC	AFF1	CBFA2T2	7646	1689	2583	998	570.584	2.51456e-59	2.72179e-54
FOS	ENCFF360BTO	ENCFF993GXU	AFF1	CBFA2T3	7646	1689	2668	1166	589.361	9.83418e-98	1.06446e-92
FOS	ENCFF360BTO	ENCFF484DKT	AFF1	CBX1	7646	1689	991	305	218.912	6.56001e-09	0.000710062
FOS	ENCFF360BTO	ENCFF455TDM	AFF1	CBX3	7646	1689	2271	928	501.663	2.34943e-65	2.54304e-60
FOS	ENCFF360BTO	ENCFF062ARS	AFF1	CBX5	7646	1689	426	248	94.1033	7.41359e-40	8.02454e-35
FOS	ENCFF360BTO	ENCFF456PQY	AFF1	CBX8	7646	1689	0	0	0	1	1
FOS	ENCFF360BTO	ENCFF874QUM	AFF1	CC2D1A	7646	1689	1812	822	400.27	2.55989e-76	2.77086e-71
FOS	ENCFF360BTO	ENCFF583GKE	AFF1	CCAR2	7646	1689	50	39	11.045	3.77646e-11	4.08768e-06
FOS	ENCFF360BTO	ENCFF002CVU	AFF1	CCNT2	7646	1689	2460	797	543.414	5.2243e-25	5.65484e-20
FOS	ENCFF360BTO	ENCFF643TEZ	AFF1	CDC5L	7646	1689	193	140	42.6337	3.31664e-32	3.58996e-27
FOS	ENCFF360BTO	ENCFF813LOW_ENCFF429XKT	AFF1	CEBPB	7646	1689	1360	632	300.424	1.19424e-62	1.29266e-57
FOS	ENCFF360BTO	ENCFF925MHB	AFF1	CEBPZ	7646	1689	587	49	129.668	2.69497e-16	2.91706e-11
FOS	ENCFF360BTO	ENCFF859FVX	AFF1	CHAMP1	7646	1689	1136	618	250.942	5.27471e-85	5.7094e-80
FOS	ENCFF360BTO	ENCFF684MLP	AFF1	COPS2	7646	1689	11	1	2.4299	0.213942	1
FOS	ENCFF360BTO	ENCFF665FHC	AFF1	CREB3	7646	1689	617	330	136.295	5.43809e-45	5.88624e-40
FOS	ENCFF360BTO	ENCFF582YPB	AFF1	CREB3L1	7646	1689	1942	700	428.987	1.04748e-33	1.1338e-28
FOS	ENCFF360BTO	ENCFF948TXN	AFF1	CREM	7646	1689	4808	1379	1062.09	1.90645e-21	2.06356e-16
FOS	ENCFF360BTO	ENCFF117EWO	AFF1	CSDE1	7646	1689	547	179	120.832	1.53548e-07	0.0166202
FOS	ENCFF360BTO	ENCFF152VMJ	AFF1	CTBP1	7646	1689	3662	1277	808.935	1.33595e-52	1.44605e-47
FOS	ENCFF360BTO	ENCFF002DDJ_ENCFF002DBD	AFF1	CTCF	7646	1689	392	93	86.5927	0.0327929	1
FOS	ENCFF360BTO	ENCFF962FQM	AFF1	CTCFL	7646	1689	388	85	85.7091	0.043102	1
FOS	ENCFF360BTO	ENCFF517YCC	AFF1	CUX1	7646	1689	736	390	162.582	7.49708e-52	8.11491e-47
FOS	ENCFF360BTO	ENCFF526HLP	AFF1	DACH1	7646	1689	1369	684	302.412	2.85868e-79	3.09426e-74
FOS	ENCFF360BTO	ENCFF338HQY	AFF1	DDX20	7646	1689	2408	629	531.927	3.71065e-06	0.401645
FOS	ENCFF360BTO	ENCFF786WZD	AFF1	DEAF1	7646	1689	810	160	178.929	0.0111581	1
FOS	ENCFF360BTO	ENCFF408SNO	AFF1	DIDO1	7646	1689	696	297	153.746	4.47726e-25	4.84624e-20
FOS	ENCFF360BTO	ENCFF034PQD	AFF1	DNMT1	7646	1689	82	61	18.1138	1.4667e-15	1.58757e-10
FOS	ENCFF360BTO	ENCFF774QKS_ENCFF823SYE	AFF1	DPF2	7646	1689	2856	1267	630.89	4.28349e-110	4.63649e-105
FOS	ENCFF360BTO	ENCFF106DAY	AFF1	E2F1	7646	1689	3373	1030	745.095	9.61162e-24	1.04037e-18
FOS	ENCFF360BTO	ENCFF225TLP	AFF1	E2F4	7646	1689	1752	351	387.016	0.00377257	1
FOS	ENCFF360BTO	ENCFF356ASJ	AFF1	E2F5	7646	1689	1561	707	344.825	1.0218e-65	1.106e-60
FOS	ENCFF360BTO	ENCFF417DTI_ENCFF917COW	AFF1	E2F6	7646	1689	1537	365	339.523	0.00821387	1
FOS	ENCFF360BTO	ENCFF310AGG	AFF1	E2F7	7646	1689	469	174	103.602	7.45387e-11	8.06814e-06
FOS	ENCFF360BTO	ENCFF925DJG	AFF1	E2F8	7646	1689	1491	647	329.362	2.65067e-54	2.86911e-49
FOS	ENCFF360BTO	ENCFF083YCQ	AFF1	E4F1	7646	1689	3386	1139	747.967	7.37251e-41	7.98007e-36
FOS	ENCFF360BTO	ENCFF806BDC	AFF1	EHMT2	7646	1689	1452	707	320.747	1.74135e-77	1.88486e-72
FOS	ENCFF360BTO	ENCFF502KHR	AFF1	ELF4	7646	1689	2176	702	480.678	6.75525e-22	7.31195e-17
FOS	ENCFF360BTO	ENCFF019PEL	AFF1	ELK1	7646	1689	444	114	98.0795	0.0109419	1
FOS	ENCFF360BTO	ENCFF549TYR	AFF1	EP300	7646	1689	3330	1390	735.596	1.17953e-102	1.27674e-97
FOS	ENCFF360BTO	ENCFF925ANU	AFF1	EP400	7646	1689	2903	1184	641.272	2.86868e-82	3.10509e-77
FOS	ENCFF360BTO	ENCFF213EPU	AFF1	ESRRA	7646	1689	2380	939	525.742	1.15507e-59	1.25026e-54
FOS	ENCFF360BTO	ENCFF076YZO	AFF1	ETS1	7646	1689	1135	392	250.721	3.7632e-17	4.07332e-12
FOS	ENCFF360BTO	ENCFF772HOY	AFF1	ETS2	7646	1689	30	14	6.62699	0.00478583	1
FOS	ENCFF360BTO	ENCFF404YMX	AFF1	ETV1	7646	1689	1778	806	392.76	9.46265e-75	1.02425e-69
FOS	ENCFF360BTO	ENCFF545VNY	AFF1	ETV6	7646	1689	692	426	152.863	1.95922e-73	2.12068e-68
FOS	ENCFF360BTO	ENCFF820EVZ	AFF1	EWSR1	7646	1689	23	16	5.0807	5.85644e-05	1
FOS	ENCFF360BTO	ENCFF883WYX	AFF1	FIP1L1	7646	1689	552	79	121.937	7.88038e-06	0.85298
FOS	ENCFF360BTO	ENCFF002CVW	AFF1	FOS	7646	1689	7646	1689	1689	0.00970675	1
FOS	ENCFF360BTO	ENCFF473GCH	AFF1	FOSL1	7646	1689	3150	1156	695.834	1.18671e-57	1.28451e-52
FOS	ENCFF360BTO	ENCFF809YFY	AFF1	FOXA1	7646	1689	119	62	26.2871	1.28764e-09	0.000139375
FOS	ENCFF360BTO	ENCFF452SPE	AFF1	FOXJ2	7646	1689	1283	565	283.414	1.68628e-49	1.82525e-44
FOS	ENCFF360BTO	ENCFF699ZII	AFF1	FOXM1	7646	1689	2083	915	460.134	3.1985e-78	3.46209e-73
FOS	ENCFF360BTO	ENCFF142CPK	AFF1	FUS	7646	1689	165	11	36.4485	5.5969e-07	0.0605814
FOS	ENCFF360BTO	ENCFF833FCO	AFF1	GABPA	7646	1689	2151	633	475.156	7.93662e-13	8.59067e-08
FOS	ENCFF360BTO	ENCFF517KRT	AFF1	GABPB1	7646	1689	2684	749	592.895	8.56357e-11	9.2693e-06
FOS	ENCFF360BTO	ENCFF632NQI	AFF1	GATA1	7646	1689	1293	661	285.623	2.19434e-80	2.37517e-75
FOS	ENCFF360BTO	ENCFF732HOE	AFF1	GATA2	7646	1689	1029	597	227.306	2.56387e-92	2.77515e-87
FOS	ENCFF360BTO	ENCFF253FZN	AFF1	GATAD2A	7646	1689	1145	621	252.93	6.4356e-85	6.96596e-80
FOS	ENCFF360BTO	ENCFF549KOD	AFF1	GATAD2B	7646	1689	1150	569	254.035	5.44869e-65	5.89772e-60
FOS	ENCFF360BTO	ENCFF126BCK	AFF1	GMEB1	7646	1689	2683	1021	592.674	8.82616e-58	9.55352e-53
FOS	ENCFF360BTO	ENCFF167HYX	AFF1	GTF2A2	7646	1689	158	41	34.9022	0.0375579	1
FOS	ENCFF360BTO	ENCFF002CWR	AFF1	GTF2B	7646	1689	515	137	113.763	0.0036766	1
FOS	ENCFF360BTO	ENCFF778RMG	AFF1	GTF2E2	7646	1689	950	346	209.855	2.09892e-18	2.27189e-13
FOS	ENCFF360BTO	ENCFF002CYL	AFF1	GTF3C2	7646	1689	128	73	28.2752	1.05321e-12	1.14001e-07
FOS	ENCFF360BTO	ENCFF474NLG	AFF1	HCFC1	7646	1689	1898	494	419.268	3.30714e-05	1
FOS	ENCFF360BTO	ENCFF580DYE	AFF1	HDAC3	7646	1689	1131	763	249.838	1.17479e-149	1.2716e-144
FOS	ENCFF360BTO	ENCFF998HOR	AFF1	HDAC6	7646	1689	100	37	22.09	0.00100678	1
FOS	ENCFF360BTO	ENCFF939ZFS	AFF1	HDAC8	7646	1689	353	162	77.9776	3.50023e-17	3.78868e-12
FOS	ENCFF360BTO	ENCFF676NPW	AFF1	HES1	7646	1689	1301	742	287.391	8.85109e-111	9.58051e-106
FOS	ENCFF360BTO	ENCFF265LKN	AFF1	HINFP	7646	1689	360	167	79.5239	4.66873e-18	5.05349e-13
FOS	ENCFF360BTO	ENCFF396NSO	AFF1	HLTF	7646	1689	468	354	103.381	8.58497e-83	9.29245e-78
FOS	ENCFF360BTO	ENCFF558DSF	AFF1	HMBOX1	7646	1689	1714	801	378.622	8.29581e-80	8.97946e-75
FOS	ENCFF360BTO	ENCFF002CWT	AFF1	HMGN3	7646	1689	1728	491	381.715	1.07177e-08	0.00116009
FOS	ENCFF360BTO	ENCFF292JRY	AFF1	HNRNPH1	7646	1689	13	2	2.8717	0.233391	1
FOS	ENCFF360BTO	ENCFF777CWV	AFF1	HNRNPK	7646	1689	317	18	70.0252	9.92352e-14	1.07413e-08
FOS	ENCFF360BTO	ENCFF010STZ	AFF1	HNRNPL	7646	1689	350	74	77.3149	0.0431014	1
FOS	ENCFF360BTO	ENCFF122QSN	AFF1	HNRNPLL	7646	1689	1529	296	337.756	0.00156644	1
FOS	ENCFF360BTO	ENCFF768TJI	AFF1	HNRNPUL1	7646	1689	46	28	10.1614	1.98387e-06	0.214736
FOS	ENCFF360BTO	ENCFF835YLR	AFF1	ID3	7646	1689	1087	584	240.118	1.40182e-78	1.51734e-73
FOS	ENCFF360BTO	ENCFF415YPX	AFF1	ILF3	7646	1689	283	170	62.5146	2.02468e-29	2.19153e-24
FOS	ENCFF360BTO	ENCFF176NOI	AFF1	ILK	7646	1689	32	20	7.06879	3.39503e-05	1
FOS	ENCFF360BTO	ENCFF388AJH	AFF1	IRF1	7646	1689	317	142	70.0252	1.52743e-14	1.65331e-09
FOS	ENCFF360BTO	ENCFF284VUQ	AFF1	IRF1_0	7646	1689	3024	536	668.001	1.436e-08	0.00155434
FOS	ENCFF360BTO	ENCFF909LKK	AFF1	IRF1_1	7646	1689	1333	449	294.459	1.33247e-17	1.44228e-12
FOS	ENCFF360BTO	ENCFF908UIY	AFF1	IRF1_2	7646	1689	1501	506	331.571	1.29956e-19	1.40666e-14
FOS	ENCFF360BTO	ENCFF730RUF	AFF1	IRF1_3	7646	1689	144	76	31.8096	1.2713e-11	1.37607e-06
FOS	ENCFF360BTO	ENCFF384YDT	AFF1	IRF2	7646	1689	948	343	209.413	7.04087e-18	7.62111e-13
FOS	ENCFF360BTO	ENCFF196DHR	AFF1	IRF9	7646	1689	472	289	104.265	4.38602e-50	4.74747e-45
FOS	ENCFF360BTO	ENCFF629BFI	AFF1	JUN	7646	1689	4493	1466	992.503	2.04827e-45	2.21707e-40
FOS	ENCFF360BTO	ENCFF417QAJ	AFF1	JUN_0	7646	1689	3105	1193	685.894	3.29937e-69	3.57127e-64
FOS	ENCFF360BTO	ENCFF573GQX	AFF1	JUN_1	7646	1689	2392	1026	528.392	3.30949e-82	3.58223e-77
FOS	ENCFF360BTO	ENCFF192BTP	AFF1	JUN_2	7646	1689	2591	1050	572.351	6.72302e-72	7.27706e-67
FOS	ENCFF360BTO	ENCFF077UYM	AFF1	JUN_3	7646	1689	3200	1182	706.879	3.15607e-60	3.41617e-55
FOS	ENCFF360BTO	ENCFF426DUB	AFF1	JUNB	7646	1689	2321	1010	512.708	4.72381e-84	5.1131e-79
FOS	ENCFF360BTO	ENCFF337DKJ	AFF1	JUND	7646	1689	5214	1558	1151.77	1.03769e-30	1.12321e-25
FOS	ENCFF360BTO	ENCFF772QPO	AFF1	KAT8	7646	1689	83	47	18.3347	9.96626e-09	0.00107876
FOS	ENCFF360BTO	ENCFF838COI_ENCFF738WCE	AFF1	KDM1A	7646	1689	1550	805	342.395	1.52575e-100	1.65149e-95
FOS	ENCFF360BTO	ENCFF042RAK	AFF1	KDM4B	7646	1689	756	235	167	1.21539e-07	0.0131555
FOS	ENCFF360BTO	ENCFF368TYM	AFF1	KDM5B	7646	1689	1579	404	348.801	0.000311577	1
FOS	ENCFF360BTO	ENCFF962VSZ	AFF1	KHSRP	7646	1689	578	327	127.68	2.25025e-49	2.43569e-44
FOS	ENCFF360BTO	ENCFF717TWA	AFF1	KLF1	7646	1689	835	266	184.451	3.23978e-09	0.000350677
FOS	ENCFF360BTO	ENCFF802XZN	AFF1	KLF13	7646	1689	762	275	168.326	1.2135e-14	1.3135e-09
FOS	ENCFF360BTO	ENCFF844HBQ	AFF1	KLF16	7646	1689	1256	666	277.45	4.58708e-87	4.9651e-82
FOS	ENCFF360BTO	ENCFF314ULQ	AFF1	L3MBTL2	7646	1689	3290	1069	726.76	3.70887e-33	4.01452e-28
FOS	ENCFF360BTO	ENCFF511OXK	AFF1	LARP7	7646	1689	159	111	35.1231	1.15019e-24	1.24497e-19
FOS	ENCFF360BTO	ENCFF659WAF	AFF1	LEF1	7646	1689	2289	1205	505.64	2.12768e-153	2.30302e-148
FOS	ENCFF360BTO	ENCFF308IXJ	AFF1	MAFF	7646	1689	1501	742	331.571	6.92791e-84	7.49884e-79
FOS	ENCFF360BTO	ENCFF927JBT	AFF1	MAFG	7646	1689	1840	847	406.456	2.39781e-81	2.59541e-76
FOS	ENCFF360BTO	ENCFF812QPN	AFF1	MAFK	7646	1689	1957	872	432.301	2.31558e-77	2.50641e-72
FOS	ENCFF360BTO	ENCFF799HIG_ENCFF422NGZ	AFF1	MAX	7646	1689	3129	947	691.196	5.07935e-21	5.49794e-16
FOS	ENCFF360BTO	ENCFF470MLY	AFF1	MBD2	7646	1689	3612	976	797.89	1.12647e-10	1.2193e-05
FOS	ENCFF360BTO	ENCFF226CZE	AFF1	MCM2	7646	1689	42	34	9.27779	2.47548e-10	2.67948e-05
FOS	ENCFF360BTO	ENCFF679ITJ	AFF1	MCM3	7646	1689	22	11	4.8598	0.00693522	1
FOS	ENCFF360BTO	ENCFF920RYJ	AFF1	MCM5	7646	1689	3	2	0.662699	0.113187	1
FOS	ENCFF360BTO	ENCFF577UJR	AFF1	MEF2A	7646	1689	202	114	44.6218	1.83611e-18	1.98743e-13
FOS	ENCFF360BTO	ENCFF257RYT	AFF1	MEF2D	7646	1689	1109	670	244.978	1.04107e-110	1.12686e-105
FOS	ENCFF360BTO	ENCFF613RNG	AFF1	MEIS2	7646	1689	3500	1150	773.149	2.72319e-37	2.9476e-32
FOS	ENCFF360BTO	ENCFF670ZCR	AFF1	MGA	7646	1689	1671	590	369.124	9.32192e-27	1.00901e-21
FOS	ENCFF360BTO	ENCFF365NKO	AFF1	MIER1	7646	1689	207	139	45.7263	8.34425e-29	9.0319e-24
FOS	ENCFF360BTO	ENCFF497XOD	AFF1	MITF	7646	1689	2018	772	445.776	5.15e-45	5.57441e-40
FOS	ENCFF360BTO	ENCFF973OME_ENCFF059ONJ	AFF1	MNT	7646	1689	2153	738	475.597	2.01348e-29	2.17941e-24
FOS	ENCFF360BTO	ENCFF769GYG	AFF1	MTA1	7646	1689	1862	1008	411.315	6.85747e-136	7.42259e-131
FOS	ENCFF360BTO	ENCFF350YXB	AFF1	MTA3	7646	1689	2929	1111	647.016	5.2704e-62	5.70474e-57
FOS	ENCFF360BTO	ENCFF970LCB	AFF1	MXI1	7646	1689	1158	352	255.802	2.01819e-09	0.000218451
FOS	ENCFF360BTO	ENCFF877ANE	AFF1	MYBL2	7646	1689	592	212	130.773	1.70828e-11	1.84905e-06
FOS	ENCFF360BTO	ENCFF465JKF	AFF1	MYC	7646	1689	2985	1044	659.386	6.10661e-44	6.60986e-39
FOS	ENCFF360BTO	ENCFF099SDW	AFF1	MYC_0	7646	1689	2345	899	518.01	2.21766e-52	2.40042e-47
FOS	ENCFF360BTO	ENCFF634AYU	AFF1	MYC_1	7646	1689	1091	469	241.002	4.68831e-39	5.07468e-34
FOS	ENCFF360BTO	ENCFF676YJE	AFF1	MYC_2	7646	1689	3570	1166	788.612	8.65606e-37	9.36941e-32
FOS	ENCFF360BTO	ENCFF387LTN	AFF1	MYC_3	7646	1689	1498	597	330.908	6.07696e-40	6.57776e-35
FOS	ENCFF360BTO	ENCFF583DZD	AFF1	MYNN	7646	1689	1659	771	366.473	6.28819e-76	6.8064e-71
FOS	ENCFF360BTO	ENCFF074EZL	AFF1	NBN	7646	1689	1766	1061	390.109	2.60992e-172	2.825e-167
FOS	ENCFF360BTO	ENCFF495CSO	AFF1	NCOA4	7646	1689	100	85	22.09	1.63397e-24	1.76863e-19
FOS	ENCFF360BTO	ENCFF322DSX	AFF1	NCOA6	7646	1689	301	160	66.4908	1.23547e-22	1.33729e-17
FOS	ENCFF360BTO	ENCFF165BCW_ENCFF366UBB	AFF1	NCOR1	7646	1689	1782	991	393.643	1.4778e-140	1.59959e-135
FOS	ENCFF360BTO	ENCFF002CXG	AFF1	NELFE	7646	1689	60	12	13.254	0.107569	1
FOS	ENCFF360BTO	ENCFF581YKY	AFF1	NEUROD1	7646	1689	3420	1104	755.477	3.62646e-33	3.92532e-28
FOS	ENCFF360BTO	ENCFF495MHZ	AFF1	NFE2	7646	1689	2776	1139	613.218	1.34785e-80	1.45892e-75
FOS	ENCFF360BTO	ENCFF175IUO	AFF1	NFE2L1	7646	1689	398	204	87.9181	1.93678e-26	2.09639e-21
FOS	ENCFF360BTO	ENCFF370ENX	AFF1	NFIC	7646	1689	1985	918	438.486	6.24567e-89	6.76037e-84
FOS	ENCFF360BTO	ENCFF157UUF	AFF1	NFRKB	7646	1689	906	399	200.135	1.27678e-35	1.382e-30
FOS	ENCFF360BTO	ENCFF986MHU	AFF1	NFXL1	7646	1689	99	40	21.8691	0.000152741	1
FOS	ENCFF360BTO	ENCFF012VES	AFF1	NFYA	7646	1689	3041	285	671.756	3.40241e-64	3.6828e-59
FOS	ENCFF360BTO	ENCFF113PMT	AFF1	NFYB	7646	1689	3601	318	795.46	4.1313e-83	4.47176e-78
FOS	ENCFF360BTO	ENCFF906PGD	AFF1	NKRF	7646	1689	653	308	144.248	1.01181e-32	1.09519e-27
FOS	ENCFF360BTO	ENCFF776YPS	AFF1	NONO	7646	1689	810	415	178.929	1.5438e-51	1.67103e-46
FOS	ENCFF360BTO	ENCFF954NAJ	AFF1	NR0B1	7646	1689	1	1	0.2209	0.177117	1
FOS	ENCFF360BTO	ENCFF664ZGR	AFF1	NR2C1	7646	1689	1320	570	291.588	1.60559e-47	1.73791e-42
FOS	ENCFF360BTO	ENCFF594LCH	AFF1	NR2C2	7646	1689	58	12	12.8122	0.111399	1
FOS	ENCFF360BTO	ENCFF175IIE	AFF1	NR2F1	7646	1689	2263	1058	499.896	9.53026e-105	1.03156e-99
FOS	ENCFF360BTO	ENCFF255EOB	AFF1	NR2F2	7646	1689	1930	901	426.337	2.9329e-89	3.1746e-84
FOS	ENCFF360BTO	ENCFF712AXK	AFF1	NR2F6	7646	1689	1656	825	365.81	1.50562e-94	1.6297e-89
FOS	ENCFF360BTO	ENCFF859NPS	AFF1	NR4A1	7646	1689	796	432	175.836	7.78836e-60	8.4302e-55
FOS	ENCFF360BTO	ENCFF144PPR_ENCFF493ABN	AFF1	NRF1	7646	1689	1973	409	435.835	0.00848332	1
FOS	ENCFF360BTO	ENCFF289BUU	AFF1	NUFIP1	7646	1689	309	208	68.258	3.00393e-42	3.25148e-37
FOS	ENCFF360BTO	ENCFF168HAG	AFF1	PBX2	7646	1689	2708	861	598.197	1.23701e-24	1.33895e-19
FOS	ENCFF360BTO	ENCFF941RVL	AFF1	PCBP1	7646	1689	527	58	116.414	7.92736e-10	8.58065e-05
FOS	ENCFF360BTO	ENCFF881XQF	AFF1	PCBP2	7646	1689	25	1	5.5225	0.0220671	1
FOS	ENCFF360BTO	ENCFF462FRU	AFF1	PHB2	7646	1689	389	303	85.93	6.32653e-74	6.8479e-69
FOS	ENCFF360BTO	ENCFF948YVM	AFF1	PHF20	7646	1689	827	329	182.684	6.73757e-23	7.29281e-18
FOS	ENCFF360BTO	ENCFF134CUM	AFF1	PHF21A	7646	1689	972	447	214.715	6.46569e-44	6.99853e-39
FOS	ENCFF360BTO	ENCFF626KTJ	AFF1	PHF8	7646	1689	748	199	165.233	0.00111078	1
FOS	ENCFF360BTO	ENCFF544XKC	AFF1	PKNOX1	7646	1689	4257	1164	940.371	2.18638e-13	2.36656e-08
FOS	ENCFF360BTO	ENCFF881QBT	AFF1	PML	7646	1689	2095	831	462.785	6.26001e-54	6.77589e-49
FOS	ENCFF360BTO	ENCFF662YQK	AFF1	POLR2A_0	7646	1689	1870	409	413.083	0.0193272	1
FOS	ENCFF360BTO	ENCFF853ZMA	AFF1	POLR2A_1	7646	1689	2074	421	458.146	0.00413287	1
FOS	ENCFF360BTO	ENCFF206YXX	AFF1	POLR2A_2	7646	1689	1860	413	410.874	0.0195192	1
FOS	ENCFF360BTO	ENCFF270QAB	AFF1	POLR2A_3	7646	1689	2146	457	474.051	0.0136795	1
FOS	ENCFF360BTO	ENCFF296CNQ	AFF1	POLR2AphosphoS2	7646	1689	633	153	139.83	0.0176618	1
FOS	ENCFF360BTO	ENCFF542DOG	AFF1	POLR2AphosphoS5	7646	1689	2727	942	602.394	4.94788e-38	5.35564e-33
FOS	ENCFF360BTO	ENCFF872JJJ	AFF1	POLR2B	7646	1689	1334	385	294.68	6.78007e-08	0.00733882
FOS	ENCFF360BTO	ENCFF273EYJ	AFF1	POLR2G	7646	1689	2030	356	448.427	7.42413e-07	0.0803595
FOS	ENCFF360BTO	ENCFF801YZV	AFF1	POLR2H	7646	1689	1725	544	381.052	7.76468e-16	8.40457e-11
FOS	ENCFF360BTO	ENCFF002CXW	AFF1	POLR3A	7646	1689	94	63	20.7646	4.7444e-14	5.13539e-09
FOS	ENCFF360BTO	ENCFF002CXT	AFF1	POLR3G	7646	1689	73	49	16.1257	2.40431e-11	2.60245e-06
FOS	ENCFF360BTO	ENCFF990CFV	AFF1	POU5F1	7646	1689	286	76	63.1773	0.0134793	1
FOS	ENCFF360BTO	ENCFF294HEI	AFF1	PRDM10	7646	1689	1823	638	402.7	7.77525e-28	8.416e-23
FOS	ENCFF360BTO	ENCFF785ACI	AFF1	PRPF4	7646	1689	382	52	84.3837	4.08711e-05	1
FOS	ENCFF360BTO	ENCFF694BIA	AFF1	PTBP1	7646	1689	207	99	45.7263	3.37083e-12	3.64863e-07
FOS	ENCFF360BTO	ENCFF007DKB	AFF1	PTRF	7646	1689	101	45	22.3109	8.2404e-06	0.891949
FOS	ENCFF360BTO	ENCFF332DRG	AFF1	PTTG1	7646	1689	114	70	25.1826	1.15333e-13	1.24838e-08
FOS	ENCFF360BTO	ENCFF421KIV	AFF1	PYGO2	7646	1689	188	132	41.5292	3.45301e-29	3.73757e-24
FOS	ENCFF360BTO	ENCFF002CXU	AFF1	RAD21	7646	1689	119	37	26.2871	0.00944922	1
FOS	ENCFF360BTO	ENCFF096XMD	AFF1	RAD51	7646	1689	1863	619	411.536	3.69395e-22	3.99837e-17
FOS	ENCFF360BTO	ENCFF975IRM	AFF1	RB1	7646	1689	1551	438	342.616	9.65773e-08	0.0104536
FOS	ENCFF360BTO	ENCFF379MPS	AFF1	RBBP5	7646	1689	928	297	204.995	3.16785e-10	3.42891e-05
FOS	ENCFF360BTO	ENCFF120IDE	AFF1	RBFOX2	7646	1689	2414	515	533.252	0.0128145	1
FOS	ENCFF360BTO	ENCFF682SIY	AFF1	RBM14	7646	1689	81	13	17.8929	0.0524546	1
FOS	ENCFF360BTO	ENCFF971VJZ	AFF1	RBM15	7646	1689	9	0	1.9881	0.136956	1
FOS	ENCFF360BTO	ENCFF861YKK	AFF1	RBM17	7646	1689	1	0	0.2209	0.801797	1
FOS	ENCFF360BTO	ENCFF522JUV	AFF1	RBM22	7646	1689	372	70	82.1747	0.018418	1
FOS	ENCFF360BTO	ENCFF680WBN	AFF1	RBM25	7646	1689	2918	286	644.586	3.75321e-57	4.06251e-52
FOS	ENCFF360BTO	ENCFF782GWS	AFF1	RBM34	7646	1689	92	3	20.3228	2.08798e-06	0.226005
FOS	ENCFF360BTO	ENCFF209JJD	AFF1	RBM39	7646	1689	133	82	29.3797	8.77801e-16	9.50141e-11
FOS	ENCFF360BTO	ENCFF484CKD	AFF1	RCOR1	7646	1689	776	451	171.418	1.66215e-70	1.79913e-65
FOS	ENCFF360BTO	ENCFF580QGA	AFF1	RELA	7646	1689	308	160	68.0371	1.04174e-21	1.12759e-16
FOS	ENCFF360BTO	ENCFF237UAN_ENCFF010UHD	AFF1	RFX1	7646	1689	797	152	176.057	0.00576759	1
FOS	ENCFF360BTO	ENCFF716LRI	AFF1	RFX5	7646	1689	634	139	140.05	0.0336843	1
FOS	ENCFF360BTO	ENCFF209HKW	AFF1	RLF	7646	1689	568	331	125.471	1.4317e-52	1.54968e-47
FOS	ENCFF360BTO	ENCFF478MPX	AFF1	SAFB	7646	1689	289	31	63.84	2.07724e-06	0.224843
FOS	ENCFF360BTO	ENCFF624NUZ	AFF1	SAFB2	7646	1689	3	1	0.662699	0.341594	1
FOS	ENCFF360BTO	ENCFF718NUA	AFF1	SAP30	7646	1689	594	147	131.214	0.0131899	1
FOS	ENCFF360BTO	ENCFF294EHN	AFF1	SETDB1	7646	1689	237	67	52.3533	0.00742247	1
FOS	ENCFF360BTO	ENCFF757ODD	AFF1	SFPQ	7646	1689	9	1	1.9881	0.272281	1
FOS	ENCFF360BTO	ENCFF191MPD	AFF1	SIN3A	7646	1689	1059	287	233.933	8.62368e-05	1
FOS	ENCFF360BTO	ENCFF280GTU	AFF1	SIN3B	7646	1689	680	189	150.212	0.000284303	1
FOS	ENCFF360BTO	ENCFF002CXZ	AFF1	SIRT6	7646	1689	463	334	102.277	2.03749e-73	2.2054e-68
FOS	ENCFF360BTO	ENCFF033EBX_ENCFF002CMM	AFF1	SIX5	7646	1689	535	93	118.181	0.00228187	1
FOS	ENCFF360BTO	ENCFF481WGW	AFF1	SKIL	7646	1689	1979	817	437.161	1.67977e-59	1.8182e-54
FOS	ENCFF360BTO	ENCFF315YAF	AFF1	SMAD1	7646	1689	1147	498	253.372	2.2102e-42	2.39234e-37
FOS	ENCFF360BTO	ENCFF011KRN	AFF1	SMAD2	7646	1689	15	3	3.3135	0.220635	1
FOS	ENCFF360BTO	ENCFF178MOP	AFF1	SMAD5	7646	1689	1978	429	436.94	0.0179092	1
FOS	ENCFF360BTO	ENCFF995NIE	AFF1	SMARCA5	7646	1689	199	118	43.9591	1.31181e-20	1.41992e-15
FOS	ENCFF360BTO	ENCFF944GJH	AFF1	SMARCB1	7646	1689	296	168	65.3863	1.59387e-26	1.72522e-21
FOS	ENCFF360BTO	ENCFF114PTZ	AFF1	SMARCC2	7646	1689	2637	1193	582.513	5.90431e-109	6.39089e-104
FOS	ENCFF360BTO	ENCFF622RBW	AFF1	SMARCE1	7646	1689	3457	1355	763.651	2.50777e-83	2.71443e-78
FOS	ENCFF360BTO	ENCFF041YQC	AFF1	SMC3	7646	1689	439	154	96.975	2.18766e-08	0.00236794
FOS	ENCFF360BTO	ENCFF494ZUY	AFF1	SNIP1	7646	1689	126	54	27.8334	3.59218e-06	0.388822
FOS	ENCFF360BTO	ENCFF033KXY	AFF1	SNRNP70	7646	1689	4	1	0.883599	0.365185	1
FOS	ENCFF360BTO	ENCFF241TBP	AFF1	SOX6	7646	1689	3141	1378	693.846	3.39485e-116	3.67461e-111
FOS	ENCFF360BTO	ENCFF300XUA	AFF1	SP1	7646	1689	2238	298	494.374	3.90572e-22	4.22759e-17
FOS	ENCFF360BTO	ENCFF002CMJ	AFF1	SPI1	7646	1689	1162	379	256.686	1.95376e-13	2.11477e-08
FOS	ENCFF360BTO	ENCFF985TSH	AFF1	SREBF1	7646	1689	531	168	117.298	1.97909e-06	0.214218
FOS	ENCFF360BTO	ENCFF798URE	AFF1	SRSF1	7646	1689	71	6	15.6839	0.00319127	1
FOS	ENCFF360BTO	ENCFF722XRW	AFF1	SRSF3	7646	1689	12	3	2.6508	0.219155	1
FOS	ENCFF360BTO	ENCFF059WVE	AFF1	SRSF7	7646	1689	0	0	0	1	1
FOS	ENCFF360BTO	ENCFF137IBM	AFF1	SRSF9	7646	1689	0	0	0	1	1
FOS	ENCFF360BTO	ENCFF290HTJ	AFF1	STAT1_0	7646	1689	188	122	41.5292	2.5625e-24	2.77368e-19
FOS	ENCFF360BTO	ENCFF254MPF	AFF1	STAT1_1	7646	1689	159	101	35.1231	7.52939e-20	8.14988e-15
FOS	ENCFF360BTO	ENCFF498DOQ	AFF1	STAT1_2	7646	1689	109	56	24.0781	1.15339e-08	0.00124845
FOS	ENCFF360BTO	ENCFF648NYF	AFF1	STAT1_3	7646	1689	317	154	70.0252	1.85229e-18	2.00494e-13
FOS	ENCFF360BTO	ENCFF841YFF	AFF1	STAT2_0	7646	1689	252	165	55.6668	1.29792e-32	1.40488e-27
FOS	ENCFF360BTO	ENCFF714VIT	AFF1	STAT2_1	7646	1689	574	355	126.796	5.07253e-62	5.49056e-57
FOS	ENCFF360BTO	ENCFF696KPD	AFF1	STAT5A	7646	1689	1401	797	309.481	2.81652e-118	3.04862e-113
FOS	ENCFF360BTO	ENCFF484HCG	AFF1	SUPT5H	7646	1689	1316	337	290.704	0.000652843	1
FOS	ENCFF360BTO	ENCFF822FWM	AFF1	TAF1	7646	1689	2258	619	498.792	2.32435e-08	0.0025159
FOS	ENCFF360BTO	ENCFF617CAZ	AFF1	TAF15	7646	1689	21	4	4.6389	0.186552	1
FOS	ENCFF360BTO	ENCFF034CQR	AFF1	TAF7	7646	1689	41	14	9.05689	0.0334151	1
FOS	ENCFF360BTO	ENCFF785HXY	AFF1	TAF9B	7646	1689	1934	913	427.22	9.27681e-93	1.00413e-87
FOS	ENCFF360BTO	ENCFF284LRP_ENCFF482CEV	AFF1	TAL1	7646	1689	1230	695	271.707	3.42108e-102	3.70301e-97
FOS	ENCFF360BTO	ENCFF626MVT	AFF1	TBL1XR1	7646	1689	2174	1017	480.236	6.38248e-101	6.90846e-96
FOS	ENCFF360BTO	ENCFF380FJL	AFF1	TBP	7646	1689	2654	687	586.268	4.19318e-06	0.453874
FOS	ENCFF360BTO	ENCFF249EZR	AFF1	TCF7	7646	1689	674	321	148.886	9.86095e-35	1.06736e-29
FOS	ENCFF360BTO	ENCFF312RFN	AFF1	TCF7L2	7646	1689	232	85	51.2488	4.13265e-06	0.447322
FOS	ENCFF360BTO	ENCFF619BDC	AFF1	TEAD2	7646	1689	433	229	95.6496	3.22335e-31	3.48899e-26
FOS	ENCFF360BTO	ENCFF209MQX	AFF1	TEAD4	7646	1689	2892	1245	638.842	3.41585e-100	3.69735e-95
FOS	ENCFF360BTO	ENCFF701MXF	AFF1	TFDP1	7646	1689	1562	476	345.046	4.19847e-12	4.54447e-07
FOS	ENCFF360BTO	ENCFF641LJY	AFF1	THAP1	7646	1689	718	169	158.606	0.0219772	1
FOS	ENCFF360BTO	ENCFF671BFH	AFF1	THRA	7646	1689	93	47	20.5437	2.29723e-07	0.0248655
FOS	ENCFF360BTO	ENCFF294VWT	AFF1	THRAP3	7646	1689	63	40	13.9167	6.10731e-09	0.000661062
FOS	ENCFF360BTO	ENCFF262BVP	AFF1	TOE1	7646	1689	1992	899	440.032	3.26471e-82	3.53375e-77
FOS	ENCFF360BTO	ENCFF049CRW_ENCFF646VQW	AFF1	TRIM24	7646	1689	1592	953	351.673	4.55949e-154	4.93524e-149
FOS	ENCFF360BTO	ENCFF561IZB	AFF1	TRIP13	7646	1689	262	69	57.8758	0.0175324	1
FOS	ENCFF360BTO	ENCFF036YVI	AFF1	TSC22D4	7646	1689	10	5	2.209	0.0481327	1
FOS	ENCFF360BTO	ENCFF730URE	AFF1	U2AF1	7646	1689	196	12	43.2964	1.42465e-08	0.00154206
FOS	ENCFF360BTO	ENCFF398EQF	AFF1	U2AF2	7646	1689	0	0	0	1	1
FOS	ENCFF360BTO	ENCFF671DOL	AFF1	UBTF	7646	1689	1252	417	276.567	8.20261e-16	8.87859e-11
FOS	ENCFF360BTO	ENCFF334FMW	AFF1	USF1	7646	1689	2264	608	500.117	3.04842e-07	0.0329964
FOS	ENCFF360BTO	ENCFF150VTD	AFF1	USF2	7646	1689	937	176	206.983	0.00260896	1
FOS	ENCFF360BTO	ENCFF186QUP	AFF1	VEZF1	7646	1689	3540	1055	781.985	2.82619e-21	3.0591e-16
FOS	ENCFF360BTO	ENCFF803LEC	AFF1	XRCC3	7646	1689	17	14	3.7553	2.97651e-05	1
FOS	ENCFF360BTO	ENCFF998KKJ	AFF1	XRCC5	7646	1689	925	340	204.332	1.16564e-18	1.2617e-13
FOS	ENCFF360BTO	ENCFF706LIT	AFF1	YBX1	7646	1689	13	10	2.8717	0.000594924	1
FOS	ENCFF360BTO	ENCFF246HIU	AFF1	YBX3	7646	1689	182	64	40.2038	0.000128641	1
FOS	ENCFF360BTO	ENCFF926FUM_ENCFF328XKC	AFF1	YY1	7646	1689	1270	297	280.543	0.014413	1
FOS	ENCFF360BTO	ENCFF253FON	AFF1	ZBED1	7646	1689	627	323	138.504	4.91827e-41	5.32358e-36
FOS	ENCFF360BTO	ENCFF434QZL	AFF1	ZBTB11	7646	1689	558	176	123.262	1.43714e-06	0.155558
FOS	ENCFF360BTO	ENCFF561USY	AFF1	ZBTB2	7646	1689	1560	765	344.604	6.07556e-85	6.57625e-80
FOS	ENCFF360BTO	ENCFF408FQC	AFF1	ZBTB33	7646	1689	396	177	87.4763	1.51256e-17	1.63721e-12
FOS	ENCFF360BTO	ENCFF417LEJ	AFF1	ZBTB40	7646	1689	1474	449	325.606	1.60094e-11	1.73287e-06
FOS	ENCFF360BTO	ENCFF706ISJ	AFF1	ZBTB7A	7646	1689	1624	418	358.741	0.000187453	1
FOS	ENCFF360BTO	ENCFF589EVD	AFF1	ZBTB8A	7646	1689	68	43	15.0212	1.9657e-09	0.00021277
FOS	ENCFF360BTO	ENCFF522JRK	AFF1	ZC3H11A	7646	1689	222	110	49.0398	2.89535e-14	3.13396e-09
FOS	ENCFF360BTO	ENCFF809OEX	AFF1	ZC3H8	7646	1689	739	540	163.245	1.98672e-119	2.15045e-114
FOS	ENCFF360BTO	ENCFF521CRG	AFF1	ZFP36	7646	1689	811	369	179.15	9.38138e-36	1.01545e-30
FOS	ENCFF360BTO	ENCFF396DNK	AFF1	ZFP91	7646	1689	453	159	100.068	1.31379e-08	0.00142206
FOS	ENCFF360BTO	ENCFF433RKB	AFF1	ZFX	7646	1689	1020	310	225.318	1.50178e-08	0.00162555
FOS	ENCFF360BTO	ENCFF195ODE	AFF1	ZHX1	7646	1689	312	112	68.9207	4.65412e-07	0.0503766
FOS	ENCFF360BTO	ENCFF163VUK	AFF1	ZKSCAN1	7646	1689	1022	448	225.76	2.84403e-39	3.07841e-34
FOS	ENCFF360BTO	ENCFF529FWJ	AFF1	ZKSCAN8	7646	1689	658	405	145.352	6.63856e-70	7.18564e-65
FOS	ENCFF360BTO	ENCFF597DIY	AFF1	ZMIZ1	7646	1689	73	29	16.1257	0.00117002	1
FOS	ENCFF360BTO	ENCFF511QHY	AFF1	ZMYM3	7646	1689	255	127	56.3295	2.51705e-16	2.72448e-11
FOS	ENCFF360BTO	ENCFF114IWY	AFF1	ZNF143	7646	1689	1434	396	316.77	2.08213e-06	0.225372
FOS	ENCFF360BTO	ENCFF116DIO	AFF1	ZNF148	7646	1689	1320	523	291.588	1.098e-34	1.18849e-29
FOS	ENCFF360BTO	ENCFF721LDD	AFF1	ZNF175	7646	1689	1322	682	292.03	2.11893e-84	2.29356e-79
FOS	ENCFF360BTO	ENCFF853TZC	AFF1	ZNF197	7646	1689	736	427	162.582	1.13845e-66	1.23227e-61
FOS	ENCFF360BTO	ENCFF891MVM	AFF1	ZNF263	7646	1689	129	42	28.4961	0.00378099	1
FOS	ENCFF360BTO	ENCFF344QKL	AFF1	ZNF274	7646	1689	178	131	39.3202	7.76454e-31	8.40442e-26
FOS	ENCFF360BTO	ENCFF386WKY	AFF1	ZNF280A	7646	1689	24	14	5.3016	0.000792192	1
FOS	ENCFF360BTO	ENCFF581ZZT	AFF1	ZNF282	7646	1689	938	500	207.204	1.3339e-66	1.44382e-61
FOS	ENCFF360BTO	ENCFF921WMN	AFF1	ZNF318	7646	1689	1705	1003	376.634	2.9519e-157	3.19517e-152
FOS	ENCFF360BTO	ENCFF744SVC	AFF1	ZNF354B	7646	1689	221	84	48.8189	1.31588e-06	0.142432
FOS	ENCFF360BTO	ENCFF706SJZ	AFF1	ZNF384	7646	1689	993	396	219.354	2.65787e-27	2.8769e-22
FOS	ENCFF360BTO	ENCFF388YOB	AFF1	ZNF395	7646	1689	1735	743	383.261	6.16487e-60	6.67292e-55
FOS	ENCFF360BTO	ENCFF834WGJ	AFF1	ZNF507	7646	1689	6	1	1.3254	0.352154	1
FOS	ENCFF360BTO	ENCFF447QUG	AFF1	ZNF512	7646	1689	32	14	7.06879	0.00759431	1
FOS	ENCFF360BTO	ENCFF815TTY	AFF1	ZNF584	7646	1689	1053	568	232.608	4.52068e-77	4.89322e-72
FOS	ENCFF360BTO	ENCFF602AXP	AFF1	ZNF589	7646	1689	1409	686	311.248	3.07682e-75	3.33038e-70
FOS	ENCFF360BTO	ENCFF273TYA	AFF1	ZNF592	7646	1689	1758	817	388.342	2.57759e-80	2.79001e-75
FOS	ENCFF360BTO	ENCFF173NRW	AFF1	ZNF644	7646	1689	873	506	192.846	1.84465e-78	1.99666e-73
FOS	ENCFF360BTO	ENCFF248AOD	AFF1	ZNF766	7646	1689	1605	783	354.544	6.40365e-86	6.93138e-81
FOS	ENCFF360BTO	ENCFF654BMD	AFF1	ZNF83	7646	1689	827	470	182.684	1.43842e-70	1.55696e-65
FOS	ENCFF360BTO	ENCFF996IVU	AFF1	ZNF830	7646	1689	120	60	26.508	9.33582e-09	0.00101052
FOS	ENCFF360BTO	ENCFF253NXR	AFF1	ZSCAN29	7646	1689	799	475	176.499	4.70862e-77	5.09666e-72
FOS	ENCFF360BTO	ENCFF588OLK	AFF1	ZZZ3	7646	1689	154	69	34.0186	4.7976e-08	0.00519297
FOS	ENCFF836VRV	ENCFF396GUH	AGO1	ADNP	7646	329	575	5	24.7417	1.38926e-06	0.150375
FOS	ENCFF836VRV	ENCFF360BTO	AGO1	AFF1	7646	329	1689	42	72.676	2.93732e-05	1
FOS	ENCFF836VRV	ENCFF836VRV	AGO1	AGO1	7646	329	329	329	14.1566	0	0
FOS	ENCFF836VRV	ENCFF010MMQ	AGO1	ARHGAP35	7646	329	85	6	3.65747	0.0857694	1
FOS	ENCFF836VRV	ENCFF225MPC	AGO1	ARID1B	7646	329	3601	47	154.948	1.71059e-24	1.85156e-19
FOS	ENCFF836VRV	ENCFF332ICQ	AGO1	ARID2	7646	329	139	4	5.98104	0.134699	1
FOS	ENCFF836VRV	ENCFF835KAT	AGO1	ARID3A	7646	329	1611	33	69.3198	5.06296e-07	0.054802
FOS	ENCFF836VRV	ENCFF235ZZP	AGO1	ASH1L	7646	329	2156	161	92.7706	3.82848e-11	4.14399e-06
FOS	ENCFF836VRV	ENCFF002CVM	AGO1	ATF1	7646	329	3090	119	132.96	0.0170925	1
FOS	ENCFF836VRV	ENCFF968KBN	AGO1	ATF2	7646	329	2169	59	93.33	3.60189e-05	1
FOS	ENCFF836VRV	ENCFF958KNK	AGO1	ATF3	7646	329	4217	80	181.453	1.1022e-17	1.19303e-12
FOS	ENCFF836VRV	ENCFF710IEF	AGO1	ATF4	7646	329	1251	21	53.8293	1.84194e-07	0.0199373
FOS	ENCFF836VRV	ENCFF868QLL	AGO1	ATF7	7646	329	4771	254	205.292	0.000116586	1
FOS	ENCFF836VRV	ENCFF423EMU	AGO1	BACH1	7646	329	557	17	23.9672	0.0311606	1
FOS	ENCFF836VRV	ENCFF057ZUY	AGO1	BCOR	7646	329	1077	43	46.3423	0.0536643	1
FOS	ENCFF836VRV	ENCFF002CVP	AGO1	BDP1	7646	329	90	4	3.87261	0.194962	1
FOS	ENCFF836VRV	ENCFF179NDS	AGO1	BHLHE40	7646	329	2771	161	119.233	4.33895e-05	1
FOS	ENCFF836VRV	ENCFF048OIZ	AGO1	BMI1	7646	329	290	25	12.4784	0.000622351	1
FOS	ENCFF836VRV	ENCFF549GMO	AGO1	BRCA1	7646	329	2	0	0.0860581	0.917541	1
FOS	ENCFF836VRV	ENCFF714XHL	AGO1	BRD4	7646	329	259	20	11.1445	0.00518919	1
FOS	ENCFF836VRV	ENCFF666LZV	AGO1	BRD9	7646	329	1171	25	50.387	3.05155e-05	1
FOS	ENCFF836VRV	ENCFF002CVR	AGO1	BRF1	7646	329	73	4	3.14112	0.17537	1
FOS	ENCFF836VRV	ENCFF002CVS	AGO1	BRF2	7646	329	9	0	0.387261	0.678914	1
FOS	ENCFF836VRV	ENCFF996ZGL	AGO1	C11orf30	7646	329	2882	150	124.01	0.00253936	1
FOS	ENCFF836VRV	ENCFF642BNC	AGO1	CBFA2T2	7646	329	2583	67	111.144	1.75061e-06	0.189488
FOS	ENCFF836VRV	ENCFF993GXU	AGO1	CBFA2T3	7646	329	2668	47	114.801	3.52549e-13	3.81602e-08
FOS	ENCFF836VRV	ENCFF484DKT	AGO1	CBX1	7646	329	991	128	42.6418	3.26337e-26	3.5323e-21
FOS	ENCFF836VRV	ENCFF455TDM	AGO1	CBX3	7646	329	2271	121	97.7189	0.0027571	1
FOS	ENCFF836VRV	ENCFF062ARS	AGO1	CBX5	7646	329	426	26	18.3304	0.0188823	1
FOS	ENCFF836VRV	ENCFF456PQY	AGO1	CBX8	7646	329	0	0	0	1	1
FOS	ENCFF836VRV	ENCFF874QUM	AGO1	CC2D1A	7646	329	1812	56	77.9686	0.00171515	1
FOS	ENCFF836VRV	ENCFF583GKE	AGO1	CCAR2	7646	329	50	3	2.15145	0.193055	1
FOS	ENCFF836VRV	ENCFF002CVU	AGO1	CCNT2	7646	329	2460	245	105.851	3.48852e-31	3.77601e-26
FOS	ENCFF836VRV	ENCFF643TEZ	AGO1	CDC5L	7646	329	193	11	8.3046	0.0802987	1
FOS	ENCFF836VRV	ENCFF813LOW_ENCFF429XKT	AGO1	CEBPB	7646	329	1360	41	58.5195	0.00331285	1
FOS	ENCFF836VRV	ENCFF925MHB	AGO1	CEBPZ	7646	329	587	56	25.258	5.16519e-08	0.00559085
FOS	ENCFF836VRV	ENCFF859FVX	AGO1	CHAMP1	7646	329	1136	23	48.881	1.61802e-05	1
FOS	ENCFF836VRV	ENCFF684MLP	AGO1	COPS2	7646	329	11	1	0.473319	0.294845	1
FOS	ENCFF836VRV	ENCFF665FHC	AGO1	CREB3	7646	329	617	18	26.5489	0.0197904	1
FOS	ENCFF836VRV	ENCFF582YPB	AGO1	CREB3L1	7646	329	1942	160	83.5624	3.61072e-14	3.90828e-09
FOS	ENCFF836VRV	ENCFF948TXN	AGO1	CREM	7646	329	4808	276	206.884	7.02559e-07	0.0760457
FOS	ENCFF836VRV	ENCFF117EWO	AGO1	CSDE1	7646	329	547	42	23.5369	0.000175323	1
FOS	ENCFF836VRV	ENCFF152VMJ	AGO1	CTBP1	7646	329	3662	208	157.572	1.82314e-05	1
FOS	ENCFF836VRV	ENCFF002DDJ_ENCFF002DBD	AGO1	CTCF	7646	329	392	42	16.8674	1.15588e-07	0.0125114
FOS	ENCFF836VRV	ENCFF962FQM	AGO1	CTCFL	7646	329	388	55	16.6953	7.73198e-14	8.36917e-09
FOS	ENCFF836VRV	ENCFF517YCC	AGO1	CUX1	7646	329	736	8	31.6694	4.42346e-07	0.04788
FOS	ENCFF836VRV	ENCFF526HLP	AGO1	DACH1	7646	329	1369	49	58.9067	0.0235021	1
FOS	ENCFF836VRV	ENCFF338HQY	AGO1	DDX20	7646	329	2408	172	103.614	2.10694e-10	2.28057e-05
FOS	ENCFF836VRV	ENCFF786WZD	AGO1	DEAF1	7646	329	810	58	34.8535	8.75875e-05	1
FOS	ENCFF836VRV	ENCFF408SNO	AGO1	DIDO1	7646	329	696	58	29.9482	1.78647e-06	0.193369
FOS	ENCFF836VRV	ENCFF034PQD	AGO1	DNMT1	7646	329	82	0	3.52838	0.0293524	1
FOS	ENCFF836VRV	ENCFF774QKS_ENCFF823SYE	AGO1	DPF2	7646	329	2856	29	122.891	1.8997e-24	2.05626e-19
FOS	ENCFF836VRV	ENCFF106DAY	AGO1	E2F1	7646	329	3373	185	145.137	0.000191244	1
FOS	ENCFF836VRV	ENCFF225TLP	AGO1	E2F4	7646	329	1752	220	75.3869	8.05906e-42	8.72321e-37
FOS	ENCFF836VRV	ENCFF356ASJ	AGO1	E2F5	7646	329	1561	92	67.1683	0.000681612	1
FOS	ENCFF836VRV	ENCFF417DTI_ENCFF917COW	AGO1	E2F6	7646	329	1537	172	66.1356	1.1568e-27	1.25213e-22
FOS	ENCFF836VRV	ENCFF310AGG	AGO1	E2F7	7646	329	469	53	20.1806	5.83809e-10	6.31921e-05
FOS	ENCFF836VRV	ENCFF925DJG	AGO1	E2F8	7646	329	1491	137	64.1563	1.06897e-15	1.15706e-10
FOS	ENCFF836VRV	ENCFF083YCQ	AGO1	E4F1	7646	329	3386	201	145.696	2.38765e-06	0.258442
FOS	ENCFF836VRV	ENCFF806BDC	AGO1	EHMT2	7646	329	1452	8	62.4782	4.23044e-18	4.57907e-13
FOS	ENCFF836VRV	ENCFF502KHR	AGO1	ELF4	7646	329	2176	123	93.6312	0.000545472	1
FOS	ENCFF836VRV	ENCFF019PEL	AGO1	ELK1	7646	329	444	60	19.1049	4.48075e-14	4.85001e-09
FOS	ENCFF836VRV	ENCFF549TYR	AGO1	EP300	7646	329	3330	109	143.287	0.000434805	1
FOS	ENCFF836VRV	ENCFF925ANU	AGO1	EP400	7646	329	2903	173	124.913	7.88479e-06	0.853458
FOS	ENCFF836VRV	ENCFF213EPU	AGO1	ESRRA	7646	329	2380	173	102.409	5.56558e-11	6.02424e-06
FOS	ENCFF836VRV	ENCFF076YZO	AGO1	ETS1	7646	329	1135	137	48.838	2.81599e-25	3.04805e-20
FOS	ENCFF836VRV	ENCFF772HOY	AGO1	ETS2	7646	329	30	4	1.29087	0.0318201	1
FOS	ENCFF836VRV	ENCFF404YMX	AGO1	ETV1	7646	329	1778	96	76.5056	0.0040947	1
FOS	ENCFF836VRV	ENCFF545VNY	AGO1	ETV6	7646	329	692	35	29.7761	0.0436058	1
FOS	ENCFF836VRV	ENCFF820EVZ	AGO1	EWSR1	7646	329	23	0	0.989668	0.3717	1
FOS	ENCFF836VRV	ENCFF883WYX	AGO1	FIP1L1	7646	329	552	150	23.752	1.91794e-67	2.076e-62
FOS	ENCFF836VRV	ENCFF002CVW	AGO1	FOS	7646	329	7646	329	329	0.0219888	1
FOS	ENCFF836VRV	ENCFF473GCH	AGO1	FOSL1	7646	329	3150	45	135.541	1.00121e-19	1.08372e-14
FOS	ENCFF836VRV	ENCFF809YFY	AGO1	FOXA1	7646	329	119	0	5.12046	0.0059733	1
FOS	ENCFF836VRV	ENCFF452SPE	AGO1	FOXJ2	7646	329	1283	72	55.2063	0.00457497	1
FOS	ENCFF836VRV	ENCFF699ZII	AGO1	FOXM1	7646	329	2083	64	89.6295	0.000846936	1
FOS	ENCFF836VRV	ENCFF142CPK	AGO1	FUS	7646	329	165	45	7.09979	1.39585e-21	1.51088e-16
FOS	ENCFF836VRV	ENCFF833FCO	AGO1	GABPA	7646	329	2151	183	92.5555	3.73313e-17	4.04078e-12
FOS	ENCFF836VRV	ENCFF517KRT	AGO1	GABPB1	7646	329	2684	199	115.49	4.94062e-13	5.34778e-08
FOS	ENCFF836VRV	ENCFF632NQI	AGO1	GATA1	7646	329	1293	22	55.6365	1.52937e-07	0.0165541
FOS	ENCFF836VRV	ENCFF732HOE	AGO1	GATA2	7646	329	1029	7	44.2769	3.90486e-12	4.22666e-07
FOS	ENCFF836VRV	ENCFF253FZN	AGO1	GATAD2A	7646	329	1145	39	49.2682	0.0201189	1
FOS	ENCFF836VRV	ENCFF549KOD	AGO1	GATAD2B	7646	329	1150	57	49.4834	0.0306254	1
FOS	ENCFF836VRV	ENCFF126BCK	AGO1	GMEB1	7646	329	2683	197	115.447	1.41585e-12	1.53253e-07
FOS	ENCFF836VRV	ENCFF167HYX	AGO1	GTF2A2	7646	329	158	20	6.79859	2.04014e-05	1
FOS	ENCFF836VRV	ENCFF002CWR	AGO1	GTF2B	7646	329	515	51	22.16	6.44793e-08	0.0069793
FOS	ENCFF836VRV	ENCFF778RMG	AGO1	GTF2E2	7646	329	950	80	40.8776	2.04729e-08	0.00221601
FOS	ENCFF836VRV	ENCFF002CYL	AGO1	GTF3C2	7646	329	128	3	5.50772	0.112926	1
FOS	ENCFF836VRV	ENCFF474NLG	AGO1	HCFC1	7646	329	1898	186	81.6691	1.94821e-23	2.10876e-18
FOS	ENCFF836VRV	ENCFF580DYE	AGO1	HDAC3	7646	329	1131	13	48.6658	1.01002e-09	0.000109325
FOS	ENCFF836VRV	ENCFF998HOR	AGO1	HDAC6	7646	329	100	16	4.3029	8.92974e-06	0.966564
FOS	ENCFF836VRV	ENCFF939ZFS	AGO1	HDAC8	7646	329	353	26	15.1892	0.00329396	1
FOS	ENCFF836VRV	ENCFF676NPW	AGO1	HES1	7646	329	1301	56	55.9808	0.0532315	1
FOS	ENCFF836VRV	ENCFF265LKN	AGO1	HINFP	7646	329	360	20	15.4905	0.0487236	1
FOS	ENCFF836VRV	ENCFF396NSO	AGO1	HLTF	7646	329	468	26	20.1376	0.0357216	1
FOS	ENCFF836VRV	ENCFF558DSF	AGO1	HMBOX1	7646	329	1714	20	73.7518	8.69639e-14	9.41306e-09
FOS	ENCFF836VRV	ENCFF002CWT	AGO1	HMGN3	7646	329	1728	248	74.3542	1.19308e-56	1.29141e-51
FOS	ENCFF836VRV	ENCFF292JRY	AGO1	HNRNPH1	7646	329	13	8	0.559377	1.35889e-07	0.0147088
FOS	ENCFF836VRV	ENCFF777CWV	AGO1	HNRNPK	7646	329	317	72	13.6402	9.91382e-29	1.07308e-23
FOS	ENCFF836VRV	ENCFF010STZ	AGO1	HNRNPL	7646	329	350	66	15.0602	2.88627e-22	3.12413e-17
FOS	ENCFF836VRV	ENCFF122QSN	AGO1	HNRNPLL	7646	329	1529	178	65.7914	1.84677e-30	1.99896e-25
FOS	ENCFF836VRV	ENCFF768TJI	AGO1	HNRNPUL1	7646	329	46	2	1.97934	0.270641	1
FOS	ENCFF836VRV	ENCFF835YLR	AGO1	ID3	7646	329	1087	67	46.7726	0.0010337	1
FOS	ENCFF836VRV	ENCFF415YPX	AGO1	ILF3	7646	329	283	13	12.1772	0.106991	1
FOS	ENCFF836VRV	ENCFF176NOI	AGO1	ILK	7646	329	32	0	1.37693	0.252352	1
FOS	ENCFF836VRV	ENCFF388AJH	AGO1	IRF1	7646	329	317	14	13.6402	0.105492	1
FOS	ENCFF836VRV	ENCFF284VUQ	AGO1	IRF1_0	7646	329	3024	285	130.12	3.92697e-32	4.25059e-27
FOS	ENCFF836VRV	ENCFF909LKK	AGO1	IRF1_1	7646	329	1333	109	57.3577	4.13849e-10	4.47955e-05
FOS	ENCFF836VRV	ENCFF908UIY	AGO1	IRF1_2	7646	329	1501	121	64.5866	1.17339e-10	1.27009e-05
FOS	ENCFF836VRV	ENCFF730RUF	AGO1	IRF1_3	7646	329	144	1	6.19618	0.0126228	1
FOS	ENCFF836VRV	ENCFF384YDT	AGO1	IRF2	7646	329	948	68	40.7915	2.56309e-05	1
FOS	ENCFF836VRV	ENCFF196DHR	AGO1	IRF9	7646	329	472	13	20.3097	0.0242926	1
FOS	ENCFF836VRV	ENCFF629BFI	AGO1	JUN	7646	329	4493	160	193.329	0.00148701	1
FOS	ENCFF836VRV	ENCFF417QAJ	AGO1	JUN_0	7646	329	3105	32	133.605	3.82112e-26	4.13601e-21
FOS	ENCFF836VRV	ENCFF573GQX	AGO1	JUN_1	7646	329	2392	24	102.925	6.42518e-21	6.95468e-16
FOS	ENCFF836VRV	ENCFF192BTP	AGO1	JUN_2	7646	329	2591	15	111.488	1.49009e-30	1.61289e-25
FOS	ENCFF836VRV	ENCFF077UYM	AGO1	JUN_3	7646	329	3200	66	137.693	4.29555e-12	4.64955e-07
FOS	ENCFF836VRV	ENCFF426DUB	AGO1	JUNB	7646	329	2321	46	99.8704	7.25039e-10	7.8479e-05
FOS	ENCFF836VRV	ENCFF337DKJ	AGO1	JUND	7646	329	5214	195	224.353	0.00382655	1
FOS	ENCFF836VRV	ENCFF772QPO	AGO1	KAT8	7646	329	83	7	3.57141	0.0413432	1
FOS	ENCFF836VRV	ENCFF838COI_ENCFF738WCE	AGO1	KDM1A	7646	329	1550	12	66.695	1.7519e-16	1.89628e-11
FOS	ENCFF836VRV	ENCFF042RAK	AGO1	KDM4B	7646	329	756	104	32.53	1.3712e-23	1.4842e-18
FOS	ENCFF836VRV	ENCFF368TYM	AGO1	KDM5B	7646	329	1579	173	67.9428	7.6968e-27	8.3311e-22
FOS	ENCFF836VRV	ENCFF962VSZ	AGO1	KHSRP	7646	329	578	31	24.8708	0.0354901	1
FOS	ENCFF836VRV	ENCFF717TWA	AGO1	KLF1	7646	329	835	85	35.9292	1.44348e-12	1.56244e-07
FOS	ENCFF836VRV	ENCFF802XZN	AGO1	KLF13	7646	329	762	85	32.7881	1.40089e-14	1.51634e-09
FOS	ENCFF836VRV	ENCFF844HBQ	AGO1	KLF16	7646	329	1256	49	54.0445	0.0446161	1
FOS	ENCFF836VRV	ENCFF314ULQ	AGO1	L3MBTL2	7646	329	3290	202	141.566	3.21258e-07	0.0347732
FOS	ENCFF836VRV	ENCFF511OXK	AGO1	LARP7	7646	329	159	10	6.84162	0.0661528	1
FOS	ENCFF836VRV	ENCFF659WAF	AGO1	LEF1	7646	329	2289	67	98.4935	0.00016641	1
FOS	ENCFF836VRV	ENCFF308IXJ	AGO1	MAFF	7646	329	1501	13	64.5866	4.87499e-15	5.27674e-10
FOS	ENCFF836VRV	ENCFF927JBT	AGO1	MAFG	7646	329	1840	19	79.1734	4.01175e-16	4.34235e-11
FOS	ENCFF836VRV	ENCFF812QPN	AGO1	MAFK	7646	329	1957	50	84.2078	1.63514e-05	1
FOS	ENCFF836VRV	ENCFF799HIG_ENCFF422NGZ	AGO1	MAX	7646	329	3129	228	134.638	6.44792e-14	6.97929e-09
FOS	ENCFF836VRV	ENCFF470MLY	AGO1	MBD2	7646	329	3612	262	155.421	1.81492e-15	1.96449e-10
FOS	ENCFF836VRV	ENCFF226CZE	AGO1	MCM2	7646	329	42	1	1.80722	0.296582	1
FOS	ENCFF836VRV	ENCFF679ITJ	AGO1	MCM3	7646	329	22	1	0.946639	0.367337	1
FOS	ENCFF836VRV	ENCFF920RYJ	AGO1	MCM5	7646	329	3	0	0.129087	0.878897	1
FOS	ENCFF836VRV	ENCFF577UJR	AGO1	MEF2A	7646	329	202	9	8.69187	0.131046	1
FOS	ENCFF836VRV	ENCFF257RYT	AGO1	MEF2D	7646	329	1109	22	47.7192	1.43317e-05	1
FOS	ENCFF836VRV	ENCFF613RNG	AGO1	MEIS2	7646	329	3500	148	150.602	0.0320419	1
FOS	ENCFF836VRV	ENCFF670ZCR	AGO1	MGA	7646	329	1671	99	71.9015	0.000417476	1
FOS	ENCFF836VRV	ENCFF365NKO	AGO1	MIER1	7646	329	207	7	8.90701	0.119516	1
FOS	ENCFF836VRV	ENCFF497XOD	AGO1	MITF	7646	329	2018	77	86.8326	0.0254531	1
FOS	ENCFF836VRV	ENCFF973OME_ENCFF059ONJ	AGO1	MNT	7646	329	2153	190	92.6415	2.97497e-19	3.22014e-14
FOS	ENCFF836VRV	ENCFF769GYG	AGO1	MTA1	7646	329	1862	76	80.1201	0.0410403	1
FOS	ENCFF836VRV	ENCFF350YXB	AGO1	MTA3	7646	329	2929	197	126.032	1.14655e-09	0.000124103
FOS	ENCFF836VRV	ENCFF970LCB	AGO1	MXI1	7646	329	1158	126	49.8276	7.34908e-20	7.95471e-15
FOS	ENCFF836VRV	ENCFF877ANE	AGO1	MYBL2	7646	329	592	21	25.4732	0.0570874	1
FOS	ENCFF836VRV	ENCFF465JKF	AGO1	MYC	7646	329	2985	212	128.442	3.88106e-12	4.2009e-07
FOS	ENCFF836VRV	ENCFF099SDW	AGO1	MYC_0	7646	329	2345	170	100.903	9.57902e-11	1.03684e-05
FOS	ENCFF836VRV	ENCFF634AYU	AGO1	MYC_1	7646	329	1091	91	46.9447	3.94064e-09	0.000426539
FOS	ENCFF836VRV	ENCFF676YJE	AGO1	MYC_2	7646	329	3570	237	153.614	9.91111e-11	1.07279e-05
FOS	ENCFF836VRV	ENCFF387LTN	AGO1	MYC_3	7646	329	1498	133	64.4575	2.93387e-14	3.17565e-09
FOS	ENCFF836VRV	ENCFF583DZD	AGO1	MYNN	7646	329	1659	98	71.3852	0.000475368	1
FOS	ENCFF836VRV	ENCFF074EZL	AGO1	NBN	7646	329	1766	69	75.9893	0.0344254	1
FOS	ENCFF836VRV	ENCFF495CSO	AGO1	NCOA4	7646	329	100	1	4.3029	0.0582149	1
FOS	ENCFF836VRV	ENCFF322DSX	AGO1	NCOA6	7646	329	301	24	12.9517	0.00189802	1
FOS	ENCFF836VRV	ENCFF165BCW_ENCFF366UBB	AGO1	NCOR1	7646	329	1782	38	76.6777	3.96455e-07	0.0429127
FOS	ENCFF836VRV	ENCFF002CXG	AGO1	NELFE	7646	329	60	12	2.58174	1.38478e-05	1
FOS	ENCFF836VRV	ENCFF581YKY	AGO1	NEUROD1	7646	329	3420	226	147.159	3.59164e-10	3.88762e-05
FOS	ENCFF836VRV	ENCFF495MHZ	AGO1	NFE2	7646	329	2776	60	119.449	6.8363e-10	7.39968e-05
FOS	ENCFF836VRV	ENCFF175IUO	AGO1	NFE2L1	7646	329	398	5	17.1256	0.000448237	1
FOS	ENCFF836VRV	ENCFF370ENX	AGO1	NFIC	7646	329	1985	89	85.4126	0.0392229	1
FOS	ENCFF836VRV	ENCFF157UUF	AGO1	NFRKB	7646	329	906	55	38.9843	0.00291467	1
FOS	ENCFF836VRV	ENCFF986MHU	AGO1	NFXL1	7646	329	99	3	4.25987	0.18197	1
FOS	ENCFF836VRV	ENCFF012VES	AGO1	NFYA	7646	329	3041	238	130.851	1.30141e-17	1.40866e-12
FOS	ENCFF836VRV	ENCFF113PMT	AGO1	NFYB	7646	329	3601	263	154.948	7.71963e-16	8.35581e-11
FOS	ENCFF836VRV	ENCFF906PGD	AGO1	NKRF	7646	329	653	66	28.098	4.71925e-10	5.10816e-05
FOS	ENCFF836VRV	ENCFF776YPS	AGO1	NONO	7646	329	810	62	34.8535	9.65392e-06	1
FOS	ENCFF836VRV	ENCFF954NAJ	AGO1	NR0B1	7646	329	1	0	0.043029	0.957884	1
FOS	ENCFF836VRV	ENCFF664ZGR	AGO1	NR2C1	7646	329	1320	83	56.7983	0.000222098	1
FOS	ENCFF836VRV	ENCFF594LCH	AGO1	NR2C2	7646	329	58	11	2.49568	4.83135e-05	1
FOS	ENCFF836VRV	ENCFF175IIE	AGO1	NR2F1	7646	329	2263	74	97.3747	0.00216854	1
FOS	ENCFF836VRV	ENCFF255EOB	AGO1	NR2F2	7646	329	1930	69	83.046	0.0135913	1
FOS	ENCFF836VRV	ENCFF712AXK	AGO1	NR2F6	7646	329	1656	45	71.2561	0.000225451	1
FOS	ENCFF836VRV	ENCFF859NPS	AGO1	NR4A1	7646	329	796	35	34.2511	0.0667286	1
FOS	ENCFF836VRV	ENCFF144PPR_ENCFF493ABN	AGO1	NRF1	7646	329	1973	207	84.8963	2.21726e-29	2.39998e-24
FOS	ENCFF836VRV	ENCFF289BUU	AGO1	NUFIP1	7646	329	309	12	13.296	0.107136	1
FOS	ENCFF836VRV	ENCFF168HAG	AGO1	PBX2	7646	329	2708	109	116.523	0.0297893	1
FOS	ENCFF836VRV	ENCFF941RVL	AGO1	PCBP1	7646	329	527	122	22.6763	3.44413e-48	3.72796e-43
FOS	ENCFF836VRV	ENCFF881XQF	AGO1	PCBP2	7646	329	25	3	1.07573	0.0707574	1
FOS	ENCFF836VRV	ENCFF462FRU	AGO1	PHB2	7646	329	389	1	16.7383	9.00248e-07	0.0974438
FOS	ENCFF836VRV	ENCFF948YVM	AGO1	PHF20	7646	329	827	92	35.585	1.4704e-15	1.59157e-10
FOS	ENCFF836VRV	ENCFF134CUM	AGO1	PHF21A	7646	329	972	63	41.8242	0.000488304	1
FOS	ENCFF836VRV	ENCFF626KTJ	AGO1	PHF8	7646	329	748	75	32.1857	5.03557e-11	5.45055e-06
FOS	ENCFF836VRV	ENCFF544XKC	AGO1	PKNOX1	7646	329	4257	222	183.175	0.000568792	1
FOS	ENCFF836VRV	ENCFF881QBT	AGO1	PML	7646	329	2095	144	90.1458	4.14973e-08	0.0044917
FOS	ENCFF836VRV	ENCFF662YQK	AGO1	POLR2A_0	7646	329	1870	189	80.4643	3.21123e-25	3.47587e-20
FOS	ENCFF836VRV	ENCFF853ZMA	AGO1	POLR2A_1	7646	329	2074	211	89.2422	2.91123e-28	3.15115e-23
FOS	ENCFF836VRV	ENCFF206YXX	AGO1	POLR2A_2	7646	329	1860	192	80.034	1.31875e-26	1.42743e-21
FOS	ENCFF836VRV	ENCFF270QAB	AGO1	POLR2A_3	7646	329	2146	208	92.3403	2.07153e-25	2.24225e-20
FOS	ENCFF836VRV	ENCFF296CNQ	AGO1	POLR2AphosphoS2	7646	329	633	98	27.2374	6.96288e-26	7.53669e-21
FOS	ENCFF836VRV	ENCFF542DOG	AGO1	POLR2AphosphoS5	7646	329	2727	187	117.34	7.41024e-10	8.02092e-05
FOS	ENCFF836VRV	ENCFF872JJJ	AGO1	POLR2B	7646	329	1334	123	57.4007	2.15565e-14	2.3333e-09
FOS	ENCFF836VRV	ENCFF273EYJ	AGO1	POLR2G	7646	329	2030	260	87.3489	1.6166e-50	1.74983e-45
FOS	ENCFF836VRV	ENCFF801YZV	AGO1	POLR2H	7646	329	1725	152	74.2251	9.34218e-16	1.01121e-10
FOS	ENCFF836VRV	ENCFF002CXW	AGO1	POLR3A	7646	329	94	4	4.04473	0.195318	1
FOS	ENCFF836VRV	ENCFF002CXT	AGO1	POLR3G	7646	329	73	2	3.14112	0.213289	1
FOS	ENCFF836VRV	ENCFF990CFV	AGO1	POU5F1	7646	329	286	45	12.3063	4.29904e-13	4.65333e-08
FOS	ENCFF836VRV	ENCFF294HEI	AGO1	PRDM10	7646	329	1823	102	78.4419	0.00156351	1
FOS	ENCFF836VRV	ENCFF785ACI	AGO1	PRPF4	7646	329	382	86	16.4371	1.09171e-33	1.18168e-28
FOS	ENCFF836VRV	ENCFF694BIA	AGO1	PTBP1	7646	329	207	30	8.90701	1.58501e-08	0.00171563
FOS	ENCFF836VRV	ENCFF007DKB	AGO1	PTRF	7646	329	101	0	4.34593	0.0129594	1
FOS	ENCFF836VRV	ENCFF332DRG	AGO1	PTTG1	7646	329	114	0	4.90531	0.00740715	1
FOS	ENCFF836VRV	ENCFF421KIV	AGO1	PYGO2	7646	329	188	6	8.08946	0.119392	1
FOS	ENCFF836VRV	ENCFF002CXU	AGO1	RAD21	7646	329	119	8	5.12046	0.0700104	1
FOS	ENCFF836VRV	ENCFF096XMD	AGO1	RAD51	7646	329	1863	98	80.1631	0.00632034	1
FOS	ENCFF836VRV	ENCFF975IRM	AGO1	RB1	7646	329	1551	178	66.738	9.11298e-30	9.86398e-25
FOS	ENCFF836VRV	ENCFF379MPS	AGO1	RBBP5	7646	329	928	112	39.9309	5.12184e-21	5.54393e-16
FOS	ENCFF836VRV	ENCFF120IDE	AGO1	RBFOX2	7646	329	2414	265	103.872	3.78579e-40	4.09778e-35
FOS	ENCFF836VRV	ENCFF682SIY	AGO1	RBM14	7646	329	81	29	3.48535	1.84054e-17	1.99221e-12
FOS	ENCFF836VRV	ENCFF971VJZ	AGO1	RBM15	7646	329	9	2	0.387261	0.0509088	1
FOS	ENCFF836VRV	ENCFF861YKK	AGO1	RBM17	7646	329	1	0	0.043029	0.957884	1
FOS	ENCFF836VRV	ENCFF522JUV	AGO1	RBM22	7646	329	372	94	16.0068	1.64659e-40	1.78229e-35
FOS	ENCFF836VRV	ENCFF680WBN	AGO1	RBM25	7646	329	2918	227	125.559	1.25458e-16	1.35797e-11
FOS	ENCFF836VRV	ENCFF782GWS	AGO1	RBM34	7646	329	92	23	3.95867	4.09179e-11	4.429e-06
FOS	ENCFF836VRV	ENCFF209JJD	AGO1	RBM39	7646	329	133	7	5.72286	0.130453	1
FOS	ENCFF836VRV	ENCFF484CKD	AGO1	RCOR1	7646	329	776	27	33.3905	0.0397671	1
FOS	ENCFF836VRV	ENCFF580QGA	AGO1	RELA	7646	329	308	7	13.2529	0.0250078	1
FOS	ENCFF836VRV	ENCFF237UAN_ENCFF010UHD	AGO1	RFX1	7646	329	797	52	34.2941	0.00107407	1
FOS	ENCFF836VRV	ENCFF716LRI	AGO1	RFX5	7646	329	634	58	27.2804	1.14934e-07	0.0124405
FOS	ENCFF836VRV	ENCFF209HKW	AGO1	RLF	7646	329	568	46	24.4405	3.1486e-05	1
FOS	ENCFF836VRV	ENCFF478MPX	AGO1	SAFB	7646	329	289	62	12.4354	9.34045e-24	1.01102e-18
FOS	ENCFF836VRV	ENCFF624NUZ	AGO1	SAFB2	7646	329	3	0	0.129087	0.878897	1
FOS	ENCFF836VRV	ENCFF718NUA	AGO1	SAP30	7646	329	594	84	25.5592	4.10594e-20	4.44431e-15
FOS	ENCFF836VRV	ENCFF294EHN	AGO1	SETDB1	7646	329	237	26	10.1979	1.53729e-05	1
FOS	ENCFF836VRV	ENCFF757ODD	AGO1	SFPQ	7646	329	9	3	0.387261	0.00657167	1
FOS	ENCFF836VRV	ENCFF191MPD	AGO1	SIN3A	7646	329	1059	120	45.5677	2.65273e-20	2.87134e-15
FOS	ENCFF836VRV	ENCFF280GTU	AGO1	SIN3B	7646	329	680	98	29.2597	1.0299e-23	1.11478e-18
FOS	ENCFF836VRV	ENCFF002CXZ	AGO1	SIRT6	7646	329	463	7	19.9224	0.000550504	1
FOS	ENCFF836VRV	ENCFF033EBX_ENCFF002CMM	AGO1	SIX5	7646	329	535	39	23.0205	0.000653468	1
FOS	ENCFF836VRV	ENCFF481WGW	AGO1	SKIL	7646	329	1979	159	85.1545	2.82832e-13	3.0614e-08
FOS	ENCFF836VRV	ENCFF315YAF	AGO1	SMAD1	7646	329	1147	80	49.3543	1.50305e-05	1
FOS	ENCFF836VRV	ENCFF011KRN	AGO1	SMAD2	7646	329	15	2	0.645436	0.109236	1
FOS	ENCFF836VRV	ENCFF178MOP	AGO1	SMAD5	7646	329	1978	192	85.1114	1.10669e-23	1.19789e-18
FOS	ENCFF836VRV	ENCFF995NIE	AGO1	SMARCA5	7646	329	199	4	8.56278	0.0428036	1
FOS	ENCFF836VRV	ENCFF944GJH	AGO1	SMARCB1	7646	329	296	5	12.7366	0.00821585	1
FOS	ENCFF836VRV	ENCFF114PTZ	AGO1	SMARCC2	7646	329	2637	22	113.468	7.55221e-26	8.17459e-21
FOS	ENCFF836VRV	ENCFF622RBW	AGO1	SMARCE1	7646	329	3457	34	148.751	6.18883e-30	6.69885e-25
FOS	ENCFF836VRV	ENCFF041YQC	AGO1	SMC3	7646	329	439	38	18.8897	3.75284e-05	1
FOS	ENCFF836VRV	ENCFF494ZUY	AGO1	SNIP1	7646	329	126	15	5.42166	0.000347445	1
FOS	ENCFF836VRV	ENCFF033KXY	AGO1	SNRNP70	7646	329	4	1	0.172116	0.144901	1
FOS	ENCFF836VRV	ENCFF241TBP	AGO1	SOX6	7646	329	3141	129	135.154	0.0304466	1
FOS	ENCFF836VRV	ENCFF300XUA	AGO1	SP1	7646	329	2238	254	96.299	7.92826e-41	8.58163e-36
FOS	ENCFF836VRV	ENCFF002CMJ	AGO1	SPI1	7646	329	1162	71	49.9997	0.000960362	1
FOS	ENCFF836VRV	ENCFF985TSH	AGO1	SREBF1	7646	329	531	58	22.8484	3.30782e-10	3.58042e-05
FOS	ENCFF836VRV	ENCFF798URE	AGO1	SRSF1	7646	329	71	21	3.05506	1.41344e-11	1.52993e-06
FOS	ENCFF836VRV	ENCFF722XRW	AGO1	SRSF3	7646	329	12	4	0.516348	0.00176731	1
FOS	ENCFF836VRV	ENCFF059WVE	AGO1	SRSF7	7646	329	0	0	0	1	1
FOS	ENCFF836VRV	ENCFF137IBM	AGO1	SRSF9	7646	329	0	0	0	1	1
FOS	ENCFF836VRV	ENCFF290HTJ	AGO1	STAT1_0	7646	329	188	4	8.08946	0.0547343	1
FOS	ENCFF836VRV	ENCFF254MPF	AGO1	STAT1_1	7646	329	159	4	6.84162	0.0975321	1
FOS	ENCFF836VRV	ENCFF498DOQ	AGO1	STAT1_2	7646	329	109	5	4.69016	0.173719	1
FOS	ENCFF836VRV	ENCFF648NYF	AGO1	STAT1_3	7646	329	317	25	13.6402	0.00180306	1
FOS	ENCFF836VRV	ENCFF841YFF	AGO1	STAT2_0	7646	329	252	5	10.8433	0.0244026	1
FOS	ENCFF836VRV	ENCFF714VIT	AGO1	STAT2_1	7646	329	574	20	24.6987	0.0550619	1
FOS	ENCFF836VRV	ENCFF696KPD	AGO1	STAT5A	7646	329	1401	32	60.2837	2.31927e-05	1
FOS	ENCFF836VRV	ENCFF484HCG	AGO1	SUPT5H	7646	329	1316	132	56.6262	5.719e-18	6.19031e-13
FOS	ENCFF836VRV	ENCFF822FWM	AGO1	TAF1	7646	329	2258	204	97.1596	1.34471e-21	1.45552e-16
FOS	ENCFF836VRV	ENCFF617CAZ	AGO1	TAF15	7646	329	21	6	0.90361	0.000306281	1
FOS	ENCFF836VRV	ENCFF034CQR	AGO1	TAF7	7646	329	41	8	1.76419	0.000398717	1
FOS	ENCFF836VRV	ENCFF785HXY	AGO1	TAF9B	7646	329	1934	105	83.2182	0.00280368	1
FOS	ENCFF836VRV	ENCFF284LRP_ENCFF482CEV	AGO1	TAL1	7646	329	1230	3	52.9257	2.55566e-19	2.76628e-14
FOS	ENCFF836VRV	ENCFF626MVT	AGO1	TBL1XR1	7646	329	2174	106	93.5451	0.0174912	1
FOS	ENCFF836VRV	ENCFF380FJL	AGO1	TBP	7646	329	2654	211	114.199	1.66689e-16	1.80426e-11
FOS	ENCFF836VRV	ENCFF249EZR	AGO1	TCF7	7646	329	674	65	29.0016	3.51436e-09	0.000380397
FOS	ENCFF836VRV	ENCFF312RFN	AGO1	TCF7L2	7646	329	232	19	9.98274	0.00367452	1
FOS	ENCFF836VRV	ENCFF619BDC	AGO1	TEAD2	7646	329	433	5	18.6316	0.000151523	1
FOS	ENCFF836VRV	ENCFF209MQX	AGO1	TEAD4	7646	329	2892	95	124.44	0.000919388	1
FOS	ENCFF836VRV	ENCFF701MXF	AGO1	TFDP1	7646	329	1562	137	67.2114	2.95144e-14	3.19466e-09
FOS	ENCFF836VRV	ENCFF641LJY	AGO1	THAP1	7646	329	718	108	30.8948	2.33417e-27	2.52653e-22
FOS	ENCFF836VRV	ENCFF671BFH	AGO1	THRA	7646	329	93	2	4.0017	0.146401	1
FOS	ENCFF836VRV	ENCFF294VWT	AGO1	THRAP3	7646	329	63	2	2.71083	0.244273	1
FOS	ENCFF836VRV	ENCFF262BVP	AGO1	TOE1	7646	329	1992	111	85.7138	0.00125132	1
FOS	ENCFF836VRV	ENCFF049CRW_ENCFF646VQW	AGO1	TRIM24	7646	329	1592	22	68.5022	3.84236e-11	4.15901e-06
FOS	ENCFF836VRV	ENCFF561IZB	AGO1	TRIP13	7646	329	262	3	11.2736	0.0030337	1
FOS	ENCFF836VRV	ENCFF036YVI	AGO1	TSC22D4	7646	329	10	0	0.43029	0.65032	1
FOS	ENCFF836VRV	ENCFF730URE	AGO1	U2AF1	7646	329	196	51	8.43369	2.36348e-23	2.55825e-18
FOS	ENCFF836VRV	ENCFF398EQF	AGO1	U2AF2	7646	329	0	0	0	1	1
FOS	ENCFF836VRV	ENCFF671DOL	AGO1	UBTF	7646	329	1252	88	53.8724	4.95945e-06	0.536816
FOS	ENCFF836VRV	ENCFF334FMW	AGO1	USF1	7646	329	2264	136	97.4177	3.83195e-05	1
FOS	ENCFF836VRV	ENCFF150VTD	AGO1	USF2	7646	329	937	61	40.3182	0.000524921	1
FOS	ENCFF836VRV	ENCFF186QUP	AGO1	VEZF1	7646	329	3540	235	152.323	1.17565e-10	1.27253e-05
FOS	ENCFF836VRV	ENCFF803LEC	AGO1	XRCC3	7646	329	17	0	0.731494	0.48119	1
FOS	ENCFF836VRV	ENCFF998KKJ	AGO1	XRCC5	7646	329	925	89	39.8019	7.72639e-12	8.36312e-07
FOS	ENCFF836VRV	ENCFF706LIT	AGO1	YBX1	7646	329	13	1	0.559377	0.31972	1
FOS	ENCFF836VRV	ENCFF246HIU	AGO1	YBX3	7646	329	182	19	7.83128	0.000313797	1
FOS	ENCFF836VRV	ENCFF926FUM_ENCFF328XKC	AGO1	YY1	7646	329	1270	128	54.6469	1.22847e-17	1.32971e-12
FOS	ENCFF836VRV	ENCFF253FON	AGO1	ZBED1	7646	329	627	46	26.9792	0.000234343	1
FOS	ENCFF836VRV	ENCFF434QZL	AGO1	ZBTB11	7646	329	558	54	24.0102	5.63063e-08	0.00609466
FOS	ENCFF836VRV	ENCFF561USY	AGO1	ZBTB2	7646	329	1560	93	67.1253	0.000484199	1
FOS	ENCFF836VRV	ENCFF408FQC	AGO1	ZBTB33	7646	329	396	11	17.0395	0.0350517	1
FOS	ENCFF836VRV	ENCFF417LEJ	AGO1	ZBTB40	7646	329	1474	118	63.4248	2.82402e-10	3.05674e-05
FOS	ENCFF836VRV	ENCFF706ISJ	AGO1	ZBTB7A	7646	329	1624	136	69.8792	8.31342e-13	8.99853e-08
FOS	ENCFF836VRV	ENCFF589EVD	AGO1	ZBTB8A	7646	329	68	0	2.92597	0.0536124	1
FOS	ENCFF836VRV	ENCFF522JRK	AGO1	ZC3H11A	7646	329	222	20	9.55245	0.0011684	1
FOS	ENCFF836VRV	ENCFF809OEX	AGO1	ZC3H8	7646	329	739	27	31.7985	0.05225	1
FOS	ENCFF836VRV	ENCFF521CRG	AGO1	ZFP36	7646	329	811	43	34.8965	0.0253	1
FOS	ENCFF836VRV	ENCFF396DNK	AGO1	ZFP91	7646	329	453	36	19.4922	0.000250659	1
FOS	ENCFF836VRV	ENCFF433RKB	AGO1	ZFX	7646	329	1020	88	43.8896	1.57948e-09	0.000170965
FOS	ENCFF836VRV	ENCFF195ODE	AGO1	ZHX1	7646	329	312	36	13.4251	1.59963e-07	0.0173145
FOS	ENCFF836VRV	ENCFF163VUK	AGO1	ZKSCAN1	7646	329	1022	95	43.9757	9.83322e-12	1.06436e-06
FOS	ENCFF836VRV	ENCFF529FWJ	AGO1	ZKSCAN8	7646	329	658	11	28.3131	0.000118708	1
FOS	ENCFF836VRV	ENCFF597DIY	AGO1	ZMIZ1	7646	329	73	4	3.14112	0.17537	1
FOS	ENCFF836VRV	ENCFF511QHY	AGO1	ZMYM3	7646	329	255	2	10.9724	0.00103352	1
FOS	ENCFF836VRV	ENCFF114IWY	AGO1	ZNF143	7646	329	1434	96	61.7036	1.191e-05	1
FOS	ENCFF836VRV	ENCFF116DIO	AGO1	ZNF148	7646	329	1320	78	56.7983	0.00130907	1
FOS	ENCFF836VRV	ENCFF721LDD	AGO1	ZNF175	7646	329	1322	36	56.8844	0.000802862	1
FOS	ENCFF836VRV	ENCFF853TZC	AGO1	ZNF197	7646	329	736	41	31.6694	0.0176992	1
FOS	ENCFF836VRV	ENCFF891MVM	AGO1	ZNF263	7646	329	129	11	5.55075	0.0149986	1
FOS	ENCFF836VRV	ENCFF344QKL	AGO1	ZNF274	7646	329	178	10	7.65917	0.0903064	1
FOS	ENCFF836VRV	ENCFF386WKY	AGO1	ZNF280A	7646	329	24	0	1.0327	0.356045	1
FOS	ENCFF836VRV	ENCFF581ZZT	AGO1	ZNF282	7646	329	938	82	40.3612	3.04366e-09	0.000329449
FOS	ENCFF836VRV	ENCFF921WMN	AGO1	ZNF318	7646	329	1705	34	73.3645	1.24325e-07	0.0134571
FOS	ENCFF836VRV	ENCFF744SVC	AGO1	ZNF354B	7646	329	221	21	9.50942	0.000504662	1
FOS	ENCFF836VRV	ENCFF706SJZ	AGO1	ZNF384	7646	329	993	54	42.7278	0.0137596	1
FOS	ENCFF836VRV	ENCFF388YOB	AGO1	ZNF395	7646	329	1735	103	74.6554	0.000321449	1
FOS	ENCFF836VRV	ENCFF834WGJ	AGO1	ZNF507	7646	329	6	0	0.258174	0.772461	1
FOS	ENCFF836VRV	ENCFF447QUG	AGO1	ZNF512	7646	329	32	0	1.37693	0.252352	1
FOS	ENCFF836VRV	ENCFF815TTY	AGO1	ZNF584	7646	329	1053	40	45.3096	0.0455256	1
FOS	ENCFF836VRV	ENCFF602AXP	AGO1	ZNF589	7646	329	1409	43	60.6279	0.00349469	1
FOS	ENCFF836VRV	ENCFF273TYA	AGO1	ZNF592	7646	329	1758	48	75.645	0.000171921	1
FOS	ENCFF836VRV	ENCFF173NRW	AGO1	ZNF644	7646	329	873	35	37.5643	0.0615082	1
FOS	ENCFF836VRV	ENCFF248AOD	AGO1	ZNF766	7646	329	1605	56	69.0616	0.0142007	1
FOS	ENCFF836VRV	ENCFF654BMD	AGO1	ZNF83	7646	329	827	24	35.585	0.00962345	1
FOS	ENCFF836VRV	ENCFF996IVU	AGO1	ZNF830	7646	329	120	5	5.16348	0.175009	1
FOS	ENCFF836VRV	ENCFF253NXR	AGO1	ZSCAN29	7646	329	799	26	34.3802	0.0255428	1
FOS	ENCFF836VRV	ENCFF588OLK	AGO1	ZZZ3	7646	329	154	20	6.62647	1.45105e-05	1
FOS	ENCFF010MMQ	ENCFF396GUH	ARHGAP35	ADNP	7646	85	575	10	6.39223	0.0525595	1
FOS	ENCFF010MMQ	ENCFF360BTO	ARHGAP35	AFF1	7646	85	1689	33	18.7765	0.000863102	1
FOS	ENCFF010MMQ	ENCFF836VRV	ARHGAP35	AGO1	7646	85	329	6	3.65747	0.0857694	1
FOS	ENCFF010MMQ	ENCFF010MMQ	ARHGAP35	ARHGAP35	7646	85	85	85	0.944939	1.11974e-131	1.21202e-126
FOS	ENCFF010MMQ	ENCFF225MPC	ARHGAP35	ARID1B	7646	85	3601	35	40.032	0.0483441	1
FOS	ENCFF010MMQ	ENCFF332ICQ	ARHGAP35	ARID2	7646	85	139	9	1.54525	2.95214e-05	1
FOS	ENCFF010MMQ	ENCFF835KAT	ARHGAP35	ARID3A	7646	85	1611	17	17.9094	0.0940495	1
FOS	ENCFF010MMQ	ENCFF235ZZP	ARHGAP35	ASH1L	7646	85	2156	36	23.9681	0.00486473	1
FOS	ENCFF010MMQ	ENCFF002CVM	ARHGAP35	ATF1	7646	85	3090	41	34.3513	0.033936	1
FOS	ENCFF010MMQ	ENCFF968KBN	ARHGAP35	ATF2	7646	85	2169	35	24.1126	0.00780443	1
FOS	ENCFF010MMQ	ENCFF958KNK	ARHGAP35	ATF3	7646	85	4217	41	46.8801	0.0422994	1
FOS	ENCFF010MMQ	ENCFF710IEF	ARHGAP35	ATF4	7646	85	1251	22	13.9073	0.0115002	1
FOS	ENCFF010MMQ	ENCFF868QLL	ARHGAP35	ATF7	7646	85	4771	67	53.0388	0.00894077	1
FOS	ENCFF010MMQ	ENCFF423EMU	ARHGAP35	BACH1	7646	85	557	5	6.19213	0.155171	1
FOS	ENCFF010MMQ	ENCFF057ZUY	ARHGAP35	BCOR	7646	85	1077	31	11.9729	2.03898e-06	0.220701
FOS	ENCFF010MMQ	ENCFF002CVP	ARHGAP35	BDP1	7646	85	90	1	1.00052	0.367879	1
FOS	ENCFF010MMQ	ENCFF179NDS	ARHGAP35	BHLHE40	7646	85	2771	41	30.805	0.0135082	1
FOS	ENCFF010MMQ	ENCFF048OIZ	ARHGAP35	BMI1	7646	85	290	6	3.22391	0.0620637	1
FOS	ENCFF010MMQ	ENCFF549GMO	ARHGAP35	BRCA1	7646	85	2	0	0.0222338	0.978012	1
FOS	ENCFF010MMQ	ENCFF714XHL	ARHGAP35	BRD4	7646	85	259	9	2.87928	0.00210542	1
FOS	ENCFF010MMQ	ENCFF666LZV	ARHGAP35	BRD9	7646	85	1171	26	13.0179	0.000523421	1
FOS	ENCFF010MMQ	ENCFF002CVR	ARHGAP35	BRF1	7646	85	73	1	0.811535	0.360464	1
FOS	ENCFF010MMQ	ENCFF002CVS	ARHGAP35	BRF2	7646	85	9	2	0.100052	0.00452869	1
FOS	ENCFF010MMQ	ENCFF996ZGL	ARHGAP35	C11orf30	7646	85	2882	46	32.039	0.00403921	1
FOS	ENCFF010MMQ	ENCFF642BNC	ARHGAP35	CBFA2T2	7646	85	2583	29	28.715	0.0737651	1
FOS	ENCFF010MMQ	ENCFF993GXU	ARHGAP35	CBFA2T3	7646	85	2668	33	29.66	0.0577811	1
FOS	ENCFF010MMQ	ENCFF484DKT	ARHGAP35	CBX1	7646	85	991	26	11.0169	5.05045e-05	1
FOS	ENCFF010MMQ	ENCFF455TDM	ARHGAP35	CBX3	7646	85	2271	42	25.2465	0.000603067	1
FOS	ENCFF010MMQ	ENCFF062ARS	ARHGAP35	CBX5	7646	85	426	10	4.73581	0.0137228	1
FOS	ENCFF010MMQ	ENCFF456PQY	ARHGAP35	CBX8	7646	85	0	0	0	1	1
FOS	ENCFF010MMQ	ENCFF874QUM	ARHGAP35	CC2D1A	7646	85	1812	38	20.1439	0.000123179	1
FOS	ENCFF010MMQ	ENCFF583GKE	ARHGAP35	CCAR2	7646	85	50	3	0.555846	0.0164177	1
FOS	ENCFF010MMQ	ENCFF002CVU	ARHGAP35	CCNT2	7646	85	2460	34	27.3476	0.0322241	1
FOS	ENCFF010MMQ	ENCFF643TEZ	ARHGAP35	CDC5L	7646	85	193	12	2.14557	2.32466e-06	0.251623
FOS	ENCFF010MMQ	ENCFF813LOW_ENCFF429XKT	ARHGAP35	CEBPB	7646	85	1360	19	15.119	0.0575105	1
FOS	ENCFF010MMQ	ENCFF925MHB	ARHGAP35	CEBPZ	7646	85	587	5	6.52563	0.144506	1
FOS	ENCFF010MMQ	ENCFF859FVX	ARHGAP35	CHAMP1	7646	85	1136	22	12.6288	0.00494982	1
FOS	ENCFF010MMQ	ENCFF684MLP	ARHGAP35	COPS2	7646	85	11	0	0.122286	0.884895	1
FOS	ENCFF010MMQ	ENCFF665FHC	ARHGAP35	CREB3	7646	85	617	5	6.85914	0.132825	1
FOS	ENCFF010MMQ	ENCFF582YPB	ARHGAP35	CREB3L1	7646	85	1942	53	21.5891	5.09868e-09	0.000551886
FOS	ENCFF010MMQ	ENCFF948TXN	ARHGAP35	CREM	7646	85	4808	64	53.4502	0.0187159	1
FOS	ENCFF010MMQ	ENCFF117EWO	ARHGAP35	CSDE1	7646	85	547	15	6.08096	0.00100497	1
FOS	ENCFF010MMQ	ENCFF152VMJ	ARHGAP35	CTBP1	7646	85	3662	48	40.7102	0.0310191	1
FOS	ENCFF010MMQ	ENCFF002DDJ_ENCFF002DBD	ARHGAP35	CTCF	7646	85	392	1	4.35783	0.0558068	1
FOS	ENCFF010MMQ	ENCFF962FQM	ARHGAP35	CTCFL	7646	85	388	8	4.31337	0.0397868	1
FOS	ENCFF010MMQ	ENCFF517YCC	ARHGAP35	CUX1	7646	85	736	11	8.18206	0.0770743	1
FOS	ENCFF010MMQ	ENCFF526HLP	ARHGAP35	DACH1	7646	85	1369	18	15.2191	0.0736354	1
FOS	ENCFF010MMQ	ENCFF338HQY	ARHGAP35	DDX20	7646	85	2408	53	26.7696	2.55968e-06	0.277062
FOS	ENCFF010MMQ	ENCFF786WZD	ARHGAP35	DEAF1	7646	85	810	17	9.00471	0.00581059	1
FOS	ENCFF010MMQ	ENCFF408SNO	ARHGAP35	DIDO1	7646	85	696	22	7.73738	1.37403e-05	1
FOS	ENCFF010MMQ	ENCFF034PQD	ARHGAP35	DNMT1	7646	85	82	6	0.911588	0.000320303	1
FOS	ENCFF010MMQ	ENCFF774QKS_ENCFF823SYE	ARHGAP35	DPF2	7646	85	2856	37	31.7499	0.0433438	1
FOS	ENCFF010MMQ	ENCFF106DAY	ARHGAP35	E2F1	7646	85	3373	44	37.4974	0.0351995	1
FOS	ENCFF010MMQ	ENCFF225TLP	ARHGAP35	E2F4	7646	85	1752	36	19.4769	0.000247429	1
FOS	ENCFF010MMQ	ENCFF356ASJ	ARHGAP35	E2F5	7646	85	1561	31	17.3535	0.000932083	1
FOS	ENCFF010MMQ	ENCFF417DTI_ENCFF917COW	ARHGAP35	E2F6	7646	85	1537	24	17.0867	0.0234657	1
FOS	ENCFF010MMQ	ENCFF310AGG	ARHGAP35	E2F7	7646	85	469	10	5.21384	0.0222572	1
FOS	ENCFF010MMQ	ENCFF925DJG	ARHGAP35	E2F8	7646	85	1491	40	16.5753	4.65876e-07	0.0504269
FOS	ENCFF010MMQ	ENCFF083YCQ	ARHGAP35	E4F1	7646	85	3386	55	37.6419	0.001624	1
FOS	ENCFF010MMQ	ENCFF806BDC	ARHGAP35	EHMT2	7646	85	1452	27	16.1418	0.00369333	1
FOS	ENCFF010MMQ	ENCFF502KHR	ARHGAP35	ELF4	7646	85	2176	45	24.1904	4.79047e-05	1
FOS	ENCFF010MMQ	ENCFF019PEL	ARHGAP35	ELK1	7646	85	444	10	4.93591	0.0169931	1
FOS	ENCFF010MMQ	ENCFF549TYR	ARHGAP35	EP300	7646	85	3330	47	37.0194	0.016834	1
FOS	ENCFF010MMQ	ENCFF925ANU	ARHGAP35	EP400	7646	85	2903	50	32.2724	0.000876537	1
FOS	ENCFF010MMQ	ENCFF213EPU	ARHGAP35	ESRRA	7646	85	2380	44	26.4583	0.000475802	1
FOS	ENCFF010MMQ	ENCFF076YZO	ARHGAP35	ETS1	7646	85	1135	29	12.6177	3.17756e-05	1
FOS	ENCFF010MMQ	ENCFF772HOY	ARHGAP35	ETS2	7646	85	30	0	0.333508	0.716406	1
FOS	ENCFF010MMQ	ENCFF404YMX	ARHGAP35	ETV1	7646	85	1778	29	19.7659	0.0112414	1
FOS	ENCFF010MMQ	ENCFF545VNY	ARHGAP35	ETV6	7646	85	692	12	7.69291	0.0409037	1
FOS	ENCFF010MMQ	ENCFF820EVZ	ARHGAP35	EWSR1	7646	85	23	2	0.255689	0.0253134	1
FOS	ENCFF010MMQ	ENCFF883WYX	ARHGAP35	FIP1L1	7646	85	552	8	6.13654	0.107846	1
FOS	ENCFF010MMQ	ENCFF002CVW	ARHGAP35	FOS	7646	85	7646	85	85	0.043229	1
FOS	ENCFF010MMQ	ENCFF473GCH	ARHGAP35	FOSL1	7646	85	3150	30	35.0183	0.0497664	1
FOS	ENCFF010MMQ	ENCFF809YFY	ARHGAP35	FOXA1	7646	85	119	3	1.32291	0.10278	1
FOS	ENCFF010MMQ	ENCFF452SPE	ARHGAP35	FOXJ2	7646	85	1283	27	14.263	0.000855803	1
FOS	ENCFF010MMQ	ENCFF699ZII	ARHGAP35	FOXM1	7646	85	2083	42	23.1566	0.000129379	1
FOS	ENCFF010MMQ	ENCFF142CPK	ARHGAP35	FUS	7646	85	165	4	1.83429	0.0753425	1
FOS	ENCFF010MMQ	ENCFF833FCO	ARHGAP35	GABPA	7646	85	2151	44	23.9125	7.07676e-05	1
FOS	ENCFF010MMQ	ENCFF517KRT	ARHGAP35	GABPB1	7646	85	2684	44	29.8378	0.00321183	1
FOS	ENCFF010MMQ	ENCFF632NQI	ARHGAP35	GATA1	7646	85	1293	19	14.3742	0.0463828	1
FOS	ENCFF010MMQ	ENCFF732HOE	ARHGAP35	GATA2	7646	85	1029	11	11.4393	0.118362	1
FOS	ENCFF010MMQ	ENCFF253FZN	ARHGAP35	GATAD2A	7646	85	1145	21	12.7289	0.00920804	1
FOS	ENCFF010MMQ	ENCFF549KOD	ARHGAP35	GATAD2B	7646	85	1150	19	12.7845	0.0245274	1
FOS	ENCFF010MMQ	ENCFF126BCK	ARHGAP35	GMEB1	7646	85	2683	57	29.8267	3.09874e-06	0.33541
FOS	ENCFF010MMQ	ENCFF167HYX	ARHGAP35	GTF2A2	7646	85	158	3	1.75647	0.155936	1
FOS	ENCFF010MMQ	ENCFF002CWR	ARHGAP35	GTF2B	7646	85	515	11	5.72522	0.0177062	1
FOS	ENCFF010MMQ	ENCFF778RMG	ARHGAP35	GTF2E2	7646	85	950	22	10.5611	0.000765944	1
FOS	ENCFF010MMQ	ENCFF002CYL	ARHGAP35	GTF3C2	7646	85	128	3	1.42297	0.11573	1
FOS	ENCFF010MMQ	ENCFF474NLG	ARHGAP35	HCFC1	7646	85	1898	37	21.0999	0.000496678	1
FOS	ENCFF010MMQ	ENCFF580DYE	ARHGAP35	HDAC3	7646	85	1131	25	12.5732	0.000683984	1
FOS	ENCFF010MMQ	ENCFF998HOR	ARHGAP35	HDAC6	7646	85	100	5	1.11169	0.00465522	1
FOS	ENCFF010MMQ	ENCFF939ZFS	ARHGAP35	HDAC8	7646	85	353	7	3.92427	0.0561816	1
FOS	ENCFF010MMQ	ENCFF676NPW	ARHGAP35	HES1	7646	85	1301	27	14.4631	0.00102056	1
FOS	ENCFF010MMQ	ENCFF265LKN	ARHGAP35	HINFP	7646	85	360	5	4.00209	0.156375	1
FOS	ENCFF010MMQ	ENCFF396NSO	ARHGAP35	HLTF	7646	85	468	21	5.20272	1.183e-07	0.0128049
FOS	ENCFF010MMQ	ENCFF558DSF	ARHGAP35	HMBOX1	7646	85	1714	37	19.0544	8.82817e-05	1
FOS	ENCFF010MMQ	ENCFF002CWT	ARHGAP35	HMGN3	7646	85	1728	28	19.21	0.0129371	1
FOS	ENCFF010MMQ	ENCFF292JRY	ARHGAP35	HNRNPH1	7646	85	13	1	0.14452	0.125073	1
FOS	ENCFF010MMQ	ENCFF777CWV	ARHGAP35	HNRNPK	7646	85	317	6	3.52406	0.078424	1
FOS	ENCFF010MMQ	ENCFF010STZ	ARHGAP35	HNRNPL	7646	85	350	5	3.89092	0.151801	1
FOS	ENCFF010MMQ	ENCFF122QSN	ARHGAP35	HNRNPLL	7646	85	1529	35	16.9978	4.64998e-05	1
FOS	ENCFF010MMQ	ENCFF768TJI	ARHGAP35	HNRNPUL1	7646	85	46	2	0.511378	0.078409	1
FOS	ENCFF010MMQ	ENCFF835YLR	ARHGAP35	ID3	7646	85	1087	25	12.0841	0.000413668	1
FOS	ENCFF010MMQ	ENCFF415YPX	ARHGAP35	ILF3	7646	85	283	3	3.14609	0.223271	1
FOS	ENCFF010MMQ	ENCFF176NOI	ARHGAP35	ILK	7646	85	32	1	0.355742	0.249252	1
FOS	ENCFF010MMQ	ENCFF388AJH	ARHGAP35	IRF1	7646	85	317	3	3.52406	0.21503	1
FOS	ENCFF010MMQ	ENCFF284VUQ	ARHGAP35	IRF1_0	7646	85	3024	52	33.6176	0.000749682	1
FOS	ENCFF010MMQ	ENCFF909LKK	ARHGAP35	IRF1_1	7646	85	1333	39	14.8189	8.24978e-08	0.00892965
FOS	ENCFF010MMQ	ENCFF908UIY	ARHGAP35	IRF1_2	7646	85	1501	35	16.6865	3.32428e-05	1
FOS	ENCFF010MMQ	ENCFF730RUF	ARHGAP35	IRF1_3	7646	85	144	3	1.60084	0.137929	1
FOS	ENCFF010MMQ	ENCFF384YDT	ARHGAP35	IRF2	7646	85	948	15	10.5388	0.0445075	1
FOS	ENCFF010MMQ	ENCFF196DHR	ARHGAP35	IRF9	7646	85	472	10	5.24719	0.0229445	1
FOS	ENCFF010MMQ	ENCFF629BFI	ARHGAP35	JUN	7646	85	4493	53	49.9483	0.0499348	1
FOS	ENCFF010MMQ	ENCFF417QAJ	ARHGAP35	JUN_0	7646	85	3105	33	34.518	0.0669641	1
FOS	ENCFF010MMQ	ENCFF573GQX	ARHGAP35	JUN_1	7646	85	2392	23	26.5917	0.0642745	1
FOS	ENCFF010MMQ	ENCFF192BTP	ARHGAP35	JUN_2	7646	85	2591	22	28.8039	0.0353006	1
FOS	ENCFF010MMQ	ENCFF077UYM	ARHGAP35	JUN_3	7646	85	3200	35	35.5742	0.0669605	1
FOS	ENCFF010MMQ	ENCFF426DUB	ARHGAP35	JUNB	7646	85	2321	23	25.8024	0.07077	1
FOS	ENCFF010MMQ	ENCFF337DKJ	ARHGAP35	JUND	7646	85	5214	61	57.9636	0.0471738	1
FOS	ENCFF010MMQ	ENCFF772QPO	ARHGAP35	KAT8	7646	85	83	1	0.922705	0.366722	1
FOS	ENCFF010MMQ	ENCFF838COI_ENCFF738WCE	ARHGAP35	KDM1A	7646	85	1550	26	17.2312	0.0113547	1
FOS	ENCFF010MMQ	ENCFF042RAK	ARHGAP35	KDM4B	7646	85	756	22	8.40439	4.34903e-05	1
FOS	ENCFF010MMQ	ENCFF368TYM	ARHGAP35	KDM5B	7646	85	1579	35	17.5536	8.2255e-05	1
FOS	ENCFF010MMQ	ENCFF962VSZ	ARHGAP35	KHSRP	7646	85	578	18	6.42558	8.82041e-05	1
FOS	ENCFF010MMQ	ENCFF717TWA	ARHGAP35	KLF1	7646	85	835	15	9.28263	0.0232901	1
FOS	ENCFF010MMQ	ENCFF802XZN	ARHGAP35	KLF13	7646	85	762	16	8.4711	0.00703824	1
FOS	ENCFF010MMQ	ENCFF844HBQ	ARHGAP35	KLF16	7646	85	1256	21	13.9629	0.0187122	1
FOS	ENCFF010MMQ	ENCFF314ULQ	ARHGAP35	L3MBTL2	7646	85	3290	41	36.5747	0.0480608	1
FOS	ENCFF010MMQ	ENCFF511OXK	ARHGAP35	LARP7	7646	85	159	16	1.76759	7.41026e-11	8.02094e-06
FOS	ENCFF010MMQ	ENCFF659WAF	ARHGAP35	LEF1	7646	85	2289	46	25.4466	7.36368e-05	1
FOS	ENCFF010MMQ	ENCFF308IXJ	ARHGAP35	MAFF	7646	85	1501	32	16.6865	0.000280972	1
FOS	ENCFF010MMQ	ENCFF927JBT	ARHGAP35	MAFG	7646	85	1840	17	20.4551	0.0706348	1
FOS	ENCFF010MMQ	ENCFF812QPN	ARHGAP35	MAFK	7646	85	1957	21	21.7558	0.0855674	1
FOS	ENCFF010MMQ	ENCFF799HIG_ENCFF422NGZ	ARHGAP35	MAX	7646	85	3129	42	34.7849	0.0304677	1
FOS	ENCFF010MMQ	ENCFF470MLY	ARHGAP35	MBD2	7646	85	3612	62	40.1543	0.000312397	1
FOS	ENCFF010MMQ	ENCFF226CZE	ARHGAP35	MCM2	7646	85	42	5	0.466911	0.000115934	1
FOS	ENCFF010MMQ	ENCFF679ITJ	ARHGAP35	MCM3	7646	85	22	4	0.244572	0.000116735	1
FOS	ENCFF010MMQ	ENCFF920RYJ	ARHGAP35	MCM5	7646	85	3	1	0.0333508	0.0322568	1
FOS	ENCFF010MMQ	ENCFF577UJR	ARHGAP35	MEF2A	7646	85	202	1	2.24562	0.237726	1
FOS	ENCFF010MMQ	ENCFF257RYT	ARHGAP35	MEF2D	7646	85	1109	23	12.3287	0.00211011	1
FOS	ENCFF010MMQ	ENCFF613RNG	ARHGAP35	MEIS2	7646	85	3500	47	38.9092	0.0264084	1
FOS	ENCFF010MMQ	ENCFF670ZCR	ARHGAP35	MGA	7646	85	1671	18	18.5764	0.0927554	1
FOS	ENCFF010MMQ	ENCFF365NKO	ARHGAP35	MIER1	7646	85	207	12	2.3012	4.61023e-06	0.499016
FOS	ENCFF010MMQ	ENCFF497XOD	ARHGAP35	MITF	7646	85	2018	26	22.434	0.0595648	1
FOS	ENCFF010MMQ	ENCFF973OME_ENCFF059ONJ	ARHGAP35	MNT	7646	85	2153	40	23.9347	0.000715776	1
FOS	ENCFF010MMQ	ENCFF769GYG	ARHGAP35	MTA1	7646	85	1862	44	20.6997	3.07652e-06	0.333005
FOS	ENCFF010MMQ	ENCFF350YXB	ARHGAP35	MTA3	7646	85	2929	42	32.5615	0.017564	1
FOS	ENCFF010MMQ	ENCFF970LCB	ARHGAP35	MXI1	7646	85	1158	30	12.8734	1.88925e-05	1
FOS	ENCFF010MMQ	ENCFF877ANE	ARHGAP35	MYBL2	7646	85	592	17	6.58122	0.000317652	1
FOS	ENCFF010MMQ	ENCFF465JKF	ARHGAP35	MYC	7646	85	2985	45	33.184	0.00896099	1
FOS	ENCFF010MMQ	ENCFF099SDW	ARHGAP35	MYC_0	7646	85	2345	43	26.0692	0.000617492	1
FOS	ENCFF010MMQ	ENCFF634AYU	ARHGAP35	MYC_1	7646	85	1091	28	12.1286	3.93689e-05	1
FOS	ENCFF010MMQ	ENCFF676YJE	ARHGAP35	MYC_2	7646	85	3570	59	39.6874	0.000875927	1
FOS	ENCFF010MMQ	ENCFF387LTN	ARHGAP35	MYC_3	7646	85	1498	32	16.6532	0.000272485	1
FOS	ENCFF010MMQ	ENCFF583DZD	ARHGAP35	MYNN	7646	85	1659	29	18.443	0.0056608	1
FOS	ENCFF010MMQ	ENCFF074EZL	ARHGAP35	NBN	7646	85	1766	40	19.6325	1.91024e-05	1
FOS	ENCFF010MMQ	ENCFF495CSO	ARHGAP35	NCOA4	7646	85	100	11	1.11169	2.64164e-08	0.00285934
FOS	ENCFF010MMQ	ENCFF322DSX	ARHGAP35	NCOA6	7646	85	301	6	3.34619	0.0686658	1
FOS	ENCFF010MMQ	ENCFF165BCW_ENCFF366UBB	ARHGAP35	NCOR1	7646	85	1782	27	19.8104	0.0237455	1
FOS	ENCFF010MMQ	ENCFF002CXG	ARHGAP35	NELFE	7646	85	60	2	0.667015	0.114172	1
FOS	ENCFF010MMQ	ENCFF581YKY	ARHGAP35	NEUROD1	7646	85	3420	65	38.0199	1.87303e-05	1
FOS	ENCFF010MMQ	ENCFF495MHZ	ARHGAP35	NFE2	7646	85	2776	27	30.8606	0.0594768	1
FOS	ENCFF010MMQ	ENCFF175IUO	ARHGAP35	NFE2L1	7646	85	398	4	4.42454	0.191297	1
FOS	ENCFF010MMQ	ENCFF370ENX	ARHGAP35	NFIC	7646	85	1985	36	22.0671	0.00166216	1
FOS	ENCFF010MMQ	ENCFF157UUF	ARHGAP35	NFRKB	7646	85	906	26	10.0719	1.2622e-05	1
FOS	ENCFF010MMQ	ENCFF986MHU	ARHGAP35	NFXL1	7646	85	99	4	1.10058	0.0203373	1
FOS	ENCFF010MMQ	ENCFF012VES	ARHGAP35	NFYA	7646	85	3041	43	33.8066	0.0192262	1
FOS	ENCFF010MMQ	ENCFF113PMT	ARHGAP35	NFYB	7646	85	3601	45	40.032	0.044141	1
FOS	ENCFF010MMQ	ENCFF906PGD	ARHGAP35	NKRF	7646	85	653	15	7.25935	0.0044083	1
FOS	ENCFF010MMQ	ENCFF776YPS	ARHGAP35	NONO	7646	85	810	14	9.00471	0.0324692	1
FOS	ENCFF010MMQ	ENCFF954NAJ	ARHGAP35	NR0B1	7646	85	1	0	0.0111169	0.988945	1
FOS	ENCFF010MMQ	ENCFF664ZGR	ARHGAP35	NR2C1	7646	85	1320	29	14.6743	0.000324097	1
FOS	ENCFF010MMQ	ENCFF594LCH	ARHGAP35	NR2C2	7646	85	58	3	0.644782	0.0234456	1
FOS	ENCFF010MMQ	ENCFF175IIE	ARHGAP35	NR2F1	7646	85	2263	33	25.1576	0.022782	1
FOS	ENCFF010MMQ	ENCFF255EOB	ARHGAP35	NR2F2	7646	85	1930	31	21.4557	0.0110841	1
FOS	ENCFF010MMQ	ENCFF712AXK	ARHGAP35	NR2F6	7646	85	1656	23	18.4096	0.0487911	1
FOS	ENCFF010MMQ	ENCFF859NPS	ARHGAP35	NR4A1	7646	85	796	17	8.84907	0.00504765	1
FOS	ENCFF010MMQ	ENCFF144PPR_ENCFF493ABN	ARHGAP35	NRF1	7646	85	1973	31	21.9337	0.0136069	1
FOS	ENCFF010MMQ	ENCFF289BUU	ARHGAP35	NUFIP1	7646	85	309	9	3.43513	0.00591381	1
FOS	ENCFF010MMQ	ENCFF168HAG	ARHGAP35	PBX2	7646	85	2708	39	30.1046	0.0191796	1
FOS	ENCFF010MMQ	ENCFF941RVL	ARHGAP35	PCBP1	7646	85	527	14	5.85862	0.00183806	1
FOS	ENCFF010MMQ	ENCFF881XQF	ARHGAP35	PCBP2	7646	85	25	0	0.277923	0.757355	1
FOS	ENCFF010MMQ	ENCFF462FRU	ARHGAP35	PHB2	7646	85	389	13	4.32448	0.000393338	1
FOS	ENCFF010MMQ	ENCFF948YVM	ARHGAP35	PHF20	7646	85	827	22	9.1937	0.000142313	1
FOS	ENCFF010MMQ	ENCFF134CUM	ARHGAP35	PHF21A	7646	85	972	25	10.8057	9.07387e-05	1
FOS	ENCFF010MMQ	ENCFF626KTJ	ARHGAP35	PHF8	7646	85	748	19	8.31546	0.000604485	1
FOS	ENCFF010MMQ	ENCFF544XKC	ARHGAP35	PKNOX1	7646	85	4257	63	47.3247	0.00479125	1
FOS	ENCFF010MMQ	ENCFF881QBT	ARHGAP35	PML	7646	85	2095	42	23.29	0.000144114	1
FOS	ENCFF010MMQ	ENCFF662YQK	ARHGAP35	POLR2A_0	7646	85	1870	37	20.7886	0.000391236	1
FOS	ENCFF010MMQ	ENCFF853ZMA	ARHGAP35	POLR2A_1	7646	85	2074	39	23.0565	0.000669956	1
FOS	ENCFF010MMQ	ENCFF206YXX	ARHGAP35	POLR2A_2	7646	85	1860	39	20.6775	0.000103444	1
FOS	ENCFF010MMQ	ENCFF270QAB	ARHGAP35	POLR2A_3	7646	85	2146	42	23.8569	0.00022449	1
FOS	ENCFF010MMQ	ENCFF296CNQ	ARHGAP35	POLR2AphosphoS2	7646	85	633	16	7.03701	0.00151865	1
FOS	ENCFF010MMQ	ENCFF542DOG	ARHGAP35	POLR2AphosphoS5	7646	85	2727	54	30.3159	3.02582e-05	1
FOS	ENCFF010MMQ	ENCFF872JJJ	ARHGAP35	POLR2B	7646	85	1334	36	14.83	1.41236e-06	0.152875
FOS	ENCFF010MMQ	ENCFF273EYJ	ARHGAP35	POLR2G	7646	85	2030	35	22.5674	0.0036034	1
FOS	ENCFF010MMQ	ENCFF801YZV	ARHGAP35	POLR2H	7646	85	1725	41	19.1767	5.50759e-06	0.596147
FOS	ENCFF010MMQ	ENCFF002CXW	ARHGAP35	POLR3A	7646	85	94	2	1.04499	0.192027	1
FOS	ENCFF010MMQ	ENCFF002CXT	ARHGAP35	POLR3G	7646	85	73	1	0.811535	0.360464	1
FOS	ENCFF010MMQ	ENCFF990CFV	ARHGAP35	POU5F1	7646	85	286	9	3.17944	0.00380697	1
FOS	ENCFF010MMQ	ENCFF294HEI	ARHGAP35	PRDM10	7646	85	1823	31	20.2662	0.00621456	1
FOS	ENCFF010MMQ	ENCFF785ACI	ARHGAP35	PRPF4	7646	85	382	11	4.24666	0.00290448	1
FOS	ENCFF010MMQ	ENCFF694BIA	ARHGAP35	PTBP1	7646	85	207	6	2.3012	0.0206537	1
FOS	ENCFF010MMQ	ENCFF007DKB	ARHGAP35	PTRF	7646	85	101	0	1.12281	0.325364	1
FOS	ENCFF010MMQ	ENCFF332DRG	ARHGAP35	PTTG1	7646	85	114	3	1.26733	0.0955263	1
FOS	ENCFF010MMQ	ENCFF421KIV	ARHGAP35	PYGO2	7646	85	188	9	2.08998	0.000259329	1
FOS	ENCFF010MMQ	ENCFF002CXU	ARHGAP35	RAD21	7646	85	119	0	1.32291	0.266358	1
FOS	ENCFF010MMQ	ENCFF096XMD	ARHGAP35	RAD51	7646	85	1863	29	20.7108	0.0169274	1
FOS	ENCFF010MMQ	ENCFF975IRM	ARHGAP35	RB1	7646	85	1551	23	17.2423	0.0347509	1
FOS	ENCFF010MMQ	ENCFF379MPS	ARHGAP35	RBBP5	7646	85	928	20	10.3165	0.00253587	1
FOS	ENCFF010MMQ	ENCFF120IDE	ARHGAP35	RBFOX2	7646	85	2414	44	26.8363	0.000608593	1
FOS	ENCFF010MMQ	ENCFF682SIY	ARHGAP35	RBM14	7646	85	81	3	0.900471	0.0494525	1
FOS	ENCFF010MMQ	ENCFF971VJZ	ARHGAP35	RBM15	7646	85	9	1	0.100052	0.0905263	1
FOS	ENCFF010MMQ	ENCFF861YKK	ARHGAP35	RBM17	7646	85	1	0	0.0111169	0.988945	1
FOS	ENCFF010MMQ	ENCFF522JUV	ARHGAP35	RBM22	7646	85	372	9	4.1355	0.0155942	1
FOS	ENCFF010MMQ	ENCFF680WBN	ARHGAP35	RBM25	7646	85	2918	49	32.4392	0.00147966	1
FOS	ENCFF010MMQ	ENCFF782GWS	ARHGAP35	RBM34	7646	85	92	1	1.02276	0.367786	1
FOS	ENCFF010MMQ	ENCFF209JJD	ARHGAP35	RBM39	7646	85	133	2	1.47855	0.249182	1
FOS	ENCFF010MMQ	ENCFF484CKD	ARHGAP35	RCOR1	7646	85	776	14	8.62673	0.0259955	1
FOS	ENCFF010MMQ	ENCFF580QGA	ARHGAP35	RELA	7646	85	308	6	3.42401	0.0729205	1
FOS	ENCFF010MMQ	ENCFF237UAN_ENCFF010UHD	ARHGAP35	RFX1	7646	85	797	7	8.86019	0.120709	1
FOS	ENCFF010MMQ	ENCFF716LRI	ARHGAP35	RFX5	7646	85	634	9	7.04813	0.102787	1
FOS	ENCFF010MMQ	ENCFF209HKW	ARHGAP35	RLF	7646	85	568	11	6.31441	0.0288531	1
FOS	ENCFF010MMQ	ENCFF478MPX	ARHGAP35	SAFB	7646	85	289	3	3.21279	0.222433	1
FOS	ENCFF010MMQ	ENCFF624NUZ	ARHGAP35	SAFB2	7646	85	3	0	0.0333508	0.967199	1
FOS	ENCFF010MMQ	ENCFF718NUA	ARHGAP35	SAP30	7646	85	594	10	6.60345	0.0588986	1
FOS	ENCFF010MMQ	ENCFF294EHN	ARHGAP35	SETDB1	7646	85	237	7	2.63471	0.0125447	1
FOS	ENCFF010MMQ	ENCFF757ODD	ARHGAP35	SFPQ	7646	85	9	1	0.100052	0.0905263	1
FOS	ENCFF010MMQ	ENCFF191MPD	ARHGAP35	SIN3A	7646	85	1059	17	11.7728	0.034756	1
FOS	ENCFF010MMQ	ENCFF280GTU	ARHGAP35	SIN3B	7646	85	680	17	7.55951	0.00125971	1
FOS	ENCFF010MMQ	ENCFF002CXZ	ARHGAP35	SIRT6	7646	85	463	6	5.14714	0.150206	1
FOS	ENCFF010MMQ	ENCFF033EBX_ENCFF002CMM	ARHGAP35	SIX5	7646	85	535	11	5.94755	0.0215564	1
FOS	ENCFF010MMQ	ENCFF481WGW	ARHGAP35	SKIL	7646	85	1979	46	22.0004	2.86142e-06	0.309722
FOS	ENCFF010MMQ	ENCFF315YAF	ARHGAP35	SMAD1	7646	85	1147	27	12.7511	0.000188398	1
FOS	ENCFF010MMQ	ENCFF011KRN	ARHGAP35	SMAD2	7646	85	15	0	0.166754	0.846408	1
FOS	ENCFF010MMQ	ENCFF178MOP	ARHGAP35	SMAD5	7646	85	1978	39	21.9893	0.000306775	1
FOS	ENCFF010MMQ	ENCFF995NIE	ARHGAP35	SMARCA5	7646	85	199	9	2.21227	0.000382825	1
FOS	ENCFF010MMQ	ENCFF944GJH	ARHGAP35	SMARCB1	7646	85	296	2	3.29061	0.201572	1
FOS	ENCFF010MMQ	ENCFF114PTZ	ARHGAP35	SMARCC2	7646	85	2637	30	29.3153	0.0720605	1
FOS	ENCFF010MMQ	ENCFF622RBW	ARHGAP35	SMARCE1	7646	85	3457	36	38.4312	0.0613237	1
FOS	ENCFF010MMQ	ENCFF041YQC	ARHGAP35	SMC3	7646	85	439	3	4.88033	0.147128	1
FOS	ENCFF010MMQ	ENCFF494ZUY	ARHGAP35	SNIP1	7646	85	126	5	1.40073	0.011073	1
FOS	ENCFF010MMQ	ENCFF033KXY	ARHGAP35	SNRNP70	7646	85	4	0	0.0444677	0.956506	1
FOS	ENCFF010MMQ	ENCFF241TBP	ARHGAP35	SOX6	7646	85	3141	50	34.9183	0.00319703	1
FOS	ENCFF010MMQ	ENCFF300XUA	ARHGAP35	SP1	7646	85	2238	52	24.8797	7.45025e-07	0.0806423
FOS	ENCFF010MMQ	ENCFF002CMJ	ARHGAP35	SPI1	7646	85	1162	18	12.9179	0.0384534	1
FOS	ENCFF010MMQ	ENCFF985TSH	ARHGAP35	SREBF1	7646	85	531	8	5.90309	0.0998699	1
FOS	ENCFF010MMQ	ENCFF798URE	ARHGAP35	SRSF1	7646	85	71	2	0.789302	0.141471	1
FOS	ENCFF010MMQ	ENCFF722XRW	ARHGAP35	SRSF3	7646	85	12	1	0.133403	0.116743	1
FOS	ENCFF010MMQ	ENCFF059WVE	ARHGAP35	SRSF7	7646	85	0	0	0	1	1
FOS	ENCFF010MMQ	ENCFF137IBM	ARHGAP35	SRSF9	7646	85	0	0	0	1	1
FOS	ENCFF010MMQ	ENCFF290HTJ	ARHGAP35	STAT1_0	7646	85	188	4	2.08998	0.0983312	1
FOS	ENCFF010MMQ	ENCFF254MPF	ARHGAP35	STAT1_1	7646	85	159	3	1.76759	0.157159	1
FOS	ENCFF010MMQ	ENCFF498DOQ	ARHGAP35	STAT1_2	7646	85	109	2	1.21174	0.218544	1
FOS	ENCFF010MMQ	ENCFF648NYF	ARHGAP35	STAT1_3	7646	85	317	5	3.52406	0.133523	1
FOS	ENCFF010MMQ	ENCFF841YFF	ARHGAP35	STAT2_0	7646	85	252	6	2.80146	0.0407679	1
FOS	ENCFF010MMQ	ENCFF714VIT	ARHGAP35	STAT2_1	7646	85	574	18	6.38111	8.13793e-05	1
FOS	ENCFF010MMQ	ENCFF696KPD	ARHGAP35	STAT5A	7646	85	1401	20	15.5748	0.0499202	1
FOS	ENCFF010MMQ	ENCFF484HCG	ARHGAP35	SUPT5H	7646	85	1316	31	14.6299	7.14105e-05	1
FOS	ENCFF010MMQ	ENCFF822FWM	ARHGAP35	TAF1	7646	85	2258	47	25.102	2.96462e-05	1
FOS	ENCFF010MMQ	ENCFF617CAZ	ARHGAP35	TAF15	7646	85	21	1	0.233455	0.184848	1
FOS	ENCFF010MMQ	ENCFF034CQR	ARHGAP35	TAF7	7646	85	41	0	0.455794	0.633944	1
FOS	ENCFF010MMQ	ENCFF785HXY	ARHGAP35	TAF9B	7646	85	1934	43	21.5001	1.50118e-05	1
FOS	ENCFF010MMQ	ENCFF284LRP_ENCFF482CEV	ARHGAP35	TAL1	7646	85	1230	19	13.6738	0.0361699	1
FOS	ENCFF010MMQ	ENCFF626MVT	ARHGAP35	TBL1XR1	7646	85	2174	36	24.1682	0.00537208	1
FOS	ENCFF010MMQ	ENCFF380FJL	ARHGAP35	TBP	7646	85	2654	48	29.5043	0.000443645	1
FOS	ENCFF010MMQ	ENCFF249EZR	ARHGAP35	TCF7	7646	85	674	18	7.49281	0.000482143	1
FOS	ENCFF010MMQ	ENCFF312RFN	ARHGAP35	TCF7L2	7646	85	232	3	2.57913	0.216853	1
FOS	ENCFF010MMQ	ENCFF619BDC	ARHGAP35	TEAD2	7646	85	433	5	4.81363	0.174843	1
FOS	ENCFF010MMQ	ENCFF209MQX	ARHGAP35	TEAD4	7646	85	2892	44	32.1501	0.00848827	1
FOS	ENCFF010MMQ	ENCFF701MXF	ARHGAP35	TFDP1	7646	85	1562	32	17.3646	0.000510228	1
FOS	ENCFF010MMQ	ENCFF641LJY	ARHGAP35	THAP1	7646	85	718	17	7.98195	0.00208098	1
FOS	ENCFF010MMQ	ENCFF671BFH	ARHGAP35	THRA	7646	85	93	0	1.03387	0.355627	1
FOS	ENCFF010MMQ	ENCFF294VWT	ARHGAP35	THRAP3	7646	85	63	4	0.700366	0.0049765	1
FOS	ENCFF010MMQ	ENCFF262BVP	ARHGAP35	TOE1	7646	85	1992	42	22.1449	5.45023e-05	1
FOS	ENCFF010MMQ	ENCFF049CRW_ENCFF646VQW	ARHGAP35	TRIM24	7646	85	1592	28	17.6981	0.00591056	1
FOS	ENCFF010MMQ	ENCFF561IZB	ARHGAP35	TRIP13	7646	85	262	9	2.91263	0.00225876	1
FOS	ENCFF010MMQ	ENCFF036YVI	ARHGAP35	TSC22D4	7646	85	10	1	0.111169	0.0994728	1
FOS	ENCFF010MMQ	ENCFF730URE	ARHGAP35	U2AF1	7646	85	196	5	2.17892	0.046316	1
FOS	ENCFF010MMQ	ENCFF398EQF	ARHGAP35	U2AF2	7646	85	0	0	0	1	1
FOS	ENCFF010MMQ	ENCFF671DOL	ARHGAP35	UBTF	7646	85	1252	18	13.9184	0.0541478	1
FOS	ENCFF010MMQ	ENCFF334FMW	ARHGAP35	USF1	7646	85	2264	26	25.1687	0.0769368	1
FOS	ENCFF010MMQ	ENCFF150VTD	ARHGAP35	USF2	7646	85	937	8	10.4166	0.102901	1
FOS	ENCFF010MMQ	ENCFF186QUP	ARHGAP35	VEZF1	7646	85	3540	60	39.3539	0.00048743	1
FOS	ENCFF010MMQ	ENCFF803LEC	ARHGAP35	XRCC3	7646	85	17	1	0.188988	0.156443	1
FOS	ENCFF010MMQ	ENCFF998KKJ	ARHGAP35	XRCC5	7646	85	925	15	10.2832	0.0397629	1
FOS	ENCFF010MMQ	ENCFF706LIT	ARHGAP35	YBX1	7646	85	13	1	0.14452	0.125073	1
FOS	ENCFF010MMQ	ENCFF246HIU	ARHGAP35	YBX3	7646	85	182	8	2.02328	0.000920933	1
FOS	ENCFF010MMQ	ENCFF926FUM_ENCFF328XKC	ARHGAP35	YY1	7646	85	1270	26	14.1185	0.00143646	1
FOS	ENCFF010MMQ	ENCFF253FON	ARHGAP35	ZBED1	7646	85	627	16	6.97031	0.00139395	1
FOS	ENCFF010MMQ	ENCFF434QZL	ARHGAP35	ZBTB11	7646	85	558	20	6.20324	5.91858e-06	0.640633
FOS	ENCFF010MMQ	ENCFF561USY	ARHGAP35	ZBTB2	7646	85	1560	29	17.3424	0.00285706	1
FOS	ENCFF010MMQ	ENCFF408FQC	ARHGAP35	ZBTB33	7646	85	396	12	4.4023	0.00135496	1
FOS	ENCFF010MMQ	ENCFF417LEJ	ARHGAP35	ZBTB40	7646	85	1474	37	16.3863	4.79294e-06	0.518792
FOS	ENCFF010MMQ	ENCFF706ISJ	ARHGAP35	ZBTB7A	7646	85	1624	26	18.0539	0.0167693	1
FOS	ENCFF010MMQ	ENCFF589EVD	ARHGAP35	ZBTB8A	7646	85	68	0	0.755951	0.469564	1
FOS	ENCFF010MMQ	ENCFF522JRK	ARHGAP35	ZC3H11A	7646	85	222	6	2.46796	0.0265995	1
FOS	ENCFF010MMQ	ENCFF809OEX	ARHGAP35	ZC3H8	7646	85	739	27	8.21541	1.23054e-07	0.0133195
FOS	ENCFF010MMQ	ENCFF521CRG	ARHGAP35	ZFP36	7646	85	811	20	9.01583	0.000628727	1
FOS	ENCFF010MMQ	ENCFF396DNK	ARHGAP35	ZFP91	7646	85	453	12	5.03597	0.00361048	1
FOS	ENCFF010MMQ	ENCFF433RKB	ARHGAP35	ZFX	7646	85	1020	19	11.3393	0.0106522	1
FOS	ENCFF010MMQ	ENCFF195ODE	ARHGAP35	ZHX1	7646	85	312	33	3.46848	2.39644e-21	2.59393e-16
FOS	ENCFF010MMQ	ENCFF163VUK	ARHGAP35	ZKSCAN1	7646	85	1022	22	11.3615	0.00171625	1
FOS	ENCFF010MMQ	ENCFF529FWJ	ARHGAP35	ZKSCAN8	7646	85	658	15	7.31494	0.00467543	1
FOS	ENCFF010MMQ	ENCFF597DIY	ARHGAP35	ZMIZ1	7646	85	73	2	0.811535	0.146265	1
FOS	ENCFF010MMQ	ENCFF511QHY	ARHGAP35	ZMYM3	7646	85	255	6	2.83482	0.0423323	1
FOS	ENCFF010MMQ	ENCFF114IWY	ARHGAP35	ZNF143	7646	85	1434	21	15.9417	0.0418299	1
FOS	ENCFF010MMQ	ENCFF116DIO	ARHGAP35	ZNF148	7646	85	1320	27	14.6743	0.00122212	1
FOS	ENCFF010MMQ	ENCFF721LDD	ARHGAP35	ZNF175	7646	85	1322	20	14.6966	0.0376319	1
FOS	ENCFF010MMQ	ENCFF853TZC	ARHGAP35	ZNF197	7646	85	736	17	8.18206	0.0025952	1
FOS	ENCFF010MMQ	ENCFF891MVM	ARHGAP35	ZNF263	7646	85	129	2	1.43408	0.245078	1
FOS	ENCFF010MMQ	ENCFF344QKL	ARHGAP35	ZNF274	7646	85	178	5	1.97881	0.0349506	1
FOS	ENCFF010MMQ	ENCFF386WKY	ARHGAP35	ZNF280A	7646	85	24	2	0.266806	0.0272577	1
FOS	ENCFF010MMQ	ENCFF581ZZT	ARHGAP35	ZNF282	7646	85	938	44	10.4277	7.0302e-15	7.60956e-10
FOS	ENCFF010MMQ	ENCFF921WMN	ARHGAP35	ZNF318	7646	85	1705	29	18.9544	0.00750327	1
FOS	ENCFF010MMQ	ENCFF744SVC	ARHGAP35	ZNF354B	7646	85	221	2	2.45684	0.258661	1
FOS	ENCFF010MMQ	ENCFF706SJZ	ARHGAP35	ZNF384	7646	85	993	15	11.0391	0.0541111	1
FOS	ENCFF010MMQ	ENCFF388YOB	ARHGAP35	ZNF395	7646	85	1735	38	19.2879	5.56754e-05	1
FOS	ENCFF010MMQ	ENCFF834WGJ	ARHGAP35	ZNF507	7646	85	6	0	0.0667015	0.935474	1
FOS	ENCFF010MMQ	ENCFF447QUG	ARHGAP35	ZNF512	7646	85	32	0	0.355742	0.700654	1
FOS	ENCFF010MMQ	ENCFF815TTY	ARHGAP35	ZNF584	7646	85	1053	15	11.7061	0.0669563	1
FOS	ENCFF010MMQ	ENCFF602AXP	ARHGAP35	ZNF589	7646	85	1409	25	15.6637	0.00756949	1
FOS	ENCFF010MMQ	ENCFF273TYA	ARHGAP35	ZNF592	7646	85	1758	17	19.5436	0.0809719	1
FOS	ENCFF010MMQ	ENCFF173NRW	ARHGAP35	ZNF644	7646	85	873	17	9.70507	0.0103051	1
FOS	ENCFF010MMQ	ENCFF248AOD	ARHGAP35	ZNF766	7646	85	1605	31	17.8427	0.00135288	1
FOS	ENCFF010MMQ	ENCFF654BMD	ARHGAP35	ZNF83	7646	85	827	15	9.1937	0.0220334	1
FOS	ENCFF010MMQ	ENCFF996IVU	ARHGAP35	ZNF830	7646	85	120	4	1.33403	0.0347608	1
FOS	ENCFF010MMQ	ENCFF253NXR	ARHGAP35	ZSCAN29	7646	85	799	20	8.88242	0.000533233	1
FOS	ENCFF010MMQ	ENCFF588OLK	ARHGAP35	ZZZ3	7646	85	154	10	1.71201	1.07591e-05	1
FOS	ENCFF225MPC	ENCFF396GUH	ARID1B	ADNP	7646	3601	575	499	270.805	7.9273e-36	8.58059e-31
FOS	ENCFF225MPC	ENCFF360BTO	ARID1B	AFF1	7646	3601	1689	1343	795.46	2.26397e-70	2.45055e-65
FOS	ENCFF225MPC	ENCFF836VRV	ARID1B	AGO1	7646	3601	329	47	154.948	1.71059e-24	1.85156e-19
FOS	ENCFF225MPC	ENCFF010MMQ	ARID1B	ARHGAP35	7646	3601	85	35	40.032	0.0483441	1
FOS	ENCFF225MPC	ENCFF225MPC	ARID1B	ARID1B	7646	3601	3601	3601	1695.95	0	0
FOS	ENCFF225MPC	ENCFF332ICQ	ARID1B	ARID2	7646	3601	139	109	65.4642	2.26019e-07	0.0244645
FOS	ENCFF225MPC	ENCFF835KAT	ARID1B	ARID3A	7646	3601	1611	1219	758.725	8.65204e-54	9.36506e-49
FOS	ENCFF225MPC	ENCFF235ZZP	ARID1B	ASH1L	7646	3601	2156	221	1015.4	6.03665e-201	6.53413e-196
FOS	ENCFF225MPC	ENCFF002CVM	ARID1B	ATF1	7646	3601	3090	1867	1455.28	5.86324e-26	6.34643e-21
FOS	ENCFF225MPC	ENCFF968KBN	ARID1B	ATF2	7646	3601	2169	1576	1021.52	1.084e-58	1.17333e-53
FOS	ENCFF225MPC	ENCFF958KNK	ARID1B	ATF3	7646	3601	4217	3437	1986.06	2.08374e-191	2.25546e-186
FOS	ENCFF225MPC	ENCFF710IEF	ARID1B	ATF4	7646	3601	1251	998	589.177	1.67509e-53	1.81314e-48
FOS	ENCFF225MPC	ENCFF868QLL	ARID1B	ATF7	7646	3601	4771	2656	2246.98	4.18076e-18	4.5253e-13
FOS	ENCFF225MPC	ENCFF423EMU	ARID1B	BACH1	7646	3601	557	485	262.328	3.29577e-35	3.56738e-30
FOS	ENCFF225MPC	ENCFF057ZUY	ARID1B	BCOR	7646	3601	1077	875	507.23	4.44087e-50	4.80684e-45
FOS	ENCFF225MPC	ENCFF002CVP	ARID1B	BDP1	7646	3601	90	33	42.3869	0.022468	1
FOS	ENCFF225MPC	ENCFF179NDS	ARID1B	BHLHE40	7646	3601	2771	1578	1305.04	2.44806e-14	2.6498e-09
FOS	ENCFF225MPC	ENCFF048OIZ	ARID1B	BMI1	7646	3601	290	59	136.58	3.38764e-14	3.66682e-09
FOS	ENCFF225MPC	ENCFF549GMO	ARID1B	BRCA1	7646	3601	2	2	0.94193	0.172955	1
FOS	ENCFF225MPC	ENCFF714XHL	ARID1B	BRD4	7646	3601	259	128	121.98	0.0304469	1
FOS	ENCFF225MPC	ENCFF666LZV	ARID1B	BRD9	7646	3601	1171	966	551.5	9.30245e-58	1.00691e-52
FOS	ENCFF225MPC	ENCFF002CVR	ARID1B	BRF1	7646	3601	73	23	34.3805	0.00980461	1
FOS	ENCFF225MPC	ENCFF002CVS	ARID1B	BRF2	7646	3601	9	4	4.23869	0.194033	1
FOS	ENCFF225MPC	ENCFF996ZGL	ARID1B	C11orf30	7646	3601	2882	1725	1357.32	1.20164e-22	1.30067e-17
FOS	ENCFF225MPC	ENCFF642BNC	ARID1B	CBFA2T2	7646	3601	2583	1829	1216.5	1.14032e-60	1.2343e-55
FOS	ENCFF225MPC	ENCFF993GXU	ARID1B	CBFA2T3	7646	3601	2668	2448	1256.54	2.10037e-194	2.27346e-189
FOS	ENCFF225MPC	ENCFF484DKT	ARID1B	CBX1	7646	3601	991	319	466.727	8.19957e-14	8.8753e-09
FOS	ENCFF225MPC	ENCFF455TDM	ARID1B	CBX3	7646	3601	2271	1336	1069.56	4.92349e-16	5.32923e-11
FOS	ENCFF225MPC	ENCFF062ARS	ARID1B	CBX5	7646	3601	426	305	200.631	1.60514e-12	1.73742e-07
FOS	ENCFF225MPC	ENCFF456PQY	ARID1B	CBX8	7646	3601	0	0	0	1	1
FOS	ENCFF225MPC	ENCFF874QUM	ARID1B	CC2D1A	7646	3601	1812	1031	853.389	3.73796e-10	4.046e-05
FOS	ENCFF225MPC	ENCFF583GKE	ARID1B	CCAR2	7646	3601	50	38	23.5483	0.00154538	1
FOS	ENCFF225MPC	ENCFF002CVU	ARID1B	CCNT2	7646	3601	2460	1252	1158.57	0.000287369	1
FOS	ENCFF225MPC	ENCFF643TEZ	ARID1B	CDC5L	7646	3601	193	144	90.8963	6.46506e-08	0.00699784
FOS	ENCFF225MPC	ENCFF813LOW_ENCFF429XKT	ARID1B	CEBPB	7646	3601	1360	978	640.513	8.07807e-36	8.74378e-31
FOS	ENCFF225MPC	ENCFF925MHB	ARID1B	CEBPZ	7646	3601	587	27	276.457	6.65852e-83	7.20725e-78
FOS	ENCFF225MPC	ENCFF859FVX	ARID1B	CHAMP1	7646	3601	1136	804	535.016	5.59279e-28	6.05369e-23
FOS	ENCFF225MPC	ENCFF684MLP	ARID1B	COPS2	7646	3601	11	0	5.18062	0.00562453	1
FOS	ENCFF225MPC	ENCFF665FHC	ARID1B	CREB3	7646	3601	617	442	290.586	3.36546e-17	3.64281e-12
FOS	ENCFF225MPC	ENCFF582YPB	ARID1B	CREB3L1	7646	3601	1942	791	914.614	2.23054e-06	0.241435
FOS	ENCFF225MPC	ENCFF948TXN	ARID1B	CREM	7646	3601	4808	2417	2264.4	5.30526e-05	1
FOS	ENCFF225MPC	ENCFF117EWO	ARID1B	CSDE1	7646	3601	547	158	257.618	6.08458e-12	6.58601e-07
FOS	ENCFF225MPC	ENCFF152VMJ	ARID1B	CTBP1	7646	3601	3662	2266	1724.67	2.38448e-36	2.58099e-31
FOS	ENCFF225MPC	ENCFF002DDJ_ENCFF002DBD	ARID1B	CTCF	7646	3601	392	172	184.618	0.0195542	1
FOS	ENCFF225MPC	ENCFF962FQM	ARID1B	CTCFL	7646	3601	388	109	182.735	1.04311e-09	0.000112907
FOS	ENCFF225MPC	ENCFF517YCC	ARID1B	CUX1	7646	3601	736	609	346.63	1.26202e-37	1.36603e-32
FOS	ENCFF225MPC	ENCFF526HLP	ARID1B	DACH1	7646	3601	1369	1076	644.751	1.1219e-54	1.21436e-49
FOS	ENCFF225MPC	ENCFF338HQY	ARID1B	DDX20	7646	3601	2408	654	1134.08	1.10999e-54	1.20147e-49
FOS	ENCFF225MPC	ENCFF786WZD	ARID1B	DEAF1	7646	3601	810	103	381.482	1.66186e-64	1.79881e-59
FOS	ENCFF225MPC	ENCFF408SNO	ARID1B	DIDO1	7646	3601	696	261	327.792	1.63332e-05	1
FOS	ENCFF225MPC	ENCFF034PQD	ARID1B	DNMT1	7646	3601	82	64	38.6191	4.78489e-05	1
FOS	ENCFF225MPC	ENCFF774QKS_ENCFF823SYE	ARID1B	DPF2	7646	3601	2856	2723	1345.08	1.7837e-238	1.93069e-233
FOS	ENCFF225MPC	ENCFF106DAY	ARID1B	E2F1	7646	3601	3373	1514	1588.57	0.00173229	1
FOS	ENCFF225MPC	ENCFF225TLP	ARID1B	E2F4	7646	3601	1752	333	825.131	6.8863e-85	7.4538e-80
FOS	ENCFF225MPC	ENCFF356ASJ	ARID1B	E2F5	7646	3601	1561	872	735.177	8.2306e-08	0.00890889
FOS	ENCFF225MPC	ENCFF417DTI_ENCFF917COW	ARID1B	E2F6	7646	3601	1537	423	723.874	2.06674e-34	2.23706e-29
FOS	ENCFF225MPC	ENCFF310AGG	ARID1B	E2F7	7646	3601	469	186	220.883	0.00158952	1
FOS	ENCFF225MPC	ENCFF925DJG	ARID1B	E2F8	7646	3601	1491	623	702.209	0.00015349	1
FOS	ENCFF225MPC	ENCFF083YCQ	ARID1B	E4F1	7646	3601	3386	1461	1594.69	3.26485e-05	1
FOS	ENCFF225MPC	ENCFF806BDC	ARID1B	EHMT2	7646	3601	1452	1219	683.841	2.79536e-76	3.02572e-71
FOS	ENCFF225MPC	ENCFF502KHR	ARID1B	ELF4	7646	3601	2176	786	1024.82	1.00416e-15	1.08691e-10
FOS	ENCFF225MPC	ENCFF019PEL	ARID1B	ELK1	7646	3601	444	102	209.109	7.59114e-17	8.21673e-12
FOS	ENCFF225MPC	ENCFF549TYR	ARID1B	EP300	7646	3601	3330	2609	1568.31	1.44799e-127	1.56732e-122
FOS	ENCFF225MPC	ENCFF925ANU	ARID1B	EP400	7646	3601	2903	1669	1367.21	3.05458e-16	3.3063e-11
FOS	ENCFF225MPC	ENCFF213EPU	ARID1B	ESRRA	7646	3601	2380	1278	1120.9	2.98632e-07	0.0323243
FOS	ENCFF225MPC	ENCFF076YZO	ARID1B	ETS1	7646	3601	1135	397	534.546	7.18218e-11	7.77406e-06
FOS	ENCFF225MPC	ENCFF772HOY	ARID1B	ETS2	7646	3601	30	17	14.129	0.0732277	1
FOS	ENCFF225MPC	ENCFF404YMX	ARID1B	ETV1	7646	3601	1778	1165	837.376	1.93075e-27	2.08986e-22
FOS	ENCFF225MPC	ENCFF545VNY	ARID1B	ETV6	7646	3601	692	540	325.908	6.19841e-28	6.70922e-23
FOS	ENCFF225MPC	ENCFF820EVZ	ARID1B	EWSR1	7646	3601	23	20	10.8322	0.00401647	1
FOS	ENCFF225MPC	ENCFF883WYX	ARID1B	FIP1L1	7646	3601	552	77	259.973	7.63452e-41	8.26368e-36
FOS	ENCFF225MPC	ENCFF002CVW	ARID1B	FOS	7646	3601	7646	3601	3601	0.00664796	1
FOS	ENCFF225MPC	ENCFF473GCH	ARID1B	FOSL1	7646	3601	3150	2862	1483.54	6.31401e-221	6.83434e-216
FOS	ENCFF225MPC	ENCFF809YFY	ARID1B	FOXA1	7646	3601	119	108	56.0449	2.39769e-10	2.59529e-05
FOS	ENCFF225MPC	ENCFF452SPE	ARID1B	FOXJ2	7646	3601	1283	749	604.248	1.48584e-09	0.000160829
FOS	ENCFF225MPC	ENCFF699ZII	ARID1B	FOXM1	7646	3601	2083	1219	981.021	2.67998e-14	2.90084e-09
FOS	ENCFF225MPC	ENCFF142CPK	ARID1B	FUS	7646	3601	165	19	77.7093	1.21671e-15	1.31697e-10
FOS	ENCFF225MPC	ENCFF833FCO	ARID1B	GABPA	7646	3601	2151	849	1013.05	1.06822e-08	0.00115626
FOS	ENCFF225MPC	ENCFF517KRT	ARID1B	GABPB1	7646	3601	2684	983	1264.07	2.50203e-17	2.70823e-12
FOS	ENCFF225MPC	ENCFF632NQI	ARID1B	GATA1	7646	3601	1293	1086	608.958	2.57239e-68	2.78438e-63
FOS	ENCFF225MPC	ENCFF732HOE	ARID1B	GATA2	7646	3601	1029	921	484.623	6.44062e-70	6.97139e-65
FOS	ENCFF225MPC	ENCFF253FZN	ARID1B	GATAD2A	7646	3601	1145	993	539.255	7.28496e-69	7.88531e-64
FOS	ENCFF225MPC	ENCFF549KOD	ARID1B	GATAD2B	7646	3601	1150	865	541.61	4.99909e-38	5.41107e-33
FOS	ENCFF225MPC	ENCFF126BCK	ARID1B	GMEB1	7646	3601	2683	1509	1263.6	1.8803e-12	2.03526e-07
FOS	ENCFF225MPC	ENCFF167HYX	ARID1B	GTF2A2	7646	3601	158	44	74.4125	4.08208e-05	1
FOS	ENCFF225MPC	ENCFF002CWR	ARID1B	GTF2B	7646	3601	515	128	242.547	2.14228e-16	2.31882e-11
FOS	ENCFF225MPC	ENCFF778RMG	ARID1B	GTF2E2	7646	3601	950	413	447.417	0.00504219	1
FOS	ENCFF225MPC	ENCFF002CYL	ARID1B	GTF3C2	7646	3601	128	59	60.2835	0.0511557	1
FOS	ENCFF225MPC	ENCFF474NLG	ARID1B	HCFC1	7646	3601	1898	456	893.892	2.48479e-59	2.68956e-54
FOS	ENCFF225MPC	ENCFF580DYE	ARID1B	HDAC3	7646	3601	1131	1048	532.662	7.6168e-87	8.2445e-82
FOS	ENCFF225MPC	ENCFF998HOR	ARID1B	HDAC6	7646	3601	100	32	47.0965	0.00458893	1
FOS	ENCFF225MPC	ENCFF939ZFS	ARID1B	HDAC8	7646	3601	353	201	166.251	0.000936732	1
FOS	ENCFF225MPC	ENCFF676NPW	ARID1B	HES1	7646	3601	1301	991	612.726	2.86417e-45	3.1002e-40
FOS	ENCFF225MPC	ENCFF265LKN	ARID1B	HINFP	7646	3601	360	204	169.547	0.00104553	1
FOS	ENCFF225MPC	ENCFF396NSO	ARID1B	HLTF	7646	3601	468	372	220.412	3.89783e-21	4.21905e-16
FOS	ENCFF225MPC	ENCFF558DSF	ARID1B	HMBOX1	7646	3601	1714	1448	807.234	6.98371e-92	7.55924e-87
FOS	ENCFF225MPC	ENCFF002CWT	ARID1B	HMGN3	7646	3601	1728	663	813.828	5.08163e-09	0.00055004
FOS	ENCFF225MPC	ENCFF292JRY	ARID1B	HNRNPH1	7646	3601	13	5	6.12255	0.157214	1
FOS	ENCFF225MPC	ENCFF777CWV	ARID1B	HNRNPK	7646	3601	317	34	149.296	4.06494e-30	4.39993e-25
FOS	ENCFF225MPC	ENCFF010STZ	ARID1B	HNRNPL	7646	3601	350	123	164.838	0.000106021	1
FOS	ENCFF225MPC	ENCFF122QSN	ARID1B	HNRNPLL	7646	3601	1529	297	720.106	7.07835e-72	7.66168e-67
FOS	ENCFF225MPC	ENCFF768TJI	ARID1B	HNRNPUL1	7646	3601	46	31	21.6644	0.0121449	1
FOS	ENCFF225MPC	ENCFF835YLR	ARID1B	ID3	7646	3601	1087	727	511.939	6.8558e-20	7.42079e-15
FOS	ENCFF225MPC	ENCFF415YPX	ARID1B	ILF3	7646	3601	283	196	133.283	7.3441e-08	0.00794933
FOS	ENCFF225MPC	ENCFF176NOI	ARID1B	ILK	7646	3601	32	20	15.0709	0.0428005	1
FOS	ENCFF225MPC	ENCFF388AJH	ARID1B	IRF1	7646	3601	317	216	149.296	5.68963e-08	0.00615851
FOS	ENCFF225MPC	ENCFF284VUQ	ARID1B	IRF1_0	7646	3601	3024	541	1424.2	1.22423e-158	1.32512e-153
FOS	ENCFF225MPC	ENCFF909LKK	ARID1B	IRF1_1	7646	3601	1333	494	627.797	3.70083e-09	0.000400581
FOS	ENCFF225MPC	ENCFF908UIY	ARID1B	IRF1_2	7646	3601	1501	571	706.919	1.39486e-08	0.00150981
FOS	ENCFF225MPC	ENCFF730RUF	ARID1B	IRF1_3	7646	3601	144	100	67.819	5.14891e-05	1
FOS	ENCFF225MPC	ENCFF384YDT	ARID1B	IRF2	7646	3601	948	348	446.475	1.66992e-07	0.0180754
FOS	ENCFF225MPC	ENCFF196DHR	ARID1B	IRF9	7646	3601	472	382	222.296	7.04536e-23	7.62597e-18
FOS	ENCFF225MPC	ENCFF629BFI	ARID1B	JUN	7646	3601	4493	3377	2116.05	8.14822e-141	8.81971e-136
FOS	ENCFF225MPC	ENCFF417QAJ	ARID1B	JUN_0	7646	3601	3105	2811	1462.35	6.28e-215	6.79754e-210
FOS	ENCFF225MPC	ENCFF573GQX	ARID1B	JUN_1	7646	3601	2392	2203	1126.55	5.89561e-177	6.38147e-172
FOS	ENCFF225MPC	ENCFF192BTP	ARID1B	JUN_2	7646	3601	2591	2415	1220.27	6.61682e-200	7.16211e-195
FOS	ENCFF225MPC	ENCFF077UYM	ARID1B	JUN_3	7646	3601	3200	2725	1507.09	7.41136e-175	8.02213e-170
FOS	ENCFF225MPC	ENCFF426DUB	ARID1B	JUNB	7646	3601	2321	2118	1093.11	4.17832e-166	4.52265e-161
FOS	ENCFF225MPC	ENCFF337DKJ	ARID1B	JUND	7646	3601	5214	3522	2455.61	2.0164e-91	2.18257e-86
FOS	ENCFF225MPC	ENCFF772QPO	ARID1B	KAT8	7646	3601	83	37	39.0901	0.0618186	1
FOS	ENCFF225MPC	ENCFF838COI_ENCFF738WCE	ARID1B	KDM1A	7646	3601	1550	1440	729.996	3.25131e-119	3.51925e-114
FOS	ENCFF225MPC	ENCFF042RAK	ARID1B	KDM4B	7646	3601	756	247	356.05	1.86943e-10	2.02349e-05
FOS	ENCFF225MPC	ENCFF368TYM	ARID1B	KDM5B	7646	3601	1579	453	743.654	3.64655e-31	3.94706e-26
FOS	ENCFF225MPC	ENCFF962VSZ	ARID1B	KHSRP	7646	3601	578	358	272.218	9.74107e-08	0.0105438
FOS	ENCFF225MPC	ENCFF717TWA	ARID1B	KLF1	7646	3601	835	331	393.256	0.000119655	1
FOS	ENCFF225MPC	ENCFF802XZN	ARID1B	KLF13	7646	3601	762	300	358.875	0.00013794	1
FOS	ENCFF225MPC	ENCFF844HBQ	ARID1B	KLF16	7646	3601	1256	1015	591.532	1.00562e-56	1.0885e-51
FOS	ENCFF225MPC	ENCFF314ULQ	ARID1B	L3MBTL2	7646	3601	3290	1573	1549.48	0.00842088	1
FOS	ENCFF225MPC	ENCFF511OXK	ARID1B	LARP7	7646	3601	159	120	74.8835	3.79702e-07	0.0410994
FOS	ENCFF225MPC	ENCFF659WAF	ARID1B	LEF1	7646	3601	2289	1886	1078.04	5.41046e-110	5.85634e-105
FOS	ENCFF225MPC	ENCFF308IXJ	ARID1B	MAFF	7646	3601	1501	1285	706.919	4.01077e-85	4.3413e-80
FOS	ENCFF225MPC	ENCFF927JBT	ARID1B	MAFG	7646	3601	1840	1592	866.576	3.48652e-108	3.77385e-103
FOS	ENCFF225MPC	ENCFF812QPN	ARID1B	MAFK	7646	3601	1957	1559	921.679	8.35756e-82	9.0463e-77
FOS	ENCFF225MPC	ENCFF799HIG_ENCFF422NGZ	ARID1B	MAX	7646	3601	3129	1410	1473.65	0.00263336	1
FOS	ENCFF225MPC	ENCFF470MLY	ARID1B	MBD2	7646	3601	3612	1215	1701.13	3.32169e-36	3.59543e-31
FOS	ENCFF225MPC	ENCFF226CZE	ARID1B	MCM2	7646	3601	42	38	19.7805	8.87052e-05	1
FOS	ENCFF225MPC	ENCFF679ITJ	ARID1B	MCM3	7646	3601	22	15	10.3612	0.0411951	1
FOS	ENCFF225MPC	ENCFF920RYJ	ARID1B	MCM5	7646	3601	3	1	1.4129	0.343952	1
FOS	ENCFF225MPC	ENCFF577UJR	ARID1B	MEF2A	7646	3601	202	169	95.135	2.46926e-12	2.67275e-07
FOS	ENCFF225MPC	ENCFF257RYT	ARID1B	MEF2D	7646	3601	1109	912	522.3	3.92048e-54	4.24357e-49
FOS	ENCFF225MPC	ENCFF613RNG	ARID1B	MEIS2	7646	3601	3500	2131	1648.38	7.47193e-31	8.08769e-26
FOS	ENCFF225MPC	ENCFF670ZCR	ARID1B	MGA	7646	3601	1671	846	786.983	0.00158232	1
FOS	ENCFF225MPC	ENCFF365NKO	ARID1B	MIER1	7646	3601	207	161	97.4898	1.00661e-09	0.000108957
FOS	ENCFF225MPC	ENCFF497XOD	ARID1B	MITF	7646	3601	2018	1140	950.408	2.27579e-10	2.46334e-05
FOS	ENCFF225MPC	ENCFF973OME_ENCFF059ONJ	ARID1B	MNT	7646	3601	2153	901	1013.99	1.91411e-05	1
FOS	ENCFF225MPC	ENCFF769GYG	ARID1B	MTA1	7646	3601	1862	1430	876.937	3.38655e-66	3.66563e-61
FOS	ENCFF225MPC	ENCFF350YXB	ARID1B	MTA3	7646	3601	2929	1528	1379.46	4.50639e-06	0.487777
FOS	ENCFF225MPC	ENCFF970LCB	ARID1B	MXI1	7646	3601	1158	387	545.378	1.52104e-13	1.64638e-08
FOS	ENCFF225MPC	ENCFF877ANE	ARID1B	MYBL2	7646	3601	592	262	278.811	0.0146873	1
FOS	ENCFF225MPC	ENCFF465JKF	ARID1B	MYC	7646	3601	2985	1453	1405.83	0.00478487	1
FOS	ENCFF225MPC	ENCFF099SDW	ARID1B	MYC_0	7646	3601	2345	1194	1104.41	0.000335266	1
FOS	ENCFF225MPC	ENCFF634AYU	ARID1B	MYC_1	7646	3601	1091	541	513.823	0.00846197	1
FOS	ENCFF225MPC	ENCFF676YJE	ARID1B	MYC_2	7646	3601	3570	1823	1681.35	2.81078e-05	1
FOS	ENCFF225MPC	ENCFF387LTN	ARID1B	MYC_3	7646	3601	1498	702	705.506	0.0149245	1
FOS	ENCFF225MPC	ENCFF583DZD	ARID1B	MYNN	7646	3601	1659	1264	781.331	4.03438e-57	4.36685e-52
FOS	ENCFF225MPC	ENCFF074EZL	ARID1B	NBN	7646	3601	1766	1341	831.725	1.05496e-59	1.1419e-54
FOS	ENCFF225MPC	ENCFF495CSO	ARID1B	NCOA4	7646	3601	100	89	47.0965	1.67708e-08	0.00181529
FOS	ENCFF225MPC	ENCFF322DSX	ARID1B	NCOA6	7646	3601	301	188	141.761	3.13264e-05	1
FOS	ENCFF225MPC	ENCFF165BCW_ENCFF366UBB	ARID1B	NCOR1	7646	3601	1782	1665	839.26	1.72789e-139	1.87029e-134
FOS	ENCFF225MPC	ENCFF002CXG	ARID1B	NELFE	7646	3601	60	11	28.2579	0.000122781	1
FOS	ENCFF225MPC	ENCFF581YKY	ARID1B	NEUROD1	7646	3601	3420	1617	1610.7	0.0097992	1
FOS	ENCFF225MPC	ENCFF495MHZ	ARID1B	NFE2	7646	3601	2776	2364	1307.4	4.74725e-152	5.13848e-147
FOS	ENCFF225MPC	ENCFF175IUO	ARID1B	NFE2L1	7646	3601	398	369	187.444	4.19762e-32	4.54354e-27
FOS	ENCFF225MPC	ENCFF370ENX	ARID1B	NFIC	7646	3601	1985	1522	934.866	6.98478e-70	7.5604e-65
FOS	ENCFF225MPC	ENCFF157UUF	ARID1B	NFRKB	7646	3601	906	446	426.694	0.0122825	1
FOS	ENCFF225MPC	ENCFF986MHU	ARID1B	NFXL1	7646	3601	99	59	46.6256	0.0114175	1
FOS	ENCFF225MPC	ENCFF012VES	ARID1B	NFYA	7646	3601	3041	229	1432.21	0	0
FOS	ENCFF225MPC	ENCFF113PMT	ARID1B	NFYB	7646	3601	3601	279	1695.95	0	0
FOS	ENCFF225MPC	ENCFF906PGD	ARID1B	NKRF	7646	3601	653	300	307.54	0.0209774	1
FOS	ENCFF225MPC	ENCFF776YPS	ARID1B	NONO	7646	3601	810	538	381.482	7.62954e-15	8.25829e-10
FOS	ENCFF225MPC	ENCFF954NAJ	ARID1B	NR0B1	7646	3601	1	1	0.470965	0.29407	1
FOS	ENCFF225MPC	ENCFF664ZGR	ARID1B	NR2C1	7646	3601	1320	697	621.674	0.000187444	1
FOS	ENCFF225MPC	ENCFF594LCH	ARID1B	NR2C2	7646	3601	58	11	27.316	0.000216895	1
FOS	ENCFF225MPC	ENCFF175IIE	ARID1B	NR2F1	7646	3601	2263	1798	1065.79	4.08587e-93	4.42259e-88
FOS	ENCFF225MPC	ENCFF255EOB	ARID1B	NR2F2	7646	3601	1930	1496	908.963	1.76917e-71	1.91496e-66
FOS	ENCFF225MPC	ENCFF712AXK	ARID1B	NR2F6	7646	3601	1656	1402	779.918	1.27741e-89	1.38268e-84
FOS	ENCFF225MPC	ENCFF859NPS	ARID1B	NR4A1	7646	3601	796	562	374.888	4.66239e-20	5.04662e-15
FOS	ENCFF225MPC	ENCFF144PPR_ENCFF493ABN	ARID1B	NRF1	7646	3601	1973	560	929.214	1.09297e-39	1.18304e-34
FOS	ENCFF225MPC	ENCFF289BUU	ARID1B	NUFIP1	7646	3601	309	250	145.528	1.05956e-15	1.14688e-10
FOS	ENCFF225MPC	ENCFF168HAG	ARID1B	PBX2	7646	3601	2708	1417	1275.37	5.36937e-06	0.581186
FOS	ENCFF225MPC	ENCFF941RVL	ARID1B	PCBP1	7646	3601	527	91	248.199	1.01032e-30	1.09359e-25
FOS	ENCFF225MPC	ENCFF881XQF	ARID1B	PCBP2	7646	3601	25	4	11.7741	0.00616686	1
FOS	ENCFF225MPC	ENCFF462FRU	ARID1B	PHB2	7646	3601	389	365	183.205	1.01779e-32	1.10167e-27
FOS	ENCFF225MPC	ENCFF948YVM	ARID1B	PHF20	7646	3601	827	273	389.488	8.41497e-11	9.10845e-06
FOS	ENCFF225MPC	ENCFF134CUM	ARID1B	PHF21A	7646	3601	972	624	457.778	2.793e-14	3.02317e-09
FOS	ENCFF225MPC	ENCFF626KTJ	ARID1B	PHF8	7646	3601	748	247	352.282	5.84549e-10	6.32722e-05
FOS	ENCFF225MPC	ENCFF544XKC	ARID1B	PKNOX1	7646	3601	4257	1976	2004.9	0.00727959	1
FOS	ENCFF225MPC	ENCFF881QBT	ARID1B	PML	7646	3601	2095	1092	986.672	5.28106e-05	1
FOS	ENCFF225MPC	ENCFF662YQK	ARID1B	POLR2A_0	7646	3601	1870	390	880.705	1.45716e-77	1.57725e-72
FOS	ENCFF225MPC	ENCFF853ZMA	ARID1B	POLR2A_1	7646	3601	2074	431	976.782	2.49228e-86	2.69767e-81
FOS	ENCFF225MPC	ENCFF206YXX	ARID1B	POLR2A_2	7646	3601	1860	400	875.995	5.68033e-73	6.14844e-68
FOS	ENCFF225MPC	ENCFF270QAB	ARID1B	POLR2A_3	7646	3601	2146	503	1010.69	1.57376e-70	1.70345e-65
FOS	ENCFF225MPC	ENCFF296CNQ	ARID1B	POLR2AphosphoS2	7646	3601	633	152	298.121	3.29349e-21	3.5649e-16
FOS	ENCFF225MPC	ENCFF542DOG	ARID1B	POLR2AphosphoS5	7646	3601	2727	1335	1284.32	0.00406927	1
FOS	ENCFF225MPC	ENCFF872JJJ	ARID1B	POLR2B	7646	3601	1334	388	628.268	1.48912e-25	1.61184e-20
FOS	ENCFF225MPC	ENCFF273EYJ	ARID1B	POLR2G	7646	3601	2030	427	956.059	9.82603e-83	1.06358e-77
FOS	ENCFF225MPC	ENCFF801YZV	ARID1B	POLR2H	7646	3601	1725	586	812.415	1.06655e-17	1.15445e-12
FOS	ENCFF225MPC	ENCFF002CXW	ARID1B	POLR3A	7646	3601	94	40	44.2707	0.0508731	1
FOS	ENCFF225MPC	ENCFF002CXT	ARID1B	POLR3G	7646	3601	73	23	34.3805	0.00980461	1
FOS	ENCFF225MPC	ENCFF990CFV	ARID1B	POU5F1	7646	3601	286	51	134.696	8.10404e-17	8.77189e-12
FOS	ENCFF225MPC	ENCFF294HEI	ARID1B	PRDM10	7646	3601	1823	996	858.57	3.64008e-07	0.0394006
FOS	ENCFF225MPC	ENCFF785ACI	ARID1B	PRPF4	7646	3601	382	49	179.909	3.8027e-31	4.11608e-26
FOS	ENCFF225MPC	ENCFF694BIA	ARID1B	PTBP1	7646	3601	207	119	97.4898	0.00398701	1
FOS	ENCFF225MPC	ENCFF007DKB	ARID1B	PTRF	7646	3601	101	70	47.5675	0.000473165	1
FOS	ENCFF225MPC	ENCFF332DRG	ARID1B	PTTG1	7646	3601	114	86	53.69	1.17292e-05	1
FOS	ENCFF225MPC	ENCFF421KIV	ARID1B	PYGO2	7646	3601	188	149	88.5415	1.23306e-09	0.000133468
FOS	ENCFF225MPC	ENCFF002CXU	ARID1B	RAD21	7646	3601	119	66	56.0449	0.0212576	1
FOS	ENCFF225MPC	ENCFF096XMD	ARID1B	RAD51	7646	3601	1863	695	877.408	2.02641e-11	2.1934e-06
FOS	ENCFF225MPC	ENCFF975IRM	ARID1B	RB1	7646	3601	1551	531	730.467	1.43748e-15	1.55594e-10
FOS	ENCFF225MPC	ENCFF379MPS	ARID1B	RBBP5	7646	3601	928	370	437.056	9.09418e-05	1
FOS	ENCFF225MPC	ENCFF120IDE	ARID1B	RBFOX2	7646	3601	2414	663	1136.91	4.53444e-53	4.90812e-48
FOS	ENCFF225MPC	ENCFF682SIY	ARID1B	RBM14	7646	3601	81	17	38.1482	5.84039e-05	1
FOS	ENCFF225MPC	ENCFF971VJZ	ARID1B	RBM15	7646	3601	9	0	4.23869	0.0144265	1
FOS	ENCFF225MPC	ENCFF861YKK	ARID1B	RBM17	7646	3601	1	0	0.470965	0.624399	1
FOS	ENCFF225MPC	ENCFF522JUV	ARID1B	RBM22	7646	3601	372	74	175.199	2.59308e-18	2.80678e-13
FOS	ENCFF225MPC	ENCFF680WBN	ARID1B	RBM25	7646	3601	2918	296	1374.28	2.77464e-273	3.0033e-268
FOS	ENCFF225MPC	ENCFF782GWS	ARID1B	RBM34	7646	3601	92	6	43.3288	1.39917e-12	1.51447e-07
FOS	ENCFF225MPC	ENCFF209JJD	ARID1B	RBM39	7646	3601	133	74	62.6384	0.0175043	1
FOS	ENCFF225MPC	ENCFF484CKD	ARID1B	RCOR1	7646	3601	776	622	365.469	9.31912e-35	1.00871e-29
FOS	ENCFF225MPC	ENCFF580QGA	ARID1B	RELA	7646	3601	308	234	145.057	2.8004e-12	3.03118e-07
FOS	ENCFF225MPC	ENCFF237UAN_ENCFF010UHD	ARID1B	RFX1	7646	3601	797	259	375.359	3.9546e-11	4.2805e-06
FOS	ENCFF225MPC	ENCFF716LRI	ARID1B	RFX5	7646	3601	634	125	298.592	2.71114e-30	2.93456e-25
FOS	ENCFF225MPC	ENCFF209HKW	ARID1B	RLF	7646	3601	568	413	267.508	3.81938e-17	4.13414e-12
FOS	ENCFF225MPC	ENCFF478MPX	ARID1B	SAFB	7646	3601	289	63	136.109	1.06233e-12	1.14988e-07
FOS	ENCFF225MPC	ENCFF624NUZ	ARID1B	SAFB2	7646	3601	3	0	1.4129	0.243437	1
FOS	ENCFF225MPC	ENCFF718NUA	ARID1B	SAP30	7646	3601	594	126	279.753	2.64977e-25	2.86814e-20
FOS	ENCFF225MPC	ENCFF294EHN	ARID1B	SETDB1	7646	3601	237	44	111.619	1.58645e-13	1.71719e-08
FOS	ENCFF225MPC	ENCFF757ODD	ARID1B	SFPQ	7646	3601	9	2	4.23869	0.129597	1
FOS	ENCFF225MPC	ENCFF191MPD	ARID1B	SIN3A	7646	3601	1059	257	498.752	2.55713e-33	2.76786e-28
FOS	ENCFF225MPC	ENCFF280GTU	ARID1B	SIN3B	7646	3601	680	120	320.256	5.60754e-38	6.06966e-33
FOS	ENCFF225MPC	ENCFF002CXZ	ARID1B	SIRT6	7646	3601	463	388	218.057	1.02361e-25	1.10797e-20
FOS	ENCFF225MPC	ENCFF033EBX_ENCFF002CMM	ARID1B	SIX5	7646	3601	535	37	251.966	1.92012e-64	2.07835e-59
FOS	ENCFF225MPC	ENCFF481WGW	ARID1B	SKIL	7646	3601	1979	973	932.04	0.00526679	1
FOS	ENCFF225MPC	ENCFF315YAF	ARID1B	SMAD1	7646	3601	1147	599	540.197	0.000741381	1
FOS	ENCFF225MPC	ENCFF011KRN	ARID1B	SMAD2	7646	3601	15	3	7.06448	0.0502372	1
FOS	ENCFF225MPC	ENCFF178MOP	ARID1B	SMAD5	7646	3601	1978	449	931.569	1.03885e-69	1.12446e-64
FOS	ENCFF225MPC	ENCFF995NIE	ARID1B	SMARCA5	7646	3601	199	152	93.7221	7.93003e-09	0.000858354
FOS	ENCFF225MPC	ENCFF944GJH	ARID1B	SMARCB1	7646	3601	296	261	139.406	1.30086e-20	1.40807e-15
FOS	ENCFF225MPC	ENCFF114PTZ	ARID1B	SMARCC2	7646	3601	2637	2526	1241.94	5.11969e-224	5.54161e-219
FOS	ENCFF225MPC	ENCFF622RBW	ARID1B	SMARCE1	7646	3601	3457	3247	1628.13	3.03042e-273	3.28015e-268
FOS	ENCFF225MPC	ENCFF041YQC	ARID1B	SMC3	7646	3601	439	224	206.754	0.0132306	1
FOS	ENCFF225MPC	ENCFF494ZUY	ARID1B	SNIP1	7646	3601	126	56	59.3416	0.0483637	1
FOS	ENCFF225MPC	ENCFF033KXY	ARID1B	SNRNP70	7646	3601	4	3	1.88386	0.169373	1
FOS	ENCFF225MPC	ENCFF241TBP	ARID1B	SOX6	7646	3601	3141	2350	1479.3	4.77239e-97	5.16568e-92
FOS	ENCFF225MPC	ENCFF300XUA	ARID1B	SP1	7646	3601	2238	268	1054.02	2.54613e-184	2.75596e-179
FOS	ENCFF225MPC	ENCFF002CMJ	ARID1B	SPI1	7646	3601	1162	613	547.262	0.000360739	1
FOS	ENCFF225MPC	ENCFF985TSH	ARID1B	SREBF1	7646	3601	531	143	250.083	5.37655e-14	5.81964e-09
FOS	ENCFF225MPC	ENCFF798URE	ARID1B	SRSF1	7646	3601	71	9	33.4385	4.32805e-07	0.0468473
FOS	ENCFF225MPC	ENCFF722XRW	ARID1B	SRSF3	7646	3601	12	6	5.65158	0.158941	1
FOS	ENCFF225MPC	ENCFF059WVE	ARID1B	SRSF7	7646	3601	0	0	0	1	1
FOS	ENCFF225MPC	ENCFF137IBM	ARID1B	SRSF9	7646	3601	0	0	0	1	1
FOS	ENCFF225MPC	ENCFF290HTJ	ARID1B	STAT1_0	7646	3601	188	143	88.5415	2.52903e-08	0.00273745
FOS	ENCFF225MPC	ENCFF254MPF	ARID1B	STAT1_1	7646	3601	159	116	74.8835	2.38065e-06	0.257684
FOS	ENCFF225MPC	ENCFF498DOQ	ARID1B	STAT1_2	7646	3601	109	85	51.3352	4.37424e-06	0.473472
FOS	ENCFF225MPC	ENCFF648NYF	ARID1B	STAT1_3	7646	3601	317	191	149.296	0.000137355	1
FOS	ENCFF225MPC	ENCFF841YFF	ARID1B	STAT2_0	7646	3601	252	197	118.683	1.2909e-11	1.39728e-06
FOS	ENCFF225MPC	ENCFF714VIT	ARID1B	STAT2_1	7646	3601	574	430	270.334	8.95395e-20	9.69185e-15
FOS	ENCFF225MPC	ENCFF696KPD	ARID1B	STAT5A	7646	3601	1401	1211	659.822	1.17829e-82	1.2754e-77
FOS	ENCFF225MPC	ENCFF484HCG	ARID1B	SUPT5H	7646	3601	1316	342	619.79	1.00415e-34	1.0869e-29
FOS	ENCFF225MPC	ENCFF822FWM	ARID1B	TAF1	7646	3601	2258	711	1063.44	2.66629e-31	2.88602e-26
FOS	ENCFF225MPC	ENCFF617CAZ	ARID1B	TAF15	7646	3601	21	4	9.89027	0.0201991	1
FOS	ENCFF225MPC	ENCFF034CQR	ARID1B	TAF7	7646	3601	41	16	19.3096	0.073401	1
FOS	ENCFF225MPC	ENCFF785HXY	ARID1B	TAF9B	7646	3601	1934	1241	910.847	5.47743e-26	5.92883e-21
FOS	ENCFF225MPC	ENCFF284LRP_ENCFF482CEV	ARID1B	TAL1	7646	3601	1230	1188	579.287	7.24679e-109	7.844e-104
FOS	ENCFF225MPC	ENCFF626MVT	ARID1B	TBL1XR1	7646	3601	2174	1527	1023.88	2.74766e-49	2.97409e-44
FOS	ENCFF225MPC	ENCFF380FJL	ARID1B	TBP	7646	3601	2654	785	1249.94	6.5705e-46	7.11197e-41
FOS	ENCFF225MPC	ENCFF249EZR	ARID1B	TCF7	7646	3601	674	398	317.431	1.56485e-06	0.169381
FOS	ENCFF225MPC	ENCFF312RFN	ARID1B	TCF7L2	7646	3601	232	95	109.264	0.0154339	1
FOS	ENCFF225MPC	ENCFF619BDC	ARID1B	TEAD2	7646	3601	433	341	203.928	5.32583e-19	5.76473e-14
FOS	ENCFF225MPC	ENCFF209MQX	ARID1B	TEAD4	7646	3601	2892	2256	1362.03	5.79422e-109	6.27172e-104
FOS	ENCFF225MPC	ENCFF701MXF	ARID1B	TFDP1	7646	3601	1562	549	735.648	8.86225e-14	9.59259e-09
FOS	ENCFF225MPC	ENCFF641LJY	ARID1B	THAP1	7646	3601	718	104	338.153	1.43547e-50	1.55376e-45
FOS	ENCFF225MPC	ENCFF671BFH	ARID1B	THRA	7646	3601	93	80	43.7998	2.76069e-07	0.029882
FOS	ENCFF225MPC	ENCFF294VWT	ARID1B	THRAP3	7646	3601	63	46	29.6708	0.00126099	1
FOS	ENCFF225MPC	ENCFF262BVP	ARID1B	TOE1	7646	3601	1992	1132	938.163	8.33967e-11	9.02694e-06
FOS	ENCFF225MPC	ENCFF049CRW_ENCFF646VQW	ARID1B	TRIM24	7646	3601	1592	1499	749.777	2.47072e-128	2.67433e-123
FOS	ENCFF225MPC	ENCFF561IZB	ARID1B	TRIP13	7646	3601	262	65	123.393	2.68336e-09	0.000290449
FOS	ENCFF225MPC	ENCFF036YVI	ARID1B	TSC22D4	7646	3601	10	6	4.70965	0.136529	1
FOS	ENCFF225MPC	ENCFF730URE	ARID1B	U2AF1	7646	3601	196	25	92.3092	7.09755e-17	7.68246e-12
FOS	ENCFF225MPC	ENCFF398EQF	ARID1B	U2AF2	7646	3601	0	0	0	1	1
FOS	ENCFF225MPC	ENCFF671DOL	ARID1B	UBTF	7646	3601	1252	648	589.648	0.000956285	1
FOS	ENCFF225MPC	ENCFF334FMW	ARID1B	USF1	7646	3601	2264	782	1066.27	1.0055e-20	1.08836e-15
FOS	ENCFF225MPC	ENCFF150VTD	ARID1B	USF2	7646	3601	937	138	441.294	3.02573e-64	3.27509e-59
FOS	ENCFF225MPC	ENCFF186QUP	ARID1B	VEZF1	7646	3601	3540	1746	1667.22	0.00152723	1
FOS	ENCFF225MPC	ENCFF803LEC	ARID1B	XRCC3	7646	3601	17	15	8.00641	0.00907669	1
FOS	ENCFF225MPC	ENCFF998KKJ	ARID1B	XRCC5	7646	3601	925	398	435.643	0.00374377	1
FOS	ENCFF225MPC	ENCFF706LIT	ARID1B	YBX1	7646	3601	13	11	6.12255	0.0248949	1
FOS	ENCFF225MPC	ENCFF246HIU	ARID1B	YBX3	7646	3601	182	29	85.7157	7.69778e-13	8.33216e-08
FOS	ENCFF225MPC	ENCFF926FUM_ENCFF328XKC	ARID1B	YY1	7646	3601	1270	325	598.126	6.65745e-35	7.20609e-30
FOS	ENCFF225MPC	ENCFF253FON	ARID1B	ZBED1	7646	3601	627	368	295.295	5.19437e-06	0.562244
FOS	ENCFF225MPC	ENCFF434QZL	ARID1B	ZBTB11	7646	3601	558	178	262.799	5.83548e-09	0.000631638
FOS	ENCFF225MPC	ENCFF561USY	ARID1B	ZBTB2	7646	3601	1560	1070	734.706	1.00777e-31	1.09082e-26
FOS	ENCFF225MPC	ENCFF408FQC	ARID1B	ZBTB33	7646	3601	396	224	186.502	0.00077333	1
FOS	ENCFF225MPC	ENCFF417LEJ	ARID1B	ZBTB40	7646	3601	1474	452	694.203	2.06631e-23	2.2366e-18
FOS	ENCFF225MPC	ENCFF706ISJ	ARID1B	ZBTB7A	7646	3601	1624	750	764.848	0.012599	1
FOS	ENCFF225MPC	ENCFF589EVD	ARID1B	ZBTB8A	7646	3601	68	23	32.0256	0.0202021	1
FOS	ENCFF225MPC	ENCFF522JRK	ARID1B	ZC3H11A	7646	3601	222	122	104.554	0.00907435	1
FOS	ENCFF225MPC	ENCFF809OEX	ARID1B	ZC3H8	7646	3601	739	597	348.043	2.70254e-34	2.92525e-29
FOS	ENCFF225MPC	ENCFF521CRG	ARID1B	ZFP36	7646	3601	811	541	381.953	3.27408e-15	3.5439e-10
FOS	ENCFF225MPC	ENCFF396DNK	ARID1B	ZFP91	7646	3601	453	224	213.347	0.0205115	1
FOS	ENCFF225MPC	ENCFF433RKB	ARID1B	ZFX	7646	3601	1020	420	480.385	0.000369161	1
FOS	ENCFF225MPC	ENCFF195ODE	ARID1B	ZHX1	7646	3601	312	96	146.941	1.71265e-06	0.185379
FOS	ENCFF225MPC	ENCFF163VUK	ARID1B	ZKSCAN1	7646	3601	1022	562	481.326	2.76295e-05	1
FOS	ENCFF225MPC	ENCFF529FWJ	ARID1B	ZKSCAN8	7646	3601	658	557	309.895	5.12229e-37	5.54442e-32
FOS	ENCFF225MPC	ENCFF597DIY	ARID1B	ZMIZ1	7646	3601	73	26	34.3805	0.0255412	1
FOS	ENCFF225MPC	ENCFF511QHY	ARID1B	ZMYM3	7646	3601	255	210	120.096	3.30692e-14	3.57944e-09
FOS	ENCFF225MPC	ENCFF114IWY	ARID1B	ZNF143	7646	3601	1434	491	675.364	1.47609e-14	1.59774e-09
FOS	ENCFF225MPC	ENCFF116DIO	ARID1B	ZNF148	7646	3601	1320	734	621.674	1.01088e-06	0.109418
FOS	ENCFF225MPC	ENCFF721LDD	ARID1B	ZNF175	7646	3601	1322	995	622.616	1.74378e-43	1.88748e-38
FOS	ENCFF225MPC	ENCFF853TZC	ARID1B	ZNF197	7646	3601	736	477	346.63	5.53983e-12	5.99637e-07
FOS	ENCFF225MPC	ENCFF891MVM	ARID1B	ZNF263	7646	3601	129	74	60.7545	0.0120202	1
FOS	ENCFF225MPC	ENCFF344QKL	ARID1B	ZNF274	7646	3601	178	136	83.8318	4.09772e-08	0.00443541
FOS	ENCFF225MPC	ENCFF386WKY	ARID1B	ZNF280A	7646	3601	24	18	11.3032	0.0174726	1
FOS	ENCFF225MPC	ENCFF581ZZT	ARID1B	ZNF282	7646	3601	938	613	441.765	2.30461e-15	2.49453e-10
FOS	ENCFF225MPC	ENCFF921WMN	ARID1B	ZNF318	7646	3601	1705	1507	802.996	5.5355e-109	5.99168e-104
FOS	ENCFF225MPC	ENCFF744SVC	ARID1B	ZNF354B	7646	3601	221	47	104.083	1.59014e-10	1.72119e-05
FOS	ENCFF225MPC	ENCFF706SJZ	ARID1B	ZNF384	7646	3601	993	597	467.668	1.19452e-09	0.000129296
FOS	ENCFF225MPC	ENCFF388YOB	ARID1B	ZNF395	7646	3601	1735	1067	817.125	9.25703e-18	1.00199e-12
FOS	ENCFF225MPC	ENCFF834WGJ	ARID1B	ZNF507	7646	3601	6	6	2.82579	0.0419066	1
FOS	ENCFF225MPC	ENCFF447QUG	ARID1B	ZNF512	7646	3601	32	20	15.0709	0.0428005	1
FOS	ENCFF225MPC	ENCFF815TTY	ARID1B	ZNF584	7646	3601	1053	809	495.926	1.49693e-38	1.6203e-33
FOS	ENCFF225MPC	ENCFF602AXP	ARID1B	ZNF589	7646	3601	1409	1017	663.59	1.01846e-37	1.10239e-32
FOS	ENCFF225MPC	ENCFF273TYA	ARID1B	ZNF592	7646	3601	1758	1454	827.957	2.09527e-86	2.26794e-81
FOS	ENCFF225MPC	ENCFF173NRW	ARID1B	ZNF644	7646	3601	873	624	411.153	3.84088e-23	4.15741e-18
FOS	ENCFF225MPC	ENCFF248AOD	ARID1B	ZNF766	7646	3601	1605	1118	755.899	1.99396e-35	2.15828e-30
FOS	ENCFF225MPC	ENCFF654BMD	ARID1B	ZNF83	7646	3601	827	546	389.488	1.27989e-14	1.38536e-09
FOS	ENCFF225MPC	ENCFF996IVU	ARID1B	ZNF830	7646	3601	120	69	56.5158	0.0132409	1
FOS	ENCFF225MPC	ENCFF253NXR	ARID1B	ZSCAN29	7646	3601	799	568	376.301	8.16154e-21	8.83413e-16
FOS	ENCFF225MPC	ENCFF588OLK	ARID1B	ZZZ3	7646	3601	154	59	72.5286	0.0134664	1
FOS	ENCFF332ICQ	ENCFF396GUH	ARID2	ADNP	7646	139	575	24	10.4532	0.00013474	1
FOS	ENCFF332ICQ	ENCFF360BTO	ARID2	AFF1	7646	139	1689	76	30.7051	2.61518e-12	2.8307e-07
FOS	ENCFF332ICQ	ENCFF836VRV	ARID2	AGO1	7646	139	329	4	5.98104	0.134699	1
FOS	ENCFF332ICQ	ENCFF010MMQ	ARID2	ARHGAP35	7646	139	85	9	1.54525	2.95214e-05	1
FOS	ENCFF332ICQ	ENCFF225MPC	ARID2	ARID1B	7646	139	3601	109	65.4642	2.26019e-07	0.0244645
FOS	ENCFF332ICQ	ENCFF332ICQ	ARID2	ARID2	7646	139	139	139	2.52694	7.59152e-185	8.21714e-180
FOS	ENCFF332ICQ	ENCFF835KAT	ARID2	ARID3A	7646	139	1611	59	29.2871	4.70594e-07	0.0509376
FOS	ENCFF332ICQ	ENCFF235ZZP	ARID2	ASH1L	7646	139	2156	26	39.1949	0.00625496	1
FOS	ENCFF332ICQ	ENCFF002CVM	ARID2	ATF1	7646	139	3090	67	56.1745	0.0182348	1
FOS	ENCFF332ICQ	ENCFF968KBN	ARID2	ATF2	7646	139	2169	79	39.4312	9.88489e-09	0.00106995
FOS	ENCFF332ICQ	ENCFF958KNK	ARID2	ATF3	7646	139	4217	116	76.6627	6.1231e-06	0.66277
FOS	ENCFF332ICQ	ENCFF710IEF	ARID2	ATF4	7646	139	1251	45	22.7425	1.26752e-05	1
FOS	ENCFF332ICQ	ENCFF868QLL	ARID2	ATF7	7646	139	4771	125	86.7341	2.142e-05	1
FOS	ENCFF332ICQ	ENCFF423EMU	ARID2	BACH1	7646	139	557	45	10.1259	5.87694e-16	6.36126e-11
FOS	ENCFF332ICQ	ENCFF057ZUY	ARID2	BCOR	7646	139	1077	72	19.5793	5.23803e-20	5.66969e-15
FOS	ENCFF332ICQ	ENCFF002CVP	ARID2	BDP1	7646	139	90	2	1.63615	0.260643	1
FOS	ENCFF332ICQ	ENCFF179NDS	ARID2	BHLHE40	7646	139	2771	87	50.3752	7.78713e-07	0.0842886
FOS	ENCFF332ICQ	ENCFF048OIZ	ARID2	BMI1	7646	139	290	7	5.27204	0.115293	1
FOS	ENCFF332ICQ	ENCFF549GMO	ARID2	BRCA1	7646	139	2	0	0.0363589	0.964294	1
FOS	ENCFF332ICQ	ENCFF714XHL	ARID2	BRD4	7646	139	259	10	4.70848	0.0133099	1
FOS	ENCFF332ICQ	ENCFF666LZV	ARID2	BRD9	7646	139	1171	81	21.2881	3.7205e-23	4.02711e-18
FOS	ENCFF332ICQ	ENCFF002CVR	ARID2	BRF1	7646	139	73	2	1.3271	0.233574	1
FOS	ENCFF332ICQ	ENCFF002CVS	ARID2	BRF2	7646	139	9	1	0.163615	0.13892	1
FOS	ENCFF332ICQ	ENCFF996ZGL	ARID2	C11orf30	7646	139	2882	84	52.3931	1.39514e-05	1
FOS	ENCFF332ICQ	ENCFF642BNC	ARID2	CBFA2T2	7646	139	2583	66	46.9575	0.00159687	1
FOS	ENCFF332ICQ	ENCFF993GXU	ARID2	CBFA2T3	7646	139	2668	82	48.5027	3.09983e-06	0.335528
FOS	ENCFF332ICQ	ENCFF484DKT	ARID2	CBX1	7646	139	991	31	18.0158	0.00153491	1
FOS	ENCFF332ICQ	ENCFF455TDM	ARID2	CBX3	7646	139	2271	89	41.2855	4.55227e-11	4.92742e-06
FOS	ENCFF332ICQ	ENCFF062ARS	ARID2	CBX5	7646	139	426	37	7.74444	2.4577e-14	2.66024e-09
FOS	ENCFF332ICQ	ENCFF456PQY	ARID2	CBX8	7646	139	0	0	0	1	1
FOS	ENCFF332ICQ	ENCFF874QUM	ARID2	CC2D1A	7646	139	1812	94	32.9411	2.11302e-18	2.28716e-13
FOS	ENCFF332ICQ	ENCFF583GKE	ARID2	CCAR2	7646	139	50	5	0.908972	0.00208358	1
FOS	ENCFF332ICQ	ENCFF002CVU	ARID2	CCNT2	7646	139	2460	64	44.7214	0.00128031	1
FOS	ENCFF332ICQ	ENCFF643TEZ	ARID2	CDC5L	7646	139	193	29	3.50863	2.18111e-17	2.36086e-12
FOS	ENCFF332ICQ	ENCFF813LOW_ENCFF429XKT	ARID2	CEBPB	7646	139	1360	38	24.724	0.00303741	1
FOS	ENCFF332ICQ	ENCFF925MHB	ARID2	CEBPZ	7646	139	587	3	10.6713	0.00469899	1
FOS	ENCFF332ICQ	ENCFF859FVX	ARID2	CHAMP1	7646	139	1136	46	20.6518	6.00558e-07	0.065005
FOS	ENCFF332ICQ	ENCFF684MLP	ARID2	COPS2	7646	139	11	0	0.199974	0.818752	1
FOS	ENCFF332ICQ	ENCFF665FHC	ARID2	CREB3	7646	139	617	27	11.2167	2.74178e-05	1
FOS	ENCFF332ICQ	ENCFF582YPB	ARID2	CREB3L1	7646	139	1942	49	35.3045	0.00533352	1
FOS	ENCFF332ICQ	ENCFF948TXN	ARID2	CREM	7646	139	4808	118	87.4067	0.000296055	1
FOS	ENCFF332ICQ	ENCFF117EWO	ARID2	CSDE1	7646	139	547	11	9.94415	0.113084	1
FOS	ENCFF332ICQ	ENCFF152VMJ	ARID2	CTBP1	7646	139	3662	115	66.5731	1.99937e-08	0.00216414
FOS	ENCFF332ICQ	ENCFF002DDJ_ENCFF002DBD	ARID2	CTCF	7646	139	392	62	7.12634	1.92708e-36	2.0859e-31
FOS	ENCFF332ICQ	ENCFF962FQM	ARID2	CTCFL	7646	139	388	44	7.05362	6.95327e-21	7.52629e-16
FOS	ENCFF332ICQ	ENCFF517YCC	ARID2	CUX1	7646	139	736	35	13.3801	3.9895e-07	0.0431828
FOS	ENCFF332ICQ	ENCFF526HLP	ARID2	DACH1	7646	139	1369	56	24.8877	3.27086e-08	0.00354041
FOS	ENCFF332ICQ	ENCFF338HQY	ARID2	DDX20	7646	139	2408	52	43.7761	0.0266661	1
FOS	ENCFF332ICQ	ENCFF786WZD	ARID2	DEAF1	7646	139	810	5	14.7253	0.00232279	1
FOS	ENCFF332ICQ	ENCFF408SNO	ARID2	DIDO1	7646	139	696	21	12.6529	0.00876113	1
FOS	ENCFF332ICQ	ENCFF034PQD	ARID2	DNMT1	7646	139	82	13	1.49071	6.49288e-09	0.000702796
FOS	ENCFF332ICQ	ENCFF774QKS_ENCFF823SYE	ARID2	DPF2	7646	139	2856	103	51.9205	1.36567e-10	1.47822e-05
FOS	ENCFF332ICQ	ENCFF106DAY	ARID2	E2F1	7646	139	3373	67	61.3193	0.0377074	1
FOS	ENCFF332ICQ	ENCFF225TLP	ARID2	E2F4	7646	139	1752	30	31.8504	0.0687597	1
FOS	ENCFF332ICQ	ENCFF356ASJ	ARID2	E2F5	7646	139	1561	56	28.3781	1.55148e-06	0.167934
FOS	ENCFF332ICQ	ENCFF417DTI_ENCFF917COW	ARID2	E2F6	7646	139	1537	33	27.9418	0.044951	1
FOS	ENCFF332ICQ	ENCFF310AGG	ARID2	E2F7	7646	139	469	13	8.52616	0.0400544	1
FOS	ENCFF332ICQ	ENCFF925DJG	ARID2	E2F8	7646	139	1491	74	27.1055	5.68806e-14	6.15681e-09
FOS	ENCFF332ICQ	ENCFF083YCQ	ARID2	E4F1	7646	139	3386	81	61.5556	0.0027177	1
FOS	ENCFF332ICQ	ENCFF806BDC	ARID2	EHMT2	7646	139	1452	66	26.3965	4.19142e-11	4.53683e-06
FOS	ENCFF332ICQ	ENCFF502KHR	ARID2	ELF4	7646	139	2176	64	39.5585	8.70729e-05	1
FOS	ENCFF332ICQ	ENCFF019PEL	ARID2	ELK1	7646	139	444	9	8.07167	0.125149	1
FOS	ENCFF332ICQ	ENCFF549TYR	ARID2	EP300	7646	139	3330	106	60.5375	3.50117e-08	0.00378971
FOS	ENCFF332ICQ	ENCFF925ANU	ARID2	EP400	7646	139	2903	96	52.7749	2.73413e-08	0.00295945
FOS	ENCFF332ICQ	ENCFF213EPU	ARID2	ESRRA	7646	139	2380	79	43.2671	3.26703e-07	0.0353627
FOS	ENCFF332ICQ	ENCFF076YZO	ARID2	ETS1	7646	139	1135	31	20.6337	0.00751206	1
FOS	ENCFF332ICQ	ENCFF772HOY	ARID2	ETS2	7646	139	30	2	0.545383	0.0862019	1
FOS	ENCFF332ICQ	ENCFF404YMX	ARID2	ETV1	7646	139	1778	66	32.323	7.1485e-08	0.00773761
FOS	ENCFF332ICQ	ENCFF545VNY	ARID2	ETV6	7646	139	692	31	12.5802	5.14948e-06	0.557385
FOS	ENCFF332ICQ	ENCFF820EVZ	ARID2	EWSR1	7646	139	23	1	0.418127	0.275244	1
FOS	ENCFF332ICQ	ENCFF883WYX	ARID2	FIP1L1	7646	139	552	13	10.0351	0.0736728	1
FOS	ENCFF332ICQ	ENCFF002CVW	ARID2	FOS	7646	139	7646	139	139	0.0338176	1
FOS	ENCFF332ICQ	ENCFF473GCH	ARID2	FOSL1	7646	139	3150	108	57.2652	7.24702e-10	7.84425e-05
FOS	ENCFF332ICQ	ENCFF809YFY	ARID2	FOXA1	7646	139	119	4	2.16335	0.104898	1
FOS	ENCFF332ICQ	ENCFF452SPE	ARID2	FOXJ2	7646	139	1283	35	23.3242	0.00536336	1
FOS	ENCFF332ICQ	ENCFF699ZII	ARID2	FOXM1	7646	139	2083	57	37.8678	0.000808851	1
FOS	ENCFF332ICQ	ENCFF142CPK	ARID2	FUS	7646	139	165	3	2.99961	0.224042	1
FOS	ENCFF332ICQ	ENCFF833FCO	ARID2	GABPA	7646	139	2151	42	39.104	0.0553298	1
FOS	ENCFF332ICQ	ENCFF517KRT	ARID2	GABPB1	7646	139	2684	74	48.7936	0.000169244	1
FOS	ENCFF332ICQ	ENCFF632NQI	ARID2	GATA1	7646	139	1293	45	23.506	2.61043e-05	1
FOS	ENCFF332ICQ	ENCFF732HOE	ARID2	GATA2	7646	139	1029	38	18.7066	3.11265e-05	1
FOS	ENCFF332ICQ	ENCFF253FZN	ARID2	GATAD2A	7646	139	1145	69	20.8155	4.95778e-17	5.36635e-12
FOS	ENCFF332ICQ	ENCFF549KOD	ARID2	GATAD2B	7646	139	1150	56	20.9064	1.00973e-10	1.09294e-05
FOS	ENCFF332ICQ	ENCFF126BCK	ARID2	GMEB1	7646	139	2683	92	48.7754	1.08853e-08	0.00117823
FOS	ENCFF332ICQ	ENCFF167HYX	ARID2	GTF2A2	7646	139	158	1	2.87235	0.162477	1
FOS	ENCFF332ICQ	ENCFF002CWR	ARID2	GTF2B	7646	139	515	8	9.36241	0.125759	1
FOS	ENCFF332ICQ	ENCFF778RMG	ARID2	GTF2E2	7646	139	950	21	17.2705	0.0595077	1
FOS	ENCFF332ICQ	ENCFF002CYL	ARID2	GTF3C2	7646	139	128	7	2.32697	0.00715341	1
FOS	ENCFF332ICQ	ENCFF474NLG	ARID2	HCFC1	7646	139	1898	51	34.5046	0.00180268	1
FOS	ENCFF332ICQ	ENCFF580DYE	ARID2	HDAC3	7646	139	1131	47	20.5609	2.34884e-07	0.025424
FOS	ENCFF332ICQ	ENCFF998HOR	ARID2	HDAC6	7646	139	100	2	1.81794	0.268292	1
FOS	ENCFF332ICQ	ENCFF939ZFS	ARID2	HDAC8	7646	139	353	13	6.41734	0.00820958	1
FOS	ENCFF332ICQ	ENCFF676NPW	ARID2	HES1	7646	139	1301	46	23.6515	1.53177e-05	1
FOS	ENCFF332ICQ	ENCFF265LKN	ARID2	HINFP	7646	139	360	20	6.5446	1.22815e-05	1
FOS	ENCFF332ICQ	ENCFF396NSO	ARID2	HLTF	7646	139	468	53	8.50798	9.01374e-25	9.75656e-20
FOS	ENCFF332ICQ	ENCFF558DSF	ARID2	HMBOX1	7646	139	1714	55	31.1596	3.24651e-05	1
FOS	ENCFF332ICQ	ENCFF002CWT	ARID2	HMGN3	7646	139	1728	50	31.4141	0.000537253	1
FOS	ENCFF332ICQ	ENCFF292JRY	ARID2	HNRNPH1	7646	139	13	0	0.236333	0.789518	1
FOS	ENCFF332ICQ	ENCFF777CWV	ARID2	HNRNPK	7646	139	317	9	5.76288	0.0607025	1
FOS	ENCFF332ICQ	ENCFF010STZ	ARID2	HNRNPL	7646	139	350	7	6.3628	0.14447	1
FOS	ENCFF332ICQ	ENCFF122QSN	ARID2	HNRNPLL	7646	139	1529	20	27.7964	0.0264136	1
FOS	ENCFF332ICQ	ENCFF768TJI	ARID2	HNRNPUL1	7646	139	46	4	0.836254	0.00883002	1
FOS	ENCFF332ICQ	ENCFF835YLR	ARID2	ID3	7646	139	1087	54	19.7611	1.06736e-10	1.15532e-05
FOS	ENCFF332ICQ	ENCFF415YPX	ARID2	ILF3	7646	139	283	7	5.14478	0.110354	1
FOS	ENCFF332ICQ	ENCFF176NOI	ARID2	ILK	7646	139	32	1	0.581742	0.32515	1
FOS	ENCFF332ICQ	ENCFF388AJH	ARID2	IRF1	7646	139	317	13	5.76288	0.00390165	1
FOS	ENCFF332ICQ	ENCFF284VUQ	ARID2	IRF1_0	7646	139	3024	50	54.9746	0.0446542	1
FOS	ENCFF332ICQ	ENCFF909LKK	ARID2	IRF1_1	7646	139	1333	40	24.2332	0.000871844	1
FOS	ENCFF332ICQ	ENCFF908UIY	ARID2	IRF1_2	7646	139	1501	38	27.2873	0.0099372	1
FOS	ENCFF332ICQ	ENCFF730RUF	ARID2	IRF1_3	7646	139	144	3	2.61784	0.218155	1
FOS	ENCFF332ICQ	ENCFF384YDT	ARID2	IRF2	7646	139	948	33	17.2341	0.000238489	1
FOS	ENCFF332ICQ	ENCFF196DHR	ARID2	IRF9	7646	139	472	23	8.5807	2.1477e-05	1
FOS	ENCFF332ICQ	ENCFF629BFI	ARID2	JUN	7646	139	4493	126	81.6802	1.19761e-06	0.12963
FOS	ENCFF332ICQ	ENCFF417QAJ	ARID2	JUN_0	7646	139	3105	101	56.4472	2.672e-08	0.0028922
FOS	ENCFF332ICQ	ENCFF573GQX	ARID2	JUN_1	7646	139	2392	83	43.4852	3.16857e-08	0.00342969
FOS	ENCFF332ICQ	ENCFF192BTP	ARID2	JUN_2	7646	139	2591	80	47.1029	3.4085e-06	0.36894
FOS	ENCFF332ICQ	ENCFF077UYM	ARID2	JUN_3	7646	139	3200	100	58.1742	1.73104e-07	0.0187369
FOS	ENCFF332ICQ	ENCFF426DUB	ARID2	JUNB	7646	139	2321	78	42.1945	2.46093e-07	0.0266374
FOS	ENCFF332ICQ	ENCFF337DKJ	ARID2	JUND	7646	139	5214	134	94.7876	2.62711e-05	1
FOS	ENCFF332ICQ	ENCFF772QPO	ARID2	KAT8	7646	139	83	1	1.50889	0.333699	1
FOS	ENCFF332ICQ	ENCFF838COI_ENCFF738WCE	ARID2	KDM1A	7646	139	1550	62	28.1781	1.44229e-08	0.00156115
FOS	ENCFF332ICQ	ENCFF042RAK	ARID2	KDM4B	7646	139	756	27	13.7437	0.000528427	1
FOS	ENCFF332ICQ	ENCFF368TYM	ARID2	KDM5B	7646	139	1579	29	28.7053	0.0737579	1
FOS	ENCFF332ICQ	ENCFF962VSZ	ARID2	KHSRP	7646	139	578	28	10.5077	3.58632e-06	0.388187
FOS	ENCFF332ICQ	ENCFF717TWA	ARID2	KLF1	7646	139	835	26	15.1798	0.00327194	1
FOS	ENCFF332ICQ	ENCFF802XZN	ARID2	KLF13	7646	139	762	31	13.8527	2.86031e-05	1
FOS	ENCFF332ICQ	ENCFF844HBQ	ARID2	KLF16	7646	139	1256	62	22.8334	6.5621e-12	7.10289e-07
FOS	ENCFF332ICQ	ENCFF314ULQ	ARID2	L3MBTL2	7646	139	3290	92	59.8104	2.47375e-05	1
FOS	ENCFF332ICQ	ENCFF511OXK	ARID2	LARP7	7646	139	159	30	2.89053	1.4136e-20	1.5301e-15
FOS	ENCFF332ICQ	ENCFF659WAF	ARID2	LEF1	7646	139	2289	92	41.6127	6.33683e-12	6.85904e-07
FOS	ENCFF332ICQ	ENCFF308IXJ	ARID2	MAFF	7646	139	1501	68	27.2873	2.51283e-11	2.71991e-06
FOS	ENCFF332ICQ	ENCFF927JBT	ARID2	MAFG	7646	139	1840	71	33.4502	5.96202e-09	0.000645335
FOS	ENCFF332ICQ	ENCFF812QPN	ARID2	MAFK	7646	139	1957	89	35.5772	2.4299e-14	2.63015e-09
FOS	ENCFF332ICQ	ENCFF799HIG_ENCFF422NGZ	ARID2	MAX	7646	139	3129	95	56.8835	1.01251e-06	0.109595
FOS	ENCFF332ICQ	ENCFF470MLY	ARID2	MBD2	7646	139	3612	61	65.6641	0.0430473	1
FOS	ENCFF332ICQ	ENCFF226CZE	ARID2	MCM2	7646	139	42	12	0.763536	3.81963e-11	4.1344e-06
FOS	ENCFF332ICQ	ENCFF679ITJ	ARID2	MCM3	7646	139	22	4	0.399948	0.000714671	1
FOS	ENCFF332ICQ	ENCFF920RYJ	ARID2	MCM5	7646	139	3	1	0.0545383	0.0516435	1
FOS	ENCFF332ICQ	ENCFF577UJR	ARID2	MEF2A	7646	139	202	7	3.67225	0.0454209	1
FOS	ENCFF332ICQ	ENCFF257RYT	ARID2	MEF2D	7646	139	1109	44	20.161	1.65242e-06	0.17886
FOS	ENCFF332ICQ	ENCFF613RNG	ARID2	MEIS2	7646	139	3500	88	63.628	0.000659876	1
FOS	ENCFF332ICQ	ENCFF670ZCR	ARID2	MGA	7646	139	1671	44	30.3778	0.00412075	1
FOS	ENCFF332ICQ	ENCFF365NKO	ARID2	MIER1	7646	139	207	24	3.76314	2.43334e-12	2.63387e-07
FOS	ENCFF332ICQ	ENCFF497XOD	ARID2	MITF	7646	139	2018	53	36.6861	0.00226511	1
FOS	ENCFF332ICQ	ENCFF973OME_ENCFF059ONJ	ARID2	MNT	7646	139	2153	57	39.1403	0.00149081	1
FOS	ENCFF332ICQ	ENCFF769GYG	ARID2	MTA1	7646	139	1862	81	33.8501	2.69304e-12	2.91497e-07
FOS	ENCFF332ICQ	ENCFF350YXB	ARID2	MTA3	7646	139	2929	96	53.2476	4.01132e-08	0.00434189
FOS	ENCFF332ICQ	ENCFF970LCB	ARID2	MXI1	7646	139	1158	23	21.0518	0.0759411	1
FOS	ENCFF332ICQ	ENCFF877ANE	ARID2	MYBL2	7646	139	592	4	10.7622	0.0118419	1
FOS	ENCFF332ICQ	ENCFF465JKF	ARID2	MYC	7646	139	2985	98	54.2656	2.76569e-08	0.00299361
FOS	ENCFF332ICQ	ENCFF099SDW	ARID2	MYC_0	7646	139	2345	77	42.6308	6.49332e-07	0.0702843
FOS	ENCFF332ICQ	ENCFF634AYU	ARID2	MYC_1	7646	139	1091	38	19.8338	9.315e-05	1
FOS	ENCFF332ICQ	ENCFF676YJE	ARID2	MYC_2	7646	139	3570	110	64.9006	9.12996e-08	0.00988236
FOS	ENCFF332ICQ	ENCFF387LTN	ARID2	MYC_3	7646	139	1498	56	27.2328	4.85563e-07	0.0525578
FOS	ENCFF332ICQ	ENCFF583DZD	ARID2	MYNN	7646	139	1659	81	30.1597	9.37946e-15	1.01524e-09
FOS	ENCFF332ICQ	ENCFF074EZL	ARID2	NBN	7646	139	1766	91	32.1049	1.05688e-17	1.14398e-12
FOS	ENCFF332ICQ	ENCFF495CSO	ARID2	NCOA4	7646	139	100	12	1.81794	4.41678e-07	0.0478077
FOS	ENCFF332ICQ	ENCFF322DSX	ARID2	NCOA6	7646	139	301	13	5.47201	0.00266174	1
FOS	ENCFF332ICQ	ENCFF165BCW_ENCFF366UBB	ARID2	NCOR1	7646	139	1782	70	32.3958	3.85894e-09	0.000417696
FOS	ENCFF332ICQ	ENCFF002CXG	ARID2	NELFE	7646	139	60	0	1.09077	0.335959	1
FOS	ENCFF332ICQ	ENCFF581YKY	ARID2	NEUROD1	7646	139	3420	88	62.1737	0.000369309	1
FOS	ENCFF332ICQ	ENCFF495MHZ	ARID2	NFE2	7646	139	2776	98	50.4661	1.0057e-09	0.000108858
FOS	ENCFF332ICQ	ENCFF175IUO	ARID2	NFE2L1	7646	139	398	34	7.23542	4.0672e-13	4.40238e-08
FOS	ENCFF332ICQ	ENCFF370ENX	ARID2	NFIC	7646	139	1985	72	36.0862	4.67224e-08	0.00505727
FOS	ENCFF332ICQ	ENCFF157UUF	ARID2	NFRKB	7646	139	906	34	16.4706	5.55715e-05	1
FOS	ENCFF332ICQ	ENCFF986MHU	ARID2	NFXL1	7646	139	99	6	1.79976	0.0078043	1
FOS	ENCFF332ICQ	ENCFF012VES	ARID2	NFYA	7646	139	3041	17	55.2837	1.15793e-09	0.000125336
FOS	ENCFF332ICQ	ENCFF113PMT	ARID2	NFYB	7646	139	3601	18	65.4642	2.82487e-12	3.05767e-07
FOS	ENCFF332ICQ	ENCFF906PGD	ARID2	NKRF	7646	139	653	34	11.8712	8.073e-08	0.0087383
FOS	ENCFF332ICQ	ENCFF776YPS	ARID2	NONO	7646	139	810	50	14.7253	3.35015e-13	3.62624e-08
FOS	ENCFF332ICQ	ENCFF954NAJ	ARID2	NR0B1	7646	139	1	0	0.0181794	0.981985	1
FOS	ENCFF332ICQ	ENCFF664ZGR	ARID2	NR2C1	7646	139	1320	45	23.9969	4.0498e-05	1
FOS	ENCFF332ICQ	ENCFF594LCH	ARID2	NR2C2	7646	139	58	0	1.05441	0.348399	1
FOS	ENCFF332ICQ	ENCFF175IIE	ARID2	NR2F1	7646	139	2263	81	41.1401	1.3346e-08	0.00144458
FOS	ENCFF332ICQ	ENCFF255EOB	ARID2	NR2F2	7646	139	1930	60	35.0863	3.55058e-05	1
FOS	ENCFF332ICQ	ENCFF712AXK	ARID2	NR2F6	7646	139	1656	51	30.1052	0.000139809	1
FOS	ENCFF332ICQ	ENCFF859NPS	ARID2	NR4A1	7646	139	796	42	14.4708	2.03446e-09	0.000220212
FOS	ENCFF332ICQ	ENCFF144PPR_ENCFF493ABN	ARID2	NRF1	7646	139	1973	34	35.868	0.0649537	1
FOS	ENCFF332ICQ	ENCFF289BUU	ARID2	NUFIP1	7646	139	309	28	5.61745	1.15698e-11	1.25232e-06
FOS	ENCFF332ICQ	ENCFF168HAG	ARID2	PBX2	7646	139	2708	62	49.2299	0.0109655	1
FOS	ENCFF332ICQ	ENCFF941RVL	ARID2	PCBP1	7646	139	527	13	9.58057	0.0635357	1
FOS	ENCFF332ICQ	ENCFF881XQF	ARID2	PCBP2	7646	139	25	1	0.454486	0.288496	1
FOS	ENCFF332ICQ	ENCFF462FRU	ARID2	PHB2	7646	139	389	23	7.0718	1.1362e-06	0.122983
FOS	ENCFF332ICQ	ENCFF948YVM	ARID2	PHF20	7646	139	827	33	15.0344	2.37573e-05	1
FOS	ENCFF332ICQ	ENCFF134CUM	ARID2	PHF21A	7646	139	972	47	17.6704	3.41796e-09	0.000369963
FOS	ENCFF332ICQ	ENCFF626KTJ	ARID2	PHF8	7646	139	748	12	13.5982	0.103709	1
FOS	ENCFF332ICQ	ENCFF544XKC	ARID2	PKNOX1	7646	139	4257	83	77.3899	0.0358661	1
FOS	ENCFF332ICQ	ENCFF881QBT	ARID2	PML	7646	139	2095	46	38.0859	0.0271701	1
FOS	ENCFF332ICQ	ENCFF662YQK	ARID2	POLR2A_0	7646	139	1870	29	33.9956	0.0501905	1
FOS	ENCFF332ICQ	ENCFF853ZMA	ARID2	POLR2A_1	7646	139	2074	32	37.7042	0.0446248	1
FOS	ENCFF332ICQ	ENCFF206YXX	ARID2	POLR2A_2	7646	139	1860	27	33.8138	0.0365941	1
FOS	ENCFF332ICQ	ENCFF270QAB	ARID2	POLR2A_3	7646	139	2146	32	39.0131	0.0359245	1
FOS	ENCFF332ICQ	ENCFF296CNQ	ARID2	POLR2AphosphoS2	7646	139	633	8	11.5076	0.0766783	1
FOS	ENCFF332ICQ	ENCFF542DOG	ARID2	POLR2AphosphoS5	7646	139	2727	68	49.5753	0.00225586	1
FOS	ENCFF332ICQ	ENCFF872JJJ	ARID2	POLR2B	7646	139	1334	34	24.2514	0.0119849	1
FOS	ENCFF332ICQ	ENCFF273EYJ	ARID2	POLR2G	7646	139	2030	31	36.9043	0.0433544	1
FOS	ENCFF332ICQ	ENCFF801YZV	ARID2	POLR2H	7646	139	1725	25	31.3595	0.0397486	1
FOS	ENCFF332ICQ	ENCFF002CXW	ARID2	POLR3A	7646	139	94	3	1.70887	0.150599	1
FOS	ENCFF332ICQ	ENCFF002CXT	ARID2	POLR3G	7646	139	73	2	1.3271	0.233574	1
FOS	ENCFF332ICQ	ENCFF990CFV	ARID2	POU5F1	7646	139	286	3	5.19932	0.129316	1
FOS	ENCFF332ICQ	ENCFF294HEI	ARID2	PRDM10	7646	139	1823	60	33.1411	8.10682e-06	0.87749
FOS	ENCFF332ICQ	ENCFF785ACI	ARID2	PRPF4	7646	139	382	6	6.94455	0.150159	1
FOS	ENCFF332ICQ	ENCFF694BIA	ARID2	PTBP1	7646	139	207	13	3.76314	0.000113127	1
FOS	ENCFF332ICQ	ENCFF007DKB	ARID2	PTRF	7646	139	101	7	1.83612	0.00222569	1
FOS	ENCFF332ICQ	ENCFF332DRG	ARID2	PTTG1	7646	139	114	8	2.07246	0.00106244	1
FOS	ENCFF332ICQ	ENCFF421KIV	ARID2	PYGO2	7646	139	188	22	3.41773	1.61129e-11	1.74408e-06
FOS	ENCFF332ICQ	ENCFF002CXU	ARID2	RAD21	7646	139	119	44	2.16335	2.407e-41	2.60537e-36
FOS	ENCFF332ICQ	ENCFF096XMD	ARID2	RAD51	7646	139	1863	57	33.8683	7.61489e-05	1
FOS	ENCFF332ICQ	ENCFF975IRM	ARID2	RB1	7646	139	1551	66	28.1963	5.38661e-10	5.83052e-05
FOS	ENCFF332ICQ	ENCFF379MPS	ARID2	RBBP5	7646	139	928	28	16.8705	0.00353739	1
FOS	ENCFF332ICQ	ENCFF120IDE	ARID2	RBFOX2	7646	139	2414	44	43.8852	0.06002	1
FOS	ENCFF332ICQ	ENCFF682SIY	ARID2	RBM14	7646	139	81	1	1.47253	0.337716	1
FOS	ENCFF332ICQ	ENCFF971VJZ	ARID2	RBM15	7646	139	9	0	0.163615	0.849069	1
FOS	ENCFF332ICQ	ENCFF861YKK	ARID2	RBM17	7646	139	1	0	0.0181794	0.981985	1
FOS	ENCFF332ICQ	ENCFF522JUV	ARID2	RBM22	7646	139	372	5	6.76275	0.136273	1
FOS	ENCFF332ICQ	ENCFF680WBN	ARID2	RBM25	7646	139	2918	21	53.0476	2.96043e-07	0.032044
FOS	ENCFF332ICQ	ENCFF782GWS	ARID2	RBM34	7646	139	92	0	1.67251	0.187775	1
FOS	ENCFF332ICQ	ENCFF209JJD	ARID2	RBM39	7646	139	133	4	2.41787	0.126897	1
FOS	ENCFF332ICQ	ENCFF484CKD	ARID2	RCOR1	7646	139	776	36	14.1072	4.816e-07	0.0521288
FOS	ENCFF332ICQ	ENCFF580QGA	ARID2	RELA	7646	139	308	16	5.59927	0.000165101	1
FOS	ENCFF332ICQ	ENCFF237UAN_ENCFF010UHD	ARID2	RFX1	7646	139	797	13	14.489	0.101561	1
FOS	ENCFF332ICQ	ENCFF716LRI	ARID2	RFX5	7646	139	634	11	11.5258	0.117933	1
FOS	ENCFF332ICQ	ENCFF209HKW	ARID2	RLF	7646	139	568	32	10.3259	3.47584e-08	0.00376229
FOS	ENCFF332ICQ	ENCFF478MPX	ARID2	SAFB	7646	139	289	7	5.25386	0.114603	1
FOS	ENCFF332ICQ	ENCFF624NUZ	ARID2	SAFB2	7646	139	3	0	0.0545383	0.946922	1
FOS	ENCFF332ICQ	ENCFF718NUA	ARID2	SAP30	7646	139	594	8	10.7986	0.0936803	1
FOS	ENCFF332ICQ	ENCFF294EHN	ARID2	SETDB1	7646	139	237	2	4.30853	0.12487	1
FOS	ENCFF332ICQ	ENCFF757ODD	ARID2	SFPQ	7646	139	9	0	0.163615	0.849069	1
FOS	ENCFF332ICQ	ENCFF191MPD	ARID2	SIN3A	7646	139	1059	21	19.252	0.080281	1
FOS	ENCFF332ICQ	ENCFF280GTU	ARID2	SIN3B	7646	139	680	20	12.362	0.0122154	1
FOS	ENCFF332ICQ	ENCFF002CXZ	ARID2	SIRT6	7646	139	463	16	8.41708	0.00670614	1
FOS	ENCFF332ICQ	ENCFF033EBX_ENCFF002CMM	ARID2	SIX5	7646	139	535	2	9.726	0.00282417	1
FOS	ENCFF332ICQ	ENCFF481WGW	ARID2	SKIL	7646	139	1979	82	35.9771	1.96096e-11	2.12256e-06
FOS	ENCFF332ICQ	ENCFF315YAF	ARID2	SMAD1	7646	139	1147	29	20.8518	0.017898	1
FOS	ENCFF332ICQ	ENCFF011KRN	ARID2	SMAD2	7646	139	15	1	0.272692	0.207608	1
FOS	ENCFF332ICQ	ENCFF178MOP	ARID2	SMAD5	7646	139	1978	37	35.9589	0.0644686	1
FOS	ENCFF332ICQ	ENCFF995NIE	ARID2	SMARCA5	7646	139	199	16	3.61771	1.1045e-06	0.119552
FOS	ENCFF332ICQ	ENCFF944GJH	ARID2	SMARCB1	7646	139	296	16	5.38111	0.00010873	1
FOS	ENCFF332ICQ	ENCFF114PTZ	ARID2	SMARCC2	7646	139	2637	98	47.9392	8.19579e-11	8.87121e-06
FOS	ENCFF332ICQ	ENCFF622RBW	ARID2	SMARCE1	7646	139	3457	117	62.8463	3.20738e-10	3.4717e-05
FOS	ENCFF332ICQ	ENCFF041YQC	ARID2	SMC3	7646	139	439	64	7.98077	1.4503e-35	1.56982e-30
FOS	ENCFF332ICQ	ENCFF494ZUY	ARID2	SNIP1	7646	139	126	11	2.29061	2.30944e-05	1
FOS	ENCFF332ICQ	ENCFF033KXY	ARID2	SNRNP70	7646	139	4	0	0.0727178	0.929863	1
FOS	ENCFF332ICQ	ENCFF241TBP	ARID2	SOX6	7646	139	3141	110	57.1016	1.70409e-10	1.84452e-05
FOS	ENCFF332ICQ	ENCFF300XUA	ARID2	SP1	7646	139	2238	28	40.6856	0.00814085	1
FOS	ENCFF332ICQ	ENCFF002CMJ	ARID2	SPI1	7646	139	1162	28	21.1245	0.0272664	1
FOS	ENCFF332ICQ	ENCFF985TSH	ARID2	SREBF1	7646	139	531	10	9.65328	0.124343	1
FOS	ENCFF332ICQ	ENCFF798URE	ARID2	SRSF1	7646	139	71	0	1.29074	0.275067	1
FOS	ENCFF332ICQ	ENCFF722XRW	ARID2	SRSF3	7646	139	12	0	0.218153	0.804002	1
FOS	ENCFF332ICQ	ENCFF059WVE	ARID2	SRSF7	7646	139	0	0	0	1	1
FOS	ENCFF332ICQ	ENCFF137IBM	ARID2	SRSF9	7646	139	0	0	0	1	1
FOS	ENCFF332ICQ	ENCFF290HTJ	ARID2	STAT1_0	7646	139	188	13	3.41773	4.57104e-05	1
FOS	ENCFF332ICQ	ENCFF254MPF	ARID2	STAT1_1	7646	139	159	10	2.89053	0.000623263	1
FOS	ENCFF332ICQ	ENCFF498DOQ	ARID2	STAT1_2	7646	139	109	5	1.98156	0.0350973	1
FOS	ENCFF332ICQ	ENCFF648NYF	ARID2	STAT1_3	7646	139	317	23	5.76288	3.79693e-08	0.00410983
FOS	ENCFF332ICQ	ENCFF841YFF	ARID2	STAT2_0	7646	139	252	16	4.58122	1.8428e-05	1
FOS	ENCFF332ICQ	ENCFF714VIT	ARID2	STAT2_1	7646	139	574	31	10.435	1.33777e-07	0.0144801
FOS	ENCFF332ICQ	ENCFF696KPD	ARID2	STAT5A	7646	139	1401	55	25.4694	1.46597e-07	0.0158679
FOS	ENCFF332ICQ	ENCFF484HCG	ARID2	SUPT5H	7646	139	1316	23	23.9241	0.081399	1
FOS	ENCFF332ICQ	ENCFF822FWM	ARID2	TAF1	7646	139	2258	50	41.0492	0.0226317	1
FOS	ENCFF332ICQ	ENCFF617CAZ	ARID2	TAF15	7646	139	21	0	0.381768	0.682653	1
FOS	ENCFF332ICQ	ENCFF034CQR	ARID2	TAF7	7646	139	41	0	0.745357	0.474565	1
FOS	ENCFF332ICQ	ENCFF785HXY	ARID2	TAF9B	7646	139	1934	63	35.159	6.81894e-06	0.738089
FOS	ENCFF332ICQ	ENCFF284LRP_ENCFF482CEV	ARID2	TAL1	7646	139	1230	50	22.3607	1.90578e-07	0.0206283
FOS	ENCFF332ICQ	ENCFF626MVT	ARID2	TBL1XR1	7646	139	2174	86	39.5221	6.02159e-11	6.51783e-06
FOS	ENCFF332ICQ	ENCFF380FJL	ARID2	TBP	7646	139	2654	60	48.2482	0.0136386	1
FOS	ENCFF332ICQ	ENCFF249EZR	ARID2	TCF7	7646	139	674	34	12.2529	1.61668e-07	0.0174991
FOS	ENCFF332ICQ	ENCFF312RFN	ARID2	TCF7L2	7646	139	232	3	4.21763	0.18423	1
FOS	ENCFF332ICQ	ENCFF619BDC	ARID2	TEAD2	7646	139	433	22	7.8717	1.7543e-05	1
FOS	ENCFF332ICQ	ENCFF209MQX	ARID2	TEAD4	7646	139	2892	98	52.5749	6.74445e-09	0.000730026
FOS	ENCFF332ICQ	ENCFF701MXF	ARID2	TFDP1	7646	139	1562	30	28.3963	0.0694762	1
FOS	ENCFF332ICQ	ENCFF641LJY	ARID2	THAP1	7646	139	718	13	13.0528	0.109928	1
FOS	ENCFF332ICQ	ENCFF671BFH	ARID2	THRA	7646	139	93	4	1.69069	0.0627749	1
FOS	ENCFF332ICQ	ENCFF294VWT	ARID2	THRAP3	7646	139	63	7	1.1453	0.000163161	1
FOS	ENCFF332ICQ	ENCFF262BVP	ARID2	TOE1	7646	139	1992	72	36.2134	5.3007e-08	0.00573753
FOS	ENCFF332ICQ	ENCFF049CRW_ENCFF646VQW	ARID2	TRIM24	7646	139	1592	69	28.9417	1.10309e-10	1.194e-05
FOS	ENCFF332ICQ	ENCFF561IZB	ARID2	TRIP13	7646	139	262	14	4.76301	0.000302961	1
FOS	ENCFF332ICQ	ENCFF036YVI	ARID2	TSC22D4	7646	139	10	1	0.181794	0.151575	1
FOS	ENCFF332ICQ	ENCFF730URE	ARID2	U2AF1	7646	139	196	4	3.56317	0.190401	1
FOS	ENCFF332ICQ	ENCFF398EQF	ARID2	U2AF2	7646	139	0	0	0	1	1
FOS	ENCFF332ICQ	ENCFF671DOL	ARID2	UBTF	7646	139	1252	45	22.7607	1.29026e-05	1
FOS	ENCFF332ICQ	ENCFF334FMW	ARID2	USF1	7646	139	2264	47	41.1583	0.0390846	1
FOS	ENCFF332ICQ	ENCFF150VTD	ARID2	USF2	7646	139	937	13	17.0341	0.0653206	1
FOS	ENCFF332ICQ	ENCFF186QUP	ARID2	VEZF1	7646	139	3540	94	64.3552	0.000105047	1
FOS	ENCFF332ICQ	ENCFF803LEC	ARID2	XRCC3	7646	139	17	2	0.30905	0.0350598	1
FOS	ENCFF332ICQ	ENCFF998KKJ	ARID2	XRCC5	7646	139	925	51	16.816	1.04256e-11	1.12848e-06
FOS	ENCFF332ICQ	ENCFF706LIT	ARID2	YBX1	7646	139	13	3	0.236333	0.00173693	1
FOS	ENCFF332ICQ	ENCFF246HIU	ARID2	YBX3	7646	139	182	3	3.30866	0.220736	1
FOS	ENCFF332ICQ	ENCFF926FUM_ENCFF328XKC	ARID2	YY1	7646	139	1270	35	23.0879	0.00475634	1
FOS	ENCFF332ICQ	ENCFF253FON	ARID2	ZBED1	7646	139	627	26	11.3985	8.35835e-05	1
FOS	ENCFF332ICQ	ENCFF434QZL	ARID2	ZBTB11	7646	139	558	14	10.1441	0.0550882	1
FOS	ENCFF332ICQ	ENCFF561USY	ARID2	ZBTB2	7646	139	1560	80	28.3599	1.10948e-15	1.20092e-10
FOS	ENCFF332ICQ	ENCFF408FQC	ARID2	ZBTB33	7646	139	396	27	7.19906	9.61501e-09	0.00104074
FOS	ENCFF332ICQ	ENCFF417LEJ	ARID2	ZBTB40	7646	139	1474	43	26.7965	0.000974175	1
FOS	ENCFF332ICQ	ENCFF706ISJ	ARID2	ZBTB7A	7646	139	1624	57	29.5234	2.34366e-06	0.25368
FOS	ENCFF332ICQ	ENCFF589EVD	ARID2	ZBTB8A	7646	139	68	1	1.2362	0.359099	1
FOS	ENCFF332ICQ	ENCFF522JRK	ARID2	ZC3H11A	7646	139	222	18	4.03584	2.227e-07	0.0241053
FOS	ENCFF332ICQ	ENCFF809OEX	ARID2	ZC3H8	7646	139	739	73	13.4346	7.50804e-30	8.12678e-25
FOS	ENCFF332ICQ	ENCFF521CRG	ARID2	ZFP36	7646	139	811	43	14.7435	1.16327e-09	0.000125913
FOS	ENCFF332ICQ	ENCFF396DNK	ARID2	ZFP91	7646	139	453	16	8.23529	0.00567153	1
FOS	ENCFF332ICQ	ENCFF433RKB	ARID2	ZFX	7646	139	1020	23	18.543	0.0504111	1
FOS	ENCFF332ICQ	ENCFF195ODE	ARID2	ZHX1	7646	139	312	12	5.67199	0.00796475	1
FOS	ENCFF332ICQ	ENCFF163VUK	ARID2	ZKSCAN1	7646	139	1022	45	18.5794	9.1133e-08	0.00986433
FOS	ENCFF332ICQ	ENCFF529FWJ	ARID2	ZKSCAN8	7646	139	658	32	11.9621	7.49154e-07	0.0810892
FOS	ENCFF332ICQ	ENCFF597DIY	ARID2	ZMIZ1	7646	139	73	3	1.3271	0.103325	1
FOS	ENCFF332ICQ	ENCFF511QHY	ARID2	ZMYM3	7646	139	255	10	4.63576	0.0122507	1
FOS	ENCFF332ICQ	ENCFF114IWY	ARID2	ZNF143	7646	139	1434	68	26.0693	3.80713e-12	4.12088e-07
FOS	ENCFF332ICQ	ENCFF116DIO	ARID2	ZNF148	7646	139	1320	41	23.9969	0.000436716	1
FOS	ENCFF332ICQ	ENCFF721LDD	ARID2	ZNF175	7646	139	1322	45	24.0332	4.18053e-05	1
FOS	ENCFF332ICQ	ENCFF853TZC	ARID2	ZNF197	7646	139	736	39	13.3801	6.47739e-09	0.000701119
FOS	ENCFF332ICQ	ENCFF891MVM	ARID2	ZNF263	7646	139	129	6	2.34515	0.0221413	1
FOS	ENCFF332ICQ	ENCFF344QKL	ARID2	ZNF274	7646	139	178	8	3.23594	0.0117255	1
FOS	ENCFF332ICQ	ENCFF386WKY	ARID2	ZNF280A	7646	139	24	1	0.436307	0.282037	1
FOS	ENCFF332ICQ	ENCFF581ZZT	ARID2	ZNF282	7646	139	938	45	17.0523	8.8453e-09	0.000957424
FOS	ENCFF332ICQ	ENCFF921WMN	ARID2	ZNF318	7646	139	1705	69	30.9959	1.60458e-09	0.000173682
FOS	ENCFF332ICQ	ENCFF744SVC	ARID2	ZNF354B	7646	139	221	4	4.01766	0.195359	1
FOS	ENCFF332ICQ	ENCFF706SJZ	ARID2	ZNF384	7646	139	993	51	18.0522	1.12826e-10	1.22124e-05
FOS	ENCFF332ICQ	ENCFF388YOB	ARID2	ZNF395	7646	139	1735	54	31.5413	7.55051e-05	1
FOS	ENCFF332ICQ	ENCFF834WGJ	ARID2	ZNF507	7646	139	6	1	0.109077	0.0978048	1
FOS	ENCFF332ICQ	ENCFF447QUG	ARID2	ZNF512	7646	139	32	2	0.581742	0.0945766	1
FOS	ENCFF332ICQ	ENCFF815TTY	ARID2	ZNF584	7646	139	1053	41	19.143	5.29977e-06	0.573653
FOS	ENCFF332ICQ	ENCFF602AXP	ARID2	ZNF589	7646	139	1409	58	25.6148	1.57382e-08	0.00170352
FOS	ENCFF332ICQ	ENCFF273TYA	ARID2	ZNF592	7646	139	1758	76	31.9595	1.56427e-11	1.69318e-06
FOS	ENCFF332ICQ	ENCFF173NRW	ARID2	ZNF644	7646	139	873	38	15.8707	1.02694e-06	0.111157
FOS	ENCFF332ICQ	ENCFF248AOD	ARID2	ZNF766	7646	139	1605	58	29.178	8.5154e-07	0.0921715
FOS	ENCFF332ICQ	ENCFF654BMD	ARID2	ZNF83	7646	139	827	34	15.0344	1.05052e-05	1
FOS	ENCFF332ICQ	ENCFF996IVU	ARID2	ZNF830	7646	139	120	3	2.18153	0.195302	1
FOS	ENCFF332ICQ	ENCFF253NXR	ARID2	ZSCAN29	7646	139	799	43	14.5254	7.62145e-10	8.24953e-05
FOS	ENCFF332ICQ	ENCFF588OLK	ARID2	ZZZ3	7646	139	154	8	2.79963	0.00569408	1
FOS	ENCFF835KAT	ENCFF396GUH	ARID3A	ADNP	7646	1611	575	286	121.152	1.89144e-37	2.04732e-32
FOS	ENCFF835KAT	ENCFF360BTO	ARID3A	AFF1	7646	1611	1689	751	355.87	1.51308e-74	1.63778e-69
FOS	ENCFF835KAT	ENCFF836VRV	ARID3A	AGO1	7646	1611	329	32	69.3198	2.41024e-07	0.0260887
FOS	ENCFF835KAT	ENCFF010MMQ	ARID3A	ARHGAP35	7646	1611	85	17	17.9094	0.0940495	1
FOS	ENCFF835KAT	ENCFF225MPC	ARID3A	ARID1B	7646	1611	3601	1219	758.725	8.65204e-54	9.36506e-49
FOS	ENCFF835KAT	ENCFF332ICQ	ARID3A	ARID2	7646	1611	139	59	29.2871	4.70594e-07	0.0509376
FOS	ENCFF835KAT	ENCFF835KAT	ARID3A	ARID3A	7646	1611	1611	1611	339.435	0	0
FOS	ENCFF027VZK	ENCFF027VZK	ARID3A	ARID3A	2239	261	261	261	30.4247	3.2049e-146	3.46901e-141
FOS	ENCFF027VZK	ENCFF166OZW	ARID3A	ARNT	2239	261	299	106	34.8544	7.58035e-23	8.20504e-18
FOS	ENCFF835KAT	ENCFF235ZZP	ARID3A	ASH1L	7646	1611	2156	356	454.266	2.16256e-07	0.0234078
FOS	ENCFF027VZK	ENCFF917CXD	ARID3A	ASH2L	2239	261	112	26	13.0558	0.000214768	1
FOS	ENCFF835KAT	ENCFF002CVM	ARID3A	ATF1	7646	1611	3090	1102	651.058	1.11224e-58	1.2039e-53
FOS	ENCFF835KAT	ENCFF968KBN	ARID3A	ATF2	7646	1611	2169	789	457.005	1.65862e-45	1.79531e-40
FOS	ENCFF835KAT	ENCFF958KNK	ARID3A	ATF3	7646	1611	4217	1266	888.515	2.07907e-33	2.2504e-28
FOS	ENCFF835KAT	ENCFF710IEF	ARID3A	ATF4	7646	1611	1251	501	263.584	4.17833e-39	4.52266e-34
FOS	ENCFF835KAT	ENCFF868QLL	ARID3A	ATF7	7646	1611	4771	1341	1005.24	1.04219e-24	1.12807e-19
FOS	ENCFF027VZK	ENCFF726VEK	ARID3A	ATF7	2239	261	769	119	89.6423	0.000185531	1
FOS	ENCFF835KAT	ENCFF423EMU	ARID3A	BACH1	7646	1611	557	270	117.359	9.49415e-34	1.02766e-28
FOS	ENCFF027VZK	ENCFF012JXJ	ARID3A	BACH1	2239	261	392	140	45.6954	1.01047e-29	1.09375e-24
FOS	ENCFF027VZK	ENCFF593FBF	ARID3A	BATF	2239	261	156	55	18.1849	7.57825e-13	8.20277e-08
FOS	ENCFF027VZK	ENCFF468MFY	ARID3A	BCL11A	2239	261	122	49	14.2215	1.35107e-13	1.46241e-08
FOS	ENCFF027VZK	ENCFF625SHY	ARID3A	BCL3	2239	261	214	62	24.946	7.56782e-11	8.19148e-06
FOS	ENCFF835KAT	ENCFF057ZUY	ARID3A	BCOR	7646	1611	1077	506	226.922	1.67608e-57	1.81421e-52
FOS	ENCFF835KAT	ENCFF002CVP	ARID3A	BDP1	7646	1611	90	49	18.9629	3.96018e-09	0.000428654
FOS	ENCFF835KAT	ENCFF179NDS	ARID3A	BHLHE40	7646	1611	2771	822	583.845	2.78514e-21	3.01466e-16
[truncated: 126,623 more rows]
