# Supplementary material for: Integrating Peak Colocalization and Motif Enrichment Analysis for the Discovery of Genome-Wide Regulatory Modules and Transcription Factor Recruitment Rules
Source: Front Genet. 2020 Feb 21;11:72. doi: 10.3389/fgene.2020.00072 (PMC7046753; doi:10.3389/fgene.2020.00072)
Supplement: Supplementary Table 5 — Results of the peak/summit overlap step between all pairs of ENCODE datasets in the K562 cell line within USF1 peaks. [file Table_5.xlsx]

## Sheet: Base TF USF1
Base TF	TF_exp_A	TF_exp_B	TF_name_A	TF_name_B	USF1 peaks	TF_A_peaks_in_USF1	TF_B_peaks_in_USF1	Co binding peaks in USF1	expected value	p-value Poisson	Corrected p-value
USF1	ENCFF396GUH	ENCFF396GUH	ADNP	ADNP	21340	851	851	851	33.9363	0	0
USF1	ENCFF396GUH	ENCFF360BTO	ADNP	AFF1	21340	851	2625	410	104.68	6.25444e-113	6.76986e-108
USF1	ENCFF396GUH	ENCFF836VRV	ADNP	AGO1	21340	851	840	15	33.4977	0.000162506	1
USF1	ENCFF396GUH	ENCFF010MMQ	ADNP	ARHGAP35	21340	851	281	19	11.2058	0.00972057	1
USF1	ENCFF396GUH	ENCFF225MPC	ADNP	ARID1B	21340	851	4306	538	171.715	3.00134e-110	3.24868e-105
USF1	ENCFF396GUH	ENCFF332ICQ	ADNP	ARID2	21340	851	624	40	24.884	0.00131272	1
USF1	ENCFF396GUH	ENCFF835KAT	ADNP	ARID3A	21340	851	1634	294	65.1609	2.33499e-95	2.52741e-90
USF1	ENCFF396GUH	ENCFF235ZZP	ADNP	ASH1L	21340	851	1414	92	56.3877	3.35226e-06	0.362852
USF1	ENCFF396GUH	ENCFF002CVM	ADNP	ATF1	21340	851	2982	346	118.917	2.92397e-64	3.16493e-59
USF1	ENCFF396GUH	ENCFF968KBN	ADNP	ATF2	21340	851	2271	227	90.5633	1.22106e-33	1.32169e-28
USF1	ENCFF396GUH	ENCFF958KNK	ADNP	ATF3	21340	851	4149	432	165.454	9.6049e-67	1.03964e-61
USF1	ENCFF396GUH	ENCFF710IEF	ADNP	ATF4	21340	851	1719	193	68.5506	5.53623e-35	5.99248e-30
USF1	ENCFF396GUH	ENCFF868QLL	ADNP	ATF7	21340	851	6506	552	259.447	1.94391e-56	2.1041e-51
USF1	ENCFF396GUH	ENCFF423EMU	ADNP	BACH1	21340	851	600	68	23.9269	9.51694e-14	1.03012e-08
USF1	ENCFF396GUH	ENCFF057ZUY	ADNP	BCOR	21340	851	2467	421	98.3794	3.89909e-128	4.22041e-123
USF1	ENCFF396GUH	ENCFF002CVP	ADNP	BDP1	21340	851	40	26	1.59513	9.4254e-23	1.02021e-17
USF1	ENCFF396GUH	ENCFF179NDS	ADNP	BHLHE40	21340	851	8328	571	332.105	3.82349e-33	4.13858e-28
USF1	ENCFF396GUH	ENCFF048OIZ	ADNP	BMI1	21340	851	396	16	15.7918	0.099082	1
USF1	ENCFF396GUH	ENCFF549GMO	ADNP	BRCA1	21340	851	3	0	0.119634	0.887245	1
USF1	ENCFF396GUH	ENCFF714XHL	ADNP	BRD4	21340	851	725	75	28.9117	4.26282e-13	4.61412e-08
USF1	ENCFF396GUH	ENCFF666LZV	ADNP	BRD9	21340	851	1733	287	69.1089	3.42637e-85	3.70873e-80
USF1	ENCFF396GUH	ENCFF002CVR	ADNP	BRF1	21340	851	21	14	0.837441	4.14245e-13	4.48383e-08
USF1	ENCFF396GUH	ENCFF002CVS	ADNP	BRF2	21340	851	32	6	1.2761	0.00167407	1
USF1	ENCFF396GUH	ENCFF996ZGL	ADNP	C11orf30	21340	851	3356	262	133.831	4.1465e-23	4.48821e-18
USF1	ENCFF396GUH	ENCFF642BNC	ADNP	CBFA2T2	21340	851	6385	517	254.622	1.46902e-47	1.59008e-42
USF1	ENCFF396GUH	ENCFF993GXU	ADNP	CBFA2T3	21340	851	4253	506	169.602	1.36873e-96	1.48153e-91
USF1	ENCFF396GUH	ENCFF484DKT	ADNP	CBX1	21340	851	2400	225	95.7076	1.1156e-29	1.20754e-24
USF1	ENCFF396GUH	ENCFF455TDM	ADNP	CBX3	21340	851	4821	472	192.253	4.40246e-65	4.76526e-60
USF1	ENCFF396GUH	ENCFF062ARS	ADNP	CBX5	21340	851	1341	164	53.4766	4.75834e-34	5.15047e-29
USF1	ENCFF396GUH	ENCFF456PQY	ADNP	CBX8	21340	851	16	0	0.638051	0.528321	1
USF1	ENCFF396GUH	ENCFF874QUM	ADNP	CC2D1A	21340	851	2895	393	115.447	5.80447e-91	6.28281e-86
USF1	ENCFF396GUH	ENCFF583GKE	ADNP	CCAR2	21340	851	140	24	5.58294	5.09764e-09	0.000551774
USF1	ENCFF396GUH	ENCFF002CVU	ADNP	CCNT2	21340	851	4088	373	163.022	2.67702e-45	2.89763e-40
USF1	ENCFF396GUH	ENCFF643TEZ	ADNP	CDC5L	21340	851	503	74	20.0587	1.37877e-20	1.49239e-15
USF1	ENCFF396GUH	ENCFF813LOW_ENCFF429XKT	ADNP	CEBPB	21340	851	1777	228	70.8635	8.964e-50	9.70273e-45
USF1	ENCFF396GUH	ENCFF925MHB	ADNP	CEBPZ	21340	851	296	20	11.8039	0.00847282	1
USF1	ENCFF396GUH	ENCFF859FVX	ADNP	CHAMP1	21340	851	1915	376	76.3667	1.39175e-132	1.50645e-127
USF1	ENCFF396GUH	ENCFF684MLP	ADNP	COPS2	21340	851	6	0	0.239269	0.787203	1
USF1	ENCFF396GUH	ENCFF665FHC	ADNP	CREB3	21340	851	1785	216	71.1825	1.5761e-43	1.70599e-38
USF1	ENCFF396GUH	ENCFF582YPB	ADNP	CREB3L1	21340	851	4147	312	165.375	1.0433e-24	1.12928e-19
USF1	ENCFF396GUH	ENCFF948TXN	ADNP	CREM	21340	851	6817	532	271.849	1.25193e-44	1.3551e-39
USF1	ENCFF396GUH	ENCFF117EWO	ADNP	CSDE1	21340	851	877	93	34.9731	2.06746e-16	2.23784e-11
USF1	ENCFF396GUH	ENCFF152VMJ	ADNP	CTBP1	21340	851	6014	494	239.827	4.06038e-47	4.39499e-42
USF1	ENCFF396GUH	ENCFF002DDJ_ENCFF002DBD	ADNP	CTCF	21340	851	2071	95	82.5877	0.0168065	1
USF1	ENCFF396GUH	ENCFF962FQM	ADNP	CTCFL	21340	851	1492	75	59.4982	0.00713572	1
USF1	ENCFF396GUH	ENCFF517YCC	ADNP	CUX1	21340	851	790	146	31.5037	1.02081e-49	1.10494e-44
USF1	ENCFF396GUH	ENCFF526HLP	ADNP	DACH1	21340	851	2344	306	93.4744	1.14247e-67	1.23662e-62
USF1	ENCFF396GUH	ENCFF338HQY	ADNP	DDX20	21340	851	1832	239	73.0568	2.86792e-53	3.10426e-48
USF1	ENCFF396GUH	ENCFF786WZD	ADNP	DEAF1	21340	851	714	69	28.473	5.71379e-11	6.18466e-06
USF1	ENCFF396GUH	ENCFF408SNO	ADNP	DIDO1	21340	851	1812	159	72.2592	5.1632e-19	5.5887e-14
USF1	ENCFF396GUH	ENCFF034PQD	ADNP	DNMT1	21340	851	265	31	10.5677	1.73337e-07	0.0187621
USF1	ENCFF396GUH	ENCFF774QKS_ENCFF823SYE	ADNP	DPF2	21340	851	2549	423	101.649	8.16322e-125	8.83595e-120
USF1	ENCFF396GUH	ENCFF106DAY	ADNP	E2F1	21340	851	3744	350	149.304	9.7957e-45	1.0603e-39
USF1	ENCFF396GUH	ENCFF225TLP	ADNP	E2F4	21340	851	2817	135	112.337	0.00401231	1
USF1	ENCFF396GUH	ENCFF356ASJ	ADNP	E2F5	21340	851	2921	351	116.484	1.08124e-68	1.17035e-63
USF1	ENCFF396GUH	ENCFF417DTI_ENCFF917COW	ADNP	E2F6	21340	851	4243	211	169.203	0.000229779	1
USF1	ENCFF396GUH	ENCFF310AGG	ADNP	E2F7	21340	851	770	109	30.7062	4.09796e-28	4.43568e-23
USF1	ENCFF396GUH	ENCFF925DJG	ADNP	E2F8	21340	851	2681	263	106.913	2.31956e-37	2.51072e-32
USF1	ENCFF396GUH	ENCFF083YCQ	ADNP	E4F1	21340	851	4710	429	187.826	1.38752e-51	1.50186e-46
USF1	ENCFF396GUH	ENCFF806BDC	ADNP	EHMT2	21340	851	2037	282	81.2318	1.38262e-67	1.49656e-62
USF1	ENCFF396GUH	ENCFF502KHR	ADNP	ELF4	21340	851	3305	234	131.797	2.90964e-16	3.14942e-11
USF1	ENCFF396GUH	ENCFF019PEL	ADNP	ELK1	21340	851	1057	59	42.1512	0.00260455	1
USF1	ENCFF396GUH	ENCFF549TYR	ADNP	EP300	21340	851	4538	552	180.967	1.02812e-108	1.11284e-103
USF1	ENCFF396GUH	ENCFF925ANU	ADNP	EP400	21340	851	5406	497	215.581	1.53766e-60	1.66438e-55
USF1	ENCFF396GUH	ENCFF213EPU	ADNP	ESRRA	21340	851	4604	417	183.599	1.23806e-49	1.34009e-44
USF1	ENCFF396GUH	ENCFF076YZO	ADNP	ETS1	21340	851	2825	193	112.656	1.68603e-12	1.82498e-07
USF1	ENCFF396GUH	ENCFF772HOY	ADNP	ETS2	21340	851	139	12	5.54306	0.00687607	1
USF1	ENCFF396GUH	ENCFF404YMX	ADNP	ETV1	21340	851	3504	325	139.733	4.62826e-41	5.00968e-36
USF1	ENCFF396GUH	ENCFF545VNY	ADNP	ETV6	21340	851	1248	195	49.7679	7.54457e-55	8.16632e-50
USF1	ENCFF396GUH	ENCFF820EVZ	ADNP	EWSR1	21340	851	54	12	2.15342	2.40986e-06	0.260845
USF1	ENCFF396GUH	ENCFF883WYX	ADNP	FIP1L1	21340	851	1587	55	63.2866	0.0304399	1
USF1	ENCFF396GUH	ENCFF002CVW	ADNP	FOS	21340	851	2268	177	90.4437	2.85316e-16	3.08829e-11
USF1	ENCFF396GUH	ENCFF473GCH	ADNP	FOSL1	21340	851	1457	202	58.1025	4.24918e-49	4.59935e-44
USF1	ENCFF396GUH	ENCFF809YFY	ADNP	FOXA1	21340	851	117	26	4.66575	5.75466e-12	6.2289e-07
USF1	ENCFF396GUH	ENCFF452SPE	ADNP	FOXJ2	21340	851	2245	288	89.5265	2.65483e-62	2.87362e-57
USF1	ENCFF396GUH	ENCFF699ZII	ADNP	FOXM1	21340	851	2781	422	110.901	3.00515e-112	3.25281e-107
USF1	ENCFF396GUH	ENCFF142CPK	ADNP	FUS	21340	851	494	23	19.6998	0.0637696	1
USF1	ENCFF396GUH	ENCFF833FCO	ADNP	GABPA	21340	851	3576	308	142.604	1.53529e-33	1.66181e-28
USF1	ENCFF396GUH	ENCFF517KRT	ADNP	GABPB1	21340	851	4529	280	180.608	1.67785e-12	1.81612e-07
USF1	ENCFF396GUH	ENCFF632NQI	ADNP	GATA1	21340	851	1888	350	75.29	1.16951e-116	1.26589e-111
USF1	ENCFF396GUH	ENCFF732HOE	ADNP	GATA2	21340	851	1766	324	70.4248	5.2289e-107	5.65982e-102
USF1	ENCFF396GUH	ENCFF253FZN	ADNP	GATAD2A	21340	851	2165	288	86.3362	1.86687e-65	2.02072e-60
USF1	ENCFF396GUH	ENCFF549KOD	ADNP	GATAD2B	21340	851	1970	293	78.56	9.98294e-77	1.08056e-71
USF1	ENCFF396GUH	ENCFF126BCK	ADNP	GMEB1	21340	851	4513	419	179.97	2.09116e-52	2.26349e-47
USF1	ENCFF396GUH	ENCFF167HYX	ADNP	GTF2A2	21340	851	461	39	18.3838	1.04574e-05	1
USF1	ENCFF396GUH	ENCFF002CWR	ADNP	GTF2B	21340	851	683	32	27.2368	0.0474275	1
USF1	ENCFF396GUH	ENCFF778RMG	ADNP	GTF2E2	21340	851	1735	145	69.1886	7.09747e-16	7.68238e-11
USF1	ENCFF396GUH	ENCFF002CYL	ADNP	GTF3C2	21340	851	127	62	5.06453	9.63867e-45	1.0433e-39
USF1	ENCFF396GUH	ENCFF474NLG	ADNP	HCFC1	21340	851	3776	194	150.58	9.27259e-05	1
USF1	ENCFF396GUH	ENCFF580DYE	ADNP	HDAC3	21340	851	1674	345	66.756	1.18407e-127	1.28165e-122
USF1	ENCFF396GUH	ENCFF998HOR	ADNP	HDAC6	21340	851	194	15	7.73636	0.00710712	1
USF1	ENCFF396GUH	ENCFF939ZFS	ADNP	HDAC8	21340	851	1230	119	49.0501	1.37332e-17	1.4865e-12
USF1	ENCFF396GUH	ENCFF676NPW	ADNP	HES1	21340	851	2153	337	85.8577	1.90114e-93	2.05782e-88
USF1	ENCFF396GUH	ENCFF265LKN	ADNP	HINFP	21340	851	777	106	30.9853	3.51968e-26	3.80974e-21
USF1	ENCFF396GUH	ENCFF396NSO	ADNP	HLTF	21340	851	1316	210	52.4797	2.40939e-60	2.60795e-55
USF1	ENCFF396GUH	ENCFF558DSF	ADNP	HMBOX1	21340	851	2210	338	88.1307	3.40728e-91	3.68808e-86
USF1	ENCFF396GUH	ENCFF002CWT	ADNP	HMGN3	21340	851	3173	249	126.533	2.42488e-22	2.62471e-17
USF1	ENCFF396GUH	ENCFF292JRY	ADNP	HNRNPH1	21340	851	41	1	1.635	0.318747	1
USF1	ENCFF396GUH	ENCFF777CWV	ADNP	HNRNPK	21340	851	838	20	33.4179	0.00380407	1
USF1	ENCFF396GUH	ENCFF010STZ	ADNP	HNRNPL	21340	851	1054	53	42.0316	0.0146051	1
USF1	ENCFF396GUH	ENCFF122QSN	ADNP	HNRNPLL	21340	851	2359	92	94.0726	0.0406101	1
USF1	ENCFF396GUH	ENCFF768TJI	ADNP	HNRNPUL1	21340	851	133	23	5.3038	8.90415e-09	0.000963794
USF1	ENCFF396GUH	ENCFF835YLR	ADNP	ID3	21340	851	3005	344	119.834	1.3865e-62	1.50076e-57
USF1	ENCFF396GUH	ENCFF415YPX	ADNP	ILF3	21340	851	624	114	24.884	8.36441e-39	9.05372e-34
USF1	ENCFF396GUH	ENCFF176NOI	ADNP	ILK	21340	851	123	34	4.90501	7.60998e-18	8.23712e-13
USF1	ENCFF396GUH	ENCFF388AJH	ADNP	IRF1	21340	851	794	98	31.6633	2.13258e-21	2.30833e-16
USF1	ENCFF396GUH	ENCFF284VUQ	ADNP	IRF1_0	21340	851	3588	218	143.083	1.26531e-09	0.000136959
USF1	ENCFF396GUH	ENCFF909LKK	ADNP	IRF1_1	21340	851	2009	179	80.1152	8.38878e-22	9.08009e-17
USF1	ENCFF396GUH	ENCFF908UIY	ADNP	IRF1_2	21340	851	2301	211	91.7597	8.3166e-27	9.00197e-22
USF1	ENCFF396GUH	ENCFF730RUF	ADNP	IRF1_3	21340	851	169	32	6.73941	1.47516e-12	1.59673e-07
USF1	ENCFF396GUH	ENCFF384YDT	ADNP	IRF2	21340	851	1794	144	71.5414	1.74554e-14	1.88939e-09
USF1	ENCFF396GUH	ENCFF196DHR	ADNP	IRF9	21340	851	915	146	36.4885	1.43884e-42	1.55741e-37
USF1	ENCFF396GUH	ENCFF629BFI	ADNP	JUN	21340	851	4694	430	187.188	2.65561e-52	2.87446e-47
USF1	ENCFF396GUH	ENCFF417QAJ	ADNP	JUN_0	21340	851	1579	284	62.9676	3.75115e-92	4.06028e-87
USF1	ENCFF396GUH	ENCFF573GQX	ADNP	JUN_1	21340	851	1033	194	41.1941	1.837e-66	1.98838e-61
USF1	ENCFF396GUH	ENCFF192BTP	ADNP	JUN_2	21340	851	1073	221	42.7893	1.73301e-82	1.87582e-77
USF1	ENCFF396GUH	ENCFF077UYM	ADNP	JUN_3	21340	851	1960	264	78.1612	3.50737e-61	3.79641e-56
USF1	ENCFF396GUH	ENCFF426DUB	ADNP	JUNB	21340	851	1030	170	41.0745	4.05591e-51	4.39016e-46
USF1	ENCFF396GUH	ENCFF337DKJ	ADNP	JUND	21340	851	6767	561	269.856	2.31903e-54	2.51015e-49
USF1	ENCFF396GUH	ENCFF772QPO	ADNP	KAT8	21340	851	234	14	9.33149	0.0385737	1
USF1	ENCFF396GUH	ENCFF838COI_ENCFF738WCE	ADNP	KDM1A	21340	851	1944	393	77.5231	1.83547e-142	1.98673e-137
USF1	ENCFF396GUH	ENCFF042RAK	ADNP	KDM4B	21340	851	1887	108	75.2501	7.24372e-05	1
USF1	ENCFF396GUH	ENCFF368TYM	ADNP	KDM5B	21340	851	2894	114	115.407	0.0370167	1
USF1	ENCFF396GUH	ENCFF962VSZ	ADNP	KHSRP	21340	851	997	187	39.7585	4.67779e-64	5.06328e-59
USF1	ENCFF396GUH	ENCFF717TWA	ADNP	KLF1	21340	851	1997	142	79.6367	8.74345e-11	9.46399e-06
USF1	ENCFF396GUH	ENCFF802XZN	ADNP	KLF13	21340	851	2389	180	95.2689	3.41578e-15	3.69728e-10
USF1	ENCFF396GUH	ENCFF844HBQ	ADNP	KLF16	21340	851	2466	351	98.3396	1.26473e-86	1.36896e-81
USF1	ENCFF396GUH	ENCFF314ULQ	ADNP	L3MBTL2	21340	851	8633	549	344.268	7.51848e-25	8.13808e-20
USF1	ENCFF396GUH	ENCFF511OXK	ADNP	LARP7	21340	851	527	54	21.0158	8.45494e-10	9.15171e-05
USF1	ENCFF396GUH	ENCFF659WAF	ADNP	LEF1	21340	851	3573	467	142.485	2.75509e-102	2.98214e-97
USF1	ENCFF396GUH	ENCFF308IXJ	ADNP	MAFF	21340	851	1465	196	58.4215	1.47996e-45	1.60192e-40
USF1	ENCFF396GUH	ENCFF927JBT	ADNP	MAFG	21340	851	1850	246	73.7746	3.44263e-56	3.72633e-51
USF1	ENCFF396GUH	ENCFF812QPN	ADNP	MAFK	21340	851	2108	246	84.0632	1.03884e-46	1.12445e-41
USF1	ENCFF396GUH	ENCFF799HIG_ENCFF422NGZ	ADNP	MAX	21340	851	8727	519	348.017	2.62393e-18	2.84016e-13
USF1	ENCFF396GUH	ENCFF470MLY	ADNP	MBD2	21340	851	3627	311	144.638	1.59922e-33	1.73101e-28
USF1	ENCFF396GUH	ENCFF226CZE	ADNP	MCM2	21340	851	85	7	3.38964	0.0343989	1
USF1	ENCFF396GUH	ENCFF679ITJ	ADNP	MCM3	21340	851	37	5	1.47549	0.0133262	1
USF1	ENCFF396GUH	ENCFF920RYJ	ADNP	MCM5	21340	851	6	1	0.239269	0.188353	1
USF1	ENCFF396GUH	ENCFF577UJR	ADNP	MEF2A	21340	851	234	48	9.33149	2.57706e-19	2.78944e-14
USF1	ENCFF396GUH	ENCFF257RYT	ADNP	MEF2D	21340	851	1956	318	78.0017	3.13886e-92	3.39753e-87
USF1	ENCFF396GUH	ENCFF613RNG	ADNP	MEIS2	21340	851	5157	452	205.652	4.7227e-50	5.1119e-45
USF1	ENCFF396GUH	ENCFF670ZCR	ADNP	MGA	21340	851	6099	375	243.217	1.07747e-15	1.16626e-10
USF1	ENCFF396GUH	ENCFF365NKO	ADNP	MIER1	21340	851	709	95	28.2736	3.87307e-23	4.19225e-18
USF1	ENCFF396GUH	ENCFF497XOD	ADNP	MITF	21340	851	10704	579	426.856	4.33334e-13	4.69045e-08
USF1	ENCFF396GUH	ENCFF973OME_ENCFF059ONJ	ADNP	MNT	21340	851	5627	410	224.394	3.76245e-29	4.07252e-24
USF1	ENCFF396GUH	ENCFF769GYG	ADNP	MTA1	21340	851	2692	403	107.352	1.49635e-105	1.61967e-100
USF1	ENCFF396GUH	ENCFF350YXB	ADNP	MTA3	21340	851	4655	448	185.633	6.3769e-60	6.90242e-55
USF1	ENCFF396GUH	ENCFF970LCB	ADNP	MXI1	21340	851	2931	213	116.883	4.6321e-16	5.01383e-11
USF1	ENCFF396GUH	ENCFF877ANE	ADNP	MYBL2	21340	851	717	120	28.5926	3.21733e-37	3.48247e-32
USF1	ENCFF396GUH	ENCFF465JKF	ADNP	MYC	21340	851	7373	518	294.022	1.29993e-32	1.40706e-27
USF1	ENCFF396GUH	ENCFF099SDW	ADNP	MYC_0	21340	851	6030	459	240.465	2.03885e-36	2.20687e-31
USF1	ENCFF396GUH	ENCFF634AYU	ADNP	MYC_1	21340	851	3403	268	135.705	4.33934e-24	4.69694e-19
USF1	ENCFF396GUH	ENCFF676YJE	ADNP	MYC_2	21340	851	8146	578	324.848	3.30446e-37	3.57678e-32
USF1	ENCFF396GUH	ENCFF387LTN	ADNP	MYC_3	21340	851	4355	332	173.669	4.70577e-27	5.09358e-22
USF1	ENCFF396GUH	ENCFF583DZD	ADNP	MYNN	21340	851	2666	334	106.315	1.48832e-69	1.61097e-64
USF1	ENCFF396GUH	ENCFF074EZL	ADNP	NBN	21340	851	3287	438	131.08	1.22621e-98	1.32726e-93
USF1	ENCFF396GUH	ENCFF495CSO	ADNP	NCOA4	21340	851	274	89	10.9266	2.89845e-49	3.13731e-44
USF1	ENCFF396GUH	ENCFF322DSX	ADNP	NCOA6	21340	851	593	90	23.6478	1.58147e-25	1.7118e-20
USF1	ENCFF396GUH	ENCFF165BCW_ENCFF366UBB	ADNP	NCOR1	21340	851	2659	437	106.036	1.77498e-127	1.92126e-122
USF1	ENCFF396GUH	ENCFF002CXG	ADNP	NELFE	21340	851	91	8	3.62891	0.0198004	1
USF1	ENCFF396GUH	ENCFF581YKY	ADNP	NEUROD1	21340	851	3525	342	140.571	5.70705e-47	6.17737e-42
USF1	ENCFF396GUH	ENCFF495MHZ	ADNP	NFE2	21340	851	3139	384	125.178	6.03644e-77	6.53391e-72
USF1	ENCFF396GUH	ENCFF175IUO	ADNP	NFE2L1	21340	851	378	59	15.0739	6.71173e-18	7.26485e-13
USF1	ENCFF396GUH	ENCFF370ENX	ADNP	NFIC	21340	851	3747	441	149.423	4.26553e-83	4.61706e-78
USF1	ENCFF396GUH	ENCFF157UUF	ADNP	NFRKB	21340	851	2002	170	79.8361	6.92971e-19	7.50079e-14
USF1	ENCFF396GUH	ENCFF986MHU	ADNP	NFXL1	21340	851	197	29	7.856	4.00391e-09	0.000433387
USF1	ENCFF396GUH	ENCFF012VES	ADNP	NFYA	21340	851	1411	55	56.2681	0.0529441	1
USF1	ENCFF396GUH	ENCFF113PMT	ADNP	NFYB	21340	851	2748	55	109.585	3.09334e-09	0.000334827
USF1	ENCFF396GUH	ENCFF906PGD	ADNP	NKRF	21340	851	2588	164	103.205	8.10308e-09	0.000877086
USF1	ENCFF396GUH	ENCFF776YPS	ADNP	NONO	21340	851	2200	272	87.732	5.57536e-56	6.03482e-51
USF1	ENCFF396GUH	ENCFF954NAJ	ADNP	NR0B1	21340	851	4	1	0.159513	0.135994	1
USF1	ENCFF396GUH	ENCFF664ZGR	ADNP	NR2C1	21340	851	2764	270	110.223	5.25777e-38	5.69106e-33
USF1	ENCFF396GUH	ENCFF594LCH	ADNP	NR2C2	21340	851	141	3	5.62282	0.107091	1
USF1	ENCFF396GUH	ENCFF175IIE	ADNP	NR2F1	21340	851	3784	439	150.899	6.33334e-81	6.85527e-76
USF1	ENCFF396GUH	ENCFF255EOB	ADNP	NR2F2	21340	851	3197	412	127.49	9.40758e-89	1.01829e-83
USF1	ENCFF396GUH	ENCFF712AXK	ADNP	NR2F6	21340	851	2438	363	97.223	1.14906e-94	1.24376e-89
USF1	ENCFF396GUH	ENCFF859NPS	ADNP	NR4A1	21340	851	2527	288	100.772	2.18836e-52	2.3687e-47
USF1	ENCFF396GUH	ENCFF144PPR_ENCFF493ABN	ADNP	NRF1	21340	851	3119	164	124.38	0.000101091	1
USF1	ENCFF396GUH	ENCFF289BUU	ADNP	NUFIP1	21340	851	707	119	28.1939	3.78217e-37	4.09386e-32
USF1	ENCFF396GUH	ENCFF168HAG	ADNP	PBX2	21340	851	2941	358	117.282	2.29501e-71	2.48414e-66
USF1	ENCFF396GUH	ENCFF941RVL	ADNP	PCBP1	21340	851	1231	42	49.09	0.0358519	1
USF1	ENCFF396GUH	ENCFF881XQF	ADNP	PCBP2	21340	851	92	5	3.66879	0.141286	1
USF1	ENCFF396GUH	ENCFF462FRU	ADNP	PHB2	21340	851	872	221	34.7738	6.47884e-99	7.01276e-94
USF1	ENCFF396GUH	ENCFF948YVM	ADNP	PHF20	21340	851	2324	175	92.6769	8.31739e-15	9.00283e-10
USF1	ENCFF396GUH	ENCFF134CUM	ADNP	PHF21A	21340	851	1606	191	64.0443	9.05292e-38	9.79897e-33
USF1	ENCFF396GUH	ENCFF626KTJ	ADNP	PHF8	21340	851	2736	91	109.107	0.00849313	1
USF1	ENCFF396GUH	ENCFF544XKC	ADNP	PKNOX1	21340	851	5241	434	209.001	1.87053e-42	2.02468e-37
USF1	ENCFF396GUH	ENCFF881QBT	ADNP	PML	21340	851	3412	383	136.064	2.57583e-67	2.7881e-62
USF1	ENCFF396GUH	ENCFF662YQK	ADNP	POLR2A_0	21340	851	3075	137	122.625	0.0151319	1
USF1	ENCFF396GUH	ENCFF853ZMA	ADNP	POLR2A_1	21340	851	3460	122	137.978	0.013777	1
USF1	ENCFF396GUH	ENCFF206YXX	ADNP	POLR2A_2	21340	851	3024	120	120.592	0.0363401	1
USF1	ENCFF396GUH	ENCFF270QAB	ADNP	POLR2A_3	21340	851	3513	145	140.092	0.0304135	1
USF1	ENCFF396GUH	ENCFF296CNQ	ADNP	POLR2AphosphoS2	21340	851	1043	39	41.5929	0.0586943	1
USF1	ENCFF396GUH	ENCFF542DOG	ADNP	POLR2AphosphoS5	21340	851	4463	395	177.976	6.19285e-45	6.7032e-40
USF1	ENCFF396GUH	ENCFF872JJJ	ADNP	POLR2B	21340	851	2255	101	89.9253	0.0205912	1
USF1	ENCFF396GUH	ENCFF273EYJ	ADNP	POLR2G	21340	851	3942	110	157.2	1.37343e-05	1
USF1	ENCFF396GUH	ENCFF801YZV	ADNP	POLR2H	21340	851	2319	177	92.4775	1.91195e-15	2.06951e-10
USF1	ENCFF396GUH	ENCFF002CXW	ADNP	POLR3A	21340	851	76	43	3.03074	4.06645e-34	4.40156e-29
USF1	ENCFF396GUH	ENCFF002CXT	ADNP	POLR3G	21340	851	26	20	1.03683	3.00438e-19	3.25197e-14
USF1	ENCFF396GUH	ENCFF990CFV	ADNP	POU5F1	21340	851	724	24	28.8718	0.0524571	1
USF1	ENCFF396GUH	ENCFF294HEI	ADNP	PRDM10	21340	851	2839	239	113.214	3.05358e-25	3.30523e-20
USF1	ENCFF396GUH	ENCFF785ACI	ADNP	PRPF4	21340	851	968	32	38.6021	0.0386102	1
USF1	ENCFF396GUH	ENCFF694BIA	ADNP	PTBP1	21340	851	662	113	26.3993	6.70498e-36	7.25754e-31
USF1	ENCFF396GUH	ENCFF007DKB	ADNP	PTRF	21340	851	319	45	12.7211	1.26221e-12	1.36623e-07
USF1	ENCFF396GUH	ENCFF332DRG	ADNP	PTTG1	21340	851	312	57	12.442	2.49738e-20	2.70319e-15
USF1	ENCFF396GUH	ENCFF421KIV	ADNP	PYGO2	21340	851	361	83	14.396	1.93152e-35	2.0907e-30
USF1	ENCFF396GUH	ENCFF002CXU	ADNP	RAD21	21340	851	832	44	33.1786	0.0121304	1
USF1	ENCFF396GUH	ENCFF096XMD	ADNP	RAD51	21340	851	11159	548	445	2.59041e-07	0.0280388
USF1	ENCFF396GUH	ENCFF975IRM	ADNP	RB1	21340	851	3802	237	151.617	3.2854e-11	3.55615e-06
USF1	ENCFF396GUH	ENCFF379MPS	ADNP	RBBP5	21340	851	2432	146	96.9837	7.38743e-07	0.0799622
USF1	ENCFF396GUH	ENCFF120IDE	ADNP	RBFOX2	21340	851	4491	188	179.093	0.0233883	1
USF1	ENCFF396GUH	ENCFF682SIY	ADNP	RBM14	21340	851	271	12	10.807	0.107326	1
USF1	ENCFF396GUH	ENCFF971VJZ	ADNP	RBM15	21340	851	48	2	1.91415	0.270158	1
USF1	ENCFF396GUH	ENCFF861YKK	ADNP	RBM17	21340	851	7	0	0.279147	0.756429	1
USF1	ENCFF396GUH	ENCFF522JUV	ADNP	RBM22	21340	851	979	45	39.0407	0.0384876	1
USF1	ENCFF396GUH	ENCFF680WBN	ADNP	RBM25	21340	851	2173	179	86.6552	1.52647e-18	1.65226e-13
USF1	ENCFF396GUH	ENCFF782GWS	ADNP	RBM34	21340	851	170	3	6.77929	0.0590464	1
USF1	ENCFF396GUH	ENCFF209JJD	ADNP	RBM39	21340	851	404	42	16.1108	3.58421e-08	0.00387958
USF1	ENCFF396GUH	ENCFF484CKD	ADNP	RCOR1	21340	851	1348	247	53.7558	5.5996e-82	6.06107e-77
USF1	ENCFF396GUH	ENCFF580QGA	ADNP	RELA	21340	851	1052	124	41.9518	6.66495e-25	7.2142e-20
USF1	ENCFF396GUH	ENCFF237UAN_ENCFF010UHD	ADNP	RFX1	21340	851	898	58	35.8106	0.000161865	1
USF1	ENCFF396GUH	ENCFF716LRI	ADNP	RFX5	21340	851	600	56	23.9269	9.42865e-09	0.00102057
USF1	ENCFF396GUH	ENCFF209HKW	ADNP	RLF	21340	851	1586	222	63.2468	2.05765e-54	2.22722e-49
USF1	ENCFF396GUH	ENCFF478MPX	ADNP	SAFB	21340	851	861	26	34.3351	0.0258246	1
USF1	ENCFF396GUH	ENCFF624NUZ	ADNP	SAFB2	21340	851	6	0	0.239269	0.787203	1
USF1	ENCFF396GUH	ENCFF718NUA	ADNP	SAP30	21340	851	1939	52	77.3238	0.000506225	1
USF1	ENCFF396GUH	ENCFF294EHN	ADNP	SETDB1	21340	851	927	64	36.9671	1.52106e-05	1
USF1	ENCFF396GUH	ENCFF757ODD	ADNP	SFPQ	21340	851	27	1	1.07671	0.366851	1
USF1	ENCFF396GUH	ENCFF191MPD	ADNP	SIN3A	21340	851	2547	111	101.57	0.0247412	1
USF1	ENCFF396GUH	ENCFF280GTU	ADNP	SIN3B	21340	851	1798	89	71.7009	0.0060911	1
USF1	ENCFF396GUH	ENCFF002CXZ	ADNP	SIRT6	21340	851	960	209	38.283	3.31023e-82	3.58303e-77
USF1	ENCFF396GUH	ENCFF033EBX_ENCFF002CMM	ADNP	SIX5	21340	851	1301	35	51.8815	0.00301549	1
USF1	ENCFF396GUH	ENCFF481WGW	ADNP	SKIL	21340	851	3749	370	149.503	2.90616e-52	3.14565e-47
USF1	ENCFF396GUH	ENCFF315YAF	ADNP	SMAD1	21340	851	1859	205	74.1335	5.28313e-36	5.71851e-31
USF1	ENCFF396GUH	ENCFF011KRN	ADNP	SMAD2	21340	851	47	2	1.87427	0.269556	1
USF1	ENCFF396GUH	ENCFF178MOP	ADNP	SMAD5	21340	851	3143	129	125.337	0.0332899	1
USF1	ENCFF396GUH	ENCFF995NIE	ADNP	SMARCA5	21340	851	605	130	24.1263	2.72371e-51	2.94817e-46
USF1	ENCFF396GUH	ENCFF944GJH	ADNP	SMARCB1	21340	851	375	86	14.9543	1.41591e-36	1.53259e-31
USF1	ENCFF396GUH	ENCFF114PTZ	ADNP	SMARCC2	21340	851	2061	376	82.1889	4.10083e-123	4.43878e-118
USF1	ENCFF396GUH	ENCFF622RBW	ADNP	SMARCE1	21340	851	3449	488	137.54	1.15803e-118	1.25346e-113
USF1	ENCFF396GUH	ENCFF041YQC	ADNP	SMC3	21340	851	1949	115	77.7225	1.55702e-05	1
USF1	ENCFF396GUH	ENCFF494ZUY	ADNP	SNIP1	21340	851	430	38	17.1476	5.42131e-06	0.586808
USF1	ENCFF396GUH	ENCFF033KXY	ADNP	SNRNP70	21340	851	59	7	2.35281	0.00753124	1
USF1	ENCFF396GUH	ENCFF241TBP	ADNP	SOX6	21340	851	5424	576	216.299	2.66046e-91	2.87971e-86
USF1	ENCFF396GUH	ENCFF300XUA	ADNP	SP1	21340	851	2919	104	116.404	0.0196895	1
USF1	ENCFF396GUH	ENCFF002CMJ	ADNP	SPI1	21340	851	2135	153	85.1399	1.07688e-11	1.16563e-06
USF1	ENCFF396GUH	ENCFF985TSH	ADNP	SREBF1	21340	851	996	59	39.7187	0.000889324	1
USF1	ENCFF396GUH	ENCFF798URE	ADNP	SRSF1	21340	851	175	10	6.97868	0.0703343	1
USF1	ENCFF396GUH	ENCFF722XRW	ADNP	SRSF3	21340	851	109	3	4.34672	0.177246	1
USF1	ENCFF396GUH	ENCFF059WVE	ADNP	SRSF7	21340	851	10	0	0.398782	0.671137	1
USF1	ENCFF396GUH	ENCFF137IBM	ADNP	SRSF9	21340	851	0	0	0	1	1
USF1	ENCFF396GUH	ENCFF290HTJ	ADNP	STAT1_0	21340	851	302	60	12.0432	4.94371e-23	5.35112e-18
USF1	ENCFF396GUH	ENCFF254MPF	ADNP	STAT1_1	21340	851	287	45	11.445	3.88544e-14	4.20564e-09
USF1	ENCFF396GUH	ENCFF498DOQ	ADNP	STAT1_2	21340	851	189	27	7.53697	2.3663e-08	0.0025613
USF1	ENCFF396GUH	ENCFF648NYF	ADNP	STAT1_3	21340	851	736	97	29.3503	4.25235e-23	4.60279e-18
USF1	ENCFF396GUH	ENCFF841YFF	ADNP	STAT2_0	21340	851	441	86	17.5863	1.15617e-31	1.25144e-26
USF1	ENCFF396GUH	ENCFF714VIT	ADNP	STAT2_1	21340	851	1040	167	41.4733	9.51873e-49	1.03032e-43
USF1	ENCFF396GUH	ENCFF696KPD	ADNP	STAT5A	21340	851	2267	369	90.4038	8.13286e-107	8.80309e-102
USF1	ENCFF396GUH	ENCFF484HCG	ADNP	SUPT5H	21340	851	2675	116	106.674	0.0249041	1
USF1	ENCFF396GUH	ENCFF822FWM	ADNP	TAF1	21340	851	3710	222	147.948	2.89602e-09	0.000313468
USF1	ENCFF396GUH	ENCFF617CAZ	ADNP	TAF15	21340	851	75	2	2.99086	0.224723	1
USF1	ENCFF396GUH	ENCFF034CQR	ADNP	TAF7	21340	851	134	10	5.34367	0.0249982	1
USF1	ENCFF396GUH	ENCFF785HXY	ADNP	TAF9B	21340	851	2840	300	113.254	3.50479e-48	3.79362e-43
USF1	ENCFF396GUH	ENCFF284LRP_ENCFF482CEV	ADNP	TAL1	21340	851	2069	371	82.5079	2.44796e-119	2.6497e-114
USF1	ENCFF396GUH	ENCFF626MVT	ADNP	TBL1XR1	21340	851	3291	399	131.239	8.0613e-79	8.72563e-74
USF1	ENCFF396GUH	ENCFF380FJL	ADNP	TBP	21340	851	4015	258	160.111	2.82061e-13	3.05306e-08
USF1	ENCFF396GUH	ENCFF249EZR	ADNP	TCF7	21340	851	1456	173	58.0626	2.3468e-34	2.5402e-29
USF1	ENCFF396GUH	ENCFF312RFN	ADNP	TCF7L2	21340	851	483	56	19.2612	5.31284e-12	5.75067e-07
USF1	ENCFF396GUH	ENCFF619BDC	ADNP	TEAD2	21340	851	753	128	30.0283	3.13754e-40	3.3961e-35
USF1	ENCFF396GUH	ENCFF209MQX	ADNP	TEAD4	21340	851	4551	525	181.486	1.72032e-95	1.86209e-90
USF1	ENCFF396GUH	ENCFF701MXF	ADNP	TFDP1	21340	851	3248	274	129.524	9.27852e-29	1.00432e-23
USF1	ENCFF396GUH	ENCFF641LJY	ADNP	THAP1	21340	851	1510	64	60.216	0.0443271	1
USF1	ENCFF396GUH	ENCFF671BFH	ADNP	THRA	21340	851	136	26	5.42343	1.3494e-10	1.4606e-05
USF1	ENCFF396GUH	ENCFF294VWT	ADNP	THRAP3	21340	851	249	46	9.92966	6.39763e-17	6.92486e-12
USF1	ENCFF396GUH	ENCFF262BVP	ADNP	TOE1	21340	851	6474	550	258.171	2.08988e-56	2.26211e-51
USF1	ENCFF396GUH	ENCFF049CRW_ENCFF646VQW	ADNP	TRIM24	21340	851	2246	388	89.5664	7.58572e-120	8.21086e-115
USF1	ENCFF396GUH	ENCFF561IZB	ADNP	TRIP13	21340	851	339	41	13.5187	9.39299e-10	0.000101671
USF1	ENCFF396GUH	ENCFF036YVI	ADNP	TSC22D4	21340	851	40	5	1.59513	0.0174598	1
USF1	ENCFF396GUH	ENCFF730URE	ADNP	U2AF1	21340	851	634	27	25.2828	0.0722961	1
USF1	ENCFF396GUH	ENCFF398EQF	ADNP	U2AF2	21340	851	1	0	0.0398782	0.960907	1
USF1	ENCFF396GUH	ENCFF671DOL	ADNP	UBTF	21340	851	2526	161	100.732	7.62762e-09	0.000825621
USF1	ENCFF396GUH	ENCFF334FMW	ADNP	USF1	21340	851	21340	851	851	0.0136742	1
USF1	ENCFF396GUH	ENCFF150VTD	ADNP	USF2	21340	851	3080	148	122.825	0.00291463	1
USF1	ENCFF396GUH	ENCFF186QUP	ADNP	VEZF1	21340	851	5808	453	231.612	2.78481e-38	3.0143e-33
USF1	ENCFF396GUH	ENCFF803LEC	ADNP	XRCC3	21340	851	201	27	8.01551	7.72801e-08	0.00836487
USF1	ENCFF396GUH	ENCFF998KKJ	ADNP	XRCC5	21340	851	2281	184	90.9621	3.78438e-18	4.09625e-13
USF1	ENCFF396GUH	ENCFF706LIT	ADNP	YBX1	21340	851	33	7	1.31598	0.00036374	1
USF1	ENCFF396GUH	ENCFF246HIU	ADNP	YBX3	21340	851	268	17	10.6873	0.019873	1
USF1	ENCFF396GUH	ENCFF926FUM_ENCFF328XKC	ADNP	YY1	21340	851	2726	150	108.708	2.9582e-05	1
USF1	ENCFF396GUH	ENCFF253FON	ADNP	ZBED1	21340	851	1361	188	54.2742	1.2644e-45	1.3686e-40
USF1	ENCFF396GUH	ENCFF434QZL	ADNP	ZBTB11	21340	851	1413	99	56.3478	7.85763e-08	0.00850518
USF1	ENCFF396GUH	ENCFF561USY	ADNP	ZBTB2	21340	851	2752	306	109.745	2.07558e-53	2.24663e-48
USF1	ENCFF396GUH	ENCFF408FQC	ADNP	ZBTB33	21340	851	1047	119	41.7524	9.59559e-23	1.03864e-17
USF1	ENCFF396GUH	ENCFF417LEJ	ADNP	ZBTB40	21340	851	2586	172	103.125	1.52285e-10	1.64834e-05
USF1	ENCFF396GUH	ENCFF706ISJ	ADNP	ZBTB7A	21340	851	3453	196	137.699	5.28079e-07	0.0571598
USF1	ENCFF396GUH	ENCFF589EVD	ADNP	ZBTB8A	21340	851	62	24	2.47245	3.70313e-16	4.0083e-11
USF1	ENCFF396GUH	ENCFF522JRK	ADNP	ZC3H11A	21340	851	667	59	26.5987	2.36097e-08	0.00255554
USF1	ENCFF396GUH	ENCFF809OEX	ADNP	ZC3H8	21340	851	1653	253	65.9186	7.36473e-69	7.97165e-64
USF1	ENCFF396GUH	ENCFF521CRG	ADNP	ZFP36	21340	851	1547	179	61.6915	4.0773e-34	4.41331e-29
USF1	ENCFF396GUH	ENCFF396DNK	ADNP	ZFP91	21340	851	1174	119	46.817	5.00523e-19	5.41771e-14
USF1	ENCFF396GUH	ENCFF433RKB	ADNP	ZFX	21340	851	2723	137	108.588	0.00110378	1
USF1	ENCFF396GUH	ENCFF195ODE	ADNP	ZHX1	21340	851	875	59	34.8934	5.31884e-05	1
USF1	ENCFF396GUH	ENCFF163VUK	ADNP	ZKSCAN1	21340	851	2193	241	87.4528	9.90423e-42	1.07204e-36
USF1	ENCFF396GUH	ENCFF529FWJ	ADNP	ZKSCAN8	21340	851	1132	232	45.1421	4.35598e-86	4.71495e-81
USF1	ENCFF396GUH	ENCFF597DIY	ADNP	ZMIZ1	21340	851	203	16	8.09527	0.00495849	1
USF1	ENCFF396GUH	ENCFF511QHY	ADNP	ZMYM3	21340	851	548	168	21.8532	1.39783e-87	1.51302e-82
USF1	ENCFF396GUH	ENCFF114IWY	ADNP	ZNF143	21340	851	3702	239	147.629	1.22575e-12	1.32677e-07
USF1	ENCFF396GUH	ENCFF116DIO	ADNP	ZNF148	21340	851	2567	227	102.367	1.09329e-26	1.18339e-21
USF1	ENCFF396GUH	ENCFF721LDD	ADNP	ZNF175	21340	851	2480	307	98.8978	5.07826e-63	5.49676e-58
USF1	ENCFF396GUH	ENCFF853TZC	ADNP	ZNF197	21340	851	1614	259	64.3634	2.07262e-74	2.24342e-69
USF1	ENCFF396GUH	ENCFF891MVM	ADNP	ZNF263	21340	851	315	17	12.5616	0.0475626	1
USF1	ENCFF396GUH	ENCFF344QKL	ADNP	ZNF274	21340	851	423	128	16.8685	1.42438e-66	1.54176e-61
USF1	ENCFF396GUH	ENCFF386WKY	ADNP	ZNF280A	21340	851	328	25	13.08	0.0011066	1
USF1	ENCFF396GUH	ENCFF581ZZT	ADNP	ZNF282	21340	851	2331	267	92.956	4.22117e-49	4.56903e-44
USF1	ENCFF396GUH	ENCFF921WMN	ADNP	ZNF318	21340	851	2203	320	87.8516	3.31808e-81	3.59152e-76
USF1	ENCFF396GUH	ENCFF744SVC	ADNP	ZNF354B	21340	851	958	44	38.2033	0.039478	1
USF1	ENCFF396GUH	ENCFF706SJZ	ADNP	ZNF384	21340	851	1958	205	78.0814	4.24277e-33	4.59242e-28
USF1	ENCFF396GUH	ENCFF388YOB	ADNP	ZNF395	21340	851	3486	353	139.015	2.48832e-52	2.69338e-47
USF1	ENCFF396GUH	ENCFF834WGJ	ADNP	ZNF507	21340	851	27	9	1.07671	1.82607e-06	0.197656
USF1	ENCFF396GUH	ENCFF447QUG	ADNP	ZNF512	21340	851	123	5	4.90501	0.175307	1
USF1	ENCFF396GUH	ENCFF815TTY	ADNP	ZNF584	21340	851	1849	254	73.7347	1.76809e-60	1.9138e-55
USF1	ENCFF396GUH	ENCFF602AXP	ADNP	ZNF589	21340	851	2751	347	109.705	7.0897e-73	7.67396e-68
USF1	ENCFF396GUH	ENCFF273TYA	ADNP	ZNF592	21340	851	4285	429	170.878	7.65053e-62	8.28101e-57
USF1	ENCFF396GUH	ENCFF173NRW	ADNP	ZNF644	21340	851	1885	308	75.1703	6.63523e-90	7.18204e-85
USF1	ENCFF396GUH	ENCFF248AOD	ADNP	ZNF766	21340	851	3219	397	128.368	2.01443e-80	2.18044e-75
USF1	ENCFF396GUH	ENCFF654BMD	ADNP	ZNF83	21340	851	1635	263	65.2008	9.8639e-76	1.06768e-70
USF1	ENCFF396GUH	ENCFF996IVU	ADNP	ZNF830	21340	851	336	51	13.3991	2.95809e-15	3.20187e-10
USF1	ENCFF396GUH	ENCFF253NXR	ADNP	ZSCAN29	21340	851	1466	230	58.4614	1.26083e-64	1.36473e-59
USF1	ENCFF396GUH	ENCFF588OLK	ADNP	ZZZ3	21340	851	409	42	16.3102	4.92221e-08	0.00532785
USF1	ENCFF360BTO	ENCFF396GUH	AFF1	ADNP	21340	2625	851	409	104.68	2.44967e-112	2.65155e-107
USF1	ENCFF360BTO	ENCFF360BTO	AFF1	AFF1	21340	2625	2625	2625	322.897	0	0
USF1	ENCFF360BTO	ENCFF836VRV	AFF1	AGO1	21340	2625	840	159	103.327	8.24774e-08	0.00892744
USF1	ENCFF360BTO	ENCFF010MMQ	AFF1	ARHGAP35	21340	2625	281	124	34.5654	4.00032e-32	4.32999e-27
USF1	ENCFF360BTO	ENCFF225MPC	AFF1	ARID1B	21340	2625	4306	1629	529.674	0	0
USF1	ENCFF360BTO	ENCFF332ICQ	AFF1	ARID2	21340	2625	624	223	76.7573	4.45317e-42	4.82015e-37
USF1	ENCFF360BTO	ENCFF835KAT	AFF1	ARID3A	21340	2625	1634	850	200.996	4.98798e-253	5.39904e-248
USF1	ENCFF360BTO	ENCFF235ZZP	AFF1	ASH1L	21340	2625	1414	548	173.934	3.67398e-113	3.97675e-108
USF1	ENCFF360BTO	ENCFF002CVM	AFF1	ATF1	21340	2625	2982	1164	366.811	3.34547e-240	3.62118e-235
USF1	ENCFF360BTO	ENCFF968KBN	AFF1	ATF2	21340	2625	2271	920	279.352	1.33004e-200	1.43965e-195
USF1	ENCFF360BTO	ENCFF958KNK	AFF1	ATF3	21340	2625	4149	1395	510.362	1.0746e-227	1.16316e-222
USF1	ENCFF360BTO	ENCFF710IEF	AFF1	ATF4	21340	2625	1719	776	211.451	1.46924e-195	1.59032e-190
USF1	ENCFF360BTO	ENCFF868QLL	AFF1	ATF7	21340	2625	6506	2057	800.293	2.42884e-300	2.629e-295
USF1	ENCFF360BTO	ENCFF423EMU	AFF1	BACH1	21340	2625	600	284	73.8051	2.84893e-77	3.08371e-72
USF1	ENCFF360BTO	ENCFF057ZUY	AFF1	BCOR	21340	2625	2467	1192	303.462	0	0
USF1	ENCFF360BTO	ENCFF002CVP	AFF1	BDP1	21340	2625	40	29	4.92034	9.648e-14	1.04431e-08
USF1	ENCFF360BTO	ENCFF179NDS	AFF1	BHLHE40	21340	2625	8328	1951	1024.41	3.25705e-146	3.52546e-141
USF1	ENCFF360BTO	ENCFF048OIZ	AFF1	BMI1	21340	2625	396	125	48.7113	3.34132e-20	3.61668e-15
USF1	ENCFF360BTO	ENCFF549GMO	AFF1	BRCA1	21340	2625	3	1	0.369025	0.255147	1
USF1	ENCFF360BTO	ENCFF714XHL	AFF1	BRD4	21340	2625	725	298	89.1811	8.26889e-68	8.95033e-63
USF1	ENCFF360BTO	ENCFF666LZV	AFF1	BRD9	21340	2625	1733	1024	213.174	0	0
USF1	ENCFF360BTO	ENCFF002CVR	AFF1	BRF1	21340	2625	21	17	2.58318	2.15622e-09	0.000233391
USF1	ENCFF360BTO	ENCFF002CVS	AFF1	BRF2	21340	2625	32	20	3.93627	6.39842e-09	0.000692571
USF1	ENCFF360BTO	ENCFF996ZGL	AFF1	C11orf30	21340	2625	3356	1148	412.816	2.70831e-193	2.9315e-188
USF1	ENCFF360BTO	ENCFF642BNC	AFF1	CBFA2T2	21340	2625	6385	1542	785.409	6.33598e-126	6.85812e-121
USF1	ENCFF360BTO	ENCFF993GXU	AFF1	CBFA2T3	21340	2625	4253	1473	523.155	2.03719e-252	2.20507e-247
USF1	ENCFF360BTO	ENCFF484DKT	AFF1	CBX1	21340	2625	2400	724	295.22	2.10258e-98	2.27585e-93
USF1	ENCFF360BTO	ENCFF455TDM	AFF1	CBX3	21340	2625	4821	1584	593.024	3.23929e-248	3.50624e-243
USF1	ENCFF360BTO	ENCFF062ARS	AFF1	CBX5	21340	2625	1341	535	164.954	3.67923e-115	3.98243e-110
USF1	ENCFF360BTO	ENCFF456PQY	AFF1	CBX8	21340	2625	16	0	1.96813	0.139717	1
USF1	ENCFF360BTO	ENCFF874QUM	AFF1	CC2D1A	21340	2625	2895	1352	356.109	0	0
USF1	ENCFF360BTO	ENCFF583GKE	AFF1	CCAR2	21340	2625	140	103	17.2212	6.91282e-45	7.48251e-40
USF1	ENCFF360BTO	ENCFF002CVU	AFF1	CCNT2	21340	2625	4088	1235	502.858	1.25001e-166	1.35303e-161
USF1	ENCFF360BTO	ENCFF643TEZ	AFF1	CDC5L	21340	2625	503	328	61.8732	2.12113e-124	2.29594e-119
USF1	ENCFF360BTO	ENCFF813LOW_ENCFF429XKT	AFF1	CEBPB	21340	2625	1777	762	218.586	8.01884e-180	8.67967e-175
USF1	ENCFF360BTO	ENCFF925MHB	AFF1	CEBPZ	21340	2625	296	89	36.4105	8.2908e-14	8.97405e-09
USF1	ENCFF360BTO	ENCFF859FVX	AFF1	CHAMP1	21340	2625	1915	987	235.561	2.11229e-290	2.28636e-285
USF1	ENCFF360BTO	ENCFF684MLP	AFF1	COPS2	21340	2625	6	1	0.738051	0.352821	1
USF1	ENCFF360BTO	ENCFF665FHC	AFF1	CREB3	21340	2625	1785	745	219.57	1.17938e-169	1.27658e-164
USF1	ENCFF360BTO	ENCFF582YPB	AFF1	CREB3L1	21340	2625	4147	1341	510.116	9.71752e-205	1.05183e-199
USF1	ENCFF360BTO	ENCFF948TXN	AFF1	CREM	21340	2625	6817	1954	838.549	3.14303e-236	3.40204e-231
USF1	ENCFF360BTO	ENCFF117EWO	AFF1	CSDE1	21340	2625	877	362	107.878	2.26385e-82	2.45041e-77
USF1	ENCFF360BTO	ENCFF152VMJ	AFF1	CTBP1	21340	2625	6014	1875	739.773	4.6697e-267	5.05452e-262
USF1	ENCFF360BTO	ENCFF002DDJ_ENCFF002DBD	AFF1	CTCF	21340	2625	2071	315	254.75	2.99279e-05	1
USF1	ENCFF360BTO	ENCFF962FQM	AFF1	CTCFL	21340	2625	1492	314	183.529	6.05903e-19	6.55835e-14
USF1	ENCFF360BTO	ENCFF517YCC	AFF1	CUX1	21340	2625	790	451	97.1767	1.96833e-149	2.13054e-144
USF1	ENCFF360BTO	ENCFF526HLP	AFF1	DACH1	21340	2625	2344	966	288.332	1.5283e-215	1.65424e-210
USF1	ENCFF360BTO	ENCFF338HQY	AFF1	DDX20	21340	2625	1832	975	225.351	2.71613e-297	2.93997e-292
USF1	ENCFF360BTO	ENCFF786WZD	AFF1	DEAF1	21340	2625	714	256	87.828	3.11497e-48	3.37168e-43
USF1	ENCFF360BTO	ENCFF408SNO	AFF1	DIDO1	21340	2625	1812	792	222.891	1.62801e-191	1.76217e-186
USF1	ENCFF360BTO	ENCFF034PQD	AFF1	DNMT1	21340	2625	265	156	32.5972	1.06174e-54	1.14924e-49
USF1	ENCFF360BTO	ENCFF774QKS_ENCFF823SYE	AFF1	DPF2	21340	2625	2549	1335	313.549	0	0
USF1	ENCFF360BTO	ENCFF106DAY	AFF1	E2F1	21340	2625	3744	1306	460.544	1.07092e-226	1.15917e-221
USF1	ENCFF360BTO	ENCFF225TLP	AFF1	E2F4	21340	2625	2817	757	346.515	3.36174e-81	3.63879e-76
USF1	ENCFF360BTO	ENCFF356ASJ	AFF1	E2F5	21340	2625	2921	1189	359.308	2.83457e-260	3.06816e-255
USF1	ENCFF360BTO	ENCFF417DTI_ENCFF917COW	AFF1	E2F6	21340	2625	4243	922	521.925	1.05089e-56	1.1375e-51
USF1	ENCFF360BTO	ENCFF310AGG	AFF1	E2F7	21340	2625	770	372	94.7165	5.32836e-103	5.76747e-98
USF1	ENCFF360BTO	ENCFF925DJG	AFF1	E2F8	21340	2625	2681	1209	329.786	6.11447e-303	6.61836e-298
USF1	ENCFF360BTO	ENCFF083YCQ	AFF1	E4F1	21340	2625	4710	1757	579.37	0	0
USF1	ENCFF360BTO	ENCFF806BDC	AFF1	EHMT2	21340	2625	2037	938	250.568	8.48921e-242	9.18881e-237
USF1	ENCFF360BTO	ENCFF502KHR	AFF1	ELF4	21340	2625	3305	1239	406.543	8.98064e-241	9.72073e-236
USF1	ENCFF360BTO	ENCFF019PEL	AFF1	ELK1	21340	2625	1057	386	130.02	1.15711e-73	1.25247e-68
USF1	ENCFF360BTO	ENCFF549TYR	AFF1	EP300	21340	2625	4538	1809	558.212	0	0
USF1	ENCFF360BTO	ENCFF925ANU	AFF1	EP400	21340	2625	5406	1834	664.984	4.24075e-303	4.59023e-298
USF1	ENCFF360BTO	ENCFF213EPU	AFF1	ESRRA	21340	2625	4604	1537	566.331	1.30313e-247	1.41052e-242
USF1	ENCFF360BTO	ENCFF076YZO	AFF1	ETS1	21340	2625	2825	934	347.499	5.97533e-149	6.46776e-144
USF1	ENCFF360BTO	ENCFF772HOY	AFF1	ETS2	21340	2625	139	38	17.0982	5.10418e-06	0.552481
USF1	ENCFF360BTO	ENCFF404YMX	AFF1	ETV1	21340	2625	3504	1374	431.022	5.88934e-285	6.37469e-280
USF1	ENCFF360BTO	ENCFF545VNY	AFF1	ETV6	21340	2625	1248	689	153.515	2.91126e-219	3.15117e-214
USF1	ENCFF360BTO	ENCFF820EVZ	AFF1	EWSR1	21340	2625	54	33	6.64246	2.05768e-13	2.22725e-08
USF1	ENCFF360BTO	ENCFF883WYX	AFF1	FIP1L1	21340	2625	1587	301	195.214	5.00216e-13	5.41439e-08
USF1	ENCFF360BTO	ENCFF002CVW	AFF1	FOS	21340	2625	2268	638	278.983	8.32958e-76	9.01602e-71
USF1	ENCFF360BTO	ENCFF473GCH	AFF1	FOSL1	21340	2625	1457	666	179.223	8.32571e-171	9.01183e-166
USF1	ENCFF360BTO	ENCFF809YFY	AFF1	FOXA1	21340	2625	117	72	14.392	2.22504e-27	2.40841e-22
USF1	ENCFF360BTO	ENCFF452SPE	AFF1	FOXJ2	21340	2625	2245	966	276.154	2.33838e-228	2.53108e-223
USF1	ENCFF360BTO	ENCFF699ZII	AFF1	FOXM1	21340	2625	2781	1380	342.086	0	0
USF1	ENCFF360BTO	ENCFF142CPK	AFF1	FUS	21340	2625	494	67	60.7662	0.0357259	1
USF1	ENCFF360BTO	ENCFF833FCO	AFF1	GABPA	21340	2625	3576	1230	439.878	8.26134e-209	8.94215e-204
USF1	ENCFF360BTO	ENCFF517KRT	AFF1	GABPB1	21340	2625	4529	1366	557.105	1.8042e-183	1.95288e-178
USF1	ENCFF360BTO	ENCFF632NQI	AFF1	GATA1	21340	2625	1888	894	232.24	1.49893e-238	1.62246e-233
USF1	ENCFF360BTO	ENCFF732HOE	AFF1	GATA2	21340	2625	1766	866	217.233	5.95869e-241	6.44974e-236
USF1	ENCFF360BTO	ENCFF253FZN	AFF1	GATAD2A	21340	2625	2165	968	266.313	1.99293e-240	2.15717e-235
USF1	ENCFF360BTO	ENCFF549KOD	AFF1	GATAD2B	21340	2625	1970	819	242.327	2.72454e-185	2.94907e-180
USF1	ENCFF360BTO	ENCFF126BCK	AFF1	GMEB1	21340	2625	4513	1581	555.137	8.19415e-276	8.86942e-271
USF1	ENCFF360BTO	ENCFF167HYX	AFF1	GTF2A2	21340	2625	461	202	56.7069	1.26331e-50	1.36742e-45
USF1	ENCFF360BTO	ENCFF002CWR	AFF1	GTF2B	21340	2625	683	277	84.0148	4.69427e-62	5.08112e-57
USF1	ENCFF360BTO	ENCFF778RMG	AFF1	GTF2E2	21340	2625	1735	641	213.42	5.45071e-123	5.89991e-118
USF1	ENCFF360BTO	ENCFF002CYL	AFF1	GTF3C2	21340	2625	127	46	15.6221	2.43684e-10	2.63766e-05
USF1	ENCFF360BTO	ENCFF474NLG	AFF1	HCFC1	21340	2625	3776	1057	464.48	8.99081e-123	9.73174e-118
USF1	ENCFF360BTO	ENCFF580DYE	AFF1	HDAC3	21340	2625	1674	1027	205.916	0	0
USF1	ENCFF360BTO	ENCFF998HOR	AFF1	HDAC6	21340	2625	194	71	23.8636	3.35576e-15	3.63231e-10
USF1	ENCFF360BTO	ENCFF939ZFS	AFF1	HDAC8	21340	2625	1230	439	151.3	1.36079e-80	1.47294e-75
USF1	ENCFF360BTO	ENCFF676NPW	AFF1	HES1	21340	2625	2153	1112	264.837	0	0
USF1	ENCFF360BTO	ENCFF265LKN	AFF1	HINFP	21340	2625	777	345	95.5776	2.13742e-86	2.31356e-81
USF1	ENCFF360BTO	ENCFF396NSO	AFF1	HLTF	21340	2625	1316	779	161.879	4.16137e-266	4.5043e-261
USF1	ENCFF360BTO	ENCFF558DSF	AFF1	HMBOX1	21340	2625	2210	989	271.849	7.22085e-246	7.81592e-241
USF1	ENCFF360BTO	ENCFF002CWT	AFF1	HMGN3	21340	2625	3173	899	390.306	1.9507e-107	2.11146e-102
USF1	ENCFF360BTO	ENCFF292JRY	AFF1	HNRNPH1	21340	2625	41	10	5.04335	0.018929	1
USF1	ENCFF360BTO	ENCFF777CWV	AFF1	HNRNPK	21340	2625	838	82	103.081	0.00432618	1
USF1	ENCFF360BTO	ENCFF010STZ	AFF1	HNRNPL	21340	2625	1054	196	129.651	1.23441e-08	0.00133613
USF1	ENCFF360BTO	ENCFF122QSN	AFF1	HNRNPLL	21340	2625	2359	606	290.177	3.67377e-59	3.97652e-54
USF1	ENCFF360BTO	ENCFF768TJI	AFF1	HNRNPUL1	21340	2625	133	83	16.3601	1.10425e-31	1.19525e-26
USF1	ENCFF360BTO	ENCFF835YLR	AFF1	ID3	21340	2625	3005	1222	369.64	4.54793e-267	4.92273e-262
USF1	ENCFF360BTO	ENCFF415YPX	AFF1	ILF3	21340	2625	624	275	76.7573	1.17005e-68	1.26648e-63
USF1	ENCFF360BTO	ENCFF176NOI	AFF1	ILK	21340	2625	123	71	15.13	1.85389e-25	2.00667e-20
USF1	ENCFF360BTO	ENCFF388AJH	AFF1	IRF1	21340	2625	794	279	97.6687	8.85819e-51	9.58819e-46
USF1	ENCFF360BTO	ENCFF284VUQ	AFF1	IRF1_0	21340	2625	3588	978	441.354	1.65421e-107	1.79054e-102
USF1	ENCFF360BTO	ENCFF909LKK	AFF1	IRF1_1	21340	2625	2009	805	247.124	3.64094e-173	3.94099e-168
USF1	ENCFF360BTO	ENCFF908UIY	AFF1	IRF1_2	21340	2625	2301	907	283.042	2.415e-190	2.61402e-185
USF1	ENCFF360BTO	ENCFF730RUF	AFF1	IRF1_3	21340	2625	169	93	20.7884	2.92322e-31	3.16413e-26
USF1	ENCFF360BTO	ENCFF384YDT	AFF1	IRF2	21340	2625	1794	711	220.677	7.10586e-151	7.69145e-146
USF1	ENCFF360BTO	ENCFF196DHR	AFF1	IRF9	21340	2625	915	493	112.553	1.68089e-153	1.81941e-148
USF1	ENCFF360BTO	ENCFF629BFI	AFF1	JUN	21340	2625	4694	1629	577.402	8.44291e-280	9.13869e-275
USF1	ENCFF360BTO	ENCFF417QAJ	AFF1	JUN_0	21340	2625	1579	826	194.23	1.74102e-247	1.8845e-242
USF1	ENCFF360BTO	ENCFF573GQX	AFF1	JUN_1	21340	2625	1033	579	127.068	1.36996e-187	1.48286e-182
USF1	ENCFF360BTO	ENCFF192BTP	AFF1	JUN_2	21340	2625	1073	599	131.988	3.5844e-193	3.87979e-188
USF1	ENCFF360BTO	ENCFF077UYM	AFF1	JUN_3	21340	2625	1960	864	241.097	5.26344e-211	5.6972e-206
USF1	ENCFF360BTO	ENCFF426DUB	AFF1	JUNB	21340	2625	1030	538	126.699	9.81469e-162	1.06235e-156
USF1	ENCFF360BTO	ENCFF337DKJ	AFF1	JUND	21340	2625	6767	2037	832.398	2.50049e-271	2.70656e-266
USF1	ENCFF360BTO	ENCFF772QPO	AFF1	KAT8	21340	2625	234	149	28.784	2.14753e-56	2.3245e-51
USF1	ENCFF360BTO	ENCFF838COI_ENCFF738WCE	AFF1	KDM1A	21340	2625	1944	931	239.128	1.0136e-251	1.09713e-246
USF1	ENCFF360BTO	ENCFF042RAK	AFF1	KDM4B	21340	2625	1887	696	232.117	5.21572e-133	5.64554e-128
USF1	ENCFF360BTO	ENCFF368TYM	AFF1	KDM5B	21340	2625	2894	823	355.986	2.63167e-99	2.84854e-94
USF1	ENCFF360BTO	ENCFF962VSZ	AFF1	KHSRP	21340	2625	997	593	122.639	4.22199e-204	4.56993e-199
USF1	ENCFF360BTO	ENCFF717TWA	AFF1	KLF1	21340	2625	1997	623	245.648	1.92525e-90	2.08391e-85
USF1	ENCFF360BTO	ENCFF802XZN	AFF1	KLF13	21340	2625	2389	731	293.867	5.10617e-102	5.52697e-97
USF1	ENCFF360BTO	ENCFF844HBQ	AFF1	KLF16	21340	2625	2466	1071	303.339	5.21593e-256	5.64577e-251
USF1	ENCFF360BTO	ENCFF314ULQ	AFF1	L3MBTL2	21340	2625	8633	1946	1061.93	1.03358e-130	1.11876e-125
USF1	ENCFF360BTO	ENCFF511OXK	AFF1	LARP7	21340	2625	527	318	64.8254	4.62532e-112	5.0065e-107
USF1	ENCFF360BTO	ENCFF659WAF	AFF1	LEF1	21340	2625	3573	1748	439.509	0	0
USF1	ENCFF360BTO	ENCFF308IXJ	AFF1	MAFF	21340	2625	1465	641	180.207	1.17846e-155	1.27557e-150
USF1	ENCFF360BTO	ENCFF927JBT	AFF1	MAFG	21340	2625	1850	726	227.566	7.19647e-152	7.78953e-147
USF1	ENCFF360BTO	ENCFF812QPN	AFF1	MAFK	21340	2625	2108	881	259.302	1.47013e-200	1.59129e-195
USF1	ENCFF360BTO	ENCFF799HIG_ENCFF422NGZ	AFF1	MAX	21340	2625	8727	1953	1073.49	2.14062e-128	2.31703e-123
USF1	ENCFF360BTO	ENCFF470MLY	AFF1	MBD2	21340	2625	3627	1346	446.152	2.20944e-257	2.39152e-252
USF1	ENCFF360BTO	ENCFF226CZE	AFF1	MCM2	21340	2625	85	49	10.4557	4.20119e-18	4.54741e-13
USF1	ENCFF360BTO	ENCFF679ITJ	AFF1	MCM3	21340	2625	37	16	4.55131	1.70984e-05	1
USF1	ENCFF360BTO	ENCFF920RYJ	AFF1	MCM5	21340	2625	6	4	0.738051	0.0059102	1
USF1	ENCFF360BTO	ENCFF577UJR	AFF1	MEF2A	21340	2625	234	142	28.784	1.85382e-51	2.0066e-46
USF1	ENCFF360BTO	ENCFF257RYT	AFF1	MEF2D	21340	2625	1956	1075	240.604	0	0
USF1	ENCFF360BTO	ENCFF613RNG	AFF1	MEIS2	21340	2625	5157	1517	634.354	8.33717e-194	9.02424e-189
USF1	ENCFF360BTO	ENCFF670ZCR	AFF1	MGA	21340	2625	6099	1347	750.228	6.89162e-86	7.45955e-81
USF1	ENCFF360BTO	ENCFF365NKO	AFF1	MIER1	21340	2625	709	402	87.213	1.67384e-132	1.81178e-127
USF1	ENCFF360BTO	ENCFF497XOD	AFF1	MITF	21340	2625	10704	1716	1316.68	1.00655e-26	1.0895e-21
USF1	ENCFF360BTO	ENCFF973OME_ENCFF059ONJ	AFF1	MNT	21340	2625	5627	1577	692.168	2.05526e-182	2.22463e-177
USF1	ENCFF360BTO	ENCFF769GYG	AFF1	MTA1	21340	2625	2692	1373	331.139	0	0
USF1	ENCFF360BTO	ENCFF350YXB	AFF1	MTA3	21340	2625	4655	1711	572.604	0	0
USF1	ENCFF360BTO	ENCFF970LCB	AFF1	MXI1	21340	2625	2931	915	360.538	6.75565e-132	7.31238e-127
USF1	ENCFF360BTO	ENCFF877ANE	AFF1	MYBL2	21340	2625	717	302	88.197	6.01527e-71	6.51099e-66
USF1	ENCFF360BTO	ENCFF465JKF	AFF1	MYC	21340	2625	7373	1904	906.941	5.28436e-183	5.71984e-178
USF1	ENCFF360BTO	ENCFF099SDW	AFF1	MYC_0	21340	2625	6030	1738	741.741	8.76069e-213	9.48266e-208
USF1	ENCFF360BTO	ENCFF634AYU	AFF1	MYC_1	21340	2625	3403	1132	418.598	6.61462e-182	7.15973e-177
USF1	ENCFF360BTO	ENCFF676YJE	AFF1	MYC_2	21340	2625	8146	2049	1002.03	1.2361e-184	1.33797e-179
USF1	ENCFF360BTO	ENCFF387LTN	AFF1	MYC_3	21340	2625	4355	1341	535.702	2.38552e-187	2.58211e-182
USF1	ENCFF360BTO	ENCFF583DZD	AFF1	MYNN	21340	2625	2666	1148	327.94	3.44861e-271	3.73281e-266
USF1	ENCFF360BTO	ENCFF074EZL	AFF1	NBN	21340	2625	3287	1692	404.329	0	0
USF1	ENCFF360BTO	ENCFF495CSO	AFF1	NCOA4	21340	2625	274	214	33.7043	8.97629e-96	9.71602e-91
USF1	ENCFF360BTO	ENCFF322DSX	AFF1	NCOA6	21340	2625	593	256	72.944	2.05476e-62	2.22409e-57
USF1	ENCFF360BTO	ENCFF165BCW_ENCFF366UBB	AFF1	NCOR1	21340	2625	2659	1324	327.079	0	0
USF1	ENCFF360BTO	ENCFF002CXG	AFF1	NELFE	21340	2625	91	38	11.1938	1.91068e-10	2.06813e-05
USF1	ENCFF360BTO	ENCFF581YKY	AFF1	NEUROD1	21340	2625	3525	1404	433.605	1.09923e-297	1.18981e-292
USF1	ENCFF360BTO	ENCFF495MHZ	AFF1	NFE2	21340	2625	3139	1235	386.123	1.305e-257	1.41255e-252
USF1	ENCFF360BTO	ENCFF175IUO	AFF1	NFE2L1	21340	2625	378	148	46.4972	1.50682e-32	1.631e-27
USF1	ENCFF360BTO	ENCFF370ENX	AFF1	NFIC	21340	2625	3747	1379	460.913	2.64422e-260	2.86213e-255
USF1	ENCFF360BTO	ENCFF157UUF	AFF1	NFRKB	21340	2625	2002	877	246.263	2.00109e-212	2.166e-207
USF1	ENCFF360BTO	ENCFF986MHU	AFF1	NFXL1	21340	2625	197	72	24.2327	2.32153e-15	2.51284e-10
USF1	ENCFF360BTO	ENCFF012VES	AFF1	NFYA	21340	2625	1411	207	173.565	0.00133716	1
USF1	ENCFF360BTO	ENCFF113PMT	AFF1	NFYB	21340	2625	2748	248	338.027	4.5837e-08	0.00496145
USF1	ENCFF360BTO	ENCFF906PGD	AFF1	NKRF	21340	2625	2588	914	318.346	1.42801e-162	1.54569e-157
USF1	ENCFF360BTO	ENCFF776YPS	AFF1	NONO	21340	2625	2200	849	270.619	5.66544e-173	6.13233e-168
USF1	ENCFF360BTO	ENCFF954NAJ	AFF1	NR0B1	21340	2625	4	1	0.492034	0.30082	1
USF1	ENCFF360BTO	ENCFF664ZGR	AFF1	NR2C1	21340	2625	2764	1164	339.995	6.22033e-267	6.73295e-262
USF1	ENCFF360BTO	ENCFF594LCH	AFF1	NR2C2	21340	2625	141	33	17.3442	0.000263579	1
USF1	ENCFF360BTO	ENCFF175IIE	AFF1	NR2F1	21340	2625	3784	1492	465.464	0	0
USF1	ENCFF360BTO	ENCFF255EOB	AFF1	NR2F2	21340	2625	3197	1325	393.258	5.03368e-297	5.44851e-292
USF1	ENCFF360BTO	ENCFF712AXK	AFF1	NR2F6	21340	2625	2438	1084	299.895	4.76694e-267	5.15979e-262
USF1	ENCFF360BTO	ENCFF859NPS	AFF1	NR4A1	21340	2625	2527	1021	310.842	1.52097e-221	1.64631e-216
USF1	ENCFF360BTO	ENCFF144PPR_ENCFF493ABN	AFF1	NRF1	21340	2625	3119	755	383.663	2.90983e-63	3.14963e-58
USF1	ENCFF360BTO	ENCFF289BUU	AFF1	NUFIP1	21340	2625	707	368	86.967	6.59739e-111	7.14108e-106
USF1	ENCFF360BTO	ENCFF168HAG	AFF1	PBX2	21340	2625	2941	1059	361.768	8.03494e-194	8.6971e-189
USF1	ENCFF360BTO	ENCFF941RVL	AFF1	PCBP1	21340	2625	1231	216	151.423	1.44029e-07	0.0155898
USF1	ENCFF360BTO	ENCFF881XQF	AFF1	PCBP2	21340	2625	92	20	11.3168	0.00593631	1
USF1	ENCFF360BTO	ENCFF462FRU	AFF1	PHB2	21340	2625	872	600	107.263	3.84288e-237	4.15957e-232
USF1	ENCFF360BTO	ENCFF948YVM	AFF1	PHF20	21340	2625	2324	801	285.872	2.81714e-137	3.0493e-132
USF1	ENCFF360BTO	ENCFF134CUM	AFF1	PHF21A	21340	2625	1606	728	197.552	1.45997e-184	1.58028e-179
USF1	ENCFF360BTO	ENCFF626KTJ	AFF1	PHF8	21340	2625	2736	672	336.551	1.13998e-58	1.23393e-53
USF1	ENCFF360BTO	ENCFF544XKC	AFF1	PKNOX1	21340	2625	5241	1607	644.687	3.0299e-222	3.2796e-217
USF1	ENCFF360BTO	ENCFF881QBT	AFF1	PML	21340	2625	3412	1400	419.705	0	0
USF1	ENCFF360BTO	ENCFF662YQK	AFF1	POLR2A_0	21340	2625	3075	884	378.251	7.33498e-109	7.93946e-104
USF1	ENCFF360BTO	ENCFF853ZMA	AFF1	POLR2A_1	21340	2625	3460	925	425.609	1.42738e-97	1.54501e-92
USF1	ENCFF360BTO	ENCFF206YXX	AFF1	POLR2A_2	21340	2625	3024	870	371.978	2.43944e-107	2.64048e-102
USF1	ENCFF360BTO	ENCFF270QAB	AFF1	POLR2A_3	21340	2625	3513	967	432.129	1.34975e-108	1.46099e-103
USF1	ENCFF360BTO	ENCFF296CNQ	AFF1	POLR2AphosphoS2	21340	2625	1043	360	128.298	4.36173e-63	4.72118e-58
USF1	ENCFF360BTO	ENCFF542DOG	AFF1	POLR2AphosphoS5	21340	2625	4463	1553	548.987	4.93099e-268	5.33735e-263
USF1	ENCFF360BTO	ENCFF872JJJ	AFF1	POLR2B	21340	2625	2255	758	277.384	9.04416e-125	9.78949e-120
USF1	ENCFF360BTO	ENCFF273EYJ	AFF1	POLR2G	21340	2625	3942	838	484.899	2.43462e-48	2.63526e-43
USF1	ENCFF360BTO	ENCFF801YZV	AFF1	POLR2H	21340	2625	2319	837	285.257	2.94889e-154	3.19191e-149
USF1	ENCFF360BTO	ENCFF002CXW	AFF1	POLR3A	21340	2625	76	41	9.34864	1.64511e-14	1.78069e-09
USF1	ENCFF360BTO	ENCFF002CXT	AFF1	POLR3G	21340	2625	26	17	3.19822	4.39949e-08	0.00476205
USF1	ENCFF360BTO	ENCFF990CFV	AFF1	POU5F1	21340	2625	724	239	89.0581	1.1624e-39	1.25819e-34
USF1	ENCFF360BTO	ENCFF294HEI	AFF1	PRDM10	21340	2625	2839	1010	349.221	1.73026e-181	1.87285e-176
USF1	ENCFF360BTO	ENCFF785ACI	AFF1	PRPF4	21340	2625	968	190	119.072	5.07778e-10	5.49623e-05
USF1	ENCFF360BTO	ENCFF694BIA	AFF1	PTBP1	21340	2625	662	275	81.4316	1.25418e-63	1.35753e-58
USF1	ENCFF360BTO	ENCFF007DKB	AFF1	PTRF	21340	2625	319	129	39.2397	7.11653e-30	7.703e-25
USF1	ENCFF360BTO	ENCFF332DRG	AFF1	PTTG1	21340	2625	312	144	38.3786	4.97671e-39	5.38684e-34
USF1	ENCFF360BTO	ENCFF421KIV	AFF1	PYGO2	21340	2625	361	262	44.406	8.44045e-110	9.13603e-105
USF1	ENCFF360BTO	ENCFF002CXU	AFF1	RAD21	21340	2625	832	135	102.343	0.000302707	1
USF1	ENCFF360BTO	ENCFF096XMD	AFF1	RAD51	21340	2625	11159	1761	1372.65	1.25031e-24	1.35335e-19
USF1	ENCFF360BTO	ENCFF975IRM	AFF1	RB1	21340	2625	3802	1047	467.678	1.72806e-117	1.87047e-112
USF1	ENCFF360BTO	ENCFF379MPS	AFF1	RBBP5	21340	2625	2432	703	299.157	5.14523e-88	5.56925e-83
USF1	ENCFF360BTO	ENCFF120IDE	AFF1	RBFOX2	21340	2625	4491	1062	552.431	8.82702e-83	9.55445e-78
USF1	ENCFF360BTO	ENCFF682SIY	AFF1	RBM14	21340	2625	271	66	33.3353	1.98825e-07	0.021521
USF1	ENCFF360BTO	ENCFF971VJZ	AFF1	RBM15	21340	2625	48	11	5.9044	0.0207745	1
USF1	ENCFF360BTO	ENCFF861YKK	AFF1	RBM17	21340	2625	7	3	0.861059	0.0449774	1
USF1	ENCFF360BTO	ENCFF522JUV	AFF1	RBM22	21340	2625	979	236	120.425	4.46571e-21	4.83373e-16
USF1	ENCFF360BTO	ENCFF680WBN	AFF1	RBM25	21340	2625	2173	281	267.297	0.0168436	1
USF1	ENCFF360BTO	ENCFF782GWS	AFF1	RBM34	21340	2625	170	12	20.9114	0.0120934	1
USF1	ENCFF360BTO	ENCFF209JJD	AFF1	RBM39	21340	2625	404	241	49.6954	1.73137e-84	1.87406e-79
USF1	ENCFF360BTO	ENCFF484CKD	AFF1	RCOR1	21340	2625	1348	738	165.815	1.32116e-232	1.43004e-227
USF1	ENCFF360BTO	ENCFF580QGA	AFF1	RELA	21340	2625	1052	378	129.405	1.99986e-70	2.16466e-65
USF1	ENCFF360BTO	ENCFF237UAN_ENCFF010UHD	AFF1	RFX1	21340	2625	898	218	110.462	5.90735e-20	6.39418e-15
USF1	ENCFF360BTO	ENCFF716LRI	AFF1	RFX5	21340	2625	600	196	73.8051	2.43153e-32	2.63191e-27
USF1	ENCFF360BTO	ENCFF209HKW	AFF1	RLF	21340	2625	1586	768	195.091	8.21601e-211	8.89309e-206
USF1	ENCFF360BTO	ENCFF478MPX	AFF1	SAFB	21340	2625	861	126	105.91	0.00589936	1
USF1	ENCFF360BTO	ENCFF624NUZ	AFF1	SAFB2	21340	2625	6	1	0.738051	0.352821	1
USF1	ENCFF360BTO	ENCFF718NUA	AFF1	SAP30	21340	2625	1939	476	238.513	3.60003e-42	3.89671e-37
USF1	ENCFF360BTO	ENCFF294EHN	AFF1	SETDB1	21340	2625	927	256	114.029	1.38122e-30	1.49505e-25
USF1	ENCFF360BTO	ENCFF757ODD	AFF1	SFPQ	21340	2625	27	9	3.32123	0.00489254	1
USF1	ENCFF360BTO	ENCFF191MPD	AFF1	SIN3A	21340	2625	2547	714	313.302	5.9209e-84	6.40884e-79
USF1	ENCFF360BTO	ENCFF280GTU	AFF1	SIN3B	21340	2625	1798	535	221.169	1.95003e-71	2.11074e-66
USF1	ENCFF360BTO	ENCFF002CXZ	AFF1	SIRT6	21340	2625	960	564	118.088	7.67583e-192	8.30839e-187
USF1	ENCFF360BTO	ENCFF033EBX_ENCFF002CMM	AFF1	SIX5	21340	2625	1301	351	160.034	3.46199e-39	3.74729e-34
USF1	ENCFF360BTO	ENCFF481WGW	AFF1	SKIL	21340	2625	3749	1419	461.159	2.24244e-279	2.42724e-274
USF1	ENCFF360BTO	ENCFF315YAF	AFF1	SMAD1	21340	2625	1859	845	228.673	1.40327e-214	1.51892e-209
USF1	ENCFF360BTO	ENCFF011KRN	AFF1	SMAD2	21340	2625	47	22	5.7814	1.59634e-07	0.0172789
USF1	ENCFF360BTO	ENCFF178MOP	AFF1	SMAD5	21340	2625	3143	890	386.616	2.9156e-106	3.15587e-101
USF1	ENCFF360BTO	ENCFF995NIE	AFF1	SMARCA5	21340	2625	605	222	74.4201	1.39825e-43	1.51348e-38
USF1	ENCFF360BTO	ENCFF944GJH	AFF1	SMARCB1	21340	2625	375	206	46.1282	9.90009e-67	1.0716e-61
USF1	ENCFF360BTO	ENCFF114PTZ	AFF1	SMARCC2	21340	2625	2061	1116	253.52	0	0
USF1	ENCFF360BTO	ENCFF622RBW	AFF1	SMARCE1	21340	2625	3449	1609	424.256	0	0
USF1	ENCFF360BTO	ENCFF041YQC	AFF1	SMC3	21340	2625	1949	438	239.743	5.56197e-31	6.02033e-26
USF1	ENCFF360BTO	ENCFF494ZUY	AFF1	SNIP1	21340	2625	430	209	52.8936	3.2925e-59	3.56384e-54
USF1	ENCFF360BTO	ENCFF033KXY	AFF1	SNRNP70	21340	2625	59	22	7.2575	5.42818e-06	0.587551
USF1	ENCFF360BTO	ENCFF241TBP	AFF1	SOX6	21340	2625	5424	1990	667.198	0	0
USF1	ENCFF360BTO	ENCFF300XUA	AFF1	SP1	21340	2625	2919	651	359.062	5.68955e-44	6.15843e-39
USF1	ENCFF360BTO	ENCFF002CMJ	AFF1	SPI1	21340	2625	2135	681	262.623	1.18997e-102	1.28804e-97
USF1	ENCFF360BTO	ENCFF985TSH	AFF1	SREBF1	21340	2625	996	383	122.516	7.06425e-79	7.64641e-74
USF1	ENCFF360BTO	ENCFF798URE	AFF1	SRSF1	21340	2625	175	52	21.5265	1.14582e-08	0.00124024
USF1	ENCFF360BTO	ENCFF722XRW	AFF1	SRSF3	21340	2625	109	35	13.4079	4.17283e-07	0.0451671
USF1	ENCFF360BTO	ENCFF059WVE	AFF1	SRSF7	21340	2625	10	0	1.23008	0.292268	1
USF1	ENCFF360BTO	ENCFF137IBM	AFF1	SRSF9	21340	2625	0	0	0	1	1
USF1	ENCFF360BTO	ENCFF290HTJ	AFF1	STAT1_0	21340	2625	302	173	37.1485	7.92822e-59	8.58159e-54
USF1	ENCFF360BTO	ENCFF254MPF	AFF1	STAT1_1	21340	2625	287	180	35.3034	9.37497e-67	1.01476e-61
USF1	ENCFF360BTO	ENCFF498DOQ	AFF1	STAT1_2	21340	2625	189	88	23.2486	7.54866e-25	8.17075e-20
USF1	ENCFF360BTO	ENCFF648NYF	AFF1	STAT1_3	21340	2625	736	362	90.5342	2.14412e-102	2.32081e-97
USF1	ENCFF360BTO	ENCFF841YFF	AFF1	STAT2_0	21340	2625	441	265	54.2467	2.32784e-93	2.51968e-88
USF1	ENCFF360BTO	ENCFF714VIT	AFF1	STAT2_1	21340	2625	1040	605	127.929	1.42283e-203	1.54009e-198
USF1	ENCFF360BTO	ENCFF696KPD	AFF1	STAT5A	21340	2625	2267	1143	278.86	0	0
USF1	ENCFF360BTO	ENCFF484HCG	AFF1	SUPT5H	21340	2625	2675	804	329.048	2.93477e-108	3.17663e-103
USF1	ENCFF360BTO	ENCFF822FWM	AFF1	TAF1	21340	2625	3710	1184	456.361	7.02886e-177	7.60811e-172
USF1	ENCFF360BTO	ENCFF617CAZ	AFF1	TAF15	21340	2625	75	27	9.22563	1.02629e-06	0.111087
USF1	ENCFF360BTO	ENCFF034CQR	AFF1	TAF7	21340	2625	134	74	16.4831	2.41465e-25	2.61364e-20
USF1	ENCFF360BTO	ENCFF785HXY	AFF1	TAF9B	21340	2625	2840	1296	349.344	0	0
USF1	ENCFF360BTO	ENCFF284LRP_ENCFF482CEV	AFF1	TAL1	21340	2625	2069	955	254.504	7.38062e-247	7.98886e-242
USF1	ENCFF360BTO	ENCFF626MVT	AFF1	TBL1XR1	21340	2625	3291	1494	404.821	0	0
USF1	ENCFF360BTO	ENCFF380FJL	AFF1	TBP	21340	2625	4015	1232	493.879	3.35354e-171	3.62991e-166
USF1	ENCFF360BTO	ENCFF249EZR	AFF1	TCF7	21340	2625	1456	705	179.1	1.0756e-193	1.16424e-188
USF1	ENCFF360BTO	ENCFF312RFN	AFF1	TCF7L2	21340	2625	483	208	59.4131	6.06001e-51	6.55942e-46
USF1	ENCFF360BTO	ENCFF619BDC	AFF1	TEAD2	21340	2625	753	382	92.6254	8.43727e-112	9.13259e-107
USF1	ENCFF360BTO	ENCFF209MQX	AFF1	TEAD4	21340	2625	4551	1743	559.811	0	0
USF1	ENCFF360BTO	ENCFF701MXF	AFF1	TFDP1	21340	2625	3248	977	399.531	3.0592e-131	3.3113e-126
USF1	ENCFF360BTO	ENCFF641LJY	AFF1	THAP1	21340	2625	1510	404	185.743	5.59586e-44	6.05701e-39
USF1	ENCFF360BTO	ENCFF671BFH	AFF1	THRA	21340	2625	136	58	16.7291	2.11316e-15	2.28731e-10
USF1	ENCFF360BTO	ENCFF294VWT	AFF1	THRAP3	21340	2625	249	151	30.6291	1.4735e-54	1.59493e-49
USF1	ENCFF360BTO	ENCFF262BVP	AFF1	TOE1	21340	2625	6474	1839	796.357	2.25905e-218	2.44522e-213
USF1	ENCFF360BTO	ENCFF049CRW_ENCFF646VQW	AFF1	TRIM24	21340	2625	2246	1180	276.277	0	0
USF1	ENCFF360BTO	ENCFF561IZB	AFF1	TRIP13	21340	2625	339	134	41.6999	4.88114e-30	5.2834e-25
USF1	ENCFF360BTO	ENCFF036YVI	AFF1	TSC22D4	21340	2625	40	13	4.92034	0.00116085	1
USF1	ENCFF360BTO	ENCFF730URE	AFF1	U2AF1	21340	2625	634	97	77.9873	0.00471765	1
USF1	ENCFF360BTO	ENCFF398EQF	AFF1	U2AF2	21340	2625	1	1	0.123008	0.108771	1
USF1	ENCFF360BTO	ENCFF671DOL	AFF1	UBTF	21340	2625	2526	778	310.719	9.40078e-110	1.01755e-104
USF1	ENCFF360BTO	ENCFF334FMW	AFF1	USF1	21340	2625	21340	2625	2625	0.00778631	1
USF1	ENCFF360BTO	ENCFF150VTD	AFF1	USF2	21340	2625	3080	587	378.866	9.73808e-24	1.05406e-18
USF1	ENCFF360BTO	ENCFF186QUP	AFF1	VEZF1	21340	2625	5808	1664	714.433	2.37046e-201	2.56581e-196
USF1	ENCFF360BTO	ENCFF803LEC	AFF1	XRCC3	21340	2625	201	57	24.7247	1.1559e-08	0.00125116
USF1	ENCFF360BTO	ENCFF998KKJ	AFF1	XRCC5	21340	2625	2281	837	280.582	3.11765e-158	3.37458e-153
USF1	ENCFF360BTO	ENCFF706LIT	AFF1	YBX1	21340	2625	33	21	4.05928	2.02376e-09	0.000219054
USF1	ENCFF360BTO	ENCFF246HIU	AFF1	YBX3	21340	2625	268	171	32.9663	1.51033e-64	1.6348e-59
USF1	ENCFF360BTO	ENCFF926FUM_ENCFF328XKC	AFF1	YY1	21340	2625	2726	769	335.321	2.01491e-91	2.18096e-86
USF1	ENCFF360BTO	ENCFF253FON	AFF1	ZBED1	21340	2625	1361	696	167.414	1.10978e-203	1.20124e-198
USF1	ENCFF360BTO	ENCFF434QZL	AFF1	ZBTB11	21340	2625	1413	540	173.811	2.61531e-109	2.83083e-104
USF1	ENCFF360BTO	ENCFF561USY	AFF1	ZBTB2	21340	2625	2752	1168	338.519	1.21946e-270	1.31995e-265
USF1	ENCFF360BTO	ENCFF408FQC	AFF1	ZBTB33	21340	2625	1047	324	128.79	2.03832e-47	2.20629e-42
USF1	ENCFF360BTO	ENCFF417LEJ	AFF1	ZBTB40	21340	2625	2586	882	318.1	2.42389e-148	2.62364e-143
USF1	ENCFF360BTO	ENCFF706ISJ	AFF1	ZBTB7A	21340	2625	3453	836	424.748	7.90033e-70	8.5514e-65
USF1	ENCFF360BTO	ENCFF589EVD	AFF1	ZBTB8A	21340	2625	62	46	7.62652	3.42213e-21	3.70415e-16
USF1	ENCFF360BTO	ENCFF522JRK	AFF1	ZC3H11A	21340	2625	667	320	82.0466	3.47935e-88	3.76609e-83
USF1	ENCFF360BTO	ENCFF809OEX	AFF1	ZC3H8	21340	2625	1653	991	203.333	0	0
USF1	ENCFF360BTO	ENCFF521CRG	AFF1	ZFP36	21340	2625	1547	590	190.294	7.30629e-119	7.9084e-114
USF1	ENCFF360BTO	ENCFF396DNK	AFF1	ZFP91	21340	2625	1174	449	144.412	2.2844e-91	2.47265e-86
USF1	ENCFF360BTO	ENCFF433RKB	AFF1	ZFX	21340	2625	2723	681	334.952	4.08279e-62	4.41925e-57
USF1	ENCFF360BTO	ENCFF195ODE	AFF1	ZHX1	21340	2625	875	356	107.632	1.75897e-79	1.90393e-74
USF1	ENCFF360BTO	ENCFF163VUK	AFF1	ZKSCAN1	21340	2625	2193	878	269.757	1.95909e-188	2.12053e-183
USF1	ENCFF360BTO	ENCFF529FWJ	AFF1	ZKSCAN8	21340	2625	1132	621	139.246	1.60665e-196	1.73906e-191
USF1	ENCFF360BTO	ENCFF597DIY	AFF1	ZMIZ1	21340	2625	203	86	24.9707	8.91489e-22	9.64957e-17
USF1	ENCFF360BTO	ENCFF511QHY	AFF1	ZMYM3	21340	2625	548	156	67.4086	1.35218e-20	1.46362e-15
USF1	ENCFF360BTO	ENCFF114IWY	AFF1	ZNF143	21340	2625	3702	901	455.377	4.37049e-76	4.73066e-71
USF1	ENCFF360BTO	ENCFF116DIO	AFF1	ZNF148	21340	2625	2567	895	315.763	5.3803e-156	5.82369e-151
USF1	ENCFF360BTO	ENCFF721LDD	AFF1	ZNF175	21340	2625	2480	1067	305.061	6.05022e-252	6.54882e-247
USF1	ENCFF360BTO	ENCFF853TZC	AFF1	ZNF197	21340	2625	1614	804	198.536	5.42385e-228	5.87083e-223
USF1	ENCFF360BTO	ENCFF891MVM	AFF1	ZNF263	21340	2625	315	91	38.7477	3.7279e-13	4.03512e-08
USF1	ENCFF360BTO	ENCFF344QKL	AFF1	ZNF274	21340	2625	423	278	52.0326	1.5676e-106	1.69679e-101
USF1	ENCFF360BTO	ENCFF386WKY	AFF1	ZNF280A	21340	2625	328	55	40.3468	0.00493653	1
USF1	ENCFF360BTO	ENCFF581ZZT	AFF1	ZNF282	21340	2625	2331	1008	286.733	9.77994e-240	1.05859e-234
USF1	ENCFF360BTO	ENCFF921WMN	AFF1	ZNF318	21340	2625	2203	1238	270.988	0	0
USF1	ENCFF360BTO	ENCFF744SVC	AFF1	ZNF354B	21340	2625	958	225	117.842	5.81132e-19	6.29023e-14
USF1	ENCFF360BTO	ENCFF706SJZ	AFF1	ZNF384	21340	2625	1958	697	240.851	4.23899e-126	4.58833e-121
USF1	ENCFF360BTO	ENCFF388YOB	AFF1	ZNF395	21340	2625	3486	1302	428.807	1.77127e-251	1.91724e-246
USF1	ENCFF360BTO	ENCFF834WGJ	AFF1	ZNF507	21340	2625	27	6	3.32123	0.0673083	1
USF1	ENCFF360BTO	ENCFF447QUG	AFF1	ZNF512	21340	2625	123	33	15.13	2.6616e-05	1
USF1	ENCFF360BTO	ENCFF815TTY	AFF1	ZNF584	21340	2625	1849	867	227.443	1.07996e-228	1.16896e-223
USF1	ENCFF360BTO	ENCFF602AXP	AFF1	ZNF589	21340	2625	2751	1173	338.396	1.81793e-273	1.96774e-268
USF1	ENCFF360BTO	ENCFF273TYA	AFF1	ZNF592	21340	2625	4285	1272	527.091	7.75306e-166	8.39198e-161
USF1	ENCFF360BTO	ENCFF173NRW	AFF1	ZNF644	21340	2625	1885	921	231.871	5.15681e-255	5.58178e-250
USF1	ENCFF360BTO	ENCFF248AOD	AFF1	ZNF766	21340	2625	3219	1288	395.964	4.58457e-275	4.96239e-270
USF1	ENCFF360BTO	ENCFF654BMD	AFF1	ZNF83	21340	2625	1635	812	201.119	1.96102e-229	2.12262e-224
USF1	ENCFF360BTO	ENCFF996IVU	AFF1	ZNF830	21340	2625	336	167	41.3308	6.17869e-49	6.68787e-44
USF1	ENCFF360BTO	ENCFF253NXR	AFF1	ZSCAN29	21340	2625	1466	774	180.33	1.97577e-234	2.13859e-229
USF1	ENCFF360BTO	ENCFF588OLK	AFF1	ZZZ3	21340	2625	409	214	50.3104	9.36073e-66	1.01322e-60
USF1	ENCFF836VRV	ENCFF396GUH	AGO1	ADNP	21340	840	851	15	33.4977	0.000162506	1
USF1	ENCFF836VRV	ENCFF360BTO	AGO1	AFF1	21340	840	2625	160	103.327	5.32635e-08	0.00576529
USF1	ENCFF836VRV	ENCFF836VRV	AGO1	AGO1	21340	840	840	840	33.0647	0	0
USF1	ENCFF836VRV	ENCFF010MMQ	AGO1	ARHGAP35	21340	840	281	30	11.0609	1.22006e-06	0.13206
USF1	ENCFF836VRV	ENCFF225MPC	AGO1	ARID1B	21340	840	4306	144	169.496	0.0044003	1
USF1	ENCFF836VRV	ENCFF332ICQ	AGO1	ARID2	21340	840	624	64	24.5623	1.60897e-11	1.74156e-06
USF1	ENCFF836VRV	ENCFF835KAT	AGO1	ARID3A	21340	840	1634	70	64.3187	0.0373203	1
USF1	ENCFF836VRV	ENCFF235ZZP	AGO1	ASH1L	21340	840	1414	125	55.6589	5.55488e-16	6.01266e-11
USF1	ENCFF836VRV	ENCFF002CVM	AGO1	ATF1	21340	840	2982	204	117.38	1.25029e-13	1.35333e-08
USF1	ENCFF836VRV	ENCFF968KBN	AGO1	ATF2	21340	840	2271	122	89.3927	0.000174403	1
USF1	ENCFF836VRV	ENCFF958KNK	AGO1	ATF3	21340	840	4149	149	163.316	0.0171099	1
USF1	ENCFF836VRV	ENCFF710IEF	AGO1	ATF4	21340	840	1719	67	67.6645	0.0485189	1
USF1	ENCFF836VRV	ENCFF868QLL	AGO1	ATF7	21340	840	6506	580	256.094	9.39694e-68	1.01713e-62
USF1	ENCFF836VRV	ENCFF423EMU	AGO1	BACH1	21340	840	600	48	23.6176	3.66795e-06	0.397022
USF1	ENCFF836VRV	ENCFF057ZUY	AGO1	BCOR	21340	840	2467	192	97.1078	6.748e-18	7.3041e-13
USF1	ENCFF836VRV	ENCFF002CVP	AGO1	BDP1	21340	840	40	3	1.57451	0.134736	1
USF1	ENCFF836VRV	ENCFF179NDS	AGO1	BHLHE40	21340	840	8328	586	327.813	3.27244e-38	3.54212e-33
USF1	ENCFF836VRV	ENCFF048OIZ	AGO1	BMI1	21340	840	396	52	15.5876	2.22994e-13	2.41371e-08
USF1	ENCFF836VRV	ENCFF549GMO	AGO1	BRCA1	21340	840	3	0	0.118088	0.888618	1
USF1	ENCFF836VRV	ENCFF714XHL	AGO1	BRD4	21340	840	725	126	28.538	4.11395e-41	4.45298e-36
USF1	ENCFF836VRV	ENCFF666LZV	AGO1	BRD9	21340	840	1733	103	68.2156	1.85606e-05	1
USF1	ENCFF836VRV	ENCFF002CVR	AGO1	BRF1	21340	840	21	2	0.826617	0.14948	1
USF1	ENCFF836VRV	ENCFF002CVS	AGO1	BRF2	21340	840	32	4	1.25961	0.0297638	1
USF1	ENCFF836VRV	ENCFF996ZGL	AGO1	C11orf30	21340	840	3356	317	132.101	1.38824e-42	1.50264e-37
USF1	ENCFF836VRV	ENCFF642BNC	AGO1	CBFA2T2	21340	840	6385	253	251.331	0.0249347	1
USF1	ENCFF836VRV	ENCFF993GXU	AGO1	CBFA2T3	21340	840	4253	195	167.41	0.00329977	1
USF1	ENCFF836VRV	ENCFF484DKT	AGO1	CBX1	21340	840	2400	393	94.4705	4.45088e-116	4.81768e-111
USF1	ENCFF836VRV	ENCFF455TDM	AGO1	CBX3	21340	840	4821	395	189.768	4.7388e-39	5.12933e-34
USF1	ENCFF836VRV	ENCFF062ARS	AGO1	CBX5	21340	840	1341	124	52.7854	3.08622e-17	3.34056e-12
USF1	ENCFF836VRV	ENCFF456PQY	AGO1	CBX8	21340	840	16	0	0.629803	0.532697	1
USF1	ENCFF836VRV	ENCFF874QUM	AGO1	CC2D1A	21340	840	2895	138	113.955	0.00315656	1
USF1	ENCFF836VRV	ENCFF583GKE	AGO1	CCAR2	21340	840	140	10	5.51078	0.0287783	1
USF1	ENCFF836VRV	ENCFF002CVU	AGO1	CCNT2	21340	840	4088	602	160.915	6.69139e-156	7.24282e-151
USF1	ENCFF836VRV	ENCFF643TEZ	AGO1	CDC5L	21340	840	503	53	19.7994	3.11093e-10	3.3673e-05
USF1	ENCFF836VRV	ENCFF813LOW_ENCFF429XKT	AGO1	CEBPB	21340	840	1777	61	69.9475	0.0280405	1
USF1	ENCFF836VRV	ENCFF925MHB	AGO1	CEBPZ	21340	840	296	51	11.6514	1.36282e-17	1.47513e-12
USF1	ENCFF836VRV	ENCFF859FVX	AGO1	CHAMP1	21340	840	1915	102	75.3796	0.000575461	1
USF1	ENCFF836VRV	ENCFF684MLP	AGO1	COPS2	21340	840	6	1	0.236176	0.186495	1
USF1	ENCFF836VRV	ENCFF665FHC	AGO1	CREB3	21340	840	1785	134	70.2624	4.43424e-12	4.79966e-07
USF1	ENCFF836VRV	ENCFF582YPB	AGO1	CREB3L1	21340	840	4147	494	163.237	2.15723e-96	2.33501e-91
USF1	ENCFF836VRV	ENCFF948TXN	AGO1	CREM	21340	840	6817	595	268.336	2.03276e-66	2.20028e-61
USF1	ENCFF836VRV	ENCFF117EWO	AGO1	CSDE1	21340	840	877	123	34.5211	1.28123e-31	1.38682e-26
USF1	ENCFF836VRV	ENCFF152VMJ	AGO1	CTBP1	21340	840	6014	582	236.727	6.24823e-80	6.76315e-75
USF1	ENCFF836VRV	ENCFF002DDJ_ENCFF002DBD	AGO1	CTCF	21340	840	2071	187	81.5201	7.0191e-24	7.59755e-19
USF1	ENCFF836VRV	ENCFF962FQM	AGO1	CTCFL	21340	840	1492	251	58.7291	3.69209e-77	3.99636e-72
USF1	ENCFF836VRV	ENCFF517YCC	AGO1	CUX1	21340	840	790	35	31.0965	0.053166	1
USF1	ENCFF836VRV	ENCFF526HLP	AGO1	DACH1	21340	840	2344	184	92.2662	1.40974e-17	1.52592e-12
USF1	ENCFF836VRV	ENCFF338HQY	AGO1	DDX20	21340	840	1832	142	72.1125	1.22689e-13	1.328e-08
USF1	ENCFF836VRV	ENCFF786WZD	AGO1	DEAF1	21340	840	714	100	28.105	5.04049e-26	5.45587e-21
USF1	ENCFF836VRV	ENCFF408SNO	AGO1	DIDO1	21340	840	1812	220	71.3252	2.39144e-45	2.58852e-40
USF1	ENCFF836VRV	ENCFF034PQD	AGO1	DNMT1	21340	840	265	23	10.4311	0.000301257	1
USF1	ENCFF836VRV	ENCFF774QKS_ENCFF823SYE	AGO1	DPF2	21340	840	2549	76	100.336	0.00181957	1
USF1	ENCFF836VRV	ENCFF106DAY	AGO1	E2F1	21340	840	3744	296	147.374	1.83148e-27	1.98241e-22
USF1	ENCFF836VRV	ENCFF225TLP	AGO1	E2F4	21340	840	2817	451	110.885	1.53976e-129	1.66665e-124
USF1	ENCFF836VRV	ENCFF356ASJ	AGO1	E2F5	21340	840	2921	263	114.978	1.4774e-32	1.59915e-27
USF1	ENCFF836VRV	ENCFF417DTI_ENCFF917COW	AGO1	E2F6	21340	840	4243	508	167.016	8.27284e-100	8.95461e-95
USF1	ENCFF836VRV	ENCFF310AGG	AGO1	E2F7	21340	840	770	103	30.3093	2.77569e-25	3.00444e-20
USF1	ENCFF836VRV	ENCFF925DJG	AGO1	E2F8	21340	840	2681	382	105.531	9.16583e-96	9.92118e-91
USF1	ENCFF836VRV	ENCFF083YCQ	AGO1	E4F1	21340	840	4710	390	185.398	1.61706e-39	1.75032e-34
USF1	ENCFF836VRV	ENCFF806BDC	AGO1	EHMT2	21340	840	2037	43	80.1818	1.86894e-06	0.202296
USF1	ENCFF836VRV	ENCFF502KHR	AGO1	ELF4	21340	840	3305	287	130.094	7.84943e-33	8.4963e-28
USF1	ENCFF836VRV	ENCFF019PEL	AGO1	ELK1	21340	840	1057	203	41.6064	6.41359e-72	6.94213e-67
USF1	ENCFF836VRV	ENCFF549TYR	AGO1	EP300	21340	840	4538	328	178.628	4.4371e-24	4.80276e-19
USF1	ENCFF836VRV	ENCFF925ANU	AGO1	EP400	21340	840	5406	512	212.795	9.10248e-68	9.85262e-63
USF1	ENCFF836VRV	ENCFF213EPU	AGO1	ESRRA	21340	840	4604	513	181.226	3.23745e-90	3.50425e-85
USF1	ENCFF836VRV	ENCFF076YZO	AGO1	ETS1	21340	840	2825	479	111.2	1.57442e-146	1.70417e-141
USF1	ENCFF836VRV	ENCFF772HOY	AGO1	ETS2	21340	840	139	33	5.47142	1.10255e-15	1.19341e-10
USF1	ENCFF836VRV	ENCFF404YMX	AGO1	ETV1	21340	840	3504	313	137.927	9.79612e-38	1.06034e-32
USF1	ENCFF836VRV	ENCFF545VNY	AGO1	ETV6	21340	840	1248	147	49.1246	1.1197e-29	1.21198e-24
USF1	ENCFF836VRV	ENCFF820EVZ	AGO1	EWSR1	21340	840	54	15	2.12559	7.45675e-09	0.000807126
USF1	ENCFF836VRV	ENCFF883WYX	AGO1	FIP1L1	21340	840	1587	482	62.4686	5.49283e-248	5.94549e-243
USF1	ENCFF836VRV	ENCFF002CVW	AGO1	FOS	21340	840	2268	135	89.2746	1.40273e-06	0.151833
USF1	ENCFF836VRV	ENCFF473GCH	AGO1	FOSL1	21340	840	1457	77	57.3515	0.00218065	1
USF1	ENCFF836VRV	ENCFF809YFY	AGO1	FOXA1	21340	840	117	4	4.60544	0.187394	1
USF1	ENCFF836VRV	ENCFF452SPE	AGO1	FOXJ2	21340	840	2245	169	88.3693	8.2469e-15	8.92653e-10
USF1	ENCFF836VRV	ENCFF699ZII	AGO1	FOXM1	21340	840	2781	132	109.468	0.0039445	1
USF1	ENCFF836VRV	ENCFF142CPK	AGO1	FUS	21340	840	494	185	19.4452	2.34473e-111	2.53796e-106
USF1	ENCFF836VRV	ENCFF833FCO	AGO1	GABPA	21340	840	3576	440	140.761	2.81847e-90	3.05073e-85
USF1	ENCFF836VRV	ENCFF517KRT	AGO1	GABPB1	21340	840	4529	470	178.274	1.21593e-73	1.31614e-68
USF1	ENCFF836VRV	ENCFF632NQI	AGO1	GATA1	21340	840	1888	64	74.3168	0.0234842	1
USF1	ENCFF836VRV	ENCFF732HOE	AGO1	GATA2	21340	840	1766	35	69.5145	1.85625e-06	0.200923
USF1	ENCFF836VRV	ENCFF253FZN	AGO1	GATAD2A	21340	840	2165	226	85.2202	6.88218e-37	7.44934e-32
USF1	ENCFF836VRV	ENCFF549KOD	AGO1	GATAD2B	21340	840	1970	238	77.5445	1.53195e-48	1.6582e-43
USF1	ENCFF836VRV	ENCFF126BCK	AGO1	GMEB1	21340	840	4513	539	177.644	2.24513e-105	2.43015e-100
USF1	ENCFF836VRV	ENCFF167HYX	AGO1	GTF2A2	21340	840	461	87	18.1462	2.04055e-31	2.20871e-26
USF1	ENCFF836VRV	ENCFF002CWR	AGO1	GTF2B	21340	840	683	100	26.8847	2.01682e-27	2.18302e-22
USF1	ENCFF836VRV	ENCFF778RMG	AGO1	GTF2E2	21340	840	1735	236	68.2943	1.43035e-56	1.54822e-51
USF1	ENCFF836VRV	ENCFF002CYL	AGO1	GTF3C2	21340	840	127	12	4.99906	0.00342974	1
USF1	ENCFF836VRV	ENCFF474NLG	AGO1	HCFC1	21340	840	3776	488	148.634	4.85014e-107	5.24984e-102
USF1	ENCFF836VRV	ENCFF580DYE	AGO1	HDAC3	21340	840	1674	64	65.8932	0.0484539	1
USF1	ENCFF836VRV	ENCFF998HOR	AGO1	HDAC6	21340	840	194	59	7.63636	4.28406e-32	4.63711e-27
USF1	ENCFF836VRV	ENCFF939ZFS	AGO1	HDAC8	21340	840	1230	205	48.4161	9.15749e-63	9.91216e-58
USF1	ENCFF836VRV	ENCFF676NPW	AGO1	HES1	21340	840	2153	127	84.7479	3.8715e-06	0.419055
USF1	ENCFF836VRV	ENCFF265LKN	AGO1	HINFP	21340	840	777	71	30.5848	1.81317e-10	1.96259e-05
USF1	ENCFF836VRV	ENCFF396NSO	AGO1	HLTF	21340	840	1316	141	51.8013	8.84492e-25	9.57383e-20
USF1	ENCFF836VRV	ENCFF558DSF	AGO1	HMBOX1	21340	840	2210	73	86.9916	0.0141761	1
USF1	ENCFF836VRV	ENCFF002CWT	AGO1	HMGN3	21340	840	3173	561	124.898	4.19065e-179	4.53601e-174
USF1	ENCFF836VRV	ENCFF292JRY	AGO1	HNRNPH1	21340	840	41	27	1.61387	7.49165e-24	8.10904e-19
USF1	ENCFF836VRV	ENCFF777CWV	AGO1	HNRNPK	21340	840	838	220	32.9859	2.22881e-102	2.41249e-97
USF1	ENCFF836VRV	ENCFF010STZ	AGO1	HNRNPL	21340	840	1054	267	41.4883	2.714e-120	2.93766e-115
USF1	ENCFF836VRV	ENCFF122QSN	AGO1	HNRNPLL	21340	840	2359	395	92.8566	1.41885e-119	1.53578e-114
USF1	ENCFF836VRV	ENCFF768TJI	AGO1	HNRNPUL1	21340	840	133	20	5.23524	5.23565e-07	0.0566711
USF1	ENCFF836VRV	ENCFF835YLR	AGO1	ID3	21340	840	3005	359	118.285	5.85094e-71	6.33311e-66
USF1	ENCFF836VRV	ENCFF415YPX	AGO1	ILF3	21340	840	624	126	24.5623	1.3537e-47	1.46526e-42
USF1	ENCFF836VRV	ENCFF176NOI	AGO1	ILK	21340	840	123	3	4.84161	0.149325	1
USF1	ENCFF836VRV	ENCFF388AJH	AGO1	IRF1	21340	840	794	55	31.254	3.48885e-05	1
USF1	ENCFF836VRV	ENCFF284VUQ	AGO1	IRF1_0	21340	840	3588	455	141.233	2.31863e-97	2.50971e-92
USF1	ENCFF836VRV	ENCFF909LKK	AGO1	IRF1_1	21340	840	2009	268	79.0797	2.37144e-62	2.56687e-57
USF1	ENCFF836VRV	ENCFF908UIY	AGO1	IRF1_2	21340	840	2301	289	90.5736	8.31368e-62	8.99881e-57
USF1	ENCFF836VRV	ENCFF730RUF	AGO1	IRF1_3	21340	840	169	3	6.6523	0.0633444	1
USF1	ENCFF836VRV	ENCFF384YDT	AGO1	IRF2	21340	840	1794	228	70.6167	5.17859e-50	5.60536e-45
USF1	ENCFF836VRV	ENCFF196DHR	AGO1	IRF9	21340	840	915	48	36.0169	0.00947218	1
USF1	ENCFF836VRV	ENCFF629BFI	AGO1	JUN	21340	840	4694	430	184.769	1.11009e-53	1.20158e-48
USF1	ENCFF836VRV	ENCFF417QAJ	AGO1	JUN_0	21340	840	1579	51	62.1537	0.0191939	1
USF1	ENCFF836VRV	ENCFF573GQX	AGO1	JUN_1	21340	840	1033	24	40.6617	0.00147435	1
USF1	ENCFF836VRV	ENCFF192BTP	AGO1	JUN_2	21340	840	1073	20	42.2362	6.09016e-05	1
USF1	ENCFF836VRV	ENCFF077UYM	AGO1	JUN_3	21340	840	1960	170	77.1509	3.02672e-20	3.27615e-15
USF1	ENCFF836VRV	ENCFF426DUB	AGO1	JUNB	21340	840	1030	77	40.5436	1.09706e-07	0.0118747
USF1	ENCFF836VRV	ENCFF337DKJ	AGO1	JUND	21340	840	6767	508	266.367	5.66532e-40	6.1322e-35
USF1	ENCFF836VRV	ENCFF772QPO	AGO1	KAT8	21340	840	234	22	9.21087	0.000145753	1
USF1	ENCFF836VRV	ENCFF838COI_ENCFF738WCE	AGO1	KDM1A	21340	840	1944	32	76.5211	4.24755e-09	0.000459759
USF1	ENCFF836VRV	ENCFF042RAK	AGO1	KDM4B	21340	840	1887	354	74.2774	5.55168e-121	6.00919e-116
USF1	ENCFF836VRV	ENCFF368TYM	AGO1	KDM5B	21340	840	2894	454	113.916	2.26237e-127	2.44881e-122
USF1	ENCFF836VRV	ENCFF962VSZ	AGO1	KHSRP	21340	840	997	91	39.2446	7.23248e-13	7.82851e-08
USF1	ENCFF836VRV	ENCFF717TWA	AGO1	KLF1	21340	840	1997	323	78.6073	1.76485e-94	1.91029e-89
USF1	ENCFF836VRV	ENCFF802XZN	AGO1	KLF13	21340	840	2389	379	94.0375	4.42555e-108	4.79026e-103
USF1	ENCFF836VRV	ENCFF844HBQ	AGO1	KLF16	21340	840	2466	161	97.0684	7.63817e-10	8.26763e-05
USF1	ENCFF836VRV	ENCFF314ULQ	AGO1	L3MBTL2	21340	840	8633	601	339.818	6.55981e-38	7.1004e-33
USF1	ENCFF836VRV	ENCFF511OXK	AGO1	LARP7	21340	840	527	66	20.7441	1.47966e-15	1.6016e-10
USF1	ENCFF836VRV	ENCFF659WAF	AGO1	LEF1	21340	840	3573	206	140.643	4.82676e-08	0.00522453
USF1	ENCFF836VRV	ENCFF308IXJ	AGO1	MAFF	21340	840	1465	44	57.6664	0.0102757	1
USF1	ENCFF836VRV	ENCFF927JBT	AGO1	MAFG	21340	840	1850	29	72.821	2.71111e-09	0.000293453
USF1	ENCFF836VRV	ENCFF812QPN	AGO1	MAFK	21340	840	2108	119	82.9766	3.74303e-05	1
USF1	ENCFF836VRV	ENCFF799HIG_ENCFF422NGZ	AGO1	MAX	21340	840	8727	685	343.518	1.45963e-59	1.57992e-54
USF1	ENCFF836VRV	ENCFF470MLY	AGO1	MBD2	21340	840	3627	445	142.769	6.68871e-91	7.23992e-86
USF1	ENCFF836VRV	ENCFF226CZE	AGO1	MCM2	21340	840	85	9	3.34583	0.00510148	1
USF1	ENCFF836VRV	ENCFF679ITJ	AGO1	MCM3	21340	840	37	2	1.45642	0.247188	1
USF1	ENCFF836VRV	ENCFF920RYJ	AGO1	MCM5	21340	840	6	1	0.236176	0.186495	1
USF1	ENCFF836VRV	ENCFF577UJR	AGO1	MEF2A	21340	840	234	13	9.21087	0.0551313	1
USF1	ENCFF836VRV	ENCFF257RYT	AGO1	MEF2D	21340	840	1956	100	76.9934	0.001728	1
USF1	ENCFF836VRV	ENCFF613RNG	AGO1	MEIS2	21340	840	5157	339	202.993	7.96716e-19	8.62373e-14
USF1	ENCFF836VRV	ENCFF670ZCR	AGO1	MGA	21340	840	6099	388	240.073	4.53739e-19	4.91132e-14
USF1	ENCFF836VRV	ENCFF365NKO	AGO1	MIER1	21340	840	709	64	27.9082	2.00917e-09	0.000217475
USF1	ENCFF836VRV	ENCFF497XOD	AGO1	MITF	21340	840	10704	328	421.338	3.01216e-07	0.0326039
USF1	ENCFF836VRV	ENCFF973OME_ENCFF059ONJ	AGO1	MNT	21340	840	5627	562	221.494	7.03734e-82	7.61729e-77
USF1	ENCFF836VRV	ENCFF769GYG	AGO1	MTA1	21340	840	2692	213	105.964	2.16639e-20	2.34492e-15
USF1	ENCFF836VRV	ENCFF350YXB	AGO1	MTA3	21340	840	4655	541	183.233	1.72212e-101	1.86405e-96
USF1	ENCFF836VRV	ENCFF970LCB	AGO1	MXI1	21340	840	2931	391	115.372	5.60628e-90	6.0683e-85
USF1	ENCFF836VRV	ENCFF877ANE	AGO1	MYBL2	21340	840	717	26	28.2231	0.0712801	1
USF1	ENCFF836VRV	ENCFF465JKF	AGO1	MYC	21340	840	7373	655	290.221	1.15791e-75	1.25333e-70
USF1	ENCFF836VRV	ENCFF099SDW	AGO1	MYC_0	21340	840	6030	569	237.357	1.58105e-74	1.71134e-69
USF1	ENCFF836VRV	ENCFF634AYU	AGO1	MYC_1	21340	840	3403	364	133.951	1.5736e-60	1.70328e-55
USF1	ENCFF836VRV	ENCFF676YJE	AGO1	MYC_2	21340	840	8146	677	320.649	1.66082e-67	1.79769e-62
USF1	ENCFF836VRV	ENCFF387LTN	AGO1	MYC_3	21340	840	4355	452	171.425	6.36892e-71	6.89378e-66
USF1	ENCFF836VRV	ENCFF583DZD	AGO1	MYNN	21340	840	2666	285	104.941	8.13869e-48	8.8094e-43
USF1	ENCFF836VRV	ENCFF074EZL	AGO1	NBN	21340	840	3287	291	129.385	1.32681e-34	1.43616e-29
USF1	ENCFF836VRV	ENCFF495CSO	AGO1	NCOA4	21340	840	274	11	10.7854	0.119125	1
USF1	ENCFF836VRV	ENCFF322DSX	AGO1	NCOA6	21340	840	593	77	23.3421	1.11556e-18	1.2075e-13
USF1	ENCFF836VRV	ENCFF165BCW_ENCFF366UBB	AGO1	NCOR1	21340	840	2659	139	104.665	0.000206087	1
USF1	ENCFF836VRV	ENCFF002CXG	AGO1	NELFE	21340	840	91	27	3.58201	2.33766e-15	2.5303e-10
USF1	ENCFF836VRV	ENCFF581YKY	AGO1	NEUROD1	21340	840	3525	418	138.754	2.35367e-81	2.54764e-76
USF1	ENCFF836VRV	ENCFF495MHZ	AGO1	NFE2	21340	840	3139	184	123.56	7.8707e-08	0.00851933
USF1	ENCFF836VRV	ENCFF175IUO	AGO1	NFE2L1	21340	840	378	3	14.8791	0.000189525	1
USF1	ENCFF836VRV	ENCFF370ENX	AGO1	NFIC	21340	840	3747	301	147.492	6.02548e-29	6.52204e-24
USF1	ENCFF836VRV	ENCFF157UUF	AGO1	NFRKB	21340	840	2002	193	78.8041	9.41821e-28	1.01944e-22
USF1	ENCFF836VRV	ENCFF986MHU	AGO1	NFXL1	21340	840	197	12	7.75445	0.0423215	1
USF1	ENCFF836VRV	ENCFF012VES	AGO1	NFYA	21340	840	1411	107	55.5408	2.90903e-10	3.14876e-05
USF1	ENCFF836VRV	ENCFF113PMT	AGO1	NFYB	21340	840	2748	137	108.169	0.000988013	1
USF1	ENCFF836VRV	ENCFF906PGD	AGO1	NKRF	21340	840	2588	329	101.871	2.97808e-71	3.2235e-66
USF1	ENCFF836VRV	ENCFF776YPS	AGO1	NONO	21340	840	2200	345	86.5979	2.799e-97	3.02966e-92
USF1	ENCFF836VRV	ENCFF954NAJ	AGO1	NR0B1	21340	840	4	1	0.157451	0.134513	1
USF1	ENCFF836VRV	ENCFF664ZGR	AGO1	NR2C1	21340	840	2764	236	108.799	1.96329e-26	2.12508e-21
USF1	ENCFF836VRV	ENCFF594LCH	AGO1	NR2C2	21340	840	141	22	5.55014	8.19456e-08	0.00886987
USF1	ENCFF836VRV	ENCFF175IIE	AGO1	NR2F1	21340	840	3784	219	148.948	1.55291e-08	0.00168088
USF1	ENCFF836VRV	ENCFF255EOB	AGO1	NR2F2	21340	840	3197	218	125.843	2.71562e-14	2.93942e-09
USF1	ENCFF836VRV	ENCFF712AXK	AGO1	NR2F6	21340	840	2438	92	95.9663	0.0382407	1
USF1	ENCFF836VRV	ENCFF859NPS	AGO1	NR4A1	21340	840	2527	271	99.4695	8.28641e-46	8.9693e-41
USF1	ENCFF836VRV	ENCFF144PPR_ENCFF493ABN	AGO1	NRF1	21340	840	3119	407	122.772	7.82418e-91	8.46898e-86
USF1	ENCFF836VRV	ENCFF289BUU	AGO1	NUFIP1	21340	840	707	77	27.8294	9.52241e-15	1.03071e-09
USF1	ENCFF836VRV	ENCFF168HAG	AGO1	PBX2	21340	840	2941	79	115.766	6.23405e-05	1
USF1	ENCFF836VRV	ENCFF941RVL	AGO1	PCBP1	21340	840	1231	345	48.4555	1.03577e-167	1.12113e-162
USF1	ENCFF836VRV	ENCFF881XQF	AGO1	PCBP2	21340	840	92	25	3.62137	1.61596e-13	1.74913e-08
USF1	ENCFF836VRV	ENCFF462FRU	AGO1	PHB2	21340	840	872	23	34.3243	0.00998836	1
USF1	ENCFF836VRV	ENCFF948YVM	AGO1	PHF20	21340	840	2324	372	91.4789	3.26391e-107	3.53289e-102
USF1	ENCFF836VRV	ENCFF134CUM	AGO1	PHF21A	21340	840	1606	184	63.2165	3.55002e-35	3.84258e-30
USF1	ENCFF836VRV	ENCFF626KTJ	AGO1	PHF8	21340	840	2736	428	107.696	8.22798e-120	8.90604e-115
USF1	ENCFF836VRV	ENCFF544XKC	AGO1	PKNOX1	21340	840	5241	297	206.3	5.65597e-10	6.12208e-05
USF1	ENCFF836VRV	ENCFF881QBT	AGO1	PML	21340	840	3412	377	134.306	5.29934e-66	5.73606e-61
USF1	ENCFF836VRV	ENCFF662YQK	AGO1	POLR2A_0	21340	840	3075	468	121.04	1.21498e-126	1.31511e-121
USF1	ENCFF836VRV	ENCFF853ZMA	AGO1	POLR2A_1	21340	840	3460	516	136.195	4.91554e-136	5.32063e-131
USF1	ENCFF836VRV	ENCFF206YXX	AGO1	POLR2A_2	21340	840	3024	449	119.033	4.93585e-118	5.34261e-113
USF1	ENCFF836VRV	ENCFF270QAB	AGO1	POLR2A_3	21340	840	3513	513	138.281	8.04129e-132	8.70397e-127
USF1	ENCFF836VRV	ENCFF296CNQ	AGO1	POLR2AphosphoS2	21340	840	1043	249	41.0553	6.1262e-107	6.63106e-102
USF1	ENCFF836VRV	ENCFF542DOG	AGO1	POLR2AphosphoS5	21340	840	4463	496	175.676	6.11338e-87	6.61718e-82
USF1	ENCFF836VRV	ENCFF872JJJ	AGO1	POLR2B	21340	840	2255	371	88.7629	2.79436e-110	3.02464e-105
USF1	ENCFF836VRV	ENCFF273EYJ	AGO1	POLR2G	21340	840	3942	688	155.168	3.96958e-216	4.29672e-211
USF1	ENCFF836VRV	ENCFF801YZV	AGO1	POLR2H	21340	840	2319	317	91.2821	9.65518e-76	1.04509e-70
USF1	ENCFF836VRV	ENCFF002CXW	AGO1	POLR3A	21340	840	76	5	2.99157	0.100251	1
USF1	ENCFF836VRV	ENCFF002CXT	AGO1	POLR3G	21340	840	26	0	1.02343	0.35936	1
USF1	ENCFF836VRV	ENCFF990CFV	AGO1	POU5F1	21340	840	724	139	28.4986	7.25594e-50	7.8539e-45
USF1	ENCFF836VRV	ENCFF294HEI	AGO1	PRDM10	21340	840	2839	264	111.751	8.82335e-35	9.55048e-30
USF1	ENCFF836VRV	ENCFF785ACI	AGO1	PRPF4	21340	840	968	291	38.1031	1.84985e-149	2.0023e-144
USF1	ENCFF836VRV	ENCFF694BIA	AGO1	PTBP1	21340	840	662	122	26.0581	2.71393e-42	2.93758e-37
USF1	ENCFF836VRV	ENCFF007DKB	AGO1	PTRF	21340	840	319	10	12.5567	0.0945554	1
USF1	ENCFF836VRV	ENCFF332DRG	AGO1	PTTG1	21340	840	312	3	12.2812	0.00143194	1
USF1	ENCFF836VRV	ENCFF421KIV	AGO1	PYGO2	21340	840	361	24	14.2099	0.00499123	1
USF1	ENCFF836VRV	ENCFF002CXU	AGO1	RAD21	21340	840	832	41	32.7498	0.0237719	1
USF1	ENCFF836VRV	ENCFF096XMD	AGO1	RAD51	21340	840	11159	398	439.248	0.0027047	1
USF1	ENCFF836VRV	ENCFF975IRM	AGO1	RB1	21340	840	3802	545	149.657	1.0464e-136	1.13264e-131
USF1	ENCFF836VRV	ENCFF379MPS	AGO1	RBBP5	21340	840	2432	406	95.7301	1.94611e-122	2.10649e-117
USF1	ENCFF836VRV	ENCFF120IDE	AGO1	RBFOX2	21340	840	4491	669	176.778	1.89105e-175	2.04689e-170
USF1	ENCFF836VRV	ENCFF682SIY	AGO1	RBM14	21340	840	271	108	10.6673	1.88367e-68	2.0389e-63
USF1	ENCFF836VRV	ENCFF971VJZ	AGO1	RBM15	21340	840	48	23	1.88941	1.3257e-17	1.43495e-12
USF1	ENCFF836VRV	ENCFF861YKK	AGO1	RBM17	21340	840	7	3	0.275539	0.00264687	1
USF1	ENCFF836VRV	ENCFF522JUV	AGO1	RBM22	21340	840	979	327	38.5361	8.77791e-181	9.5013e-176
USF1	ENCFF836VRV	ENCFF680WBN	AGO1	RBM25	21340	840	2173	185	85.5351	4.83222e-21	5.23045e-16
USF1	ENCFF836VRV	ENCFF782GWS	AGO1	RBM34	21340	840	170	63	6.69166	6.38618e-39	6.91247e-34
USF1	ENCFF836VRV	ENCFF209JJD	AGO1	RBM39	21340	840	404	53	15.9025	1.38167e-13	1.49554e-08
USF1	ENCFF836VRV	ENCFF484CKD	AGO1	RCOR1	21340	840	1348	93	53.0609	1.98035e-07	0.0214355
USF1	ENCFF836VRV	ENCFF580QGA	AGO1	RELA	21340	840	1052	88	41.4096	1.12877e-10	1.2218e-05
USF1	ENCFF836VRV	ENCFF237UAN_ENCFF010UHD	AGO1	RFX1	21340	840	898	69	35.3477	1.78774e-07	0.0193506
USF1	ENCFF836VRV	ENCFF716LRI	AGO1	RFX5	21340	840	600	85	23.6176	1.04296e-22	1.1289e-17
USF1	ENCFF836VRV	ENCFF209HKW	AGO1	RLF	21340	840	1586	225	62.4292	5.61678e-57	6.07965e-52
USF1	ENCFF836VRV	ENCFF478MPX	AGO1	SAFB	21340	840	861	212	33.8913	9.653e-94	1.04485e-88
USF1	ENCFF836VRV	ENCFF624NUZ	AGO1	SAFB2	21340	840	6	3	0.236176	0.00173375	1
USF1	ENCFF836VRV	ENCFF718NUA	AGO1	SAP30	21340	840	1939	328	76.3243	8.93265e-101	9.66879e-96
USF1	ENCFF836VRV	ENCFF294EHN	AGO1	SETDB1	21340	840	927	137	36.4892	2.9471e-37	3.18997e-32
USF1	ENCFF836VRV	ENCFF757ODD	AGO1	SFPQ	21340	840	27	12	1.06279	1.4979e-09	0.000162134
USF1	ENCFF836VRV	ENCFF191MPD	AGO1	SIN3A	21340	840	2547	398	100.257	1.99042e-111	2.15445e-106
USF1	ENCFF836VRV	ENCFF280GTU	AGO1	SIN3B	21340	840	1798	348	70.7741	1.03383e-122	1.11903e-117
USF1	ENCFF836VRV	ENCFF002CXZ	AGO1	SIRT6	21340	840	960	23	37.7882	0.00285426	1
USF1	ENCFF836VRV	ENCFF033EBX_ENCFF002CMM	AGO1	SIX5	21340	840	1301	191	51.2109	9.56427e-51	1.03525e-45
USF1	ENCFF836VRV	ENCFF481WGW	AGO1	SKIL	21340	840	3749	466	147.571	6.99857e-97	7.57533e-92
USF1	ENCFF836VRV	ENCFF315YAF	AGO1	SMAD1	21340	840	1859	225	73.1753	4.00127e-46	4.33101e-41
USF1	ENCFF836VRV	ENCFF011KRN	AGO1	SMAD2	21340	840	47	17	1.85005	1.54018e-11	1.66711e-06
USF1	ENCFF836VRV	ENCFF178MOP	AGO1	SMAD5	21340	840	3143	476	123.717	5.15257e-128	5.57719e-123
USF1	ENCFF836VRV	ENCFF995NIE	AGO1	SMARCA5	21340	840	605	38	23.8144	0.00181523	1
USF1	ENCFF836VRV	ENCFF944GJH	AGO1	SMARCB1	21340	840	375	28	14.761	0.000692604	1
USF1	ENCFF836VRV	ENCFF114PTZ	AGO1	SMARCC2	21340	840	2061	60	81.1265	0.00249342	1
USF1	ENCFF836VRV	ENCFF622RBW	AGO1	SMARCE1	21340	840	3449	111	135.762	0.00339985	1
USF1	ENCFF836VRV	ENCFF041YQC	AGO1	SMC3	21340	840	1949	223	76.7179	4.13129e-42	4.47175e-37
USF1	ENCFF836VRV	ENCFF494ZUY	AGO1	SNIP1	21340	840	430	53	16.926	1.35379e-12	1.46535e-07
USF1	ENCFF836VRV	ENCFF033KXY	AGO1	SNRNP70	21340	840	59	17	2.3224	4.58409e-10	4.96187e-05
USF1	ENCFF836VRV	ENCFF241TBP	AGO1	SOX6	21340	840	5424	457	213.503	9.46959e-48	1.025e-42
USF1	ENCFF836VRV	ENCFF300XUA	AGO1	SP1	21340	840	2919	459	114.9	4.21853e-129	4.56618e-124
USF1	ENCFF836VRV	ENCFF002CMJ	AGO1	SPI1	21340	840	2135	138	84.0394	1.74109e-08	0.00188457
USF1	ENCFF836VRV	ENCFF985TSH	AGO1	SREBF1	21340	840	996	162	39.2052	1.01238e-48	1.09581e-43
USF1	ENCFF836VRV	ENCFF798URE	AGO1	SRSF1	21340	840	175	75	6.88847	2.97154e-50	3.21643e-45
USF1	ENCFF836VRV	ENCFF722XRW	AGO1	SRSF3	21340	840	109	24	4.29053	3.34358e-11	3.61913e-06
USF1	ENCFF836VRV	ENCFF059WVE	AGO1	SRSF7	21340	840	10	4	0.393627	0.000674805	1
USF1	ENCFF836VRV	ENCFF137IBM	AGO1	SRSF9	21340	840	0	0	0	1	1
USF1	ENCFF836VRV	ENCFF290HTJ	AGO1	STAT1_0	21340	840	302	17	11.8875	0.0365428	1
USF1	ENCFF836VRV	ENCFF254MPF	AGO1	STAT1_1	21340	840	287	17	11.2971	0.0277396	1
USF1	ENCFF836VRV	ENCFF498DOQ	AGO1	STAT1_2	21340	840	189	9	7.43955	0.113032	1
USF1	ENCFF836VRV	ENCFF648NYF	AGO1	STAT1_3	21340	840	736	105	28.9709	7.76559e-28	8.40556e-23
USF1	ENCFF836VRV	ENCFF841YFF	AGO1	STAT2_0	21340	840	441	19	17.359	0.0845191	1
USF1	ENCFF836VRV	ENCFF714VIT	AGO1	STAT2_1	21340	840	1040	92	40.9372	2.76253e-12	2.99019e-07
USF1	ENCFF836VRV	ENCFF696KPD	AGO1	STAT5A	21340	840	2267	141	89.2352	9.83853e-08	0.0106493
USF1	ENCFF836VRV	ENCFF484HCG	AGO1	SUPT5H	21340	840	2675	432	105.295	2.09281e-125	2.26527e-120
USF1	ENCFF836VRV	ENCFF822FWM	AGO1	TAF1	21340	840	3710	486	146.036	1.33019e-108	1.43982e-103
USF1	ENCFF836VRV	ENCFF617CAZ	AGO1	TAF15	21340	840	75	35	2.9522	1.44131e-25	1.56009e-20
USF1	ENCFF836VRV	ENCFF034CQR	AGO1	TAF7	21340	840	134	38	5.2746	2.71617e-20	2.94001e-15
USF1	ENCFF836VRV	ENCFF785HXY	AGO1	TAF9B	21340	840	2840	269	111.79	1.19786e-36	1.29658e-31
USF1	ENCFF836VRV	ENCFF284LRP_ENCFF482CEV	AGO1	TAL1	21340	840	2069	33	81.4414	5.61888e-10	6.08193e-05
USF1	ENCFF836VRV	ENCFF626MVT	AGO1	TBL1XR1	21340	840	3291	316	129.543	8.90564e-44	9.63956e-39
USF1	ENCFF836VRV	ENCFF380FJL	AGO1	TBP	21340	840	4015	463	158.041	3.77273e-86	4.08364e-81
USF1	ENCFF836VRV	ENCFF249EZR	AGO1	TCF7	21340	840	1456	223	57.3121	6.32221e-62	6.84322e-57
USF1	ENCFF836VRV	ENCFF312RFN	AGO1	TCF7L2	21340	840	483	69	19.0122	5.79448e-19	6.27201e-14
USF1	ENCFF836VRV	ENCFF619BDC	AGO1	TEAD2	21340	840	753	39	29.6401	0.0166415	1
USF1	ENCFF836VRV	ENCFF209MQX	AGO1	TEAD4	21340	840	4551	291	179.14	4.3162e-15	4.6719e-10
USF1	ENCFF836VRV	ENCFF701MXF	AGO1	TFDP1	21340	840	3248	363	127.85	8.54088e-65	9.24474e-60
USF1	ENCFF836VRV	ENCFF641LJY	AGO1	THAP1	21340	840	1510	311	59.4377	1.23392e-116	1.33561e-111
USF1	ENCFF836VRV	ENCFF671BFH	AGO1	THRA	21340	840	136	2	5.35333	0.0678105	1
USF1	ENCFF836VRV	ENCFF294VWT	AGO1	THRAP3	21340	840	249	36	9.80131	7.22838e-11	7.82407e-06
USF1	ENCFF836VRV	ENCFF262BVP	AGO1	TOE1	21340	840	6474	396	254.834	6.31304e-17	6.8333e-12
USF1	ENCFF836VRV	ENCFF049CRW_ENCFF646VQW	AGO1	TRIM24	21340	840	2246	66	88.4086	0.00217467	1
USF1	ENCFF836VRV	ENCFF561IZB	AGO1	TRIP13	21340	840	339	11	13.344	0.0958889	1
USF1	ENCFF836VRV	ENCFF036YVI	AGO1	TSC22D4	21340	840	40	3	1.57451	0.134736	1
USF1	ENCFF836VRV	ENCFF730URE	AGO1	U2AF1	21340	840	634	208	24.956	2.46473e-114	2.66785e-109
USF1	ENCFF836VRV	ENCFF398EQF	AGO1	U2AF2	21340	840	1	1	0.0393627	0.0378434	1
USF1	ENCFF836VRV	ENCFF671DOL	AGO1	UBTF	21340	840	2526	346	99.4302	1.08681e-82	1.17637e-77
USF1	ENCFF836VRV	ENCFF334FMW	AGO1	USF1	21340	840	21340	840	840	0.0137635	1
USF1	ENCFF836VRV	ENCFF150VTD	AGO1	USF2	21340	840	3080	184	121.237	2.44539e-08	0.00264692
USF1	ENCFF836VRV	ENCFF186QUP	AGO1	VEZF1	21340	840	5808	560	228.619	1.82397e-76	1.97428e-71
USF1	ENCFF836VRV	ENCFF803LEC	AGO1	XRCC3	21340	840	201	3	7.9119	0.030241	1
USF1	ENCFF836VRV	ENCFF998KKJ	AGO1	XRCC5	21340	840	2281	313	89.7863	3.49055e-75	3.77821e-70
USF1	ENCFF836VRV	ENCFF706LIT	AGO1	YBX1	21340	840	33	1	1.29897	0.354376	1
USF1	ENCFF836VRV	ENCFF246HIU	AGO1	YBX3	21340	840	268	49	10.5492	5.91831e-18	6.40604e-13
USF1	ENCFF836VRV	ENCFF926FUM_ENCFF328XKC	AGO1	YY1	21340	840	2726	391	107.303	8.72115e-99	9.43986e-94
USF1	ENCFF836VRV	ENCFF253FON	AGO1	ZBED1	21340	840	1361	216	53.5726	1.52933e-62	1.65536e-57
USF1	ENCFF836VRV	ENCFF434QZL	AGO1	ZBTB11	21340	840	1413	236	55.6195	4.15821e-72	4.50089e-67
USF1	ENCFF836VRV	ENCFF561USY	AGO1	ZBTB2	21340	840	2752	274	108.326	8.06144e-41	8.72578e-36
USF1	ENCFF836VRV	ENCFF408FQC	AGO1	ZBTB33	21340	840	1047	63	41.2127	0.000355863	1
USF1	ENCFF836VRV	ENCFF417LEJ	AGO1	ZBTB40	21340	840	2586	336	101.792	6.23165e-75	6.7452e-70
USF1	ENCFF836VRV	ENCFF706ISJ	AGO1	ZBTB7A	21340	840	3453	465	135.919	6.24087e-108	6.75518e-103
USF1	ENCFF836VRV	ENCFF589EVD	AGO1	ZBTB8A	21340	840	62	5	2.44049	0.0628509	1
USF1	ENCFF836VRV	ENCFF522JRK	AGO1	ZC3H11A	21340	840	667	122	26.2549	5.58213e-42	6.04215e-37
USF1	ENCFF836VRV	ENCFF809OEX	AGO1	ZC3H8	21340	840	1653	172	65.0665	2.04259e-28	2.21092e-23
USF1	ENCFF836VRV	ENCFF521CRG	AGO1	ZFP36	21340	840	1547	162	60.8941	3.67632e-27	3.97928e-22
USF1	ENCFF836VRV	ENCFF396DNK	AGO1	ZFP91	21340	840	1174	164	46.2118	2.71097e-41	2.93438e-36
USF1	ENCFF836VRV	ENCFF433RKB	AGO1	ZFX	21340	840	2723	378	107.185	1.05652e-91	1.14359e-86
USF1	ENCFF836VRV	ENCFF195ODE	AGO1	ZHX1	21340	840	875	158	34.4424	4.31137e-53	4.66667e-48
USF1	ENCFF836VRV	ENCFF163VUK	AGO1	ZKSCAN1	21340	840	2193	291	86.3224	4.76729e-67	5.16016e-62
USF1	ENCFF836VRV	ENCFF529FWJ	AGO1	ZKSCAN8	21340	840	1132	38	44.5586	0.0388441	1
USF1	ENCFF836VRV	ENCFF597DIY	AGO1	ZMIZ1	21340	840	203	32	7.99063	9.82046e-11	1.06298e-05
USF1	ENCFF836VRV	ENCFF511QHY	AGO1	ZMYM3	21340	840	548	14	21.5708	0.0232084	1
USF1	ENCFF836VRV	ENCFF114IWY	AGO1	ZNF143	21340	840	3702	341	145.721	1.71656e-43	1.85802e-38
USF1	ENCFF836VRV	ENCFF116DIO	AGO1	ZNF148	21340	840	2567	222	101.044	1.17246e-25	1.26908e-20
USF1	ENCFF836VRV	ENCFF721LDD	AGO1	ZNF175	21340	840	2480	166	97.6195	8.18539e-11	8.85995e-06
USF1	ENCFF836VRV	ENCFF853TZC	AGO1	ZNF197	21340	840	1614	138	63.5314	2.4049e-16	2.60309e-11
USF1	ENCFF836VRV	ENCFF891MVM	AGO1	ZNF263	21340	840	315	56	12.3993	9.84802e-20	1.06596e-14
USF1	ENCFF836VRV	ENCFF344QKL	AGO1	ZNF274	21340	840	423	35	16.6504	3.19495e-05	1
USF1	ENCFF836VRV	ENCFF386WKY	AGO1	ZNF280A	21340	840	328	0	12.911	2.47081e-06	0.267443
USF1	ENCFF836VRV	ENCFF581ZZT	AGO1	ZNF282	21340	840	2331	322	91.7545	5.99226e-78	6.48608e-73
USF1	ENCFF836VRV	ENCFF921WMN	AGO1	ZNF318	21340	840	2203	79	86.716	0.0314717	1
USF1	ENCFF836VRV	ENCFF744SVC	AGO1	ZNF354B	21340	840	958	55	37.7095	0.00167524	1
USF1	ENCFF836VRV	ENCFF706SJZ	AGO1	ZNF384	21340	840	1958	208	77.0722	4.1731e-35	4.51701e-30
USF1	ENCFF836VRV	ENCFF388YOB	AGO1	ZNF395	21340	840	3486	322	137.218	2.05905e-41	2.22874e-36
USF1	ENCFF836VRV	ENCFF834WGJ	AGO1	ZNF507	21340	840	27	0	1.06279	0.34549	1
USF1	ENCFF836VRV	ENCFF447QUG	AGO1	ZNF512	21340	840	123	3	4.84161	0.149325	1
USF1	ENCFF836VRV	ENCFF815TTY	AGO1	ZNF584	21340	840	1849	123	72.7816	2.16558e-08	0.00234405
USF1	ENCFF836VRV	ENCFF602AXP	AGO1	ZNF589	21340	840	2751	199	108.287	1.80428e-15	1.95297e-10
USF1	ENCFF836VRV	ENCFF273TYA	AGO1	ZNF592	21340	840	4285	302	168.669	7.38441e-21	7.99296e-16
USF1	ENCFF836VRV	ENCFF173NRW	AGO1	ZNF644	21340	840	1885	144	74.1987	2.33701e-13	2.5296e-08
USF1	ENCFF836VRV	ENCFF248AOD	AGO1	ZNF766	21340	840	3219	243	126.709	1.55668e-20	1.68496e-15
USF1	ENCFF836VRV	ENCFF654BMD	AGO1	ZNF83	21340	840	1635	158	64.358	3.47493e-23	3.7613e-18
USF1	ENCFF836VRV	ENCFF996IVU	AGO1	ZNF830	21340	840	336	27	13.2259	0.000314448	1
USF1	ENCFF836VRV	ENCFF253NXR	AGO1	ZSCAN29	21340	840	1466	110	57.7057	2.96402e-10	3.20828e-05
USF1	ENCFF836VRV	ENCFF588OLK	AGO1	ZZZ3	21340	840	409	65	16.0993	3.42251e-20	3.70456e-15
USF1	ENCFF010MMQ	ENCFF396GUH	ARHGAP35	ADNP	21340	281	851	18	11.2058	0.0164818	1
USF1	ENCFF010MMQ	ENCFF360BTO	ARHGAP35	AFF1	21340	281	2625	123	34.5654	1.43508e-31	1.55334e-26
USF1	ENCFF010MMQ	ENCFF836VRV	ARHGAP35	AGO1	21340	281	840	29	11.0609	3.3091e-06	0.35818
USF1	ENCFF010MMQ	ENCFF010MMQ	ARHGAP35	ARHGAP35	21340	281	281	281	3.70014	0	0
USF1	ENCFF010MMQ	ENCFF225MPC	ARHGAP35	ARID1B	21340	281	4306	106	56.7004	1.57093e-09	0.000170039
USF1	ENCFF010MMQ	ENCFF332ICQ	ARHGAP35	ARID2	21340	281	624	47	8.21668	1.02237e-20	1.10662e-15
USF1	ENCFF010MMQ	ENCFF835KAT	ARHGAP35	ARID3A	21340	281	1634	50	21.5161	6.46831e-08	0.00700136
USF1	ENCFF010MMQ	ENCFF235ZZP	ARHGAP35	ASH1L	21340	281	1414	90	18.6192	1.09235e-32	1.18237e-27
USF1	ENCFF010MMQ	ENCFF002CVM	ARHGAP35	ATF1	21340	281	2982	83	39.2663	4.51229e-10	4.88415e-05
USF1	ENCFF010MMQ	ENCFF968KBN	ARHGAP35	ATF2	21340	281	2271	66	29.904	4.73268e-09	0.00051227
USF1	ENCFF010MMQ	ENCFF958KNK	ARHGAP35	ATF3	21340	281	4149	81	54.633	0.000175325	1
USF1	ENCFF010MMQ	ENCFF710IEF	ARHGAP35	ATF4	21340	281	1719	63	22.6354	1.67484e-12	1.81286e-07
USF1	ENCFF010MMQ	ENCFF868QLL	ARHGAP35	ATF7	21340	281	6506	169	85.6694	6.47868e-16	7.01259e-11
USF1	ENCFF010MMQ	ENCFF423EMU	ARHGAP35	BACH1	21340	281	600	22	7.90066	1.84762e-05	1
USF1	ENCFF010MMQ	ENCFF057ZUY	ARHGAP35	BCOR	21340	281	2467	107	32.4849	3.57438e-25	3.86895e-20
USF1	ENCFF010MMQ	ENCFF002CVP	ARHGAP35	BDP1	21340	281	40	1	0.52671	0.311046	1
USF1	ENCFF010MMQ	ENCFF179NDS	ARHGAP35	BHLHE40	21340	281	8328	169	109.661	3.26097e-08	0.00352971
USF1	ENCFF010MMQ	ENCFF048OIZ	ARHGAP35	BMI1	21340	281	396	11	5.21443	0.0105566	1
USF1	ENCFF010MMQ	ENCFF549GMO	ARHGAP35	BRCA1	21340	281	3	0	0.0395033	0.961267	1
USF1	ENCFF010MMQ	ENCFF714XHL	ARHGAP35	BRD4	21340	281	725	29	9.54663	2.10408e-07	0.0227747
USF1	ENCFF010MMQ	ENCFF666LZV	ARHGAP35	BRD9	21340	281	1733	81	22.8197	2.2359e-21	2.42016e-16
USF1	ENCFF010MMQ	ENCFF002CVR	ARHGAP35	BRF1	21340	281	21	0	0.276523	0.758416	1
USF1	ENCFF010MMQ	ENCFF002CVS	ARHGAP35	BRF2	21340	281	32	10	0.421368	3.19049e-11	3.45342e-06
USF1	ENCFF010MMQ	ENCFF996ZGL	ARHGAP35	C11orf30	21340	281	3356	105	44.191	3.42106e-15	3.70299e-10
USF1	ENCFF010MMQ	ENCFF642BNC	ARHGAP35	CBFA2T2	21340	281	6385	99	84.0761	0.0114498	1
USF1	ENCFF010MMQ	ENCFF993GXU	ARHGAP35	CBFA2T3	21340	281	4253	104	56.0025	3.01434e-09	0.000326275
USF1	ENCFF010MMQ	ENCFF484DKT	ARHGAP35	CBX1	21340	281	2400	103	31.6026	5.63477e-24	6.09913e-19
USF1	ENCFF010MMQ	ENCFF455TDM	ARHGAP35	CBX3	21340	281	4821	152	63.4818	2.06612e-21	2.23639e-16
USF1	ENCFF010MMQ	ENCFF062ARS	ARHGAP35	CBX5	21340	281	1341	55	17.658	6.44614e-13	6.97736e-08
USF1	ENCFF010MMQ	ENCFF456PQY	ARHGAP35	CBX8	21340	281	16	0	0.210684	0.81003	1
USF1	ENCFF010MMQ	ENCFF874QUM	ARHGAP35	CC2D1A	21340	281	2895	123	38.1207	6.96144e-28	7.53514e-23
USF1	ENCFF010MMQ	ENCFF583GKE	ARHGAP35	CCAR2	21340	281	140	11	1.84349	3.31335e-06	0.358641
USF1	ENCFF010MMQ	ENCFF002CVU	ARHGAP35	CCNT2	21340	281	4088	114	53.8298	3.57413e-13	3.86867e-08
USF1	ENCFF010MMQ	ENCFF643TEZ	ARHGAP35	CDC5L	21340	281	503	61	6.62338	3.19058e-37	3.45352e-32
USF1	ENCFF010MMQ	ENCFF813LOW_ENCFF429XKT	ARHGAP35	CEBPB	21340	281	1777	56	23.3991	4.58342e-09	0.000496114
USF1	ENCFF010MMQ	ENCFF925MHB	ARHGAP35	CEBPZ	21340	281	296	16	3.89766	2.75111e-06	0.297782
USF1	ENCFF010MMQ	ENCFF859FVX	ARHGAP35	CHAMP1	21340	281	1915	77	25.2163	6.54958e-17	7.08934e-12
USF1	ENCFF010MMQ	ENCFF684MLP	ARHGAP35	COPS2	21340	281	6	0	0.0790066	0.924034	1
USF1	ENCFF010MMQ	ENCFF665FHC	ARHGAP35	CREB3	21340	281	1785	39	23.5045	0.000906601	1
USF1	ENCFF010MMQ	ENCFF582YPB	ARHGAP35	CREB3L1	21340	281	4147	162	54.6067	4.25262e-32	4.60307e-27
USF1	ENCFF010MMQ	ENCFF948TXN	ARHGAP35	CREM	21340	281	6817	164	89.7646	6.42902e-13	6.95883e-08
USF1	ENCFF010MMQ	ENCFF117EWO	ARHGAP35	CSDE1	21340	281	877	49	11.5481	1.83515e-16	1.98638e-11
USF1	ENCFF010MMQ	ENCFF152VMJ	ARHGAP35	CTBP1	21340	281	6014	163	79.1909	6.1648e-17	6.67284e-12
USF1	ENCFF010MMQ	ENCFF002DDJ_ENCFF002DBD	ARHGAP35	CTCF	21340	281	2071	34	27.2704	0.0316203	1
USF1	ENCFF010MMQ	ENCFF962FQM	ARHGAP35	CTCFL	21340	281	1492	47	19.6463	6.90634e-08	0.00747549
USF1	ENCFF010MMQ	ENCFF517YCC	ARHGAP35	CUX1	21340	281	790	40	10.4025	1.80365e-12	1.95229e-07
USF1	ENCFF010MMQ	ENCFF526HLP	ARHGAP35	DACH1	21340	281	2344	59	30.8652	2.14822e-06	0.232525
USF1	ENCFF010MMQ	ENCFF338HQY	ARHGAP35	DDX20	21340	281	1832	98	24.1233	1.06626e-29	1.15413e-24
USF1	ENCFF010MMQ	ENCFF786WZD	ARHGAP35	DEAF1	21340	281	714	45	9.40178	4.30033e-17	4.65472e-12
USF1	ENCFF010MMQ	ENCFF408SNO	ARHGAP35	DIDO1	21340	281	1812	81	23.86	2.92285e-20	3.16373e-15
USF1	ENCFF010MMQ	ENCFF034PQD	ARHGAP35	DNMT1	21340	281	265	34	3.48946	2.93865e-22	3.18083e-17
USF1	ENCFF010MMQ	ENCFF774QKS_ENCFF823SYE	ARHGAP35	DPF2	21340	281	2549	75	33.5646	2.94842e-10	3.1914e-05
USF1	ENCFF010MMQ	ENCFF106DAY	ARHGAP35	E2F1	21340	281	3744	101	49.3001	3.91326e-11	4.23575e-06
USF1	ENCFF010MMQ	ENCFF225TLP	ARHGAP35	E2F4	21340	281	2817	86	37.0936	2.92317e-12	3.16407e-07
USF1	ENCFF010MMQ	ENCFF356ASJ	ARHGAP35	E2F5	21340	281	2921	77	38.463	1.52107e-08	0.00164642
USF1	ENCFF010MMQ	ENCFF417DTI_ENCFF917COW	ARHGAP35	E2F6	21340	281	4243	109	55.8708	1.04532e-10	1.13147e-05
USF1	ENCFF010MMQ	ENCFF310AGG	ARHGAP35	E2F7	21340	281	770	34	10.1392	2.14061e-09	0.000231701
USF1	ENCFF010MMQ	ENCFF925DJG	ARHGAP35	E2F8	21340	281	2681	127	35.3028	5.76715e-33	6.24242e-28
USF1	ENCFF010MMQ	ENCFF083YCQ	ARHGAP35	E4F1	21340	281	4710	151	62.0201	6.3325e-22	6.85436e-17
USF1	ENCFF010MMQ	ENCFF806BDC	ARHGAP35	EHMT2	21340	281	2037	74	26.8227	3.473e-14	3.7592e-09
USF1	ENCFF010MMQ	ENCFF502KHR	ARHGAP35	ELF4	21340	281	3305	127	43.5194	5.41479e-25	5.86103e-20
USF1	ENCFF010MMQ	ENCFF019PEL	ARHGAP35	ELK1	21340	281	1057	43	13.9183	2.23069e-10	2.41452e-05
USF1	ENCFF010MMQ	ENCFF549TYR	ARHGAP35	EP300	21340	281	4538	116	59.7553	3.78154e-11	4.09318e-06
USF1	ENCFF010MMQ	ENCFF925ANU	ARHGAP35	EP400	21340	281	5406	148	71.1849	6.76996e-16	7.32787e-11
USF1	ENCFF010MMQ	ENCFF213EPU	ARHGAP35	ESRRA	21340	281	4604	133	60.6244	3.89818e-16	4.21943e-11
USF1	ENCFF010MMQ	ENCFF076YZO	ARHGAP35	ETS1	21340	281	2825	103	37.1989	4.1075e-19	4.446e-14
USF1	ENCFF010MMQ	ENCFF772HOY	ARHGAP35	ETS2	21340	281	139	3	1.83032	0.163882	1
USF1	ENCFF010MMQ	ENCFF404YMX	ARHGAP35	ETV1	21340	281	3504	104	46.1398	1.02999e-13	1.11487e-08
USF1	ENCFF010MMQ	ENCFF545VNY	ARHGAP35	ETV6	21340	281	1248	53	16.4334	4.63084e-13	5.01247e-08
USF1	ENCFF010MMQ	ENCFF820EVZ	ARHGAP35	EWSR1	21340	281	54	15	0.711059	2.25567e-15	2.44156e-10
USF1	ENCFF010MMQ	ENCFF883WYX	ARHGAP35	FIP1L1	21340	281	1587	59	20.8972	4.65226e-12	5.03565e-07
USF1	ENCFF010MMQ	ENCFF002CVW	ARHGAP35	FOS	21340	281	2268	29	29.8645	0.0729417	1
USF1	ENCFF010MMQ	ENCFF473GCH	ARHGAP35	FOSL1	21340	281	1457	45	19.1854	2.10755e-07	0.0228124
USF1	ENCFF010MMQ	ENCFF809YFY	ARHGAP35	FOXA1	21340	281	117	5	1.54063	0.0154961	1
USF1	ENCFF010MMQ	ENCFF452SPE	ARHGAP35	FOXJ2	21340	281	2245	59	29.5616	6.20146e-07	0.0671253
USF1	ENCFF010MMQ	ENCFF699ZII	ARHGAP35	FOXM1	21340	281	2781	105	36.6195	1.78733e-20	1.93462e-15
USF1	ENCFF010MMQ	ENCFF142CPK	ARHGAP35	FUS	21340	281	494	16	6.50487	0.000734804	1
USF1	ENCFF010MMQ	ENCFF833FCO	ARHGAP35	GABPA	21340	281	3576	113	47.0879	1.73863e-16	1.88191e-11
USF1	ENCFF010MMQ	ENCFF517KRT	ARHGAP35	GABPB1	21340	281	4529	146	59.6368	1.79934e-21	1.94762e-16
USF1	ENCFF010MMQ	ENCFF632NQI	ARHGAP35	GATA1	21340	281	1888	51	24.8607	1.52646e-06	0.165226
USF1	ENCFF010MMQ	ENCFF732HOE	ARHGAP35	GATA2	21340	281	1766	46	23.2543	1.04557e-05	1
USF1	ENCFF010MMQ	ENCFF253FZN	ARHGAP35	GATAD2A	21340	281	2165	82	28.5082	1.77641e-16	1.9228e-11
USF1	ENCFF010MMQ	ENCFF549KOD	ARHGAP35	GATAD2B	21340	281	1970	57	25.9405	5.28688e-08	0.00572257
USF1	ENCFF010MMQ	ENCFF126BCK	ARHGAP35	GMEB1	21340	281	4513	167	59.4261	1.85624e-30	2.00921e-25
USF1	ENCFF010MMQ	ENCFF167HYX	ARHGAP35	GTF2A2	21340	281	461	23	6.07034	9.22755e-08	0.009988
USF1	ENCFF010MMQ	ENCFF002CWR	ARHGAP35	GTF2B	21340	281	683	48	8.99358	6.15169e-20	6.65865e-15
USF1	ENCFF010MMQ	ENCFF778RMG	ARHGAP35	GTF2E2	21340	281	1735	83	22.8461	1.83367e-22	1.98478e-17
USF1	ENCFF010MMQ	ENCFF002CYL	ARHGAP35	GTF3C2	21340	281	127	3	1.67231	0.146394	1
USF1	ENCFF010MMQ	ENCFF474NLG	ARHGAP35	HCFC1	21340	281	3776	131	49.7215	5.31531e-22	5.75334e-17
USF1	ENCFF010MMQ	ENCFF580DYE	ARHGAP35	HDAC3	21340	281	1674	92	22.0428	8.17998e-29	8.85409e-24
USF1	ENCFF010MMQ	ENCFF998HOR	ARHGAP35	HDAC6	21340	281	194	22	2.55455	6.31987e-14	6.84069e-09
USF1	ENCFF010MMQ	ENCFF939ZFS	ARHGAP35	HDAC8	21340	281	1230	31	16.1963	0.000349078	1
USF1	ENCFF010MMQ	ENCFF676NPW	ARHGAP35	HES1	21340	281	2153	77	28.3502	2.35809e-14	2.55242e-09
USF1	ENCFF010MMQ	ENCFF265LKN	ARHGAP35	HINFP	21340	281	777	25	10.2313	4.11395e-05	1
USF1	ENCFF010MMQ	ENCFF396NSO	ARHGAP35	HLTF	21340	281	1316	99	17.3288	1.38745e-41	1.50179e-36
USF1	ENCFF010MMQ	ENCFF558DSF	ARHGAP35	HMBOX1	21340	281	2210	110	29.1007	1.5497e-30	1.67741e-25
USF1	ENCFF010MMQ	ENCFF002CWT	ARHGAP35	HMGN3	21340	281	3173	88	41.7813	1.70892e-10	1.84975e-05
USF1	ENCFF010MMQ	ENCFF292JRY	ARHGAP35	HNRNPH1	21340	281	41	11	0.539878	1.65818e-11	1.79483e-06
USF1	ENCFF010MMQ	ENCFF777CWV	ARHGAP35	HNRNPK	21340	281	838	19	11.0346	0.00861012	1
USF1	ENCFF010MMQ	ENCFF010STZ	ARHGAP35	HNRNPL	21340	281	1054	43	13.8788	2.05361e-10	2.22284e-05
USF1	ENCFF010MMQ	ENCFF122QSN	ARHGAP35	HNRNPLL	21340	281	2359	83	31.0627	5.88062e-15	6.36524e-10
USF1	ENCFF010MMQ	ENCFF768TJI	ARHGAP35	HNRNPUL1	21340	281	133	19	1.75131	6.00105e-14	6.4956e-09
USF1	ENCFF010MMQ	ENCFF835YLR	ARHGAP35	ID3	21340	281	3005	100	39.5691	3.81052e-16	4.12455e-11
USF1	ENCFF010MMQ	ENCFF415YPX	ARHGAP35	ILF3	21340	281	624	28	8.21668	3.62161e-08	0.00392006
USF1	ENCFF010MMQ	ENCFF176NOI	ARHGAP35	ILK	21340	281	123	16	1.61963	2.12156e-11	2.29639e-06
USF1	ENCFF010MMQ	ENCFF388AJH	ARHGAP35	IRF1	21340	281	794	15	10.4552	0.0429388	1
USF1	ENCFF010MMQ	ENCFF284VUQ	ARHGAP35	IRF1_0	21340	281	3588	115	47.2459	3.69076e-17	3.99491e-12
USF1	ENCFF010MMQ	ENCFF909LKK	ARHGAP35	IRF1_1	21340	281	2009	77	26.454	7.6053e-16	8.23206e-11
USF1	ENCFF010MMQ	ENCFF908UIY	ARHGAP35	IRF1_2	21340	281	2301	91	30.299	3.31378e-19	3.58686e-14
USF1	ENCFF010MMQ	ENCFF730RUF	ARHGAP35	IRF1_3	21340	281	169	5	2.22535	0.0491308	1
USF1	ENCFF010MMQ	ENCFF384YDT	ARHGAP35	IRF2	21340	281	1794	81	23.623	1.65024e-20	1.78624e-15
USF1	ENCFF010MMQ	ENCFF196DHR	ARHGAP35	IRF9	21340	281	915	40	12.0485	1.23902e-10	1.34113e-05
USF1	ENCFF010MMQ	ENCFF629BFI	ARHGAP35	JUN	21340	281	4694	108	61.8095	2.93989e-08	0.00318216
USF1	ENCFF010MMQ	ENCFF417QAJ	ARHGAP35	JUN_0	21340	281	1579	41	20.7919	3.01594e-05	1
USF1	ENCFF010MMQ	ENCFF573GQX	ARHGAP35	JUN_1	21340	281	1033	31	13.6023	2.08716e-05	1
USF1	ENCFF010MMQ	ENCFF192BTP	ARHGAP35	JUN_2	21340	281	1073	33	14.129	7.56569e-06	0.818918
USF1	ENCFF010MMQ	ENCFF077UYM	ARHGAP35	JUN_3	21340	281	1960	60	25.8088	3.77816e-09	0.000408952
USF1	ENCFF010MMQ	ENCFF426DUB	ARHGAP35	JUNB	21340	281	1030	32	13.5628	8.40919e-06	0.910219
USF1	ENCFF010MMQ	ENCFF337DKJ	ARHGAP35	JUND	21340	281	6767	141	89.1062	9.12778e-08	0.00988
USF1	ENCFF010MMQ	ENCFF772QPO	ARHGAP35	KAT8	21340	281	234	12	3.08126	7.01817e-05	1
USF1	ENCFF010MMQ	ENCFF838COI_ENCFF738WCE	ARHGAP35	KDM1A	21340	281	1944	78	25.5981	4.66769e-17	5.05235e-12
USF1	ENCFF010MMQ	ENCFF042RAK	ARHGAP35	KDM4B	21340	281	1887	86	24.8476	6.59092e-22	7.13408e-17
USF1	ENCFF010MMQ	ENCFF368TYM	ARHGAP35	KDM5B	21340	281	2894	109	38.1075	4.17577e-21	4.51989e-16
USF1	ENCFF010MMQ	ENCFF962VSZ	ARHGAP35	KHSRP	21340	281	997	56	13.1283	1.16466e-18	1.26063e-13
USF1	ENCFF010MMQ	ENCFF717TWA	ARHGAP35	KLF1	21340	281	1997	68	26.296	5.46821e-12	5.91884e-07
USF1	ENCFF010MMQ	ENCFF802XZN	ARHGAP35	KLF13	21340	281	2389	80	31.4578	2.00252e-13	2.16755e-08
USF1	ENCFF010MMQ	ENCFF844HBQ	ARHGAP35	KLF16	21340	281	2466	63	32.4717	6.68803e-07	0.0723919
USF1	ENCFF010MMQ	ENCFF314ULQ	ARHGAP35	L3MBTL2	21340	281	8633	162	113.677	3.63012e-06	0.392928
USF1	ENCFF010MMQ	ENCFF511OXK	ARHGAP35	LARP7	21340	281	527	68	6.93941	6.3347e-43	6.85674e-38
USF1	ENCFF010MMQ	ENCFF659WAF	ARHGAP35	LEF1	21340	281	3573	133	47.0484	6.96981e-25	7.54419e-20
USF1	ENCFF010MMQ	ENCFF308IXJ	ARHGAP35	MAFF	21340	281	1465	102	19.2908	5.55715e-40	6.01512e-35
USF1	ENCFF010MMQ	ENCFF927JBT	ARHGAP35	MAFG	21340	281	1850	41	24.3604	0.000562382	1
USF1	ENCFF010MMQ	ENCFF812QPN	ARHGAP35	MAFK	21340	281	2108	57	27.7576	4.07446e-07	0.0441024
USF1	ENCFF010MMQ	ENCFF799HIG_ENCFF422NGZ	ARHGAP35	MAX	21340	281	8727	163	114.915	4.29021e-06	0.464376
USF1	ENCFF010MMQ	ENCFF470MLY	ARHGAP35	MBD2	21340	281	3627	123	47.7595	4.99111e-20	5.40243e-15
USF1	ENCFF010MMQ	ENCFF226CZE	ARHGAP35	MCM2	21340	281	85	15	1.11926	1.35324e-12	1.46476e-07
USF1	ENCFF010MMQ	ENCFF679ITJ	ARHGAP35	MCM3	21340	281	37	5	0.487207	0.000140539	1
USF1	ENCFF010MMQ	ENCFF920RYJ	ARHGAP35	MCM5	21340	281	6	1	0.0790066	0.0730047	1
USF1	ENCFF010MMQ	ENCFF577UJR	ARHGAP35	MEF2A	21340	281	234	20	3.08126	1.12269e-10	1.21521e-05
USF1	ENCFF010MMQ	ENCFF257RYT	ARHGAP35	MEF2D	21340	281	1956	63	25.7561	2.5264e-10	2.7346e-05
USF1	ENCFF010MMQ	ENCFF613RNG	ARHGAP35	MEIS2	21340	281	5157	141	67.9061	3.38519e-15	3.66417e-10
USF1	ENCFF010MMQ	ENCFF670ZCR	ARHGAP35	MGA	21340	281	6099	112	80.3102	0.000144737	1
USF1	ENCFF010MMQ	ENCFF365NKO	ARHGAP35	MIER1	21340	281	709	61	9.33594	2.62781e-29	2.84437e-24
USF1	ENCFF010MMQ	ENCFF497XOD	ARHGAP35	MITF	21340	281	10704	134	140.948	0.028938	1
USF1	ENCFF010MMQ	ENCFF973OME_ENCFF059ONJ	ARHGAP35	MNT	21340	281	5627	147	74.095	2.7705e-14	2.99882e-09
USF1	ENCFF010MMQ	ENCFF769GYG	ARHGAP35	MTA1	21340	281	2692	112	35.4476	7.30431e-25	7.90626e-20
USF1	ENCFF010MMQ	ENCFF350YXB	ARHGAP35	MTA3	21340	281	4655	144	61.2959	1.06011e-19	1.14748e-14
USF1	ENCFF010MMQ	ENCFF970LCB	ARHGAP35	MXI1	21340	281	2931	107	38.5947	8.097e-20	8.76428e-15
USF1	ENCFF010MMQ	ENCFF877ANE	ARHGAP35	MYBL2	21340	281	717	37	9.44128	6.8725e-12	7.43886e-07
USF1	ENCFF010MMQ	ENCFF465JKF	ARHGAP35	MYC	21340	281	7373	170	97.0859	6.19289e-12	6.70324e-07
USF1	ENCFF010MMQ	ENCFF099SDW	ARHGAP35	MYC_0	21340	281	6030	156	79.4016	1.03825e-14	1.12381e-09
USF1	ENCFF010MMQ	ENCFF634AYU	ARHGAP35	MYC_1	21340	281	3403	98	44.8099	2.50947e-12	2.71628e-07
USF1	ENCFF010MMQ	ENCFF676YJE	ARHGAP35	MYC_2	21340	281	8146	186	107.265	1.56959e-12	1.69894e-07
USF1	ENCFF010MMQ	ENCFF387LTN	ARHGAP35	MYC_3	21340	281	4355	119	57.3456	4.07774e-13	4.41379e-08
USF1	ENCFF010MMQ	ENCFF583DZD	ARHGAP35	MYNN	21340	281	2666	91	35.1052	1.78593e-15	1.93311e-10
USF1	ENCFF010MMQ	ENCFF074EZL	ARHGAP35	NBN	21340	281	3287	132	43.2824	1.4037e-27	1.51938e-22
USF1	ENCFF010MMQ	ENCFF495CSO	ARHGAP35	NCOA4	21340	281	274	43	3.60797	4.11358e-31	4.45258e-26
USF1	ENCFF010MMQ	ENCFF322DSX	ARHGAP35	NCOA6	21340	281	593	44	7.80848	2.86517e-19	3.10129e-14
USF1	ENCFF010MMQ	ENCFF165BCW_ENCFF366UBB	ARHGAP35	NCOR1	21340	281	2659	95	35.0131	3.03242e-17	3.28232e-12
USF1	ENCFF010MMQ	ENCFF002CXG	ARHGAP35	NELFE	21340	281	91	15	1.19827	3.47856e-12	3.76523e-07
USF1	ENCFF010MMQ	ENCFF581YKY	ARHGAP35	NEUROD1	21340	281	3525	132	46.4164	6.21828e-25	6.73073e-20
USF1	ENCFF010MMQ	ENCFF495MHZ	ARHGAP35	NFE2	21340	281	3139	86	41.3336	4.64325e-10	5.0259e-05
USF1	ENCFF010MMQ	ENCFF175IUO	ARHGAP35	NFE2L1	21340	281	378	5	4.97741	0.175458	1
USF1	ENCFF010MMQ	ENCFF370ENX	ARHGAP35	NFIC	21340	281	3747	128	49.3396	5.18754e-21	5.61505e-16
USF1	ENCFF010MMQ	ENCFF157UUF	ARHGAP35	NFRKB	21340	281	2002	97	26.3619	2.52766e-26	2.73597e-21
USF1	ENCFF010MMQ	ENCFF986MHU	ARHGAP35	NFXL1	21340	281	197	22	2.59405	8.51474e-14	9.21644e-09
USF1	ENCFF010MMQ	ENCFF012VES	ARHGAP35	NFYA	21340	281	1411	27	18.5797	0.0143881	1
USF1	ENCFF010MMQ	ENCFF113PMT	ARHGAP35	NFYB	21340	281	2748	29	36.185	0.0343434	1
USF1	ENCFF010MMQ	ENCFF906PGD	ARHGAP35	NKRF	21340	281	2588	105	34.0782	1.19139e-22	1.28958e-17
USF1	ENCFF010MMQ	ENCFF776YPS	ARHGAP35	NONO	21340	281	2200	74	28.9691	1.20921e-12	1.30886e-07
USF1	ENCFF010MMQ	ENCFF954NAJ	ARHGAP35	NR0B1	21340	281	4	1	0.052671	0.0499686	1
USF1	ENCFF010MMQ	ENCFF664ZGR	ARHGAP35	NR2C1	21340	281	2764	97	36.3957	4.28801e-17	4.64138e-12
USF1	ENCFF010MMQ	ENCFF594LCH	ARHGAP35	NR2C2	21340	281	141	6	1.85665	0.00888626	1
USF1	ENCFF010MMQ	ENCFF175IIE	ARHGAP35	NR2F1	21340	281	3784	108	49.8268	3.66778e-13	3.97004e-08
USF1	ENCFF010MMQ	ENCFF255EOB	ARHGAP35	NR2F2	21340	281	3197	104	42.0973	4.23681e-16	4.58596e-11
USF1	ENCFF010MMQ	ENCFF712AXK	ARHGAP35	NR2F6	21340	281	2438	80	32.103	5.33047e-13	5.76975e-08
USF1	ENCFF010MMQ	ENCFF859NPS	ARHGAP35	NR4A1	21340	281	2527	72	33.2749	2.2611e-09	0.000244744
USF1	ENCFF010MMQ	ENCFF144PPR_ENCFF493ABN	ARHGAP35	NRF1	21340	281	3119	85	41.0702	7.3019e-10	7.90365e-05
USF1	ENCFF010MMQ	ENCFF289BUU	ARHGAP35	NUFIP1	21340	281	707	45	9.30961	3.02682e-17	3.27626e-12
USF1	ENCFF010MMQ	ENCFF168HAG	ARHGAP35	PBX2	21340	281	2941	87	38.7264	1.03307e-11	1.1182e-06
USF1	ENCFF010MMQ	ENCFF941RVL	ARHGAP35	PCBP1	21340	281	1231	33	16.2095	8.79065e-05	1
USF1	ENCFF010MMQ	ENCFF881XQF	ARHGAP35	PCBP2	21340	281	92	5	1.21143	0.00647438	1
USF1	ENCFF010MMQ	ENCFF462FRU	ARHGAP35	PHB2	21340	281	872	59	11.4823	2.58796e-23	2.80123e-18
USF1	ENCFF010MMQ	ENCFF948YVM	ARHGAP35	PHF20	21340	281	2324	93	30.6019	6.62359e-20	7.16944e-15
USF1	ENCFF010MMQ	ENCFF134CUM	ARHGAP35	PHF21A	21340	281	1606	70	21.1474	3.2019e-17	3.46576e-12
USF1	ENCFF010MMQ	ENCFF626KTJ	ARHGAP35	PHF8	21340	281	2736	87	36.027	2.86083e-13	3.09659e-08
USF1	ENCFF010MMQ	ENCFF544XKC	ARHGAP35	PKNOX1	21340	281	5241	157	69.0122	4.68251e-20	5.0684e-15
USF1	ENCFF010MMQ	ENCFF881QBT	ARHGAP35	PML	21340	281	3412	142	44.9284	5.19038e-31	5.61812e-26
USF1	ENCFF010MMQ	ENCFF662YQK	ARHGAP35	POLR2A_0	21340	281	3075	121	40.4909	9.9326e-25	1.07511e-19
USF1	ENCFF010MMQ	ENCFF853ZMA	ARHGAP35	POLR2A_1	21340	281	3460	117	45.5604	4.67047e-19	5.05537e-14
USF1	ENCFF010MMQ	ENCFF206YXX	ARHGAP35	POLR2A_2	21340	281	3024	115	39.8193	1.78373e-22	1.93073e-17
USF1	ENCFF010MMQ	ENCFF270QAB	ARHGAP35	POLR2A_3	21340	281	3513	124	46.2583	1.64422e-21	1.77971e-16
USF1	ENCFF010MMQ	ENCFF296CNQ	ARHGAP35	POLR2AphosphoS2	21340	281	1043	61	13.734	5.43845e-21	5.88663e-16
USF1	ENCFF010MMQ	ENCFF542DOG	ARHGAP35	POLR2AphosphoS5	21340	281	4463	151	58.7677	4.8039e-24	5.19979e-19
USF1	ENCFF010MMQ	ENCFF872JJJ	ARHGAP35	POLR2B	21340	281	2255	112	29.6933	5.58023e-31	6.0401e-26
USF1	ENCFF010MMQ	ENCFF273EYJ	ARHGAP35	POLR2G	21340	281	3942	125	51.9073	3.8524e-18	4.16988e-13
USF1	ENCFF010MMQ	ENCFF801YZV	ARHGAP35	POLR2H	21340	281	2319	100	30.536	1.77676e-23	1.92319e-18
USF1	ENCFF010MMQ	ENCFF002CXW	ARHGAP35	POLR3A	21340	281	76	5	1.00075	0.00307487	1
USF1	ENCFF010MMQ	ENCFF002CXT	ARHGAP35	POLR3G	21340	281	26	1	0.342362	0.243108	1
USF1	ENCFF010MMQ	ENCFF990CFV	ARHGAP35	POU5F1	21340	281	724	32	9.53346	5.96369e-09	0.000645516
USF1	ENCFF010MMQ	ENCFF294HEI	ARHGAP35	PRDM10	21340	281	2839	84	37.3833	2.2344e-11	2.41854e-06
USF1	ENCFF010MMQ	ENCFF785ACI	ARHGAP35	PRPF4	21340	281	968	46	12.7464	3.72869e-13	4.03598e-08
USF1	ENCFF010MMQ	ENCFF694BIA	ARHGAP35	PTBP1	21340	281	662	32	8.71706	7.68945e-10	8.32313e-05
USF1	ENCFF010MMQ	ENCFF007DKB	ARHGAP35	PTRF	21340	281	319	13	4.20052	0.000305065	1
USF1	ENCFF010MMQ	ENCFF332DRG	ARHGAP35	PTTG1	21340	281	312	19	4.10834	6.17076e-08	0.0066793
USF1	ENCFF010MMQ	ENCFF421KIV	ARHGAP35	PYGO2	21340	281	361	46	4.75356	2.17703e-29	2.35644e-24
USF1	ENCFF010MMQ	ENCFF002CXU	ARHGAP35	RAD21	21340	281	832	12	10.9556	0.108978	1
USF1	ENCFF010MMQ	ENCFF096XMD	ARHGAP35	RAD51	21340	281	11159	159	146.939	0.0195283	1
USF1	ENCFF010MMQ	ENCFF975IRM	ARHGAP35	RB1	21340	281	3802	113	50.0638	9.02058e-15	9.76397e-10
USF1	ENCFF010MMQ	ENCFF379MPS	ARHGAP35	RBBP5	21340	281	2432	81	32.024	1.87265e-13	2.02698e-08
USF1	ENCFF010MMQ	ENCFF120IDE	ARHGAP35	RBFOX2	21340	281	4491	136	59.1364	5.32464e-18	5.76344e-13
USF1	ENCFF010MMQ	ENCFF682SIY	ARHGAP35	RBM14	21340	281	271	11	3.56846	0.000844061	1
USF1	ENCFF010MMQ	ENCFF971VJZ	ARHGAP35	RBM15	21340	281	48	2	0.632052	0.106165	1
USF1	ENCFF010MMQ	ENCFF861YKK	ARHGAP35	RBM17	21340	281	7	2	0.0921743	0.003874	1
USF1	ENCFF010MMQ	ENCFF522JUV	ARHGAP35	RBM22	21340	281	979	38	12.8912	7.48309e-09	0.000809977
USF1	ENCFF010MMQ	ENCFF680WBN	ARHGAP35	RBM25	21340	281	2173	98	28.6135	2.20266e-24	2.38418e-19
USF1	ENCFF010MMQ	ENCFF782GWS	ARHGAP35	RBM34	21340	281	170	3	2.23852	0.199322	1
USF1	ENCFF010MMQ	ENCFF209JJD	ARHGAP35	RBM39	21340	281	404	37	5.31978	2.56428e-19	2.7756e-14
USF1	ENCFF010MMQ	ENCFF484CKD	ARHGAP35	RCOR1	21340	281	1348	52	17.7501	2.20322e-11	2.38478e-06
USF1	ENCFF010MMQ	ENCFF580QGA	ARHGAP35	RELA	21340	281	1052	27	13.8525	0.000586417	1
USF1	ENCFF010MMQ	ENCFF237UAN_ENCFF010UHD	ARHGAP35	RFX1	21340	281	898	19	11.8246	0.0145379	1
USF1	ENCFF010MMQ	ENCFF716LRI	ARHGAP35	RFX5	21340	281	600	26	7.90066	2.00637e-07	0.0217172
USF1	ENCFF010MMQ	ENCFF209HKW	ARHGAP35	RLF	21340	281	1586	63	20.8841	6.04336e-14	6.54139e-09
USF1	ENCFF010MMQ	ENCFF478MPX	ARHGAP35	SAFB	21340	281	861	24	11.3374	0.000390722	1
USF1	ENCFF010MMQ	ENCFF624NUZ	ARHGAP35	SAFB2	21340	281	6	0	0.0790066	0.924034	1
USF1	ENCFF010MMQ	ENCFF718NUA	ARHGAP35	SAP30	21340	281	1939	48	25.5323	2.27964e-05	1
USF1	ENCFF010MMQ	ENCFF294EHN	ARHGAP35	SETDB1	21340	281	927	45	12.2065	3.29299e-13	3.56437e-08
USF1	ENCFF010MMQ	ENCFF757ODD	ARHGAP35	SFPQ	21340	281	27	8	0.35553	4.43691e-09	0.000480255
USF1	ENCFF010MMQ	ENCFF191MPD	ARHGAP35	SIN3A	21340	281	2547	82	33.5383	7.10937e-13	7.69525e-08
USF1	ENCFF010MMQ	ENCFF280GTU	ARHGAP35	SIN3B	21340	281	1798	63	23.6756	1.00361e-11	1.08632e-06
USF1	ENCFF010MMQ	ENCFF002CXZ	ARHGAP35	SIRT6	21340	281	960	32	12.641	2.22306e-06	0.240626
USF1	ENCFF010MMQ	ENCFF033EBX_ENCFF002CMM	ARHGAP35	SIX5	21340	281	1301	44	17.1313	2.64311e-08	0.00286093
USF1	ENCFF010MMQ	ENCFF481WGW	ARHGAP35	SKIL	21340	281	3749	124	49.3659	2.33224e-19	2.52444e-14
USF1	ENCFF010MMQ	ENCFF315YAF	ARHGAP35	SMAD1	21340	281	1859	96	24.4789	4.9723e-28	5.38207e-23
USF1	ENCFF010MMQ	ENCFF011KRN	ARHGAP35	SMAD2	21340	281	47	3	0.618885	0.0212765	1
USF1	ENCFF010MMQ	ENCFF178MOP	ARHGAP35	SMAD5	21340	281	3143	122	41.3863	1.94133e-24	2.10131e-19
USF1	ENCFF010MMQ	ENCFF995NIE	ARHGAP35	SMARCA5	21340	281	605	45	7.96649	1.04571e-19	1.13189e-14
USF1	ENCFF010MMQ	ENCFF944GJH	ARHGAP35	SMARCB1	21340	281	375	13	4.93791	0.00119474	1
USF1	ENCFF010MMQ	ENCFF114PTZ	ARHGAP35	SMARCC2	21340	281	2061	56	27.1388	4.39496e-07	0.0475714
USF1	ENCFF010MMQ	ENCFF622RBW	ARHGAP35	SMARCE1	21340	281	3449	99	45.4156	2.34183e-12	2.53482e-07
USF1	ENCFF010MMQ	ENCFF041YQC	ARHGAP35	SMC3	21340	281	1949	41	25.664	0.00129457	1
USF1	ENCFF010MMQ	ENCFF494ZUY	ARHGAP35	SNIP1	21340	281	430	46	5.66214	2.73837e-26	2.96404e-21
USF1	ENCFF010MMQ	ENCFF033KXY	ARHGAP35	SNRNP70	21340	281	59	7	0.776898	1.55853e-05	1
USF1	ENCFF010MMQ	ENCFF241TBP	ARHGAP35	SOX6	21340	281	5424	147	71.4219	1.81025e-15	1.95943e-10
USF1	ENCFF010MMQ	ENCFF300XUA	ARHGAP35	SP1	21340	281	2919	127	38.4367	1.23296e-29	1.33457e-24
USF1	ENCFF010MMQ	ENCFF002CMJ	ARHGAP35	SPI1	21340	281	2135	45	28.1132	0.000819851	1
USF1	ENCFF010MMQ	ENCFF985TSH	ARHGAP35	SREBF1	21340	281	996	38	13.1151	1.15074e-08	0.00124557
USF1	ENCFF010MMQ	ENCFF798URE	ARHGAP35	SRSF1	21340	281	175	17	2.30436	4.088e-10	4.42489e-05
USF1	ENCFF010MMQ	ENCFF722XRW	ARHGAP35	SRSF3	21340	281	109	8	1.43529	0.000106329	1
USF1	ENCFF010MMQ	ENCFF059WVE	ARHGAP35	SRSF7	21340	281	10	0	0.131678	0.876624	1
USF1	ENCFF010MMQ	ENCFF137IBM	ARHGAP35	SRSF9	21340	281	0	0	0	1	1
USF1	ENCFF010MMQ	ENCFF290HTJ	ARHGAP35	STAT1_0	21340	281	302	13	3.97666	0.00018725	1
USF1	ENCFF010MMQ	ENCFF254MPF	ARHGAP35	STAT1_1	21340	281	287	10	3.77915	0.00374035	1
USF1	ENCFF010MMQ	ENCFF498DOQ	ARHGAP35	STAT1_2	21340	281	189	7	2.48871	0.00973989	1
USF1	ENCFF010MMQ	ENCFF648NYF	ARHGAP35	STAT1_3	21340	281	736	31	9.69147	2.84516e-08	0.00307963
USF1	ENCFF010MMQ	ENCFF841YFF	ARHGAP35	STAT2_0	21340	281	441	13	5.80698	0.00412226	1
USF1	ENCFF010MMQ	ENCFF714VIT	ARHGAP35	STAT2_1	21340	281	1040	47	13.6945	1.14163e-12	1.23571e-07
USF1	ENCFF010MMQ	ENCFF696KPD	ARHGAP35	STAT5A	21340	281	2267	82	29.8513	2.02169e-15	2.1883e-10
USF1	ENCFF010MMQ	ENCFF484HCG	ARHGAP35	SUPT5H	21340	281	2675	124	35.2238	2.1492e-31	2.32631e-26
USF1	ENCFF010MMQ	ENCFF822FWM	ARHGAP35	TAF1	21340	281	3710	119	48.8524	1.03485e-17	1.12013e-12
USF1	ENCFF010MMQ	ENCFF617CAZ	ARHGAP35	TAF15	21340	281	75	13	0.987582	5.08475e-11	5.50378e-06
USF1	ENCFF010MMQ	ENCFF034CQR	ARHGAP35	TAF7	21340	281	134	25	1.76448	1.6161e-20	1.74928e-15
USF1	ENCFF010MMQ	ENCFF785HXY	ARHGAP35	TAF9B	21340	281	2840	103	37.3964	5.81682e-19	6.29619e-14
USF1	ENCFF010MMQ	ENCFF284LRP_ENCFF482CEV	ARHGAP35	TAL1	21340	281	2069	45	27.2441	0.000475867	1
USF1	ENCFF010MMQ	ENCFF626MVT	ARHGAP35	TBL1XR1	21340	281	3291	100	43.3351	7.83035e-14	8.47564e-09
USF1	ENCFF010MMQ	ENCFF380FJL	ARHGAP35	TBP	21340	281	4015	108	52.8686	1.05367e-11	1.1405e-06
USF1	ENCFF010MMQ	ENCFF249EZR	ARHGAP35	TCF7	21340	281	1456	58	19.1723	4.98279e-13	5.39342e-08
USF1	ENCFF010MMQ	ENCFF312RFN	ARHGAP35	TCF7L2	21340	281	483	27	6.36003	7.83946e-10	8.48551e-05
USF1	ENCFF010MMQ	ENCFF619BDC	ARHGAP35	TEAD2	21340	281	753	22	9.91532	0.000364598	1
USF1	ENCFF010MMQ	ENCFF209MQX	ARHGAP35	TEAD4	21340	281	4551	140	59.9265	5.14963e-19	5.57401e-14
USF1	ENCFF010MMQ	ENCFF701MXF	ARHGAP35	TFDP1	21340	281	3248	88	42.7689	4.97352e-10	5.38338e-05
USF1	ENCFF010MMQ	ENCFF641LJY	ARHGAP35	THAP1	21340	281	1510	58	19.8833	2.02286e-12	2.18957e-07
USF1	ENCFF010MMQ	ENCFF671BFH	ARHGAP35	THRA	21340	281	136	2	1.79082	0.267504	1
USF1	ENCFF010MMQ	ENCFF294VWT	ARHGAP35	THRAP3	21340	281	249	39	3.27877	2.39442e-28	2.59175e-23
USF1	ENCFF010MMQ	ENCFF262BVP	ARHGAP35	TOE1	21340	281	6474	140	85.2481	1.39304e-08	0.00150784
USF1	ENCFF010MMQ	ENCFF049CRW_ENCFF646VQW	ARHGAP35	TRIM24	21340	281	2246	94	29.5748	2.43272e-21	2.6332e-16
USF1	ENCFF010MMQ	ENCFF561IZB	ARHGAP35	TRIP13	21340	281	339	24	4.46387	7.27342e-11	7.87282e-06
USF1	ENCFF010MMQ	ENCFF036YVI	ARHGAP35	TSC22D4	21340	281	40	4	0.52671	0.00189378	1
USF1	ENCFF010MMQ	ENCFF730URE	ARHGAP35	U2AF1	21340	281	634	32	8.34836	2.78881e-10	3.01864e-05
USF1	ENCFF010MMQ	ENCFF398EQF	ARHGAP35	U2AF2	21340	281	1	1	0.0131678	0.0129955	1
USF1	ENCFF010MMQ	ENCFF671DOL	ARHGAP35	UBTF	21340	281	2526	60	33.2618	8.93595e-06	0.967236
USF1	ENCFF010MMQ	ENCFF334FMW	ARHGAP35	USF1	21340	281	21340	281	281	0.0237918	1
USF1	ENCFF010MMQ	ENCFF150VTD	ARHGAP35	USF2	21340	281	3080	49	40.5567	0.0249696	1
USF1	ENCFF010MMQ	ENCFF186QUP	ARHGAP35	VEZF1	21340	281	5808	150	76.4784	3.62876e-14	3.9278e-09
USF1	ENCFF010MMQ	ENCFF803LEC	ARHGAP35	XRCC3	21340	281	201	15	2.64672	1.18758e-07	0.0128545
USF1	ENCFF010MMQ	ENCFF998KKJ	ARHGAP35	XRCC5	21340	281	2281	78	30.0357	1.43671e-13	1.55511e-08
USF1	ENCFF010MMQ	ENCFF706LIT	ARHGAP35	YBX1	21340	281	33	8	0.434536	2.0416e-08	0.00220984
USF1	ENCFF010MMQ	ENCFF246HIU	ARHGAP35	YBX3	21340	281	268	37	3.52896	3.90466e-25	4.22644e-20
USF1	ENCFF010MMQ	ENCFF926FUM_ENCFF328XKC	ARHGAP35	YY1	21340	281	2726	93	35.8953	9.24968e-16	1.00119e-10
USF1	ENCFF010MMQ	ENCFF253FON	ARHGAP35	ZBED1	21340	281	1361	68	17.9213	1.12609e-19	1.21889e-14
USF1	ENCFF010MMQ	ENCFF434QZL	ARHGAP35	ZBTB11	21340	281	1413	57	18.606	4.80879e-13	5.20508e-08
USF1	ENCFF010MMQ	ENCFF561USY	ARHGAP35	ZBTB2	21340	281	2752	110	36.2377	3.70592e-23	4.01133e-18
USF1	ENCFF010MMQ	ENCFF408FQC	ARHGAP35	ZBTB33	21340	281	1047	45	13.7866	1.62316e-11	1.75692e-06
USF1	ENCFF010MMQ	ENCFF417LEJ	ARHGAP35	ZBTB40	21340	281	2586	99	34.0518	8.38258e-20	9.07339e-15
USF1	ENCFF010MMQ	ENCFF706ISJ	ARHGAP35	ZBTB7A	21340	281	3453	96	45.4683	2.49472e-11	2.70031e-06
USF1	ENCFF010MMQ	ENCFF589EVD	ARHGAP35	ZBTB8A	21340	281	62	12	0.816401	8.08998e-11	8.75668e-06
USF1	ENCFF010MMQ	ENCFF522JRK	ARHGAP35	ZC3H11A	21340	281	667	31	8.7829	3.33722e-09	0.000361224
USF1	ENCFF010MMQ	ENCFF809OEX	ARHGAP35	ZC3H8	21340	281	1653	103	21.7663	2.20333e-36	2.38491e-31
USF1	ENCFF010MMQ	ENCFF521CRG	ARHGAP35	ZFP36	21340	281	1547	55	20.3705	1.10824e-10	1.19957e-05
USF1	ENCFF010MMQ	ENCFF396DNK	ARHGAP35	ZFP91	21340	281	1174	43	15.459	4.36372e-09	0.000472333
USF1	ENCFF010MMQ	ENCFF433RKB	ARHGAP35	ZFX	21340	281	2723	66	35.8558	1.9637e-06	0.212553
USF1	ENCFF010MMQ	ENCFF195ODE	ARHGAP35	ZHX1	21340	281	875	96	11.5218	8.04814e-54	8.71139e-49
USF1	ENCFF010MMQ	ENCFF163VUK	ARHGAP35	ZKSCAN1	21340	281	2193	87	28.8769	1.59587e-18	1.72739e-13
USF1	ENCFF010MMQ	ENCFF529FWJ	ARHGAP35	ZKSCAN8	21340	281	1132	34	14.9059	8.92209e-06	0.965736
USF1	ENCFF010MMQ	ENCFF597DIY	ARHGAP35	ZMIZ1	21340	281	203	14	2.67306	7.53025e-07	0.0815082
USF1	ENCFF010MMQ	ENCFF511QHY	ARHGAP35	ZMYM3	21340	281	548	18	7.21593	0.000322912	1
USF1	ENCFF010MMQ	ENCFF114IWY	ARHGAP35	ZNF143	21340	281	3702	80	48.747	1.02462e-05	1
USF1	ENCFF010MMQ	ENCFF116DIO	ARHGAP35	ZNF148	21340	281	2567	60	33.8016	1.36844e-05	1
USF1	ENCFF010MMQ	ENCFF721LDD	ARHGAP35	ZNF175	21340	281	2480	65	32.656	2.03687e-07	0.0220473
USF1	ENCFF010MMQ	ENCFF853TZC	ARHGAP35	ZNF197	21340	281	1614	55	21.2528	4.72291e-10	5.11213e-05
USF1	ENCFF010MMQ	ENCFF891MVM	ARHGAP35	ZNF263	21340	281	315	12	4.14784	0.000855355	1
USF1	ENCFF010MMQ	ENCFF344QKL	ARHGAP35	ZNF274	21340	281	423	23	5.56996	2.10428e-08	0.0022777
USF1	ENCFF010MMQ	ENCFF386WKY	ARHGAP35	ZNF280A	21340	281	328	22	4.31903	1.12717e-09	0.000122006
USF1	ENCFF010MMQ	ENCFF581ZZT	ARHGAP35	ZNF282	21340	281	2331	143	30.694	5.40179e-49	5.84696e-44
USF1	ENCFF010MMQ	ENCFF921WMN	ARHGAP35	ZNF318	21340	281	2203	76	29.0086	1.89809e-13	2.05451e-08
USF1	ENCFF010MMQ	ENCFF744SVC	ARHGAP35	ZNF354B	21340	281	958	9	12.6147	0.0740684	1
USF1	ENCFF010MMQ	ENCFF706SJZ	ARHGAP35	ZNF384	21340	281	1958	54	25.7825	4.47738e-07	0.0484636
USF1	ENCFF010MMQ	ENCFF388YOB	ARHGAP35	ZNF395	21340	281	3486	95	45.9028	8.41967e-11	9.11354e-06
USF1	ENCFF010MMQ	ENCFF834WGJ	ARHGAP35	ZNF507	21340	281	27	0	0.35553	0.700802	1
USF1	ENCFF010MMQ	ENCFF447QUG	ARHGAP35	ZNF512	21340	281	123	6	1.61963	0.00496331	1
USF1	ENCFF010MMQ	ENCFF815TTY	ARHGAP35	ZNF584	21340	281	1849	47	24.3472	1.50168e-05	1
USF1	ENCFF010MMQ	ENCFF602AXP	ARHGAP35	ZNF589	21340	281	2751	68	36.2245	7.68436e-07	0.0831763
USF1	ENCFF010MMQ	ENCFF273TYA	ARHGAP35	ZNF592	21340	281	4285	82	56.4239	0.000274378	1
USF1	ENCFF010MMQ	ENCFF173NRW	ARHGAP35	ZNF644	21340	281	1885	63	24.8212	6.26479e-11	6.78107e-06
USF1	ENCFF010MMQ	ENCFF248AOD	ARHGAP35	ZNF766	21340	281	3219	84	42.387	5.73759e-09	0.000621042
USF1	ENCFF010MMQ	ENCFF654BMD	ARHGAP35	ZNF83	21340	281	1635	64	21.5293	7.25155e-14	7.84915e-09
USF1	ENCFF010MMQ	ENCFF996IVU	ARHGAP35	ZNF830	21340	281	336	25	4.42437	1.08182e-11	1.17097e-06
USF1	ENCFF010MMQ	ENCFF253NXR	ARHGAP35	ZSCAN29	21340	281	1466	69	19.3039	1.23784e-18	1.33985e-13
USF1	ENCFF010MMQ	ENCFF588OLK	ARHGAP35	ZZZ3	21340	281	409	40	5.38561	9.97289e-22	1.07948e-16
USF1	ENCFF225MPC	ENCFF396GUH	ARID1B	ADNP	21340	4306	851	540	171.715	3.04054e-111	3.29111e-106
USF1	ENCFF225MPC	ENCFF360BTO	ARID1B	AFF1	21340	4306	2625	1630	529.674	0	0
USF1	ENCFF225MPC	ENCFF836VRV	ARID1B	AGO1	21340	4306	840	141	169.496	0.00264236	1
USF1	ENCFF225MPC	ENCFF010MMQ	ARID1B	ARHGAP35	21340	4306	281	105	56.7004	2.93682e-09	0.000317885
USF1	ENCFF225MPC	ENCFF225MPC	ARID1B	ARID1B	21340	4306	4306	4306	868.868	0	0
USF1	ENCFF225MPC	ENCFF332ICQ	ARID1B	ARID2	21340	4306	624	228	125.911	9.20236e-17	9.96073e-12
USF1	ENCFF225MPC	ENCFF835KAT	ARID1B	ARID3A	21340	4306	1634	1150	329.71	2.32807e-270	2.51993e-265
USF1	ENCFF225MPC	ENCFF235ZZP	ARID1B	ASH1L	21340	4306	1414	394	285.318	1.89334e-10	2.04937e-05
USF1	ENCFF225MPC	ENCFF002CVM	ARID1B	ATF1	21340	4306	2982	1587	601.71	3.01009e-243	3.25815e-238
USF1	ENCFF225MPC	ENCFF968KBN	ARID1B	ATF2	21340	4306	2271	1172	458.244	1.17206e-170	1.26865e-165
USF1	ENCFF225MPC	ENCFF958KNK	ARID1B	ATF3	21340	4306	4149	2358	837.188	0	0
USF1	ENCFF225MPC	ENCFF710IEF	ARID1B	ATF4	21340	4306	1719	967	346.861	7.14587e-164	7.73477e-159
USF1	ENCFF225MPC	ENCFF868QLL	ARID1B	ATF7	21340	4306	6506	2808	1312.79	1.06904e-280	1.15714e-275
USF1	ENCFF225MPC	ENCFF423EMU	ARID1B	BACH1	21340	4306	600	402	121.068	6.09925e-90	6.60189e-85
USF1	ENCFF225MPC	ENCFF057ZUY	ARID1B	BCOR	21340	4306	2467	1484	497.793	2.14729e-278	2.32425e-273
USF1	ENCFF225MPC	ENCFF002CVP	ARID1B	BDP1	21340	4306	40	15	8.07123	0.00960074	1
USF1	ENCFF225MPC	ENCFF179NDS	ARID1B	BHLHE40	21340	4306	8328	2901	1680.43	1.12205e-160	1.21452e-155
USF1	ENCFF225MPC	ENCFF048OIZ	ARID1B	BMI1	21340	4306	396	114	79.9052	6.10544e-05	1
USF1	ENCFF225MPC	ENCFF549GMO	ARID1B	BRCA1	21340	4306	3	2	0.605342	0.100017	1
USF1	ENCFF225MPC	ENCFF714XHL	ARID1B	BRD4	21340	4306	725	264	146.291	6.67349e-19	7.22345e-14
USF1	ENCFF225MPC	ENCFF666LZV	ARID1B	BRD9	21340	4306	1733	1089	349.686	8.02691e-219	8.6884e-214
USF1	ENCFF225MPC	ENCFF002CVR	ARID1B	BRF1	21340	4306	21	7	4.23739	0.0703048	1
USF1	ENCFF225MPC	ENCFF002CVS	ARID1B	BRF2	21340	4306	32	22	6.45698	9.23959e-07	0.10001
USF1	ENCFF225MPC	ENCFF996ZGL	ARID1B	C11orf30	21340	4306	3356	1491	677.176	2.36744e-160	2.56254e-155
USF1	ENCFF225MPC	ENCFF642BNC	ARID1B	CBFA2T2	21340	4306	6385	2814	1288.37	5.07045e-295	5.4883e-290
USF1	ENCFF225MPC	ENCFF993GXU	ARID1B	CBFA2T3	21340	4306	4253	3055	858.173	0	0
USF1	ENCFF225MPC	ENCFF484DKT	ARID1B	CBX1	21340	4306	2400	734	484.274	1.14435e-26	1.23866e-21
USF1	ENCFF225MPC	ENCFF455TDM	ARID1B	CBX3	21340	4306	4821	1988	972.785	6.01999e-179	6.51609e-174
USF1	ENCFF225MPC	ENCFF062ARS	ARID1B	CBX5	21340	4306	1341	593	270.588	1.49126e-64	1.61416e-59
USF1	ENCFF225MPC	ENCFF456PQY	ARID1B	CBX8	21340	4306	16	1	3.22849	0.127904	1
USF1	ENCFF225MPC	ENCFF874QUM	ARID1B	CC2D1A	21340	4306	2895	1632	584.155	7.62918e-276	8.2579e-271
USF1	ENCFF225MPC	ENCFF583GKE	ARID1B	CCAR2	21340	4306	140	91	28.2493	4.38738e-21	4.74894e-16
USF1	ENCFF225MPC	ENCFF002CVU	ARID1B	CCNT2	21340	4306	4088	1723	824.879	7.12572e-164	7.71295e-159
USF1	ENCFF225MPC	ENCFF643TEZ	ARID1B	CDC5L	21340	4306	503	278	101.496	2.4076e-47	2.60601e-42
USF1	ENCFF225MPC	ENCFF813LOW_ENCFF429XKT	ARID1B	CEBPB	21340	4306	1777	1004	358.564	2.84336e-171	3.07768e-166
USF1	ENCFF225MPC	ENCFF925MHB	ARID1B	CEBPZ	21340	4306	296	75	59.7271	0.00756996	1
USF1	ENCFF225MPC	ENCFF859FVX	ARID1B	CHAMP1	21340	4306	1915	1282	386.41	1.90681e-281	2.06395e-276
USF1	ENCFF225MPC	ENCFF684MLP	ARID1B	COPS2	21340	4306	6	1	1.21068	0.360776	1
USF1	ENCFF225MPC	ENCFF665FHC	ARID1B	CREB3	21340	4306	1785	883	360.179	2.0338e-119	2.2014e-114
USF1	ENCFF225MPC	ENCFF582YPB	ARID1B	CREB3L1	21340	4306	4147	1477	836.785	3.83356e-89	4.14948e-84
USF1	ENCFF225MPC	ENCFF948TXN	ARID1B	CREM	21340	4306	6817	2750	1375.54	2.73932e-233	2.96507e-228
USF1	ENCFF225MPC	ENCFF117EWO	ARID1B	CSDE1	21340	4306	877	343	176.962	7.2339e-29	7.83005e-24
USF1	ENCFF225MPC	ENCFF152VMJ	ARID1B	CTBP1	21340	4306	6014	2739	1213.51	0	0
USF1	ENCFF225MPC	ENCFF002DDJ_ENCFF002DBD	ARID1B	CTCF	21340	4306	2071	438	417.888	0.0118357	1
USF1	ENCFF225MPC	ENCFF962FQM	ARID1B	CTCFL	21340	4306	1492	366	301.057	2.98398e-05	1
USF1	ENCFF225MPC	ENCFF517YCC	ARID1B	CUX1	21340	4306	790	576	159.407	6.09953e-143	6.60219e-138
USF1	ENCFF225MPC	ENCFF526HLP	ARID1B	DACH1	21340	4306	2344	1411	472.974	4.15296e-265	4.49521e-260
USF1	ENCFF225MPC	ENCFF338HQY	ARID1B	DDX20	21340	4306	1832	963	369.662	2.27277e-145	2.46007e-140
USF1	ENCFF225MPC	ENCFF786WZD	ARID1B	DEAF1	21340	4306	714	189	144.071	4.95053e-05	1
USF1	ENCFF225MPC	ENCFF408SNO	ARID1B	DIDO1	21340	4306	1812	694	365.627	4.32205e-53	4.67823e-48
USF1	ENCFF225MPC	ENCFF034PQD	ARID1B	DNMT1	21340	4306	265	140	53.4719	3.85402e-23	4.17163e-18
USF1	ENCFF225MPC	ENCFF774QKS_ENCFF823SYE	ARID1B	DPF2	21340	4306	2549	2203	514.339	0	0
USF1	ENCFF225MPC	ENCFF106DAY	ARID1B	E2F1	21340	4306	3744	1591	755.467	1.78232e-154	1.9292e-149
USF1	ENCFF225MPC	ENCFF225TLP	ARID1B	E2F4	21340	4306	2817	786	568.416	1.03349e-18	1.11866e-13
USF1	ENCFF225MPC	ENCFF356ASJ	ARID1B	E2F5	21340	4306	2921	1451	589.401	3.12432e-196	3.38179e-191
USF1	ENCFF225MPC	ENCFF417DTI_ENCFF917COW	ARID1B	E2F6	21340	4306	4243	1201	856.155	1.94873e-29	2.10932e-24
USF1	ENCFF225MPC	ENCFF310AGG	ARID1B	E2F7	21340	4306	770	397	155.371	3.11673e-59	3.37358e-54
USF1	ENCFF225MPC	ENCFF925DJG	ARID1B	E2F8	21340	4306	2681	1127	540.974	2.26117e-107	2.44752e-102
USF1	ENCFF225MPC	ENCFF083YCQ	ARID1B	E4F1	21340	4306	4710	2071	950.387	1.10104e-216	1.19178e-211
USF1	ENCFF225MPC	ENCFF806BDC	ARID1B	EHMT2	21340	4306	2037	1231	411.027	5.40103e-233	5.84613e-228
USF1	ENCFF225MPC	ENCFF502KHR	ARID1B	ELF4	21340	4306	3305	1220	666.885	1.80188e-82	1.95038e-77
USF1	ENCFF225MPC	ENCFF019PEL	ARID1B	ELK1	21340	4306	1057	322	213.282	9.04072e-13	9.78577e-08
USF1	ENCFF225MPC	ENCFF549TYR	ARID1B	EP300	21340	4306	4538	2968	915.681	0	0
USF1	ENCFF225MPC	ENCFF925ANU	ARID1B	EP400	21340	4306	5406	2455	1090.83	2.9691e-275	3.21378e-270
USF1	ENCFF225MPC	ENCFF213EPU	ARID1B	ESRRA	21340	4306	4604	1965	928.998	3.76647e-192	4.07687e-187
USF1	ENCFF225MPC	ENCFF076YZO	ARID1B	ETS1	21340	4306	2825	942	570.03	1.43943e-46	1.55805e-41
USF1	ENCFF225MPC	ENCFF772HOY	ARID1B	ETS2	21340	4306	139	40	28.0475	0.00665656	1
USF1	ENCFF225MPC	ENCFF404YMX	ARID1B	ETV1	21340	4306	3504	1698	707.04	1.88712e-218	2.04264e-213
USF1	ENCFF225MPC	ENCFF545VNY	ARID1B	ETV6	21340	4306	1248	791	251.822	1.32307e-161	1.43211e-156
USF1	ENCFF225MPC	ENCFF820EVZ	ARID1B	EWSR1	21340	4306	54	27	10.8962	1.72686e-05	1
USF1	ENCFF225MPC	ENCFF883WYX	ARID1B	FIP1L1	21340	4306	1587	353	320.226	0.00418978	1
USF1	ENCFF225MPC	ENCFF002CVW	ARID1B	FOS	21340	4306	2268	778	457.639	9.79625e-43	1.06036e-37
USF1	ENCFF225MPC	ENCFF473GCH	ARID1B	FOSL1	21340	4306	1457	1109	293.994	3.88922e-288	4.20973e-283
USF1	ENCFF225MPC	ENCFF809YFY	ARID1B	FOXA1	21340	4306	117	99	23.6083	5.13459e-31	5.55773e-26
USF1	ENCFF225MPC	ENCFF452SPE	ARID1B	FOXJ2	21340	4306	2245	1143	452.998	2.02722e-162	2.19429e-157
USF1	ENCFF225MPC	ENCFF699ZII	ARID1B	FOXM1	21340	4306	2781	1825	561.152	0	0
USF1	ENCFF225MPC	ENCFF142CPK	ARID1B	FUS	21340	4306	494	81	99.6797	0.00681697	1
USF1	ENCFF225MPC	ENCFF833FCO	ARID1B	GABPA	21340	4306	3576	1535	721.568	1.13758e-152	1.23133e-147
USF1	ENCFF225MPC	ENCFF517KRT	ARID1B	GABPB1	21340	4306	4529	1569	913.865	1.64455e-86	1.78007e-81
USF1	ENCFF225MPC	ENCFF632NQI	ARID1B	GATA1	21340	4306	1888	1477	380.962	0	0
USF1	ENCFF225MPC	ENCFF732HOE	ARID1B	GATA2	21340	4306	1766	1468	356.345	0	0
USF1	ENCFF225MPC	ENCFF253FZN	ARID1B	GATAD2A	21340	4306	2165	1327	436.855	2.00717e-256	2.17258e-251
USF1	ENCFF225MPC	ENCFF549KOD	ARID1B	GATAD2B	21340	4306	1970	1131	397.508	1.04622e-197	1.13244e-192
USF1	ENCFF225MPC	ENCFF126BCK	ARID1B	GMEB1	21340	4306	4513	2020	910.636	6.39416e-220	6.9211e-215
USF1	ENCFF225MPC	ENCFF167HYX	ARID1B	GTF2A2	21340	4306	461	161	93.0209	4.59961e-11	4.97866e-06
USF1	ENCFF225MPC	ENCFF002CWR	ARID1B	GTF2B	21340	4306	683	243	137.816	1.72325e-16	1.86526e-11
USF1	ENCFF225MPC	ENCFF778RMG	ARID1B	GTF2E2	21340	4306	1735	647	350.09	3.72215e-46	4.02889e-41
USF1	ENCFF225MPC	ENCFF002CYL	ARID1B	GTF3C2	21340	4306	127	50	25.6261	6.63433e-06	0.718106
USF1	ENCFF225MPC	ENCFF474NLG	ARID1B	HCFC1	21340	4306	3776	983	761.924	2.26839e-15	2.45533e-10
USF1	ENCFF225MPC	ENCFF580DYE	ARID1B	HDAC3	21340	4306	1674	1381	337.781	0	0
USF1	ENCFF225MPC	ENCFF998HOR	ARID1B	HDAC6	21340	4306	194	59	39.1455	0.000669146	1
USF1	ENCFF225MPC	ENCFF939ZFS	ARID1B	HDAC8	21340	4306	1230	465	248.19	4.3217e-35	4.67786e-30
USF1	ENCFF225MPC	ENCFF676NPW	ARID1B	HES1	21340	4306	2153	1420	434.434	4.49581e-305	4.86631e-300
USF1	ENCFF225MPC	ENCFF265LKN	ARID1B	HINFP	21340	4306	777	383	156.784	9.74454e-53	1.05476e-47
USF1	ENCFF225MPC	ENCFF396NSO	ARID1B	HLTF	21340	4306	1316	762	265.543	8.1248e-136	8.79437e-131
USF1	ENCFF225MPC	ENCFF558DSF	ARID1B	HMBOX1	21340	4306	2210	1478	445.935	0	0
USF1	ENCFF225MPC	ENCFF002CWT	ARID1B	HMGN3	21340	4306	3173	1151	640.25	4.97707e-74	5.38723e-69
USF1	ENCFF225MPC	ENCFF292JRY	ARID1B	HNRNPH1	21340	4306	41	11	8.27301	0.0794732	1
USF1	ENCFF225MPC	ENCFF777CWV	ARID1B	HNRNPK	21340	4306	838	120	169.092	1.29904e-05	1
USF1	ENCFF225MPC	ENCFF010STZ	ARID1B	HNRNPL	21340	4306	1054	287	212.677	1.96596e-07	0.0212798
USF1	ENCFF225MPC	ENCFF122QSN	ARID1B	HNRNPLL	21340	4306	2359	634	476.001	7.88224e-13	8.53181e-08
USF1	ENCFF225MPC	ENCFF768TJI	ARID1B	HNRNPUL1	21340	4306	133	66	26.8368	8.04082e-11	8.70346e-06
USF1	ENCFF225MPC	ENCFF835YLR	ARID1B	ID3	21340	4306	3005	1421	606.351	1.72545e-174	1.86764e-169
USF1	ENCFF225MPC	ENCFF415YPX	ARID1B	ILF3	21340	4306	624	294	125.911	1.23433e-37	1.33605e-32
USF1	ENCFF225MPC	ENCFF176NOI	ARID1B	ILK	21340	4306	123	75	24.819	2.72569e-16	2.95032e-11
USF1	ENCFF225MPC	ENCFF388AJH	ARID1B	IRF1	21340	4306	794	358	160.214	1.6361e-41	1.77093e-36
USF1	ENCFF225MPC	ENCFF284VUQ	ARID1B	IRF1_0	21340	4306	3588	1046	723.989	6.14089e-30	6.64696e-25
USF1	ENCFF225MPC	ENCFF909LKK	ARID1B	IRF1_1	21340	4306	2009	791	405.377	9.65697e-65	1.04528e-59
USF1	ENCFF225MPC	ENCFF908UIY	ARID1B	IRF1_2	21340	4306	2301	920	464.297	6.24945e-78	6.76446e-73
USF1	ENCFF225MPC	ENCFF730RUF	ARID1B	IRF1_3	21340	4306	169	101	34.1009	1.0598e-20	1.14714e-15
USF1	ENCFF225MPC	ENCFF384YDT	ARID1B	IRF2	21340	4306	1794	669	361.995	1.20367e-47	1.30287e-42
USF1	ENCFF225MPC	ENCFF196DHR	ARID1B	IRF9	21340	4306	915	540	184.629	7.5843e-100	8.20932e-95
USF1	ENCFF225MPC	ENCFF629BFI	ARID1B	JUN	21340	4306	4694	2270	947.159	5.32642e-290	5.76537e-285
USF1	ENCFF225MPC	ENCFF417QAJ	ARID1B	JUN_0	21340	4306	1579	1270	318.612	0	0
USF1	ENCFF225MPC	ENCFF573GQX	ARID1B	JUN_1	21340	4306	1033	864	208.439	1.94861e-251	2.1092e-246
USF1	ENCFF225MPC	ENCFF192BTP	ARID1B	JUN_2	21340	4306	1073	915	216.511	5.41382e-272	5.85997e-267
USF1	ENCFF225MPC	ENCFF077UYM	ARID1B	JUN_3	21340	4306	1960	1183	395.49	1.39999e-223	1.51536e-218
USF1	ENCFF225MPC	ENCFF426DUB	ARID1B	JUNB	21340	4306	1030	772	207.834	1.61446e-197	1.7475e-192
USF1	ENCFF225MPC	ENCFF337DKJ	ARID1B	JUND	21340	4306	6767	3234	1365.45	0	0
USF1	ENCFF225MPC	ENCFF772QPO	ARID1B	KAT8	21340	4306	234	87	47.2167	6.55451e-08	0.00709467
USF1	ENCFF225MPC	ENCFF838COI_ENCFF738WCE	ARID1B	KDM1A	21340	4306	1944	1535	392.262	0	0
USF1	ENCFF225MPC	ENCFF042RAK	ARID1B	KDM4B	21340	4306	1887	645	380.76	2.03321e-35	2.20077e-30
USF1	ENCFF225MPC	ENCFF368TYM	ARID1B	KDM5B	21340	4306	2894	785	583.953	3.99068e-16	4.31955e-11
USF1	ENCFF225MPC	ENCFF962VSZ	ARID1B	KHSRP	21340	4306	997	628	201.175	1.2467e-127	1.34944e-122
USF1	ENCFF225MPC	ENCFF717TWA	ARID1B	KLF1	21340	4306	1997	708	402.956	2.25754e-43	2.44359e-38
USF1	ENCFF225MPC	ENCFF802XZN	ARID1B	KLF13	21340	4306	2389	775	482.054	3.72739e-35	4.03457e-30
USF1	ENCFF225MPC	ENCFF844HBQ	ARID1B	KLF16	21340	4306	2466	1673	497.591	0	0
USF1	ENCFF225MPC	ENCFF314ULQ	ARID1B	L3MBTL2	21340	4306	8633	2899	1741.97	1.2068e-141	1.30625e-136
USF1	ENCFF225MPC	ENCFF511OXK	ARID1B	LARP7	21340	4306	527	271	106.338	6.22699e-41	6.74016e-36
USF1	ENCFF225MPC	ENCFF659WAF	ARID1B	LEF1	21340	4306	3573	2357	720.962	0	0
USF1	ENCFF225MPC	ENCFF308IXJ	ARID1B	MAFF	21340	4306	1465	964	295.609	3.22578e-207	3.49161e-202
USF1	ENCFF225MPC	ENCFF927JBT	ARID1B	MAFG	21340	4306	1850	1203	373.294	1.03651e-253	1.12193e-248
USF1	ENCFF225MPC	ENCFF812QPN	ARID1B	MAFK	21340	4306	2108	1270	425.354	3.59961e-239	3.89626e-234
USF1	ENCFF225MPC	ENCFF799HIG_ENCFF422NGZ	ARID1B	MAX	21340	4306	8727	2815	1760.94	1.37362e-118	1.48682e-113
USF1	ENCFF225MPC	ENCFF470MLY	ARID1B	MBD2	21340	4306	3627	1473	731.859	2.68525e-128	2.90654e-123
USF1	ENCFF225MPC	ENCFF226CZE	ARID1B	MCM2	21340	4306	85	49	17.1514	1.76922e-10	1.91503e-05
USF1	ENCFF225MPC	ENCFF679ITJ	ARID1B	MCM3	21340	4306	37	23	7.46589	2.66676e-06	0.288652
USF1	ENCFF225MPC	ENCFF920RYJ	ARID1B	MCM5	21340	4306	6	4	1.21068	0.0266759	1
USF1	ENCFF225MPC	ENCFF577UJR	ARID1B	MEF2A	21340	4306	234	186	47.2167	9.798e-53	1.06055e-47
USF1	ENCFF225MPC	ENCFF257RYT	ARID1B	MEF2D	21340	4306	1956	1248	394.683	4.85176e-256	5.25159e-251
USF1	ENCFF225MPC	ENCFF613RNG	ARID1B	MEIS2	21340	4306	5157	2412	1040.58	7.6908e-288	8.32459e-283
USF1	ENCFF225MPC	ENCFF670ZCR	ARID1B	MGA	21340	4306	6099	2089	1230.66	4.57556e-110	4.95263e-105
USF1	ENCFF225MPC	ENCFF365NKO	ARID1B	MIER1	21340	4306	709	325	143.063	3.4923e-39	3.7801e-34
USF1	ENCFF225MPC	ENCFF497XOD	ARID1B	MITF	21340	4306	10704	2777	2159.86	6.15674e-38	6.66411e-33
USF1	ENCFF225MPC	ENCFF973OME_ENCFF059ONJ	ARID1B	MNT	21340	4306	5627	2053	1135.42	2.22064e-132	2.40365e-127
USF1	ENCFF225MPC	ENCFF769GYG	ARID1B	MTA1	21340	4306	2692	1642	543.194	0	0
USF1	ENCFF225MPC	ENCFF350YXB	ARID1B	MTA3	21340	4306	4655	2098	939.289	8.84596e-232	9.57496e-227
USF1	ENCFF225MPC	ENCFF970LCB	ARID1B	MXI1	21340	4306	2931	1001	591.419	1.62984e-53	1.76416e-48
USF1	ENCFF225MPC	ENCFF877ANE	ARID1B	MYBL2	21340	4306	717	381	144.677	5.29355e-60	5.72979e-55
USF1	ENCFF225MPC	ENCFF465JKF	ARID1B	MYC	21340	4306	7373	2677	1487.73	2.58537e-169	2.79844e-164
USF1	ENCFF225MPC	ENCFF099SDW	ARID1B	MYC_0	21340	4306	6030	2354	1216.74	1.38975e-183	1.50428e-178
USF1	ENCFF225MPC	ENCFF634AYU	ARID1B	MYC_1	21340	4306	3403	1396	686.66	8.35974e-125	9.04866e-120
USF1	ENCFF225MPC	ENCFF676YJE	ARID1B	MYC_2	21340	4306	8146	3008	1643.71	8.05826e-200	8.72235e-195
USF1	ENCFF225MPC	ENCFF387LTN	ARID1B	MYC_3	21340	4306	4355	1698	878.755	1.0785e-132	1.16738e-127
USF1	ENCFF225MPC	ENCFF583DZD	ARID1B	MYNN	21340	4306	2666	1639	537.947	0	0
USF1	ENCFF225MPC	ENCFF074EZL	ARID1B	NBN	21340	4306	3287	1964	663.253	0	0
USF1	ENCFF225MPC	ENCFF495CSO	ARID1B	NCOA4	21340	4306	274	221	55.2879	2.55254e-63	2.76289e-58
USF1	ENCFF225MPC	ENCFF322DSX	ARID1B	NCOA6	21340	4306	593	296	119.656	3.28546e-42	3.55622e-37
USF1	ENCFF225MPC	ENCFF165BCW_ENCFF366UBB	ARID1B	NCOR1	21340	4306	2659	2273	536.535	0	0
USF1	ENCFF225MPC	ENCFF002CXG	ARID1B	NELFE	21340	4306	91	31	18.362	0.00195882	1
USF1	ENCFF225MPC	ENCFF581YKY	ARID1B	NEUROD1	21340	4306	3525	1680	711.277	4.0252e-209	4.35691e-204
USF1	ENCFF225MPC	ENCFF495MHZ	ARID1B	NFE2	21340	4306	3139	1954	633.39	0	0
USF1	ENCFF225MPC	ENCFF175IUO	ARID1B	NFE2L1	21340	4306	378	276	76.2731	9.20909e-70	9.96801e-65
USF1	ENCFF225MPC	ENCFF370ENX	ARID1B	NFIC	21340	4306	3747	2188	756.072	0	0
USF1	ENCFF225MPC	ENCFF157UUF	ARID1B	NFRKB	21340	4306	2002	821	403.965	2.46688e-74	2.67018e-69
USF1	ENCFF225MPC	ENCFF986MHU	ARID1B	NFXL1	21340	4306	197	79	39.7508	1.35873e-08	0.0014707
USF1	ENCFF225MPC	ENCFF012VES	ARID1B	NFYA	21340	4306	1411	162	284.713	7.49865e-16	8.11661e-11
USF1	ENCFF225MPC	ENCFF113PMT	ARID1B	NFYB	21340	4306	2748	239	554.493	5.60618e-52	6.06819e-47
USF1	ENCFF225MPC	ENCFF906PGD	ARID1B	NKRF	21340	4306	2588	874	522.208	2.66569e-45	2.88537e-40
USF1	ENCFF225MPC	ENCFF776YPS	ARID1B	NONO	21340	4306	2200	1082	443.918	3.52082e-144	3.81097e-139
USF1	ENCFF225MPC	ENCFF954NAJ	ARID1B	NR0B1	21340	4306	4	2	0.807123	0.145318	1
USF1	ENCFF225MPC	ENCFF664ZGR	ARID1B	NR2C1	21340	4306	2764	1335	557.722	3.5961e-171	3.89245e-166
USF1	ENCFF225MPC	ENCFF594LCH	ARID1B	NR2C2	21340	4306	141	36	28.4511	0.0263556	1
USF1	ENCFF225MPC	ENCFF175IIE	ARID1B	NR2F1	21340	4306	3784	2176	763.538	0	0
USF1	ENCFF225MPC	ENCFF255EOB	ARID1B	NR2F2	21340	4306	3197	1998	645.093	0	0
USF1	ENCFF225MPC	ENCFF712AXK	ARID1B	NR2F6	21340	4306	2438	1630	491.941	0	0
USF1	ENCFF225MPC	ENCFF859NPS	ARID1B	NR4A1	21340	4306	2527	1238	509.9	2.20041e-163	2.38174e-158
USF1	ENCFF225MPC	ENCFF144PPR_ENCFF493ABN	ARID1B	NRF1	21340	4306	3119	894	629.354	5.96871e-24	6.46059e-19
USF1	ENCFF225MPC	ENCFF289BUU	ARID1B	NUFIP1	21340	4306	707	433	142.659	3.8754e-85	4.19477e-80
USF1	ENCFF225MPC	ENCFF168HAG	ARID1B	PBX2	21340	4306	2941	1589	593.437	4.72342e-250	5.11267e-245
USF1	ENCFF225MPC	ENCFF941RVL	ARID1B	PCBP1	21340	4306	1231	284	248.392	0.00206612	1
USF1	ENCFF225MPC	ENCFF881XQF	ARID1B	PCBP2	21340	4306	92	22	18.5638	0.0627698	1
USF1	ENCFF225MPC	ENCFF462FRU	ARID1B	PHB2	21340	4306	872	763	175.953	9.59342e-234	1.0384e-228
USF1	ENCFF225MPC	ENCFF948YVM	ARID1B	PHF20	21340	4306	2324	734	468.938	2.88984e-30	3.12799e-25
USF1	ENCFF225MPC	ENCFF134CUM	ARID1B	PHF21A	21340	4306	1606	861	324.06	8.59166e-135	9.2997e-130
USF1	ENCFF225MPC	ENCFF626KTJ	ARID1B	PHF8	21340	4306	2736	644	552.072	1.10402e-05	1
USF1	ENCFF225MPC	ENCFF544XKC	ARID1B	PKNOX1	21340	4306	5241	2298	1057.53	1.23905e-238	1.34116e-233
USF1	ENCFF225MPC	ENCFF881QBT	ARID1B	PML	21340	4306	3412	1754	688.476	2.28534e-252	2.47367e-247
USF1	ENCFF225MPC	ENCFF662YQK	ARID1B	POLR2A_0	21340	4306	3075	829	620.476	2.45283e-16	2.65497e-11
USF1	ENCFF225MPC	ENCFF853ZMA	ARID1B	POLR2A_1	21340	4306	3460	905	698.161	9.214e-15	9.97332e-10
USF1	ENCFF225MPC	ENCFF206YXX	ARID1B	POLR2A_2	21340	4306	3024	823	610.185	4.24904e-17	4.59921e-12
USF1	ENCFF225MPC	ENCFF270QAB	ARID1B	POLR2A_3	21340	4306	3513	942	708.856	1.08803e-17	1.1777e-12
USF1	ENCFF225MPC	ENCFF296CNQ	ARID1B	POLR2AphosphoS2	21340	4306	1043	312	210.457	1.2708e-11	1.37552e-06
USF1	ENCFF225MPC	ENCFF542DOG	ARID1B	POLR2AphosphoS5	21340	4306	4463	2143	900.547	4.49441e-270	4.8648e-265
USF1	ENCFF225MPC	ENCFF872JJJ	ARID1B	POLR2B	21340	4306	2255	673	455.015	2.84312e-22	3.07742e-17
USF1	ENCFF225MPC	ENCFF273EYJ	ARID1B	POLR2G	21340	4306	3942	916	795.419	2.17402e-06	0.235319
USF1	ENCFF225MPC	ENCFF801YZV	ARID1B	POLR2H	21340	4306	2319	805	467.929	7.33435e-46	7.93878e-41
USF1	ENCFF225MPC	ENCFF002CXW	ARID1B	POLR3A	21340	4306	76	33	15.3353	3.38174e-05	1
USF1	ENCFF225MPC	ENCFF002CXT	ARID1B	POLR3G	21340	4306	26	12	5.2463	0.00478036	1
USF1	ENCFF225MPC	ENCFF990CFV	ARID1B	POU5F1	21340	4306	724	183	146.089	0.000394649	1
USF1	ENCFF225MPC	ENCFF294HEI	ARID1B	PRDM10	21340	4306	2839	1343	572.855	3.58719e-165	3.88281e-160
USF1	ENCFF225MPC	ENCFF785ACI	ARID1B	PRPF4	21340	4306	968	204	195.324	0.0230909	1
USF1	ENCFF225MPC	ENCFF694BIA	ARID1B	PTBP1	21340	4306	662	311	133.579	1.83386e-39	1.98499e-34
USF1	ENCFF225MPC	ENCFF007DKB	ARID1B	PTRF	21340	4306	319	166	64.368	2.13876e-26	2.31502e-21
USF1	ENCFF225MPC	ENCFF332DRG	ARID1B	PTTG1	21340	4306	312	169	62.9556	1.16195e-28	1.25771e-23
USF1	ENCFF225MPC	ENCFF421KIV	ARID1B	PYGO2	21340	4306	361	256	72.8428	1.59364e-62	1.72497e-57
USF1	ENCFF225MPC	ENCFF002CXU	ARID1B	RAD21	21340	4306	832	176	167.882	0.0247765	1
USF1	ENCFF225MPC	ENCFF096XMD	ARID1B	RAD51	21340	4306	11159	2514	2251.67	3.21993e-09	0.000348528
USF1	ENCFF225MPC	ENCFF975IRM	ARID1B	RB1	21340	4306	3802	1170	767.17	3.62581e-42	3.92461e-37
USF1	ENCFF225MPC	ENCFF379MPS	ARID1B	RBBP5	21340	4306	2432	755	490.731	4.66943e-29	5.05424e-24
USF1	ENCFF225MPC	ENCFF120IDE	ARID1B	RBFOX2	21340	4306	4491	1181	906.197	3.65577e-19	3.95704e-14
USF1	ENCFF225MPC	ENCFF682SIY	ARID1B	RBM14	21340	4306	271	60	54.6826	0.0400333	1
USF1	ENCFF225MPC	ENCFF971VJZ	ARID1B	RBM15	21340	4306	48	13	9.68547	0.0659088	1
USF1	ENCFF225MPC	ENCFF861YKK	ARID1B	RBM17	21340	4306	7	4	1.41246	0.04039	1
USF1	ENCFF225MPC	ENCFF522JUV	ARID1B	RBM22	21340	4306	979	244	197.543	0.000159016	1
USF1	ENCFF225MPC	ENCFF680WBN	ARID1B	RBM25	21340	4306	2173	320	438.469	4.67939e-10	5.06502e-05
USF1	ENCFF225MPC	ENCFF782GWS	ARID1B	RBM34	21340	4306	170	25	34.3027	0.0197282	1
USF1	ENCFF225MPC	ENCFF209JJD	ARID1B	RBM39	21340	4306	404	191	81.5194	2.40158e-25	2.5995e-20
USF1	ENCFF225MPC	ENCFF484CKD	ARID1B	RCOR1	21340	4306	1348	963	272	2.91541e-231	3.15567e-226
USF1	ENCFF225MPC	ENCFF580QGA	ARID1B	RELA	21340	4306	1052	501	212.273	6.29805e-64	6.81707e-59
USF1	ENCFF225MPC	ENCFF237UAN_ENCFF010UHD	ARID1B	RFX1	21340	4306	898	273	181.199	4.52384e-11	4.89665e-06
USF1	ENCFF225MPC	ENCFF716LRI	ARID1B	RFX5	21340	4306	600	217	121.068	1.26184e-15	1.36583e-10
USF1	ENCFF225MPC	ENCFF209HKW	ARID1B	RLF	21340	4306	1586	835	320.024	1.02472e-126	1.10917e-121
USF1	ENCFF225MPC	ENCFF478MPX	ARID1B	SAFB	21340	4306	861	179	173.733	0.0275395	1
USF1	ENCFF225MPC	ENCFF624NUZ	ARID1B	SAFB2	21340	4306	6	0	1.21068	0.297993	1
USF1	ENCFF225MPC	ENCFF718NUA	ARID1B	SAP30	21340	4306	1939	429	391.253	0.00329661	1
USF1	ENCFF225MPC	ENCFF294EHN	ARID1B	SETDB1	21340	4306	927	218	187.051	0.00237819	1
USF1	ENCFF225MPC	ENCFF757ODD	ARID1B	SFPQ	21340	4306	27	9	5.44808	0.0501599	1
USF1	ENCFF225MPC	ENCFF191MPD	ARID1B	SIN3A	21340	4306	2547	700	513.935	1.12846e-15	1.22146e-10
USF1	ENCFF225MPC	ENCFF280GTU	ARID1B	SIN3B	21340	4306	1798	444	362.802	3.94681e-06	0.427206
USF1	ENCFF225MPC	ENCFF002CXZ	ARID1B	SIRT6	21340	4306	960	707	193.709	3.72835e-177	4.0356e-172
USF1	ENCFF225MPC	ENCFF033EBX_ENCFF002CMM	ARID1B	SIX5	21340	4306	1301	216	262.517	0.000336867	1
USF1	ENCFF225MPC	ENCFF481WGW	ARID1B	SKIL	21340	4306	3749	1577	756.476	1.69945e-149	1.83951e-144
USF1	ENCFF225MPC	ENCFF315YAF	ARID1B	SMAD1	21340	4306	1859	903	375.11	7.28022e-118	7.88018e-113
USF1	ENCFF225MPC	ENCFF011KRN	ARID1B	SMAD2	21340	4306	47	11	9.48369	0.106385	1
USF1	ENCFF225MPC	ENCFF178MOP	ARID1B	SMAD5	21340	4306	3143	843	634.197	4.1903e-16	4.53562e-11
USF1	ENCFF225MPC	ENCFF995NIE	ARID1B	SMARCA5	21340	4306	605	245	122.077	4.68492e-23	5.071e-18
USF1	ENCFF225MPC	ENCFF944GJH	ARID1B	SMARCB1	21340	4306	375	264	75.6678	8.14064e-64	8.81151e-59
USF1	ENCFF225MPC	ENCFF114PTZ	ARID1B	SMARCC2	21340	4306	2061	1725	415.87	0	0
USF1	ENCFF225MPC	ENCFF622RBW	ARID1B	SMARCE1	21340	4306	3449	2699	695.942	0	0
USF1	ENCFF225MPC	ENCFF041YQC	ARID1B	SMC3	21340	4306	1949	541	393.271	2.88851e-13	3.12655e-08
USF1	ENCFF225MPC	ENCFF494ZUY	ARID1B	SNIP1	21340	4306	430	180	86.7657	8.27592e-19	8.95794e-14
USF1	ENCFF225MPC	ENCFF033KXY	ARID1B	SNRNP70	21340	4306	59	15	11.9051	0.0706598	1
USF1	ENCFF225MPC	ENCFF241TBP	ARID1B	SOX6	21340	4306	5424	3037	1094.46	0	0
USF1	ENCFF225MPC	ENCFF300XUA	ARID1B	SP1	21340	4306	2919	604	588.998	0.0134293	1
USF1	ENCFF225MPC	ENCFF002CMJ	ARID1B	SPI1	21340	4306	2135	845	430.802	6.19441e-70	6.70489e-65
USF1	ENCFF225MPC	ENCFF985TSH	ARID1B	SREBF1	21340	4306	996	318	200.974	6.30778e-15	6.82761e-10
USF1	ENCFF225MPC	ENCFF798URE	ARID1B	SRSF1	21340	4306	175	43	35.3116	0.027776	1
USF1	ENCFF225MPC	ENCFF722XRW	ARID1B	SRSF3	21340	4306	109	30	21.9941	0.0196611	1
USF1	ENCFF225MPC	ENCFF059WVE	ARID1B	SRSF7	21340	4306	10	0	2.01781	0.132947	1
USF1	ENCFF225MPC	ENCFF137IBM	ARID1B	SRSF9	21340	4306	0	0	0	1	1
USF1	ENCFF225MPC	ENCFF290HTJ	ARID1B	STAT1_0	21340	4306	302	210	60.9378	2.17098e-50	2.34989e-45
USF1	ENCFF225MPC	ENCFF254MPF	ARID1B	STAT1_1	21340	4306	287	187	57.9111	2.13517e-41	2.31113e-36
USF1	ENCFF225MPC	ENCFF498DOQ	ARID1B	STAT1_2	21340	4306	189	124	38.1366	2.21807e-28	2.40086e-23
USF1	ENCFF225MPC	ENCFF648NYF	ARID1B	STAT1_3	21340	4306	736	389	148.511	1.18116e-60	1.2785e-55
USF1	ENCFF225MPC	ENCFF841YFF	ARID1B	STAT2_0	21340	4306	441	306	88.9853	2.92979e-72	3.17123e-67
USF1	ENCFF225MPC	ENCFF714VIT	ARID1B	STAT2_1	21340	4306	1040	700	209.852	6.56677e-156	7.10794e-151
USF1	ENCFF225MPC	ENCFF696KPD	ARID1B	STAT5A	21340	4306	2267	1730	457.437	0	0
USF1	ENCFF225MPC	ENCFF484HCG	ARID1B	SUPT5H	21340	4306	2675	762	539.763	3.67565e-20	3.97856e-15
USF1	ENCFF225MPC	ENCFF822FWM	ARID1B	TAF1	21340	4306	3710	1280	748.606	4.40901e-70	4.77236e-65
USF1	ENCFF225MPC	ENCFF617CAZ	ARID1B	TAF15	21340	4306	75	23	15.1336	0.0142471	1
USF1	ENCFF225MPC	ENCFF034CQR	ARID1B	TAF7	21340	4306	134	56	27.0386	3.94946e-07	0.0427494
USF1	ENCFF225MPC	ENCFF785HXY	ARID1B	TAF9B	21340	4306	2840	1591	573.057	3.33188e-266	3.60646e-261
USF1	ENCFF225MPC	ENCFF284LRP_ENCFF482CEV	ARID1B	TAL1	21340	4306	2069	1886	417.484	0	0
USF1	ENCFF225MPC	ENCFF626MVT	ARID1B	TBL1XR1	21340	4306	3291	1998	664.06	0	0
USF1	ENCFF225MPC	ENCFF380FJL	ARID1B	TBP	21340	4306	4015	1333	810.149	6.73489e-64	7.28992e-59
USF1	ENCFF225MPC	ENCFF249EZR	ARID1B	TCF7	21340	4306	1456	765	293.793	7.11414e-116	7.70042e-111
USF1	ENCFF225MPC	ENCFF312RFN	ARID1B	TCF7L2	21340	4306	483	203	97.4601	3.91312e-21	4.2356e-16
USF1	ENCFF225MPC	ENCFF619BDC	ARID1B	TEAD2	21340	4306	753	437	151.941	3.81596e-79	4.13043e-74
USF1	ENCFF225MPC	ENCFF209MQX	ARID1B	TEAD4	21340	4306	4551	2830	918.304	0	0
USF1	ENCFF225MPC	ENCFF701MXF	ARID1B	TFDP1	21340	4306	3248	1177	655.384	2.05133e-75	2.22038e-70
USF1	ENCFF225MPC	ENCFF641LJY	ARID1B	THAP1	21340	4306	1510	324	304.689	0.0121673	1
USF1	ENCFF225MPC	ENCFF671BFH	ARID1B	THRA	21340	4306	136	82	27.4422	2.26625e-17	2.45301e-12
USF1	ENCFF225MPC	ENCFF294VWT	ARID1B	THRAP3	21340	4306	249	147	50.2434	1.0019e-28	1.08447e-23
USF1	ENCFF225MPC	ENCFF262BVP	ARID1B	TOE1	21340	4306	6474	2419	1306.33	7.10652e-167	7.69217e-162
USF1	ENCFF225MPC	ENCFF049CRW_ENCFF646VQW	ARID1B	TRIM24	21340	4306	2246	1731	453.199	0	0
USF1	ENCFF225MPC	ENCFF561IZB	ARID1B	TRIP13	21340	4306	339	108	68.4037	2.28632e-06	0.247474
USF1	ENCFF225MPC	ENCFF036YVI	ARID1B	TSC22D4	21340	4306	40	10	8.07123	0.101005	1
USF1	ENCFF225MPC	ENCFF730URE	ARID1B	U2AF1	21340	4306	634	121	127.929	0.0299373	1
USF1	ENCFF225MPC	ENCFF398EQF	ARID1B	U2AF2	21340	4306	1	1	0.201781	0.16491	1
USF1	ENCFF225MPC	ENCFF671DOL	ARID1B	UBTF	21340	4306	2526	996	509.698	3.29162e-81	3.56288e-76
USF1	ENCFF225MPC	ENCFF334FMW	ARID1B	USF1	21340	4306	21340	4306	4306	0.00607946	1
USF1	ENCFF225MPC	ENCFF150VTD	ARID1B	USF2	21340	4306	3080	620	621.485	0.0159914	1
USF1	ENCFF225MPC	ENCFF186QUP	ARID1B	VEZF1	21340	4306	5808	2344	1171.94	1.86065e-199	2.01399e-194
USF1	ENCFF225MPC	ENCFF803LEC	ARID1B	XRCC3	21340	4306	201	58	40.5579	0.00191927	1
USF1	ENCFF225MPC	ENCFF998KKJ	ARID1B	XRCC5	21340	4306	2281	839	460.262	7.04263e-57	7.62302e-52
USF1	ENCFF225MPC	ENCFF706LIT	ARID1B	YBX1	21340	4306	33	22	6.65876	1.48603e-06	0.160849
USF1	ENCFF225MPC	ENCFF246HIU	ARID1B	YBX3	21340	4306	268	87	54.0772	9.18315e-06	0.993994
USF1	ENCFF225MPC	ENCFF926FUM_ENCFF328XKC	ARID1B	YY1	21340	4306	2726	769	550.054	2.18429e-19	2.3643e-14
USF1	ENCFF225MPC	ENCFF253FON	ARID1B	ZBED1	21340	4306	1361	729	274.624	2.59498e-114	2.80883e-109
USF1	ENCFF225MPC	ENCFF434QZL	ARID1B	ZBTB11	21340	4306	1413	441	285.116	2.78805e-18	3.01782e-13
USF1	ENCFF225MPC	ENCFF561USY	ARID1B	ZBTB2	21340	4306	2752	1431	555.3	1.08106e-210	1.17015e-205
USF1	ENCFF225MPC	ENCFF408FQC	ARID1B	ZBTB33	21340	4306	1047	356	211.264	3.19832e-20	3.4619e-15
USF1	ENCFF225MPC	ENCFF417LEJ	ARID1B	ZBTB40	21340	4306	2586	807	521.805	1.54247e-31	1.66959e-26
USF1	ENCFF225MPC	ENCFF706ISJ	ARID1B	ZBTB7A	21340	4306	3453	1182	696.749	3.08117e-63	3.33509e-58
USF1	ENCFF225MPC	ENCFF589EVD	ARID1B	ZBTB8A	21340	4306	62	23	12.5104	0.00246347	1
USF1	ENCFF225MPC	ENCFF522JRK	ARID1B	ZC3H11A	21340	4306	667	280	134.588	2.794e-28	3.02426e-23
USF1	ENCFF225MPC	ENCFF809OEX	ARID1B	ZC3H8	21340	4306	1653	975	333.543	3.03073e-178	3.28049e-173
USF1	ENCFF225MPC	ENCFF521CRG	ARID1B	ZFP36	21340	4306	1547	743	312.155	2.82653e-95	3.05947e-90
USF1	ENCFF225MPC	ENCFF396DNK	ARID1B	ZFP91	21340	4306	1174	446	236.891	3.437e-34	3.72024e-29
USF1	ENCFF225MPC	ENCFF433RKB	ARID1B	ZFX	21340	4306	2723	858	549.449	1.15262e-34	1.2476e-29
USF1	ENCFF225MPC	ENCFF195ODE	ARID1B	ZHX1	21340	4306	875	286	176.558	9.81289e-15	1.06216e-09
USF1	ENCFF225MPC	ENCFF163VUK	ARID1B	ZKSCAN1	21340	4306	2193	1038	442.505	2.30794e-128	2.49814e-123
USF1	ENCFF225MPC	ENCFF529FWJ	ARID1B	ZKSCAN8	21340	4306	1132	772	228.416	8.4848e-175	9.18404e-170
USF1	ENCFF225MPC	ENCFF597DIY	ARID1B	ZMIZ1	21340	4306	203	66	40.9615	7.79065e-05	1
USF1	ENCFF225MPC	ENCFF511QHY	ARID1B	ZMYM3	21340	4306	548	204	110.576	5.77622e-16	6.25224e-11
USF1	ENCFF225MPC	ENCFF114IWY	ARID1B	ZNF143	21340	4306	3702	963	746.992	4.91251e-15	5.31735e-10
USF1	ENCFF225MPC	ENCFF116DIO	ARID1B	ZNF148	21340	4306	2567	1155	517.971	2.94026e-128	3.18257e-123
USF1	ENCFF225MPC	ENCFF721LDD	ARID1B	ZNF175	21340	4306	2480	1362	500.416	9.01401e-221	9.75685e-216
USF1	ENCFF225MPC	ENCFF853TZC	ARID1B	ZNF197	21340	4306	1614	863	325.674	1.75831e-134	1.90322e-129
USF1	ENCFF225MPC	ENCFF891MVM	ARID1B	ZNF263	21340	4306	315	112	63.5609	1.14205e-08	0.00123616
USF1	ENCFF225MPC	ENCFF344QKL	ARID1B	ZNF274	21340	4306	423	320	85.3532	3.94837e-84	4.27375e-79
USF1	ENCFF225MPC	ENCFF386WKY	ARID1B	ZNF280A	21340	4306	328	58	66.1841	0.0308428	1
USF1	ENCFF225MPC	ENCFF581ZZT	ARID1B	ZNF282	21340	4306	2331	1155	470.351	5.94351e-156	6.43331e-151
USF1	ENCFF225MPC	ENCFF921WMN	ARID1B	ZNF318	21340	4306	2203	1535	444.523	0	0
USF1	ENCFF225MPC	ENCFF744SVC	ARID1B	ZNF354B	21340	4306	958	194	193.306	0.0285945	1
USF1	ENCFF225MPC	ENCFF706SJZ	ARID1B	ZNF384	21340	4306	1958	826	395.087	5.34574e-80	5.78628e-75
USF1	ENCFF225MPC	ENCFF388YOB	ARID1B	ZNF395	21340	4306	3486	1638	703.407	3.63905e-198	3.93895e-193
USF1	ENCFF225MPC	ENCFF834WGJ	ARID1B	ZNF507	21340	4306	27	10	5.44808	0.0273275	1
USF1	ENCFF225MPC	ENCFF447QUG	ARID1B	ZNF512	21340	4306	123	29	24.819	0.0528996	1
USF1	ENCFF225MPC	ENCFF815TTY	ARID1B	ZNF584	21340	4306	1849	1073	373.093	5.98641e-191	6.47975e-186
USF1	ENCFF225MPC	ENCFF602AXP	ARID1B	ZNF589	21340	4306	2751	1496	555.099	3.32525e-238	3.59928e-233
USF1	ENCFF225MPC	ENCFF273TYA	ARID1B	ZNF592	21340	4306	4285	2081	864.63	2.65679e-268	2.87574e-263
USF1	ENCFF225MPC	ENCFF173NRW	ARID1B	ZNF644	21340	4306	1885	1033	380.357	2.01783e-167	2.18411e-162
USF1	ENCFF225MPC	ENCFF248AOD	ARID1B	ZNF766	21340	4306	3219	1686	649.532	4.81389e-251	5.21061e-246
USF1	ENCFF225MPC	ENCFF654BMD	ARID1B	ZNF83	21340	4306	1635	896	329.911	1.54853e-145	1.67615e-140
USF1	ENCFF225MPC	ENCFF996IVU	ARID1B	ZNF830	21340	4306	336	163	67.7983	5.52409e-23	5.97933e-18
USF1	ENCFF225MPC	ENCFF253NXR	ARID1B	ZSCAN29	21340	4306	1466	839	295.81	1.53921e-146	1.66606e-141
USF1	ENCFF225MPC	ENCFF588OLK	ARID1B	ZZZ3	21340	4306	409	216	82.5283	1.39238e-34	1.50712e-29
USF1	ENCFF332ICQ	ENCFF396GUH	ARID2	ADNP	21340	624	851	40	24.884	0.00131272	1
USF1	ENCFF332ICQ	ENCFF360BTO	ARID2	AFF1	21340	624	2625	222	76.7573	1.29376e-41	1.40038e-36
USF1	ENCFF332ICQ	ENCFF836VRV	ARID2	AGO1	21340	624	840	64	24.5623	1.60897e-11	1.74156e-06
USF1	ENCFF332ICQ	ENCFF010MMQ	ARID2	ARHGAP35	21340	624	281	47	8.21668	1.02237e-20	1.10662e-15
USF1	ENCFF332ICQ	ENCFF225MPC	ARID2	ARID1B	21340	624	4306	228	125.911	9.20236e-17	9.96073e-12
USF1	ENCFF332ICQ	ENCFF332ICQ	ARID2	ARID2	21340	624	624	624	18.2463	0	0
USF1	ENCFF332ICQ	ENCFF835KAT	ARID2	ARID3A	21340	624	1634	129	47.7796	1.49656e-22	1.61989e-17
USF1	ENCFF332ICQ	ENCFF235ZZP	ARID2	ASH1L	21340	624	1414	90	41.3466	2.24407e-11	2.429e-06
USF1	ENCFF332ICQ	ENCFF002CVM	ARID2	ATF1	21340	624	2982	99	87.1963	0.0186393	1
USF1	ENCFF332ICQ	ENCFF968KBN	ARID2	ATF2	21340	624	2271	103	66.406	7.10938e-06	0.769527
USF1	ENCFF332ICQ	ENCFF958KNK	ARID2	ATF3	21340	624	4149	146	121.32	0.0031298	1
USF1	ENCFF332ICQ	ENCFF710IEF	ARID2	ATF4	21340	624	1719	110	50.265	1.28386e-13	1.38966e-08
USF1	ENCFF332ICQ	ENCFF868QLL	ARID2	ATF7	21340	624	6506	387	190.241	2.54028e-36	2.74963e-31
USF1	ENCFF332ICQ	ENCFF423EMU	ARID2	BACH1	21340	624	600	56	17.5445	1.58695e-13	1.71773e-08
USF1	ENCFF332ICQ	ENCFF057ZUY	ARID2	BCOR	21340	624	2467	227	72.1372	4.60353e-48	4.98291e-43
USF1	ENCFF332ICQ	ENCFF002CVP	ARID2	BDP1	21340	624	40	1	1.16963	0.363149	1
USF1	ENCFF332ICQ	ENCFF179NDS	ARID2	BHLHE40	21340	624	8328	404	243.518	1.49461e-21	1.61778e-16
USF1	ENCFF332ICQ	ENCFF048OIZ	ARID2	BMI1	21340	624	396	31	11.5794	1.07242e-06	0.116079
USF1	ENCFF332ICQ	ENCFF549GMO	ARID2	BRCA1	21340	624	3	0	0.0877226	0.916015	1
USF1	ENCFF332ICQ	ENCFF714XHL	ARID2	BRD4	21340	624	725	60	21.1996	2.83554e-12	3.06922e-07
USF1	ENCFF332ICQ	ENCFF666LZV	ARID2	BRD9	21340	624	1733	235	50.6744	7.78417e-79	8.42567e-74
USF1	ENCFF332ICQ	ENCFF002CVR	ARID2	BRF1	21340	624	21	0	0.614058	0.54115	1
USF1	ENCFF332ICQ	ENCFF002CVS	ARID2	BRF2	21340	624	32	7	0.935708	4.88853e-05	1
USF1	ENCFF332ICQ	ENCFF996ZGL	ARID2	C11orf30	21340	624	3356	147	98.1323	8.72363e-07	0.0944255
USF1	ENCFF332ICQ	ENCFF642BNC	ARID2	CBFA2T2	21340	624	6385	220	186.703	0.00162377	1
USF1	ENCFF332ICQ	ENCFF993GXU	ARID2	CBFA2T3	21340	624	4253	228	124.361	2.57409e-17	2.78622e-12
USF1	ENCFF332ICQ	ENCFF484DKT	ARID2	CBX1	21340	624	2400	169	70.1781	7.93886e-24	8.5931e-19
USF1	ENCFF332ICQ	ENCFF455TDM	ARID2	CBX3	21340	624	4821	329	140.97	8.08987e-42	8.75655e-37
USF1	ENCFF332ICQ	ENCFF062ARS	ARID2	CBX5	21340	624	1341	137	39.212	3.70472e-34	4.01002e-29
USF1	ENCFF332ICQ	ENCFF456PQY	ARID2	CBX8	21340	624	16	0	0.467854	0.626345	1
USF1	ENCFF332ICQ	ENCFF874QUM	ARID2	CC2D1A	21340	624	2895	425	84.6523	1.90077e-152	2.05742e-147
USF1	ENCFF332ICQ	ENCFF583GKE	ARID2	CCAR2	21340	624	140	21	4.09372	2.33485e-09	0.000252726
USF1	ENCFF332ICQ	ENCFF002CVU	ARID2	CCNT2	21340	624	4088	202	119.537	1.72057e-12	1.86237e-07
USF1	ENCFF332ICQ	ENCFF643TEZ	ARID2	CDC5L	21340	624	503	87	14.7082	7.34631e-38	7.95172e-33
USF1	ENCFF332ICQ	ENCFF813LOW_ENCFF429XKT	ARID2	CEBPB	21340	624	1777	86	51.961	3.95906e-06	0.428532
USF1	ENCFF332ICQ	ENCFF925MHB	ARID2	CEBPZ	21340	624	296	20	8.6553	0.000398626	1
USF1	ENCFF332ICQ	ENCFF859FVX	ARID2	CHAMP1	21340	624	1915	146	55.9963	6.95516e-24	7.52834e-19
USF1	ENCFF332ICQ	ENCFF684MLP	ARID2	COPS2	21340	624	6	0	0.175445	0.839083	1
USF1	ENCFF332ICQ	ENCFF665FHC	ARID2	CREB3	21340	624	1785	86	52.1949	4.6107e-06	0.499066
USF1	ENCFF332ICQ	ENCFF582YPB	ARID2	CREB3L1	21340	624	4147	245	121.262	2.04981e-23	2.21873e-18
USF1	ENCFF332ICQ	ENCFF948TXN	ARID2	CREM	21340	624	6817	421	199.335	7.21881e-43	7.81371e-38
USF1	ENCFF332ICQ	ENCFF117EWO	ARID2	CSDE1	21340	624	877	54	25.6442	3.84573e-07	0.0416266
USF1	ENCFF332ICQ	ENCFF152VMJ	ARID2	CTBP1	21340	624	6014	423	175.855	2.39639e-56	2.59388e-51
USF1	ENCFF332ICQ	ENCFF002DDJ_ENCFF002DBD	ARID2	CTCF	21340	624	2071	427	60.5578	1.67275e-205	1.8106e-200
USF1	ENCFF332ICQ	ENCFF962FQM	ARID2	CTCFL	21340	624	1492	222	43.6274	1.07142e-81	1.15971e-76
USF1	ENCFF332ICQ	ENCFF517YCC	ARID2	CUX1	21340	624	790	74	23.1003	2.26883e-17	2.45581e-12
USF1	ENCFF332ICQ	ENCFF526HLP	ARID2	DACH1	21340	624	2344	183	68.5406	1.34424e-30	1.45501e-25
USF1	ENCFF332ICQ	ENCFF338HQY	ARID2	DDX20	21340	624	1832	136	53.5693	2.01524e-21	2.18131e-16
USF1	ENCFF332ICQ	ENCFF786WZD	ARID2	DEAF1	21340	624	714	28	20.878	0.0251156	1
USF1	ENCFF332ICQ	ENCFF408SNO	ARID2	DIDO1	21340	624	1812	103	52.9844	3.80775e-10	4.12155e-05
USF1	ENCFF332ICQ	ENCFF034PQD	ARID2	DNMT1	21340	624	265	63	7.74883	2.2875e-35	2.47601e-30
USF1	ENCFF332ICQ	ENCFF774QKS_ENCFF823SYE	ARID2	DPF2	21340	624	2549	154	74.535	3.04365e-16	3.29448e-11
USF1	ENCFF332ICQ	ENCFF106DAY	ARID2	E2F1	21340	624	3744	144	109.478	0.000236065	1
USF1	ENCFF332ICQ	ENCFF225TLP	ARID2	E2F4	21340	624	2817	155	82.3715	3.10234e-13	3.358e-08
USF1	ENCFF332ICQ	ENCFF356ASJ	ARID2	E2F5	21340	624	2921	144	85.4126	1.99807e-09	0.000216273
USF1	ENCFF332ICQ	ENCFF417DTI_ENCFF917COW	ARID2	E2F6	21340	624	4243	233	124.069	9.01189e-19	9.75456e-14
USF1	ENCFF332ICQ	ENCFF310AGG	ARID2	E2F7	21340	624	770	62	22.5155	3.78075e-12	4.09232e-07
USF1	ENCFF332ICQ	ENCFF925DJG	ARID2	E2F8	21340	624	2681	223	78.3948	9.59115e-41	1.03816e-35
USF1	ENCFF332ICQ	ENCFF083YCQ	ARID2	E4F1	21340	624	4710	220	137.724	2.57511e-11	2.78732e-06
USF1	ENCFF332ICQ	ENCFF806BDC	ARID2	EHMT2	21340	624	2037	158	59.5636	2.04613e-26	2.21475e-21
USF1	ENCFF332ICQ	ENCFF502KHR	ARID2	ELF4	21340	624	3305	163	96.641	2.03558e-10	2.20333e-05
USF1	ENCFF332ICQ	ENCFF019PEL	ARID2	ELK1	21340	624	1057	72	30.9076	1.18768e-10	1.28556e-05
USF1	ENCFF332ICQ	ENCFF549TYR	ARID2	EP300	21340	624	4538	266	132.695	8.76538e-25	9.48773e-20
USF1	ENCFF332ICQ	ENCFF925ANU	ARID2	EP400	21340	624	5406	316	158.076	7.53418e-29	8.15507e-24
USF1	ENCFF332ICQ	ENCFF213EPU	ARID2	ESRRA	21340	624	4604	320	134.625	3.37098e-42	3.64878e-37
USF1	ENCFF332ICQ	ENCFF076YZO	ARID2	ETS1	21340	624	2825	173	82.6054	1.58509e-18	1.71572e-13
USF1	ENCFF332ICQ	ENCFF772HOY	ARID2	ETS2	21340	624	139	10	4.06448	0.00582245	1
USF1	ENCFF332ICQ	ENCFF404YMX	ARID2	ETV1	21340	624	3504	205	102.46	1.70414e-19	1.84458e-14
USF1	ENCFF332ICQ	ENCFF545VNY	ARID2	ETV6	21340	624	1248	85	36.4926	3.08367e-12	3.3378e-07
USF1	ENCFF332ICQ	ENCFF820EVZ	ARID2	EWSR1	21340	624	54	13	1.57901	1.25591e-08	0.0013594
USF1	ENCFF332ICQ	ENCFF883WYX	ARID2	FIP1L1	21340	624	1587	112	46.4052	1.60884e-16	1.74143e-11
USF1	ENCFF332ICQ	ENCFF002CVW	ARID2	FOS	21340	624	2268	51	66.3183	0.00814682	1
USF1	ENCFF332ICQ	ENCFF473GCH	ARID2	FOSL1	21340	624	1457	74	42.6039	3.60641e-06	0.390361
USF1	ENCFF332ICQ	ENCFF809YFY	ARID2	FOXA1	21340	624	117	9	3.42118	0.00578124	1
USF1	ENCFF332ICQ	ENCFF452SPE	ARID2	FOXJ2	21340	624	2245	117	65.6457	3.19741e-09	0.000346091
USF1	ENCFF332ICQ	ENCFF699ZII	ARID2	FOXM1	21340	624	2781	149	81.3188	5.26452e-12	5.69837e-07
USF1	ENCFF332ICQ	ENCFF142CPK	ARID2	FUS	21340	624	494	29	14.445	0.000258155	1
USF1	ENCFF332ICQ	ENCFF833FCO	ARID2	GABPA	21340	624	3576	175	104.565	8.50672e-11	9.20775e-06
USF1	ENCFF332ICQ	ENCFF517KRT	ARID2	GABPB1	21340	624	4529	215	132.432	1.11564e-11	1.20758e-06
USF1	ENCFF332ICQ	ENCFF632NQI	ARID2	GATA1	21340	624	1888	92	55.2067	1.55786e-06	0.168624
USF1	ENCFF332ICQ	ENCFF732HOE	ARID2	GATA2	21340	624	1766	93	51.6394	6.56573e-08	0.00710681
USF1	ENCFF332ICQ	ENCFF253FZN	ARID2	GATAD2A	21340	624	2165	199	63.3065	2.50414e-42	2.71051e-37
USF1	ENCFF332ICQ	ENCFF549KOD	ARID2	GATAD2B	21340	624	1970	138	57.6045	1.21815e-19	1.31854e-14
USF1	ENCFF332ICQ	ENCFF126BCK	ARID2	GMEB1	21340	624	4513	284	131.964	7.40406e-31	8.01423e-26
USF1	ENCFF332ICQ	ENCFF167HYX	ARID2	GTF2A2	21340	624	461	26	13.48	0.000816664	1
USF1	ENCFF332ICQ	ENCFF002CWR	ARID2	GTF2B	21340	624	683	33	19.9715	0.00200151	1
USF1	ENCFF332ICQ	ENCFF778RMG	ARID2	GTF2E2	21340	624	1735	83	50.7329	8.1268e-06	0.879653
USF1	ENCFF332ICQ	ENCFF002CYL	ARID2	GTF3C2	21340	624	127	10	3.71359	0.00335262	1
USF1	ENCFF332ICQ	ENCFF474NLG	ARID2	HCFC1	21340	624	3776	246	110.413	5.04872e-29	5.46478e-24
USF1	ENCFF332ICQ	ENCFF580DYE	ARID2	HDAC3	21340	624	1674	96	48.9492	9.13778e-10	9.89083e-05
USF1	ENCFF332ICQ	ENCFF998HOR	ARID2	HDAC6	21340	624	194	22	5.67273	1.17225e-07	0.0126886
USF1	ENCFF332ICQ	ENCFF939ZFS	ARID2	HDAC8	21340	624	1230	86	35.9663	6.34958e-13	6.87285e-08
USF1	ENCFF332ICQ	ENCFF676NPW	ARID2	HES1	21340	624	2153	104	62.9556	5.56547e-07	0.0602412
USF1	ENCFF332ICQ	ENCFF265LKN	ARID2	HINFP	21340	624	777	60	22.7201	3.95604e-11	4.28206e-06
USF1	ENCFF332ICQ	ENCFF396NSO	ARID2	HLTF	21340	624	1316	171	38.481	1.86734e-55	2.02123e-50
USF1	ENCFF332ICQ	ENCFF558DSF	ARID2	HMBOX1	21340	624	2210	139	64.6223	3.93611e-16	4.26049e-11
USF1	ENCFF332ICQ	ENCFF002CWT	ARID2	HMGN3	21340	624	3173	170	92.7813	2.05623e-13	2.22569e-08
USF1	ENCFF332ICQ	ENCFF292JRY	ARID2	HNRNPH1	21340	624	41	5	1.19888	0.00622335	1
USF1	ENCFF332ICQ	ENCFF777CWV	ARID2	HNRNPK	21340	624	838	54	24.5038	1.03144e-07	0.0111644
USF1	ENCFF332ICQ	ENCFF010STZ	ARID2	HNRNPL	21340	624	1054	67	30.8199	6.37991e-09	0.000690568
USF1	ENCFF332ICQ	ENCFF122QSN	ARID2	HNRNPLL	21340	624	2359	123	68.9792	1.32008e-09	0.000142887
USF1	ENCFF332ICQ	ENCFF768TJI	ARID2	HNRNPUL1	21340	624	133	18	3.88903	1.32381e-07	0.014329
USF1	ENCFF332ICQ	ENCFF835YLR	ARID2	ID3	21340	624	3005	205	87.8688	7.77779e-27	8.41876e-22
USF1	ENCFF332ICQ	ENCFF415YPX	ARID2	ILF3	21340	624	624	50	18.2463	4.48123e-10	4.85052e-05
USF1	ENCFF332ICQ	ENCFF176NOI	ARID2	ILK	21340	624	123	19	3.59663	8.22093e-09	0.000889842
USF1	ENCFF332ICQ	ENCFF388AJH	ARID2	IRF1	21340	624	794	43	23.2172	7.33823e-05	1
USF1	ENCFF332ICQ	ENCFF284VUQ	ARID2	IRF1_0	21340	624	3588	157	104.916	4.34986e-07	0.0470833
USF1	ENCFF332ICQ	ENCFF909LKK	ARID2	IRF1_1	21340	624	2009	94	58.7449	5.42291e-06	0.586981
USF1	ENCFF332ICQ	ENCFF908UIY	ARID2	IRF1_2	21340	624	2301	113	67.2832	9.64268e-08	0.0104373
USF1	ENCFF332ICQ	ENCFF730RUF	ARID2	IRF1_3	21340	624	169	8	4.94171	0.0629998	1
USF1	ENCFF332ICQ	ENCFF384YDT	ARID2	IRF2	21340	624	1794	138	52.4581	5.15119e-23	5.57569e-18
USF1	ENCFF332ICQ	ENCFF196DHR	ARID2	IRF9	21340	624	915	76	26.7554	3.87359e-15	4.19281e-10
USF1	ENCFF332ICQ	ENCFF629BFI	ARID2	JUN	21340	624	4694	298	137.257	6.95206e-33	7.52498e-28
USF1	ENCFF332ICQ	ENCFF417QAJ	ARID2	JUN_0	21340	624	1579	81	46.1713	9.97686e-07	0.107991
USF1	ENCFF332ICQ	ENCFF573GQX	ARID2	JUN_1	21340	624	1033	52	30.2058	8.70644e-05	1
USF1	ENCFF332ICQ	ENCFF192BTP	ARID2	JUN_2	21340	624	1073	47	31.3754	0.00199929	1
USF1	ENCFF332ICQ	ENCFF077UYM	ARID2	JUN_3	21340	624	1960	106	57.3121	2.65758e-09	0.000287659
USF1	ENCFF332ICQ	ENCFF426DUB	ARID2	JUNB	21340	624	1030	62	30.1181	1.28612e-07	0.0139211
USF1	ENCFF332ICQ	ENCFF337DKJ	ARID2	JUND	21340	624	6767	433	197.873	1.35834e-47	1.47028e-42
USF1	ENCFF332ICQ	ENCFF772QPO	ARID2	KAT8	21340	624	234	20	6.84236	2.22022e-05	1
USF1	ENCFF332ICQ	ENCFF838COI_ENCFF738WCE	ARID2	KDM1A	21340	624	1944	100	56.8442	6.47891e-08	0.00701283
USF1	ENCFF332ICQ	ENCFF042RAK	ARID2	KDM4B	21340	624	1887	134	55.1775	1.35937e-19	1.47139e-14
USF1	ENCFF332ICQ	ENCFF368TYM	ARID2	KDM5B	21340	624	2894	118	84.6231	0.000105118	1
USF1	ENCFF332ICQ	ENCFF962VSZ	ARID2	KHSRP	21340	624	997	76	29.1531	2.39669e-13	2.5942e-08
USF1	ENCFF332ICQ	ENCFF717TWA	ARID2	KLF1	21340	624	1997	118	58.394	2.51532e-12	2.72261e-07
USF1	ENCFF332ICQ	ENCFF802XZN	ARID2	KLF13	21340	624	2389	162	69.8564	2.15462e-21	2.33218e-16
USF1	ENCFF332ICQ	ENCFF844HBQ	ARID2	KLF16	21340	624	2466	283	72.108	8.27624e-79	8.95829e-74
USF1	ENCFF332ICQ	ENCFF314ULQ	ARID2	L3MBTL2	21340	624	8633	421	252.436	9.50899e-23	1.02926e-17
USF1	ENCFF332ICQ	ENCFF511OXK	ARID2	LARP7	21340	624	527	111	15.4099	8.07602e-56	8.74157e-51
USF1	ENCFF332ICQ	ENCFF659WAF	ARID2	LEF1	21340	624	3573	222	104.478	6.30504e-24	6.82464e-19
USF1	ENCFF332ICQ	ENCFF308IXJ	ARID2	MAFF	21340	624	1465	85	42.8379	4.48036e-09	0.000484958
USF1	ENCFF332ICQ	ENCFF927JBT	ARID2	MAFG	21340	624	1850	91	54.0956	1.23976e-06	0.134193
USF1	ENCFF332ICQ	ENCFF812QPN	ARID2	MAFK	21340	624	2108	166	61.6397	2.46985e-28	2.67339e-23
USF1	ENCFF332ICQ	ENCFF799HIG_ENCFF422NGZ	ARID2	MAX	21340	624	8727	471	255.185	4.24144e-34	4.59097e-29
USF1	ENCFF332ICQ	ENCFF470MLY	ARID2	MBD2	21340	624	3627	148	106.057	2.05196e-05	1
USF1	ENCFF332ICQ	ENCFF226CZE	ARID2	MCM2	21340	624	85	28	2.48547	3.22023e-20	3.48561e-15
USF1	ENCFF332ICQ	ENCFF679ITJ	ARID2	MCM3	21340	624	37	9	1.08191	1.89712e-06	0.205347
USF1	ENCFF332ICQ	ENCFF920RYJ	ARID2	MCM5	21340	624	6	3	0.175445	0.000755228	1
USF1	ENCFF332ICQ	ENCFF577UJR	ARID2	MEF2A	21340	624	234	22	6.84236	2.24992e-06	0.243533
USF1	ENCFF332ICQ	ENCFF257RYT	ARID2	MEF2D	21340	624	1956	119	57.1951	3.46724e-13	3.75297e-08
USF1	ENCFF332ICQ	ENCFF613RNG	ARID2	MEIS2	21340	624	5157	211	150.795	6.32944e-07	0.0685105
USF1	ENCFF332ICQ	ENCFF670ZCR	ARID2	MGA	21340	624	6099	267	178.34	1.25021e-10	1.35324e-05
USF1	ENCFF332ICQ	ENCFF365NKO	ARID2	MIER1	21340	624	709	87	20.7318	1.65903e-27	1.79575e-22
USF1	ENCFF332ICQ	ENCFF497XOD	ARID2	MITF	21340	624	10704	307	312.994	0.021485	1
USF1	ENCFF332ICQ	ENCFF973OME_ENCFF059ONJ	ARID2	MNT	21340	624	5627	313	164.538	2.60212e-25	2.81656e-20
USF1	ENCFF332ICQ	ENCFF769GYG	ARID2	MTA1	21340	624	2692	191	78.7164	4.95949e-27	5.3682e-22
USF1	ENCFF332ICQ	ENCFF350YXB	ARID2	MTA3	21340	624	4655	327	136.116	5.95264e-44	6.4432e-39
USF1	ENCFF332ICQ	ENCFF970LCB	ARID2	MXI1	21340	624	2931	176	85.705	4.91369e-18	5.31863e-13
USF1	ENCFF332ICQ	ENCFF877ANE	ARID2	MYBL2	21340	624	717	26	20.9657	0.0444976	1
USF1	ENCFF332ICQ	ENCFF465JKF	ARID2	MYC	21340	624	7373	450	215.593	1.84415e-44	1.99613e-39
USF1	ENCFF332ICQ	ENCFF099SDW	ARID2	MYC_0	21340	624	6030	384	176.322	5.02078e-42	5.43454e-37
USF1	ENCFF332ICQ	ENCFF634AYU	ARID2	MYC_1	21340	624	3403	252	99.5067	8.56808e-38	9.27418e-33
USF1	ENCFF332ICQ	ENCFF676YJE	ARID2	MYC_2	21340	624	8146	500	238.196	8.58313e-50	9.29046e-45
USF1	ENCFF332ICQ	ENCFF387LTN	ARID2	MYC_3	21340	624	4355	306	127.344	2.75346e-41	2.98038e-36
USF1	ENCFF332ICQ	ENCFF583DZD	ARID2	MYNN	21340	624	2666	246	77.9561	4.08281e-52	4.41928e-47
USF1	ENCFF332ICQ	ENCFF074EZL	ARID2	NBN	21340	624	3287	281	96.1147	5.6049e-53	6.0668e-48
USF1	ENCFF332ICQ	ENCFF495CSO	ARID2	NCOA4	21340	624	274	52	8.012	4.05793e-25	4.39234e-20
USF1	ENCFF332ICQ	ENCFF322DSX	ARID2	NCOA6	21340	624	593	56	17.3398	1.00937e-13	1.09255e-08
USF1	ENCFF332ICQ	ENCFF165BCW_ENCFF366UBB	ARID2	NCOR1	21340	624	2659	152	77.7515	3.18385e-14	3.44623e-09
USF1	ENCFF332ICQ	ENCFF002CXG	ARID2	NELFE	21340	624	91	5	2.66092	0.0776881	1
USF1	ENCFF332ICQ	ENCFF581YKY	ARID2	NEUROD1	21340	624	3525	246	103.074	3.48291e-33	3.76993e-28
USF1	ENCFF332ICQ	ENCFF495MHZ	ARID2	NFE2	21340	624	3139	173	91.7871	1.35278e-14	1.46427e-09
USF1	ENCFF332ICQ	ENCFF175IUO	ARID2	NFE2L1	21340	624	378	19	11.053	0.00872541	1
USF1	ENCFF332ICQ	ENCFF370ENX	ARID2	NFIC	21340	624	3747	223	109.566	7.34271e-22	7.94782e-17
USF1	ENCFF332ICQ	ENCFF157UUF	ARID2	NFRKB	21340	624	2002	117	58.5402	5.88403e-12	6.36893e-07
USF1	ENCFF332ICQ	ENCFF986MHU	ARID2	NFXL1	21340	624	197	36	5.76045	2.01448e-17	2.1805e-12
USF1	ENCFF332ICQ	ENCFF012VES	ARID2	NFYA	21340	624	1411	18	41.2589	2.26191e-05	1
USF1	ENCFF332ICQ	ENCFF113PMT	ARID2	NFYB	21340	624	2748	21	80.3539	2.50929e-15	2.71608e-10
USF1	ENCFF332ICQ	ENCFF906PGD	ARID2	NKRF	21340	624	2588	195	75.6754	1.30952e-30	1.41744e-25
USF1	ENCFF332ICQ	ENCFF776YPS	ARID2	NONO	21340	624	2200	186	64.3299	3.48335e-35	3.77041e-30
USF1	ENCFF332ICQ	ENCFF954NAJ	ARID2	NR0B1	21340	624	4	1	0.116963	0.104053	1
USF1	ENCFF332ICQ	ENCFF664ZGR	ARID2	NR2C1	21340	624	2764	141	80.8217	3.82571e-10	4.14099e-05
USF1	ENCFF332ICQ	ENCFF594LCH	ARID2	NR2C2	21340	624	141	4	4.12296	0.195005	1
USF1	ENCFF332ICQ	ENCFF175IIE	ARID2	NR2F1	21340	624	3784	230	110.647	1.45597e-23	1.57595e-18
USF1	ENCFF332ICQ	ENCFF255EOB	ARID2	NR2F2	21340	624	3197	193	93.483	8.25057e-20	8.9305e-15
USF1	ENCFF332ICQ	ENCFF712AXK	ARID2	NR2F6	21340	624	2438	140	71.2892	2.15634e-13	2.33404e-08
USF1	ENCFF332ICQ	ENCFF859NPS	ARID2	NR4A1	21340	624	2527	166	73.8917	1.38573e-20	1.49993e-15
USF1	ENCFF332ICQ	ENCFF144PPR_ENCFF493ABN	ARID2	NRF1	21340	624	3119	132	91.2022	1.15761e-05	1
USF1	ENCFF332ICQ	ENCFF289BUU	ARID2	NUFIP1	21340	624	707	78	20.6733	3.71229e-22	4.01822e-17
USF1	ENCFF332ICQ	ENCFF168HAG	ARID2	PBX2	21340	624	2941	130	85.9974	2.10958e-06	0.228344
USF1	ENCFF332ICQ	ENCFF941RVL	ARID2	PCBP1	21340	624	1231	67	35.9955	1.18586e-06	0.128359
USF1	ENCFF332ICQ	ENCFF881XQF	ARID2	PCBP2	21340	624	92	10	2.69016	0.000371275	1
USF1	ENCFF332ICQ	ENCFF462FRU	ARID2	PHB2	21340	624	872	83	25.498	1.17569e-19	1.27258e-14
USF1	ENCFF332ICQ	ENCFF948YVM	ARID2	PHF20	21340	624	2324	154	67.9558	1.44581e-19	1.56496e-14
USF1	ENCFF332ICQ	ENCFF134CUM	ARID2	PHF21A	21340	624	1606	161	46.9608	7.48757e-39	8.10462e-34
USF1	ENCFF332ICQ	ENCFF626KTJ	ARID2	PHF8	21340	624	2736	118	80.003	1.41584e-05	1
USF1	ENCFF332ICQ	ENCFF544XKC	ARID2	PKNOX1	21340	624	5241	220	153.251	7.48281e-08	0.00809946
USF1	ENCFF332ICQ	ENCFF881QBT	ARID2	PML	21340	624	3412	173	99.7698	8.51188e-12	9.21334e-07
USF1	ENCFF332ICQ	ENCFF662YQK	ARID2	POLR2A_0	21340	624	3075	118	89.9157	0.000679247	1
USF1	ENCFF332ICQ	ENCFF853ZMA	ARID2	POLR2A_1	21340	624	3460	125	101.173	0.00262704	1
USF1	ENCFF332ICQ	ENCFF206YXX	ARID2	POLR2A_2	21340	624	3024	119	88.4244	0.000311628	1
USF1	ENCFF332ICQ	ENCFF270QAB	ARID2	POLR2A_3	21340	624	3513	149	102.723	3.51303e-06	0.380253
USF1	ENCFF332ICQ	ENCFF296CNQ	ARID2	POLR2AphosphoS2	21340	624	1043	54	30.4982	3.48575e-05	1
USF1	ENCFF332ICQ	ENCFF542DOG	ARID2	POLR2AphosphoS5	21340	624	4463	201	130.502	2.30494e-09	0.000249489
USF1	ENCFF332ICQ	ENCFF872JJJ	ARID2	POLR2B	21340	624	2255	123	65.9381	1.07845e-10	1.16733e-05
USF1	ENCFF332ICQ	ENCFF273EYJ	ARID2	POLR2G	21340	624	3942	188	115.267	1.28876e-10	1.39497e-05
USF1	ENCFF332ICQ	ENCFF801YZV	ARID2	POLR2H	21340	624	2319	95	67.8096	0.000323014	1
USF1	ENCFF332ICQ	ENCFF002CXW	ARID2	POLR3A	21340	624	76	4	2.22231	0.110121	1
USF1	ENCFF332ICQ	ENCFF002CXT	ARID2	POLR3G	21340	624	26	0	0.760262	0.467544	1
USF1	ENCFF332ICQ	ENCFF990CFV	ARID2	POU5F1	21340	624	724	38	21.1704	0.000291736	1
USF1	ENCFF332ICQ	ENCFF294HEI	ARID2	PRDM10	21340	624	2839	185	83.0148	2.37544e-22	2.57121e-17
USF1	ENCFF332ICQ	ENCFF785ACI	ARID2	PRPF4	21340	624	968	58	28.3052	3.50152e-07	0.0379008
USF1	ENCFF332ICQ	ENCFF694BIA	ARID2	PTBP1	21340	624	662	71	19.3575	1.07083e-19	1.15908e-14
USF1	ENCFF332ICQ	ENCFF007DKB	ARID2	PTRF	21340	624	319	18	9.32784	0.00396906	1
USF1	ENCFF332ICQ	ENCFF332DRG	ARID2	PTTG1	21340	624	312	21	9.12315	0.000310859	1
USF1	ENCFF332ICQ	ENCFF421KIV	ARID2	PYGO2	21340	624	361	69	10.556	6.36239e-33	6.88672e-28
USF1	ENCFF332ICQ	ENCFF002CXU	ARID2	RAD21	21340	624	832	343	24.3284	3.64354e-258	3.94381e-253
USF1	ENCFF332ICQ	ENCFF096XMD	ARID2	RAD51	21340	624	11159	363	326.299	0.00285955	1
USF1	ENCFF332ICQ	ENCFF975IRM	ARID2	RB1	21340	624	3802	386	111.174	9.93633e-92	1.07552e-86
USF1	ENCFF332ICQ	ENCFF379MPS	ARID2	RBBP5	21340	624	2432	103	71.1138	7.4328e-05	1
USF1	ENCFF332ICQ	ENCFF120IDE	ARID2	RBFOX2	21340	624	4491	218	131.321	1.22738e-12	1.32853e-07
USF1	ENCFF332ICQ	ENCFF682SIY	ARID2	RBM14	21340	624	271	27	7.92427	6.21519e-08	0.00672738
USF1	ENCFF332ICQ	ENCFF971VJZ	ARID2	RBM15	21340	624	48	4	1.40356	0.0397334	1
USF1	ENCFF332ICQ	ENCFF861YKK	ARID2	RBM17	21340	624	7	1	0.204686	0.166799	1
USF1	ENCFF332ICQ	ENCFF522JUV	ARID2	RBM22	21340	624	979	63	28.6268	1.11427e-08	0.0012061
USF1	ENCFF332ICQ	ENCFF680WBN	ARID2	RBM25	21340	624	2173	67	63.5404	0.0443764	1
USF1	ENCFF332ICQ	ENCFF782GWS	ARID2	RBM34	21340	624	170	9	4.97095	0.035427	1
USF1	ENCFF332ICQ	ENCFF209JJD	ARID2	RBM39	21340	624	404	55	11.8133	5.5757e-20	6.03519e-15
USF1	ENCFF332ICQ	ENCFF484CKD	ARID2	RCOR1	21340	624	1348	111	39.4167	5.69901e-21	6.16866e-16
USF1	ENCFF332ICQ	ENCFF580QGA	ARID2	RELA	21340	624	1052	67	30.7614	5.95589e-09	0.000644671
USF1	ENCFF332ICQ	ENCFF237UAN_ENCFF010UHD	ARID2	RFX1	21340	624	898	29	26.2583	0.0643217	1
USF1	ENCFF332ICQ	ENCFF716LRI	ARID2	RFX5	21340	624	600	40	17.5445	1.71603e-06	0.185745
USF1	ENCFF332ICQ	ENCFF209HKW	ARID2	RLF	21340	624	1586	135	46.376	2.39293e-26	2.59013e-21
USF1	ENCFF332ICQ	ENCFF478MPX	ARID2	SAFB	21340	624	861	53	25.1764	4.87257e-07	0.0527412
USF1	ENCFF332ICQ	ENCFF624NUZ	ARID2	SAFB2	21340	624	6	0	0.175445	0.839083	1
USF1	ENCFF332ICQ	ENCFF718NUA	ARID2	SAP30	21340	624	1939	95	56.698	8.93751e-07	0.0967405
USF1	ENCFF332ICQ	ENCFF294EHN	ARID2	SETDB1	21340	624	927	53	27.1063	3.54547e-06	0.383765
USF1	ENCFF332ICQ	ENCFF757ODD	ARID2	SFPQ	21340	624	27	3	0.789503	0.0372421	1
USF1	ENCFF332ICQ	ENCFF191MPD	ARID2	SIN3A	21340	624	2547	122	74.4765	1.11448e-07	0.0120632
USF1	ENCFF332ICQ	ENCFF280GTU	ARID2	SIN3B	21340	624	1798	120	52.5751	6.84111e-16	7.40489e-11
USF1	ENCFF332ICQ	ENCFF002CXZ	ARID2	SIRT6	21340	624	960	58	28.0712	2.73408e-07	0.0295939
USF1	ENCFF332ICQ	ENCFF033EBX_ENCFF002CMM	ARID2	SIX5	21340	624	1301	28	38.0424	0.0174486	1
USF1	ENCFF332ICQ	ENCFF481WGW	ARID2	SKIL	21340	624	3749	331	109.624	4.25557e-65	4.60627e-60
USF1	ENCFF332ICQ	ENCFF315YAF	ARID2	SMAD1	21340	624	1859	110	54.3588	1.17767e-11	1.27472e-06
USF1	ENCFF332ICQ	ENCFF011KRN	ARID2	SMAD2	21340	624	47	7	1.37432	0.000464864	1
USF1	ENCFF332ICQ	ENCFF178MOP	ARID2	SMAD5	21340	624	3143	133	91.904	1.09067e-05	1
USF1	ENCFF332ICQ	ENCFF995NIE	ARID2	SMARCA5	21340	624	605	99	17.6907	7.47865e-41	8.09496e-36
USF1	ENCFF332ICQ	ENCFF944GJH	ARID2	SMARCB1	21340	624	375	32	10.9653	1.25411e-07	0.0135746
USF1	ENCFF332ICQ	ENCFF114PTZ	ARID2	SMARCC2	21340	624	2061	137	60.2654	9.91546e-18	1.07326e-12
USF1	ENCFF332ICQ	ENCFF622RBW	ARID2	SMARCE1	21340	624	3449	224	100.852	1.89564e-26	2.05186e-21
USF1	ENCFF332ICQ	ENCFF041YQC	ARID2	SMC3	21340	624	1949	426	56.9904	2.44402e-214	2.64543e-209
USF1	ENCFF332ICQ	ENCFF494ZUY	ARID2	SNIP1	21340	624	430	59	12.5736	1.84248e-21	1.99432e-16
USF1	ENCFF332ICQ	ENCFF033KXY	ARID2	SNRNP70	21340	624	59	12	1.72521	2.58535e-07	0.0279841
USF1	ENCFF332ICQ	ENCFF241TBP	ARID2	SOX6	21340	624	5424	359	158.602	9.70843e-43	1.05085e-37
USF1	ENCFF332ICQ	ENCFF300XUA	ARID2	SP1	21340	624	2919	104	85.3541	0.00583074	1
USF1	ENCFF332ICQ	ENCFF002CMJ	ARID2	SPI1	21340	624	2135	110	62.4292	1.51041e-08	0.00163488
USF1	ENCFF332ICQ	ENCFF985TSH	ARID2	SREBF1	21340	624	996	75	29.1239	5.96696e-13	6.4587e-08
USF1	ENCFF332ICQ	ENCFF798URE	ARID2	SRSF1	21340	624	175	17	5.11715	1.90573e-05	1
USF1	ENCFF332ICQ	ENCFF722XRW	ARID2	SRSF3	21340	624	109	11	3.18725	0.000356632	1
USF1	ENCFF332ICQ	ENCFF059WVE	ARID2	SRSF7	21340	624	10	0	0.292409	0.746463	1
USF1	ENCFF332ICQ	ENCFF137IBM	ARID2	SRSF9	21340	624	0	0	0	1	1
USF1	ENCFF332ICQ	ENCFF290HTJ	ARID2	STAT1_0	21340	624	302	18	8.83074	0.00243481	1
USF1	ENCFF332ICQ	ENCFF254MPF	ARID2	STAT1_1	21340	624	287	18	8.39213	0.00150904	1
USF1	ENCFF332ICQ	ENCFF498DOQ	ARID2	STAT1_2	21340	624	189	12	5.52652	0.00674448	1
USF1	ENCFF332ICQ	ENCFF648NYF	ARID2	STAT1_3	21340	624	736	62	21.5213	6.21367e-13	6.72574e-08
USF1	ENCFF332ICQ	ENCFF841YFF	ARID2	STAT2_0	21340	624	441	33	12.8952	1.27392e-06	0.13789
USF1	ENCFF332ICQ	ENCFF714VIT	ARID2	STAT2_1	21340	624	1040	71	30.4105	1.43845e-10	1.55699e-05
USF1	ENCFF332ICQ	ENCFF696KPD	ARID2	STAT5A	21340	624	2267	133	66.289	1.95161e-13	2.11244e-08
USF1	ENCFF332ICQ	ENCFF484HCG	ARID2	SUPT5H	21340	624	2675	141	78.2193	5.11359e-11	5.535e-06
USF1	ENCFF332ICQ	ENCFF822FWM	ARID2	TAF1	21340	624	3710	177	108.484	3.99198e-10	4.32096e-05
USF1	ENCFF332ICQ	ENCFF617CAZ	ARID2	TAF15	21340	624	75	9	2.19306	0.000360798	1
USF1	ENCFF332ICQ	ENCFF034CQR	ARID2	TAF7	21340	624	134	20	3.91828	5.94415e-09	0.0006434
USF1	ENCFF332ICQ	ENCFF785HXY	ARID2	TAF9B	21340	624	2840	140	83.044	3.22485e-09	0.000349061
USF1	ENCFF332ICQ	ENCFF284LRP_ENCFF482CEV	ARID2	TAL1	21340	624	2069	88	60.4993	0.00017833	1
USF1	ENCFF332ICQ	ENCFF626MVT	ARID2	TBL1XR1	21340	624	3291	221	96.2317	6.56662e-28	7.10778e-23
USF1	ENCFF332ICQ	ENCFF380FJL	ARID2	TBP	21340	624	4015	204	117.402	1.27121e-13	1.37597e-08
USF1	ENCFF332ICQ	ENCFF249EZR	ARID2	TCF7	21340	624	1456	123	42.5747	6.47502e-24	7.00863e-19
USF1	ENCFF332ICQ	ENCFF312RFN	ARID2	TCF7L2	21340	624	483	23	14.1233	0.00798687	1
USF1	ENCFF332ICQ	ENCFF619BDC	ARID2	TEAD2	21340	624	753	64	22.0184	1.8723e-13	2.0266e-08
USF1	ENCFF332ICQ	ENCFF209MQX	ARID2	TEAD4	21340	624	4551	280	133.075	5.35502e-29	5.79633e-24
USF1	ENCFF332ICQ	ENCFF701MXF	ARID2	TFDP1	21340	624	3248	138	94.9743	6.65066e-06	0.719874
USF1	ENCFF332ICQ	ENCFF641LJY	ARID2	THAP1	21340	624	1510	78	44.1537	1.19596e-06	0.129452
USF1	ENCFF332ICQ	ENCFF671BFH	ARID2	THRA	21340	624	136	7	3.97676	0.0585045	1
USF1	ENCFF332ICQ	ENCFF294VWT	ARID2	THRAP3	21340	624	249	48	7.28097	1.34617e-23	1.45711e-18
USF1	ENCFF332ICQ	ENCFF262BVP	ARID2	TOE1	21340	624	6474	321	189.305	8.37479e-19	9.06495e-14
USF1	ENCFF332ICQ	ENCFF049CRW_ENCFF646VQW	ARID2	TRIM24	21340	624	2246	136	65.675	1.20432e-14	1.30357e-09
USF1	ENCFF332ICQ	ENCFF561IZB	ARID2	TRIP13	21340	624	339	41	9.91265	1.03358e-13	1.11876e-08
USF1	ENCFF332ICQ	ENCFF036YVI	ARID2	TSC22D4	21340	624	40	4	1.16963	0.0242116	1
USF1	ENCFF332ICQ	ENCFF730URE	ARID2	U2AF1	21340	624	634	53	18.5387	3.35759e-11	3.63429e-06
USF1	ENCFF332ICQ	ENCFF398EQF	ARID2	U2AF2	21340	624	1	1	0.0292409	0.0283982	1
USF1	ENCFF332ICQ	ENCFF671DOL	ARID2	UBTF	21340	624	2526	165	73.8624	3.00281e-20	3.25027e-15
USF1	ENCFF332ICQ	ENCFF334FMW	ARID2	USF1	21340	624	21340	624	624	0.0159683	1
USF1	ENCFF332ICQ	ENCFF150VTD	ARID2	USF2	21340	624	3080	99	90.0619	0.0260722	1
USF1	ENCFF332ICQ	ENCFF186QUP	ARID2	VEZF1	21340	624	5808	302	169.831	1.83678e-20	1.98815e-15
USF1	ENCFF332ICQ	ENCFF803LEC	ARID2	XRCC3	21340	624	201	10	5.87741	0.0379814	1
USF1	ENCFF332ICQ	ENCFF998KKJ	ARID2	XRCC5	21340	624	2281	294	66.6984	4.76728e-93	5.16016e-88
USF1	ENCFF332ICQ	ENCFF706LIT	ARID2	YBX1	21340	624	33	13	0.964948	3.8477e-11	4.16479e-06
USF1	ENCFF332ICQ	ENCFF246HIU	ARID2	YBX3	21340	624	268	29	7.83655	3.79939e-09	0.00041125
USF1	ENCFF332ICQ	ENCFF926FUM_ENCFF328XKC	ARID2	YY1	21340	624	2726	206	79.7106	2.21947e-32	2.40237e-27
USF1	ENCFF332ICQ	ENCFF253FON	ARID2	ZBED1	21340	624	1361	96	39.7968	2.02083e-14	2.18737e-09
USF1	ENCFF332ICQ	ENCFF434QZL	ARID2	ZBTB11	21340	624	1413	62	41.3173	0.000573346	1
USF1	ENCFF332ICQ	ENCFF561USY	ARID2	ZBTB2	21340	624	2752	201	80.4709	7.67763e-30	8.31035e-25
USF1	ENCFF332ICQ	ENCFF408FQC	ARID2	ZBTB33	21340	624	1047	96	30.6152	2.27805e-21	2.46578e-16
USF1	ENCFF332ICQ	ENCFF417LEJ	ARID2	ZBTB40	21340	624	2586	129	75.6169	6.3837e-09	0.000690978
USF1	ENCFF332ICQ	ENCFF706ISJ	ARID2	ZBTB7A	21340	624	3453	240	100.969	3.50997e-32	3.79923e-27
USF1	ENCFF332ICQ	ENCFF589EVD	ARID2	ZBTB8A	21340	624	62	10	1.81293	1.72468e-05	1
USF1	ENCFF332ICQ	ENCFF522JRK	ARID2	ZC3H11A	21340	624	667	84	19.5037	2.39349e-27	2.59073e-22
USF1	ENCFF332ICQ	ENCFF809OEX	ARID2	ZC3H8	21340	624	1653	229	48.3351	1.50138e-78	1.62511e-73
USF1	ENCFF332ICQ	ENCFF521CRG	ARID2	ZFP36	21340	624	1547	141	45.2356	3.15386e-30	3.41377e-25
USF1	ENCFF332ICQ	ENCFF396DNK	ARID2	ZFP91	21340	624	1174	94	34.3288	2.55097e-17	2.7612e-12
USF1	ENCFF332ICQ	ENCFF433RKB	ARID2	ZFX	21340	624	2723	107	79.6229	0.00055284	1
USF1	ENCFF332ICQ	ENCFF195ODE	ARID2	ZHX1	21340	624	875	99	25.5858	2.04206e-28	2.21035e-23
USF1	ENCFF332ICQ	ENCFF163VUK	ARID2	ZKSCAN1	21340	624	2193	203	64.1252	1.46113e-43	1.58155e-38
USF1	ENCFF332ICQ	ENCFF529FWJ	ARID2	ZKSCAN8	21340	624	1132	76	33.1007	7.18992e-11	7.78244e-06
USF1	ENCFF332ICQ	ENCFF597DIY	ARID2	ZMIZ1	21340	624	203	27	5.9359	1.85874e-10	2.01192e-05
USF1	ENCFF332ICQ	ENCFF511QHY	ARID2	ZMYM3	21340	624	548	28	16.024	0.00195123	1
USF1	ENCFF332ICQ	ENCFF114IWY	ARID2	ZNF143	21340	624	3702	428	108.25	4.24183e-119	4.5914e-114
USF1	ENCFF332ICQ	ENCFF116DIO	ARID2	ZNF148	21340	624	2567	127	75.0613	1.25945e-08	0.00136324
USF1	ENCFF332ICQ	ENCFF721LDD	ARID2	ZNF175	21340	624	2480	125	72.5173	6.11753e-09	0.000662168
USF1	ENCFF332ICQ	ENCFF853TZC	ARID2	ZNF197	21340	624	1614	98	47.1948	3.72215e-11	4.0289e-06
USF1	ENCFF332ICQ	ENCFF891MVM	ARID2	ZNF263	21340	624	315	30	9.21087	3.19986e-08	0.00346356
USF1	ENCFF332ICQ	ENCFF344QKL	ARID2	ZNF274	21340	624	423	41	12.3689	7.75149e-11	8.39028e-06
USF1	ENCFF332ICQ	ENCFF386WKY	ARID2	ZNF280A	21340	624	328	18	9.591	0.00503375	1
USF1	ENCFF332ICQ	ENCFF581ZZT	ARID2	ZNF282	21340	624	2331	166	68.1604	6.46039e-24	6.99279e-19
USF1	ENCFF332ICQ	ENCFF921WMN	ARID2	ZNF318	21340	624	2203	122	64.4176	5.34336e-11	5.7837e-06
USF1	ENCFF332ICQ	ENCFF744SVC	ARID2	ZNF354B	21340	624	958	24	28.0127	0.059986	1
USF1	ENCFF332ICQ	ENCFF706SJZ	ARID2	ZNF384	21340	624	1958	213	57.2536	3.49545e-56	3.78351e-51
USF1	ENCFF332ICQ	ENCFF388YOB	ARID2	ZNF395	21340	624	3486	151	101.934	1.12424e-06	0.121689
USF1	ENCFF332ICQ	ENCFF834WGJ	ARID2	ZNF507	21340	624	27	1	0.789503	0.35849	1
USF1	ENCFF332ICQ	ENCFF447QUG	ARID2	ZNF512	21340	624	123	14	3.59663	1.90603e-05	1
USF1	ENCFF332ICQ	ENCFF815TTY	ARID2	ZNF584	21340	624	1849	102	54.0664	1.97205e-09	0.000213457
USF1	ENCFF332ICQ	ENCFF602AXP	ARID2	ZNF589	21340	624	2751	149	80.4416	2.51469e-12	2.72192e-07
USF1	ENCFF332ICQ	ENCFF273TYA	ARID2	ZNF592	21340	624	4285	253	125.297	4.46124e-24	4.82889e-19
USF1	ENCFF332ICQ	ENCFF173NRW	ARID2	ZNF644	21340	624	1885	91	55.119	2.4523e-06	0.265439
USF1	ENCFF332ICQ	ENCFF248AOD	ARID2	ZNF766	21340	624	3219	152	94.1263	1.0182e-08	0.00110211
USF1	ENCFF332ICQ	ENCFF654BMD	ARID2	ZNF83	21340	624	1635	91	47.8088	8.73258e-09	0.000945223
USF1	ENCFF332ICQ	ENCFF996IVU	ARID2	ZNF830	21340	624	336	32	9.82493	1.16804e-08	0.0012643
USF1	ENCFF332ICQ	ENCFF253NXR	ARID2	ZSCAN29	21340	624	1466	150	42.8671	2.78472e-37	3.01421e-32
USF1	ENCFF332ICQ	ENCFF588OLK	ARID2	ZZZ3	21340	624	409	37	11.9595	3.48909e-09	0.000377662
USF1	ENCFF835KAT	ENCFF396GUH	ARID3A	ADNP	21340	1634	851	292	65.1609	4.73724e-94	5.12763e-89
USF1	ENCFF835KAT	ENCFF360BTO	ARID3A	AFF1	21340	1634	2625	848	200.996	8.90999e-252	9.64427e-247
USF1	ENCFF835KAT	ENCFF836VRV	ARID3A	AGO1	21340	1634	840	70	64.3187	0.0373203	1
USF1	ENCFF835KAT	ENCFF010MMQ	ARID3A	ARHGAP35	21340	1634	281	50	21.5161	6.46831e-08	0.00700136
USF1	ENCFF835KAT	ENCFF225MPC	ARID3A	ARID1B	21340	1634	4306	1147	329.71	9.85283e-269	1.06648e-263
USF1	ENCFF835KAT	ENCFF332ICQ	ARID3A	ARID2	21340	1634	624	129	47.7796	1.49656e-22	1.61989e-17
USF1	ENCFF835KAT	ENCFF835KAT	ARID3A	ARID3A	21340	1634	1634	1634	125.115	0	0
USF1	ENCFF835KAT	ENCFF235ZZP	ARID3A	ASH1L	21340	1634	1414	256	108.27	7.57641e-34	8.20078e-29
USF1	ENCFF835KAT	ENCFF002CVM	ARID3A	ATF1	21340	1634	2982	853	228.331	1.52145e-219	1.64684e-214
USF1	ENCFF835KAT	ENCFF968KBN	ARID3A	ATF2	21340	1634	2271	545	173.89	1.04064e-111	1.12639e-106
USF1	ENCFF835KAT	ENCFF958KNK	ARID3A	ATF3	21340	1634	4149	885	317.688	5.41926e-150	5.86586e-145
USF1	ENCFF835KAT	ENCFF710IEF	ARID3A	ATF4	21340	1634	1719	434	131.624	5.28104e-96	5.71625e-91
USF1	ENCFF835KAT	ENCFF868QLL	ARID3A	ATF7	21340	1634	6506	1281	498.163	3.90383e-188	4.22554e-183
USF1	ENCFF835KAT	ENCFF423EMU	ARID3A	BACH1	21340	1634	600	242	45.9419	8.45355e-92	9.1502e-87
USF1	ENCFF835KAT	ENCFF057ZUY	ARID3A	BCOR	21340	1634	2467	719	188.898	1.02793e-189	1.11264e-184
USF1	ENCFF835KAT	ENCFF002CVP	ARID3A	BDP1	21340	1634	40	21	3.06279	1.47901e-11	1.6009e-06
USF1	ENCFF835KAT	ENCFF179NDS	ARID3A	BHLHE40	21340	1634	8328	1204	637.673	4.73345e-89	5.12354e-84
USF1	ENCFF835KAT	ENCFF048OIZ	ARID3A	BMI1	21340	1634	396	84	30.3216	6.00244e-16	6.49711e-11
USF1	ENCFF835KAT	ENCFF549GMO	ARID3A	BRCA1	21340	1634	3	1	0.229709	0.182565	1
USF1	ENCFF835KAT	ENCFF714XHL	ARID3A	BRD4	21340	1634	725	148	55.5131	4.5071e-25	4.87853e-20
USF1	ENCFF835KAT	ENCFF666LZV	ARID3A	BRD9	21340	1634	1733	592	132.696	1.60146e-187	1.73344e-182
USF1	ENCFF835KAT	ENCFF002CVR	ARID3A	BRF1	21340	1634	21	11	1.60797	9.32309e-07	0.100914
USF1	ENCFF835KAT	ENCFF002CVS	ARID3A	BRF2	21340	1634	32	18	2.45023	1.36544e-10	1.47797e-05
USF1	ENCFF835KAT	ENCFF996ZGL	ARID3A	C11orf30	21340	1634	3356	658	256.968	4.63147e-97	5.01315e-92
USF1	ENCFF835KAT	ENCFF642BNC	ARID3A	CBFA2T2	21340	1634	6385	1019	488.898	2.00089e-97	2.16578e-92
[truncated: 106,242 more rows]
