# Supplementary material for: Integrating Peak Colocalization and Motif Enrichment Analysis for the Discovery of Genome-Wide Regulatory Modules and Transcription Factor Recruitment Rules
Source: Front Genet. 2020 Feb 21;11:72. doi: 10.3389/fgene.2020.00072 (PMC7046753; doi:10.3389/fgene.2020.00072)
Supplement: Supplementary Table 6 — List of co-binding summit coordinates for NF-YB and USF1, complete PscanChIP output, and relative position of NF-YB binding sites with respect to USF1 sites as output by PscanChIP. [file Table_6.xlsx]

## Sheet: USF1 IN NFYB
USF1 summits co-binding with NFYB
chr5	145583031	145583032
chr19	49403563	49403564
chr17	79881590	79881591
chr7	150736561	150736562
chr12	114094754	114094755
chr6	10771991	10771992
chr11	809799	809800
chr12	104680685	104680686
chr19	39341095	39341096
chr5	176778936	176778937
chr19	14640366	14640367
chr13	80915453	80915454
chr11	62432801	62432802
chr12	110151478	110151479
chr1	1334709	1334710
chr19	1041020	1041021
chr1	118472292	118472293
chr6	41040284	41040285
chr20	5107227	5107228
chr11	77705866	77705867
chr1	178994888	178994889
chr3	50605200	50605201
chr16	30441556	30441557
chr5	175964884	175964885
chr2	160148830	160148831
chr15	83847889	83847890
chr10	4891964	4891965
chr2	65663789	65663790
chr1	236451604	236451605
chr1	24286196	24286197
chr20	35918106	35918107
chr20	32495262	32495263
chr17	43394550	43394551
chr21	43823887	43823888
chr7	25164932	25164933
chr14	54683782	54683783
chr1	28562626	28562627
chr19	47359448	47359449
chr16	2479184	2479185
chr12	56552194	56552195
chr19	12175556	12175557
chr7	129710284	129710285
chr11	62366880	62366881
chr16	2205291	2205292
chr2	64978659	64978660
chr6	28863379	28863380
chr1	208001991	208001992
chr17	80416488	80416489
chr3	53925895	53925896
chr1	6640069	6640070
chr20	50602582	50602583
chr7	25739166	25739167
chr20	34984368	34984369
chr10	114913439	114913440
chrX	47518759	47518760
chr3	186288290	186288291
chr14	61191008	61191009
chr14	24711918	24711919
chr9	123884112	123884113
chr1	150669875	150669876
chr3	124153995	124153996
chr11	63381841	63381842
chr1	227917477	227917478
chrX	19361998	19361999
chr3	61237155	61237156
chr3	42846026	42846027
chr2	205099777	205099778
chr22	46024571	46024572
chr22	32058202	32058203
chr14	60714859	60714860
chr3	151987763	151987764
chr1	84807831	84807832
chr1	232029511	232029512
chr12	128124905	128124906
chr16	83747406	83747407
chr8	146012783	146012784
chr5	178077348	178077349
chr9	37027864	37027865
chr11	64902555	64902556
chr7	129588829	129588830
chr16	58270478	58270479
chr2	61765610	61765611
chr5	177580868	177580869
chr22	41032773	41032774
chr15	63402237	63402238
chr3	9885665	9885666
chr20	750654	750655
chr13	73301918	73301919
chr11	102962979	102962980
chr15	67119061	67119062
chr14	97150122	97150123
chr2	84512441	84512442
chr11	5613028	5613029
chr2	10952971	10952972
chr4	40859243	40859244
chr1	44820925	44820926
chrX	134305270	134305271
chr19	55629231	55629232
chr1	226250389	226250390
chr1	246729533	246729534
chr16	30382467	30382468
chr16	21716272	21716273
chr9	99171146	99171147
chr3	115502884	115502885
chr16	67840490	67840491
chr7	132797317	132797318
chr7	2443017	2443018
chr11	19138752	19138753
chr12	122502849	122502850
chr22	42228993	42228994
chr1	240140918	240140919
chr11	64578278	64578279
chr12	12878744	12878745
chr21	34915139	34915140
chr17	47866466	47866467
chr14	95146444	95146445
chr19	59087067	59087068
chr1	7764692	7764693
chr1	6845093	6845094
chr19	32761672	32761673
chr1	156470807	156470808
chr14	75986650	75986651
chr21	30446068	30446069
chr7	137687036	137687037
chr16	2956080	2956081
chr19	4723856	4723857
chr15	85174603	85174604
chr17	43176701	43176702
chr1	204381136	204381137
chr3	138666081	138666082
chr19	57752037	57752038
chr7	129402616	129402617
chr3	48488106	48488107
chr8	23386404	23386405
chr20	44044732	44044733
chr3	9055622	9055623
chr20	22188107	22188108
chr10	15356095	15356096
chr19	13001731	13001732
chr2	12633484	12633485
chr2	179468799	179468800
chr6	166744346	166744347
chr15	100049266	100049267
chr11	119699838	119699839
chr6	160211374	160211375
chr4	103789936	103789937
chr7	135413137	135413138
chr6	119670998	119670999
chr1	2121152	2121153
chr11	116910998	116910999
chr5	121804601	121804602
chr5	54603630	54603631
chr1	68150763	68150764
chr8	21058553	21058554
chr16	8422398	8422399
chr14	96001146	96001147
chr20	61343196	61343197
chr9	130477974	130477975
chr5	160004462	160004463
chr1	224518158	224518159
chr9	4461622	4461623
chr19	13648484	13648485
chr5	112312387	112312388
chr2	38708255	38708256
chr11	43902380	43902381
chr16	54353531	54353532
chr12	1065268	1065269
chr10	17497409	17497410
chr2	239197466	239197467
chr11	45940442	45940443
chr19	40477730	40477731
chr1	935655	935656
chr1	24285642	24285643
chr8	129047532	129047533
chr15	75918108	75918109
chr2	239112279	239112280
chr10	99257625	99257626
chr15	45003562	45003563
chr17	5323109	5323110
chr16	18812955	18812956
chr9	131592110	131592111
chr6	38670999	38671000
chr10	101419168	101419169
chr20	46860446	46860447
chr16	88752966	88752967
chr22	21368711	21368712
chrX	106449773	106449774
chr10	131909434	131909435
chr12	67662644	67662645
chr5	148737510	148737511
chr12	111312528	111312529
chr14	93615555	93615556
chr3	72496307	72496308
chr21	40279140	40279141
chr21	47648828	47648829
chr18	47191191	47191192
chr20	46327082	46327083
chr1	3839014	3839015
chr6	100247490	100247491
chr7	65540845	65540846
chr6	47655395	47655396
chr10	93309229	93309230
chr5	122081491	122081492
chr4	146830713	146830714
chr13	21476963	21476964
chr7	151216996	151216997
chr19	59071031	59071032
chr6	19805090	19805091
chr19	46296245	46296246
chr2	232726456	232726457
chr4	39460617	39460618
chr14	73525088	73525089
chr16	26065408	26065409
chr3	10157223	10157224
chr10	51572393	51572394
chr2	85843373	85843374
chr19	13562456	13562457
chr9	112771106	112771107
chr9	5879702	5879703
chr6	40703699	40703700
chr6	49431012	49431013
chr3	5031207	5031208
chr4	40372748	40372749
chr2	45867886	45867887
chr12	122681564	122681565
chr17	56495035	56495036
chr20	10299450	10299451
chr4	190861896	190861897
chr14	66578326	66578327
chr8	356897	356898
chr12	133001796	133001797
chr7	51009413	51009414
chr19	6313539	6313540
chr6	119215213	119215214
chrX	65235627	65235628
chr12	96252785	96252786
chr3	128746104	128746105
chr11	59728190	59728191
chr20	33292526	33292527
chr19	19496501	19496502
chr1	201924470	201924471
chr10	85899275	85899276
chr9	114943648	114943649
chr1	27191640	27191641
chr3	195642010	195642011
chr20	59805416	59805417
chr17	63377472	63377473
chr20	55274011	55274012
chr1	31241921	31241922
chr19	19030414	19030415
chr19	2061679	2061680
chr10	50380944	50380945
chr11	12186341	12186342
chr9	94757432	94757433
chr1	22703686	22703687
chr19	1269163	1269164
chr6	28584073	28584074
chr4	1714493	1714494
chr22	28062825	28062826
chr11	66313571	66313572
chr10	116015181	116015182
chr7	139615997	139615998
chr1	65894912	65894913
chr5	114961824	114961825
chr19	58790223	58790224
chr20	32399053	32399054
chr5	176884787	176884788
chr10	1102283	1102284
chr13	100111505	100111506
chrX	38512472	38512473
chr8	102492290	102492291
chr1	224985877	224985878
chr20	986503	986504
chr2	27008681	27008682
chr5	74632789	74632790
chr7	92158056	92158057
chr7	98189471	98189472
chr8	91959028	91959029
chr3	72713516	72713517
chr2	218752684	218752685
chr1	109584695	109584696
chr16	19100959	19100960
chr7	99102255	99102256
chr20	37744858	37744859
chr15	67702913	67702914
chr5	140105486	140105487
chr7	152456815	152456816
chr12	123717909	123717910
chr7	98991199	98991200
chr12	68087897	68087898
chr20	56420547	56420548
chr7	56119323	56119324
chr17	79320163	79320164
chr4	141622272	141622273
chr3	133249568	133249569
chrX	153060057	153060058
chr1	1447482	1447483
chr16	10187621	10187622
chr2	191879069	191879070
chr12	50135127	50135128
chr10	118978385	118978386
chr5	168628830	168628831
chr11	44839211	44839212
chr1	236958676	236958677
chr1	222790974	222790975
chr17	37275035	37275036
chr12	30736469	30736470
chr11	76155720	76155721
chr17	55275212	55275213
chr9	102584059	102584060
chr21	33501960	33501961
chr22	38674942	38674943
chr4	89291836	89291837
chr6	170863413	170863414
chr3	120461472	120461473
chr1	160254949	160254950
chr2	157189360	157189361
chr1	26948084	26948085
chrX	40640366	40640367
chr1	203281168	203281169
chr9	35815491	35815492
chr2	61035734	61035735
chr14	73314652	73314653
chr7	27702696	27702697
chr1	224180345	224180346
chr17	7531248	7531249
chr11	59312976	59312977
chr22	17640180	17640181
chr12	96450929	96450930
chr4	186929426	186929427
chr16	13293593	13293594
chr5	16465941	16465942
chr9	140196789	140196790
chr14	102176562	102176563
chr12	105747230	105747231
chr19	46195807	46195808
chr10	14590724	14590725
chr10	4868391	4868392
chr1	34944289	34944290
chr2	18741987	18741988
chr2	96874111	96874112
chr6	43139054	43139055
chr7	65392622	65392623
chr12	53298976	53298977
chr17	36754982	36754983
chrX	15353722	15353723
chr7	145482033	145482034
chr19	1415651	1415652
chr16	70415367	70415368
chr13	25722680	25722681
chr9	34989538	34989539
chr21	37282181	37282182
chr15	41523033	41523034
chr16	29801867	29801868
chr20	47489818	47489819
chr12	127742116	127742117
chr20	48115466	48115467
chr17	39686605	39686606
chr22	31686850	31686851
chr9	115480418	115480419
chr2	47090608	47090609
chrX	19148001	19148002
chr6	40132386	40132387
chr22	34317146	34317147
chr15	77363515	77363516
chr5	37852135	37852136
chr1	55230332	55230333
chr11	75245773	75245774
chr3	40494860	40494861
chr3	197463995	197463996
chr3	160167610	160167611
chr12	125880528	125880529
chr19	51182851	51182852
chr11	19927883	19927884
chr12	129490545	129490546
chr19	39421448	39421449
chr12	96636659	96636660
chr17	71848320	71848321
chr21	43550733	43550734
chr21	43709531	43709532
chr9	136203258	136203259
chr1	31158384	31158385
chr5	131526008	131526009
chr22	27679833	27679834
chr10	13203497	13203498
chr3	13311396	13311397
chr6	91078981	91078982
chr11	66247814	66247815
chr3	10276760	10276761
chr6	11153786	11153787
chr3	58644469	58644470
chr2	3381691	3381692
chr17	74537198	74537199
chr6	33378216	33378217
chr2	38683051	38683052
chr7	153106085	153106086
chr1	151798683	151798684
chr12	94498961	94498962
chr3	141447539	141447540
chr1	15524760	15524761
chr15	75445611	75445612
chr5	137514809	137514810
chr3	45730792	45730793
chr6	37225500	37225501
chr14	91527474	91527475
chr11	43567323	43567324
chr7	4297501	4297502
chr1	714126	714127
chr19	36239326	36239327
chr19	30556985	30556986
chr2	27603659	27603660
chr3	11812148	11812149
chr17	77810104	77810105
chr1	44115748	44115749
chr5	3802285	3802286
chr3	193853816	193853817
chr6	10771779	10771780
chr3	49761556	49761557
chr15	91537827	91537828
chr16	58163528	58163529
chr15	58357959	58357960
chr15	31618796	31618797
chr8	22085488	22085489
chr2	175162931	175162932
chr7	112090484	112090485
chr1	180580599	180580600
chr1	15613137	15613138
chr3	42492423	42492424
chr2	178618732	178618733
chr10	73680766	73680767
chr10	28129434	28129435
chr4	148538448	148538449
chr8	103666282	103666283
chr6	155055493	155055494
chr8	142318467	142318468
chr2	39903683	39903684
chr4	187680727	187680728
chr3	58186023	58186024
chr9	99180895	99180896
chr10	122792280	122792281
chr12	112563211	112563212
chr12	125401921	125401922
chr8	141351450	141351451
chr1	18784833	18784834
chr16	67217636	67217637
chr16	71929238	71929239
chr20	55305278	55305279
chr17	27182055	27182056
chr5	162932486	162932487
chrX	40440148	40440149
chr1	89990371	89990372
chr2	73964522	73964523
chr8	681268	681269
chr5	76591886	76591887
chr9	125703201	125703202
chr12	92903328	92903329
chr1	31251321	31251322
chr17	78976362	78976363
chr12	114094549	114094550
chr9	140118004	140118005
chr16	13200535	13200536
chr6	2765652	2765653
chr21	33031872	33031873
chr15	91498564	91498565
chrX	48432746	48432747
chr12	50136053	50136054
chr3	58170534	58170535
chr19	3627108	3627109
chr8	126010643	126010644
chr18	60072259	60072260
chrX	119935507	119935508
chr8	28745666	28745667
chr15	42867626	42867627
chr12	115396563	115396564
chr3	141456974	141456975
chr15	38889635	38889636
chr19	54714831	54714832
chr16	87526723	87526724
chr12	118573828	118573829
chr7	73097817	73097818
chr17	7739062	7739063
chr7	102671689	102671690
chr6	170893756	170893757
chr1	116958510	116958511
chr8	30770548	30770549
chr19	58280946	58280947
chr22	44627282	44627283
chr6	108914031	108914032
chr8	70812214	70812215
chr15	64455472	64455473
chr6	80380668	80380669
chr19	4535307	4535308
chr16	19995679	19995680
chr1	23107445	23107446
chr7	156803490	156803491
chr11	44844135	44844136
chr10	111971001	111971002
chr10	15806561	15806562
chr12	92539663	92539664
chr10	3684306	3684307
chr6	149969792	149969793
chr9	77680667	77680668
chr6	138276592	138276593
chr9	137030055	137030056
chr16	54304834	54304835
chr20	32308163	32308164
chr16	30597115	30597116
chr3	48701154	48701155
chr16	27652812	27652813
chr1	78455724	78455725
chr7	7680368	7680369
chr2	98620711	98620712
chr3	39706619	39706620
chr2	30369469	30369470
chr1	61352921	61352922
chr16	72127680	72127681
chr10	130580082	130580083
chr8	61830708	61830709
chr22	28119859	28119860
chr8	134661775	134661776
chr1	8014318	8014319
chr1	241683150	241683151
chr19	38714882	38714883
chr12	108361178	108361179
chr1	224544551	224544552
chr15	42264864	42264865
chr1	27560936	27560937
chr14	55221635	55221636
chr17	63470961	63470962
chr19	5904525	5904526
chr15	40401146	40401147
chr12	50101443	50101444
chr1	6797530	6797531
chr1	11186796	11186797
chr11	64008488	64008489
chr3	17432470	17432471
chr6	31465886	31465887
chr17	30771446	30771447
chr17	73043104	73043105
chr19	1040090	1040091
chr10	105022263	105022264
chr12	56754231	56754232
chr2	75740104	75740105
chr14	23755443	23755444
chr14	96112203	96112204
chr10	91403729	91403730
chr13	31736167	31736168
chr17	64763905	64763906
chr18	70928757	70928758
chr8	62659218	62659219
chr14	76832499	76832500
chr1	2515437	2515438
chr12	129529938	129529939
chr16	88729593	88729594
chr2	85926631	85926632
chr16	19043256	19043257
chr17	66031738	66031739
chr4	53402113	53402114
chr6	31947329	31947330
chr3	139360786	139360787
chr12	108848433	108848434
chr15	101648164	101648165
chr1	159915603	159915604
chr18	9897328	9897329
chr19	50096763	50096764
chr19	45972658	45972659
chr10	118543754	118543755
chr6	43597886	43597887
chr7	99698472	99698473
chr19	34043956	34043957
chr4	4752060	4752061
chr4	78911352	78911353
chr7	108166769	108166770
chr21	34852248	34852249
chr19	52050122	52050123
chr19	17448183	17448184
chr10	22292817	22292818
chr16	78963880	78963881
chr4	15716348	15716349
chr2	230585460	230585461
chr2	225016566	225016567
chr1	1407096	1407097
chr3	140272662	140272663
chr5	158113452	158113453
chr7	132275807	132275808
chr14	97247053	97247054
chr1	35658888	35658889
chr16	21610827	21610828
chr15	93447668	93447669
chr17	40075382	40075383
chr7	44836192	44836193
chr19	17530750	17530751
chr13	96329232	96329233
chr3	9975412	9975413
chr16	29817087	29817088
chr14	21777100	21777101
chr1	154984761	154984762
chr9	128895225	128895226
chr15	69745122	69745123
chr17	45727288	45727289
chr6	150263042	150263043
chr5	173246558	173246559
chr20	47195442	47195443
chr18	46429840	46429841
chr5	106705520	106705521
chr20	3827421	3827422
chr3	14455854	14455855
chr9	95056145	95056146
chr12	127944420	127944421
chr13	100452513	100452514
chr20	58682894	58682895
chr16	27313673	27313674
chr1	14887979	14887980
chr17	17924795	17924796
chr3	158668251	158668252
chr4	6647035	6647036
chr1	29179737	29179738
chr16	54963199	54963200
chr18	22050989	22050990
chr22	37832195	37832196
chr7	154997179	154997180
chr17	43749805	43749806
chr19	47363471	47363472
chr15	91241959	91241960
chr12	129952006	129952007
chr11	32109274	32109275
chr1	165796814	165796815
chr21	33186363	33186364
chr16	57769592	57769593
chr8	9095579	9095580
chr7	66767629	66767630
chr16	54472004	54472005
chr9	135377146	135377147
chr1	114880269	114880270
chr17	18086750	18086751
chr1	207818479	207818480
chr10	15238172	15238173
chr7	123141095	123141096
chr12	125769706	125769707
chr15	43803070	43803071
chr7	32304983	32304984
chr12	110032548	110032549
chr16	15146296	15146297
chr17	40027083	40027084
chr1	27998837	27998838
chr1	118251544	118251545
chr9	129525806	129525807
chr12	115542469	115542470
chr1	150459750	150459751
chr17	8055912	8055913
chr11	47965591	47965592
chr17	76183203	76183204
chr1	172501642	172501643
chr18	33030069	33030070
chr16	15669716	15669717
chr16	10479769	10479770
chr1	222886645	222886646
chr16	19344080	19344081
chr15	100096996	100096997
chr4	1283627	1283628
chr4	6732899	6732900
chr4	55270231	55270232
chr9	124976235	124976236
chr7	1178027	1178028
chr10	125055375	125055376
chr1	166958318	166958319
chr12	56367517	56367518
chr1	154302303	154302304
chr12	127836233	127836234
chr3	70382417	70382418
chr19	3684412	3684413
chr20	9073546	9073547
chr14	68062299	68062300
chr16	30669592	30669593
chr6	27806143	27806144
chr22	32932621	32932622
chr1	207996262	207996263
chr3	55643384	55643385
chr1	24226656	24226657
chr8	86270912	86270913
chr1	91273077	91273078
chr12	108867627	108867628
chr11	79225929	79225930
chr17	25560282	25560283
chr12	111200872	111200873
chr18	44241200	44241201
chr5	95482706	95482707
chr1	11322760	11322761
chr10	122196345	122196346
chr16	79745070	79745071
chr9	98531957	98531958
chr16	23690040	23690041
chr12	121567023	121567024
chr3	39425833	39425834
chr20	40422440	40422441
chr3	58020697	58020698
chr17	26972297	26972298
chr7	11259485	11259486
chr12	54348624	54348625
chr11	12298879	12298880
chr1	28585861	28585862
chr3	66860222	66860223
chr15	74119335	74119336
chr7	100450235	100450236
chr1	145438335	145438336
chr11	35845675	35845676
chr3	196669413	196669414
chr7	132937687	132937688
chr1	2323063	2323064
chr7	3122645	3122646
chr16	28962219	28962220
chr2	157529898	157529899
chr3	41890405	41890406
chr12	108491510	108491511
chr11	65628081	65628082
chr14	101088334	101088335
chr2	65727657	65727658
chr4	174255577	174255578
chr19	11485761	11485762
chr14	75669580	75669581
chr1	213709202	213709203
chr10	75541793	75541794
chr15	89164474	89164475
chr3	44380170	44380171
chr1	18337105	18337106
chr1	36765698	36765699
chr3	184875333	184875334
chr3	14220214	14220215
chr17	64777375	64777376
chr12	114680146	114680147
chr8	87520989	87520990
chr3	185303805	185303806
chr19	48867550	48867551
chr17	79369144	79369145
chr7	27150367	27150368
chr1	30337657	30337658
chr12	58087845	58087846
chr14	71635942	71635943
chrX	74493975	74493976
chr15	56056799	56056800
chr9	140095327	140095328
chrX	120331595	120331596
chr3	129655785	129655786
chr11	64095126	64095127
chr2	219135063	219135064
chr20	55341025	55341026
chr10	98887438	98887439
chr12	105817897	105817898
chr2	11547296	11547297
chr16	8438884	8438885
chr20	49802039	49802040
chr9	115889593	115889594
chr20	58283117	58283118
chr20	56293751	56293752
chr12	77277151	77277152
chr1	41145374	41145375
chr10	119656260	119656261
chr9	131218264	131218265
chr9	96929067	96929068
chr20	46359724	46359725
chr11	10450157	10450158
chr3	3168617	3168618
chr10	48548140	48548141
chr22	19132246	19132247
chr1	2111964	2111965
chr6	42494549	42494550
chr3	196014666	196014667
chr3	142611771	142611772
chr12	113881110	113881111
chr18	28148419	28148420
chr5	94500772	94500773
chr19	11501271	11501272
chr19	12512125	12512126
chr19	48972346	48972347
chr20	47461046	47461047
chr1	171283157	171283158
chr11	3400426	3400427
chr19	13632071	13632072
chr2	127904217	127904218
chr4	108910984	108910985
chr1	164672865	164672866
chr6	5476247	5476248
chr13	50966374	50966375
chr10	71075471	71075472
chr19	19976666	19976667
chr14	97665352	97665353
chr19	6280084	6280085
chr3	73074231	73074232
chr14	23623781	23623782
chr20	56178388	56178389
chr1	171750807	171750808
chr12	119088550	119088551
chr10	11737099	11737100
chr12	122461425	122461426
chr1	51567912	51567913
chr7	120716572	120716573
chr19	32896499	32896500
chr3	138906758	138906759
chr22	45259322	45259323
chr20	34330539	34330540
chr16	24292983	24292984
chr5	36394346	36394347
chr12	31902395	31902396
chr18	61089763	61089764
chr9	33229942	33229943
chr16	57846879	57846880
chr14	96646510	96646511
chr22	35452694	35452695
chr16	30790148	30790149
chr10	88018428	88018429
chr5	43313738	43313739
chr12	125297708	125297709
chr3	195292701	195292702
chr9	130075515	130075516
chr8	143519584	143519585
chr2	223597677	223597678
chr16	16033415	16033416
chr1	45847049	45847050
chr8	18067537	18067538
chr19	12721592	12721593
chr19	29069862	29069863
chr14	95305889	95305890
chr1	40129441	40129442
chr15	75932658	75932659
chr1	25876328	25876329
chr19	45122143	45122144
chr12	119737120	119737121
chr3	61631124	61631125
chr6	166796574	166796575
chr5	149737119	149737120
chr16	54691592	54691593
chr19	16771172	16771173
chr12	125150866	125150867
chr18	248257	248258
chr12	111403539	111403540
chr18	56877721	56877722
chr20	43487896	43487897
chr20	30467581	30467582
chr7	99071003	99071004
chr6	53213810	53213811
chr12	113200742	113200743
chr20	31560202	31560203
chr4	38162248	38162249
chr5	149021065	149021066
chr3	51832771	51832772
chr13	60970529	60970530
chr17	75388581	75388582
chr17	6265280	6265281
chr10	74055761	74055762
chr6	37007395	37007396
chr11	56864832	56864833
chr22	39321936	39321937
chr1	6052710	6052711
chr7	75364182	75364183
chr19	49347819	49347820
chr22	37754633	37754634
chr22	28072976	28072977
chr12	120842257	120842258
chr9	133588078	133588079
chr11	919431	919432
chr1	5746460	5746461
chr3	52274275	52274276
chr11	69258251	69258252
chr16	6599662	6599663
chr15	71773117	71773118
chr20	381221	381222
chr16	53780057	53780058
chr15	77946343	77946344
chr16	87148666	87148667
chr1	37889592	37889593
chr19	40904759	40904760
chr1	38397487	38397488
chr14	93050742	93050743
chr3	185569953	185569954
chr20	36873521	36873522
chr2	70141950	70141951
chr8	133188832	133188833
chr19	3036249	3036250
chr6	43905285	43905286
chr6	35407267	35407268
chr10	12110746	12110747
chr7	122543004	122543005
chr12	108473716	108473717
chrX	25034108	25034109
chr12	53308734	53308735
chr3	136884200	136884201
chr2	30454902	30454903
chr19	58609706	58609707
chr6	29716864	29716865
chr1	200395492	200395493
chr12	124069012	124069013
chr5	89174322	89174323
chr11	105893215	105893216
chr9	116537439	116537440
chr10	105560075	105560076
chr22	27139320	27139321
chr7	72971715	72971716
chr6	144164478	144164479
chr4	104119654	104119655
chr2	12246706	12246707
chr9	102021852	102021853
chr1	16104610	16104611
chr9	115983715	115983716
chr5	43065081	43065082
chr1	40143531	40143532
chr1	234659458	234659459
chr16	21192408	21192409
chr11	44882850	44882851
chr1	173523387	173523388
chr12	120524891	120524892
chr12	115304336	115304337
chr6	160148000	160148001
chr10	99556595	99556596
chr19	8103866	8103867
chr16	19389371	19389372
chr1	151227184	151227185
chr4	5079938	5079939
chr12	62492104	62492105
chrX	153640442	153640443
chr8	9009194	9009195
chr3	176929954	176929955
chr19	41284110	41284111
chr12	108513929	108513930
chr17	15042377	15042378
chr19	1249728	1249729
chr7	139044510	139044511
chr14	103585663	103585664
chr15	43443034	43443035
chr4	68411304	68411305
chr2	208307625	208307626
chr5	102186364	102186365
chr2	45438102	45438103
chr20	56034479	56034480
chr3	31532162	31532163
chr16	57948530	57948531
chr6	781657	781658
chr4	79567478	79567479
chr15	41056219	41056220
chr16	20837912	20837913
chr7	150782798	150782799
chr9	98271638	98271639
chr7	120590760	120590761
chr3	65160623	65160624
chr10	99449620	99449621
chr12	119996219	119996220
chr12	104323950	104323951
chr2	86444157	86444158
chr1	61062661	61062662
chr16	28014851	28014852
chr1	244232972	244232973
chr2	161941936	161941937
chr19	36195393	36195394
chr10	112631641	112631642
chr1	32208634	32208635
chr20	48367330	48367331
chr17	42634708	42634709
chr8	20381593	20381594
chrX	119525983	119525984
chr20	49789820	49789821
chr13	48270990	48270991
chr14	72636414	72636415
chr17	1619596	1619597
chr18	45898747	45898748
chr8	104111424	104111425
chr7	56174308	56174309
chr8	11480466	11480467
chr1	227127872	227127873
chr22	37386692	37386693
chr7	75795917	75795918
chr3	131115302	131115303
chr20	56770317	56770318
chr8	129062245	129062246
chr11	66746377	66746378
chr22	30275940	30275941
chr12	115484812	115484813
chr11	86748952	86748953
chr6	108879741	108879742
chr11	15165606	15165607
chr4	89744425	89744426
chr20	1188326	1188327
chr5	63962047	63962048
chr20	57967226	57967227
chr10	99205817	99205818
chr21	30397315	30397316
chr1	92414871	92414872
chr20	46944093	46944094
chr8	22757658	22757659
chr22	19384742	19384743
chr5	176864796	176864797
chr12	51567010	51567011
chr8	19794610	19794611
chr16	50569098	50569099
chr10	47062320	47062321
chr1	226637689	226637690
chr16	9660173	9660174
chr10	74033613	74033614
chr2	193059704	193059705
chr12	118305363	118305364
chr16	3314693	3314694
chr1	8938826	8938827
chr1	93646096	93646097
chr3	39363291	39363292
chr19	2740229	2740230
chr16	8480615	8480616
chr16	9090919	9090920
chr6	30687956	30687957
chr3	37634037	37634038
chr19	11641469	11641470
chr17	31765778	31765779
chr12	125699036	125699037
chr12	111450915	111450916
chr19	30346165	30346166
chr12	118447964	118447965
chr4	25938502	25938503
chr16	5065593	5065594
chr19	28704809	28704810
chr2	53993470	53993471
chr10	116112806	116112807
chr3	135498060	135498061
chr19	58898623	58898624
chr1	202779926	202779927
chr4	25971178	25971179
chr16	50894005	50894006
chr5	158352461	158352462
chr3	113775604	113775605
chr19	3035671	3035672
chr16	13662855	13662856
chr13	110438985	110438986
chr14	69446262	69446263
chr14	96299982	96299983
chr15	45879480	45879481
chr5	142350135	142350136
chr12	119752317	119752318
chr5	31720297	31720298
chr21	35028457	35028458
chr7	128379307	128379308
chr13	103451423	103451424
chr9	94249695	94249696
chr1	7844311	7844312
chr19	50528861	50528862
chr19	15270275	15270276
chr7	150924421	150924422
chr22	27993851	27993852
chr12	125644429	125644430
chr5	176251060	176251061
chr19	33463205	33463206
chrX	40309766	40309767
chr12	111245533	111245534
chr22	38203921	38203922
chr21	33467298	33467299
chr13	21094845	21094846
chr13	103249197	103249198
chr16	85170614	85170615
chr22	37248812	37248813
chr1	34701425	34701426
chr9	132446982	132446983
chr3	169751578	169751579
chr16	16157717	16157718
chr10	71360687	71360688
chr7	139045207	139045208
chr19	10764938	10764939
chr5	71311091	71311092
chr15	75315865	75315866
chr5	137667596	137667597
chr20	45175117	45175118
chr1	101362430	101362431
chr6	45913132	45913133
chr19	6970673	6970674
chr16	27365398	27365399
chr2	202985725	202985726
chr12	132077005	132077006
chr1	10003493	10003494
chr1	176822835	176822836
chr19	46792785	46792786
chr10	32440953	32440954
chr12	104780476	104780477
chr9	137536688	137536689
chr19	8008769	8008770
chr12	126578679	126578680
chr16	28223464	28223465
chr7	98097432	98097433
chr12	133464223	133464224
chr15	79414934	79414935
chr7	35379618	35379619
chr22	46671815	46671816
chr9	134649681	134649682
chr15	83478382	83478383
chr16	48034734	48034735
chr16	87339856	87339857
chr12	65563224	65563225
chr12	125686685	125686686
chrX	14891529	14891530
chr12	110517659	110517660
chr20	20693577	20693578
chr2	122354470	122354471
chr16	18938039	18938040
chr2	120464853	120464854
chr15	101817720	101817721
chr20	17499487	17499488
chr2	71357709	71357710
chr21	30672726	30672727
chr4	55771285	55771286
chr9	131924988	131924989
chr6	95967314	95967315
chr6	138082391	138082392
chr1	151027531	151027532
chr2	177799118	177799119
chr1	95743483	95743484
chr11	118928214	118928215
chr19	17905600	17905601
chr14	94149789	94149790
chr19	46791015	46791016
chr12	130991592	130991593
chr17	63591567	63591568
chr5	174684958	174684959
chr20	30504698	30504699
chr20	16227718	16227719
chr17	46970181	46970182
chr16	13228913	13228914
chr20	40057220	40057221
chr1	213858024	213858025
chr1	63142945	63142946
chr19	50661992	50661993
chr16	30538749	30538750
chr2	136912122	136912123
chr12	111287678	111287679
chr1	63420636	63420637
chr7	97707178	97707179
chr12	114126317	114126318
chr20	5857987	5857988
chr3	71060518	71060519
chr14	50384067	50384068
chr22	38054418	38054419
chr4	6422898	6422899
chr1	179262870	179262871
chr19	45180464	45180465
chr8	135708951	135708952
chr8	11660119	11660120
chr12	109535833	109535834
chr1	39210598	39210599
chr11	108093697	108093698
chr8	18055333	18055334
chr14	76734304	76734305
chr9	123131276	123131277
chr19	1503535	1503536
chr3	43663860	43663861
chrX	40251116	40251117
chr9	37485843	37485844
chr11	45868864	45868865
chr16	71410870	71410871
chr20	32274233	32274234
chr4	6463157	6463158
chr21	33406956	33406957
chr22	24388247	24388248
chr9	104230596	104230597
chr4	176986970	176986971
chr9	130830180	130830181
chr6	148912186	148912187
chr7	66309962	66309963
chr22	29137892	29137893
chr12	116744979	116744980
chr12	6961255	6961256
chr7	103881823	103881824
chr1	35325509	35325510
chr20	5451830	5451831
chr6	126516927	126516928
chr2	85964863	85964864
chr19	5424813	5424814
chr19	528824	528825
chr19	39034755	39034756
chr18	35250307	35250308
chr1	229761947	229761948
chr7	73779841	73779842
chr3	67040822	67040823
chr1	12079494	12079495
chr19	10870578	10870579
chr15	69818086	69818087
chr5	172882347	172882348
chr3	51922668	51922669
chr3	49760893	49760894
chr12	50419344	50419345
chr5	39333403	39333404
chr11	15948949	15948950
chr4	82694929	82694930
chr1	25042347	25042348
chr9	116366863	116366864
chr19	55773409	55773410
chr1	65796708	65796709
chr6	44454941	44454942
chr18	3596854	3596855
chr12	56618024	56618025
chr4	3401767	3401768
chr17	36831416	36831417
chr5	150632467	150632468
chr16	16258374	16258375
chr1	15274977	15274978
chr19	54704688	54704689
chr16	86638211	86638212
chr7	66903260	66903261
chr10	94593241	94593242
chrX	48355246	48355247
chr7	102635265	102635266
chr11	62359097	62359098
chr7	29494348	29494349
chr3	67048585	67048586
chr2	119605412	119605413
chr21	35360925	35360926
chr19	29533549	29533550
chr19	17414258	17414259
chr14	93489583	93489584
chr17	1726995	1726996
chr7	35544180	35544181
chr16	68560336	68560337
chr22	49833277	49833278
chr3	13711983	13711984
chr20	52055106	52055107
chr10	13341660	13341661
chr12	113830892	113830893
chr17	54529999	54530000
chr2	134490770	134490771
chr12	93548293	93548294
chr22	39101700	39101701
chr4	38071015	38071016
chr1	174992615	174992616
chr2	230808079	230808080
chr16	19945255	19945256
chr20	46810480	46810481
chr7	150705785	150705786
chr6	158104955	158104956
chr9	139743740	139743741
chr5	14972175	14972176
chr18	12991215	12991216
chr10	79342694	79342695
chr11	113246321	113246322
chr2	25640818	25640819
chr11	68910514	68910515
chr19	4246958	4246959
chr7	158622283	158622284
chr5	135463426	135463427
chr15	71931429	71931430
chr8	103612085	103612086
chr4	119606373	119606374
chr18	45625131	45625132
chr1	150534679	150534680
chr20	48083205	48083206
chr3	128589410	128589411
chr13	28494059	28494060
chr12	104327273	104327274
chr15	70202293	70202294
chr12	66562396	66562397
chr5	77604695	77604696
chr9	99212297	99212298
chr1	55431825	55431826
chr3	9691010	9691011
chr6	13914058	13914059
chr19	13779941	13779942
chr10	1568786	1568787
chrX	73834644	73834645
chr2	68942596	68942597
chr1	44435666	44435667
chr20	56868757	56868758
chr20	49609856	49609857
chr10	94519288	94519289
chr19	8372924	8372925
chr1	185286430	185286431
chr1	211900013	211900014
chr22	36811783	36811784
chr20	5931177	5931178
chr3	14623040	14623041
chr17	45918660	45918661
chr3	128732526	128732527
chr18	61113677	61113678
chr20	34357126	34357127
chr3	141577444	141577445
chr10	11220836	11220837
chr16	10677300	10677301
chr16	86462520	86462521
chr21	43099292	43099293
chr1	40364924	40364925
chr11	82868061	82868062
chr20	36224762	36224763
chr2	55920950	55920951
chr2	230989152	230989153
chr3	157028650	157028651
chr1	36335396	36335397
chr12	106192215	106192216
chr6	99269797	99269798
chr20	47354175	47354176
chr20	46695805	46695806
chr20	56205424	56205425
chr1	15792310	15792311
chr12	105666983	105666984
chr1	117204460	117204461
chr16	19137837	19137838
chr5	71674953	71674954
chr2	201083572	201083573
chr9	33473918	33473919
chr20	37374610	37374611
chr6	26153212	26153213
chr10	8031150	8031151
chr20	60505339	60505340
chr1	163291626	163291627
chr19	38826425	38826426
chr9	140353905	140353906
chr3	42268738	42268739
chr20	55711093	55711094
chr1	3999654	3999655
chr1	54954072	54954073
chr14	97372975	97372976
chr4	159690171	159690172
chr7	65215922	65215923
chr15	98503711	98503712
chr6	35118147	35118148
chr7	112515164	112515165
chr3	9404741	9404742
chr3	43733825	43733826
chr2	112392704	112392705
chr1	39050255	39050256
chr7	39363941	39363942
chr4	54232231	54232232
chr4	44728571	44728572
chr9	82186553	82186554
chr10	127051742	127051743
chr4	1505732	1505733
chr11	118683385	118683386
chr6	5737891	5737892
chr16	48257584	48257585
chr6	45852284	45852285
chr20	49045175	49045176
chr1	15606228	15606229
chr15	70393983	70393984
chr12	115232066	115232067
chr12	107381034	107381035
chr7	152787515	152787516
chr11	33898814	33898815
chr17	67189098	67189099
chr12	131602147	131602148
chr2	113889111	113889112
chrX	40069674	40069675
chr6	41251530	41251531
chr17	39845774	39845775
chr11	45275401	45275402
chr2	74549012	74549013
chr1	31625464	31625465
chr12	107677622	107677623
chr9	122861518	122861519
chr1	144533708	144533709
chr1	169455307	169455308
chr9	132597624	132597625
chr9	96483879	96483880
chr20	37264731	37264732
chr1	66284861	66284862
chr19	13906056	13906057
chr8	140614437	140614438
chr22	39021483	39021484
chr1	181039984	181039985
chr16	20268779	20268780
chr12	124675723	124675724
chr6	168050364	168050365
chr2	64999057	64999058
chr13	99920417	99920418
chr1	30147294	30147295
chrX	13448429	13448430
chr2	10418685	10418686
chr1	43920371	43920372
chr22	47666417	47666418
chr15	90086814	90086815
chr12	122204546	122204547
chr20	50820903	50820904
chr10	62868841	62868842
chr10	73269381	73269382
chr3	69965054	69965055
chr8	131398235	131398236
chr2	107405867	107405868
chr1	197115867	197115868
chr16	72042500	72042501
chr11	3819289	3819290
chr5	171850600	171850601
chr12	131978195	131978196
chr11	44716853	44716854
chr1	38156199	38156200
chr10	5726491	5726492
chr7	116192848	116192849
chr1	92048114	92048115
chr12	132855860	132855861
chr6	149573936	149573937
chr2	225039934	225039935
chr2	54342699	54342700
chr1	32404179	32404180
chr19	16607061	16607062
chr19	38515801	38515802
chr19	51231927	51231928
chr10	21466060	21466061
chr2	234220064	234220065
chr10	104677874	104677875
chr4	123483791	123483792
chr2	62413165	62413166
chr12	111505046	111505047
chr12	113622807	113622808
chr2	47335968	47335969
chr1	91487101	91487102
chr1	1310650	1310651
chr2	179166431	179166432
chr5	38289749	38289750
chr12	125634364	125634365
chr1	230297184	230297185
chr2	158811899	158811900
chrX	39809483	39809484
chr16	8561634	8561635
chr3	4781745	4781746
chr14	104181847	104181848
chr7	5601804	5601805
chr3	37702525	37702526
chr20	48130275	48130276
chr17	64927333	64927334
chr1	30660466	30660467
chr2	97405874	97405875
chr17	55290742	55290743
chr12	127381859	127381860
chr16	81266558	81266559
chr16	49602057	49602058
chr1	161136174	161136175
chr7	75624010	75624011
chr5	171960227	171960228
chr16	69588565	69588566
chr15	75422370	75422371
chr11	10686248	10686249
chr3	38192423	38192424
chr12	131648952	131648953
chr19	49224042	49224043
chr1	38325400	38325401
chr2	145453447	145453448
chr12	125171168	125171169
chr5	40861007	40861008
chr3	135232716	135232717
chr17	8093651	8093652
chr12	53835493	53835494
chrX	41887589	41887590
chr1	155278544	155278545
chr15	40527862	40527863
chr18	46440275	46440276
chr16	14429403	14429404
chr12	124190678	124190679
chr19	11334088	11334089
chr22	27366960	27366961
chr13	33859941	33859942
chr12	128925192	128925193
chr1	197659419	197659420
chr2	74425653	74425654
chr12	125765242	125765243
chr7	101229597	101229598
chr16	6737820	6737821
chr1	226741778	226741779
chr16	22203740	22203741
chr16	2582065	2582066
chr16	53615869	53615870
chr10	30368547	30368548
chr17	43945241	43945242
chr2	235790458	235790459
chr1	43977280	43977281
chr16	19349862	19349863
chr17	15855472	15855473
chr1	43691030	43691031
chr16	78959155	78959156
chr1	25844631	25844632
chr2	218491824	218491825
chr1	23199975	23199976
chr7	2559299	2559300
chr8	136685847	136685848
chr22	36031235	36031236
chr1	36863573	36863574
chr5	52851210	52851211
chr3	37034957	37034958
chr14	78083206	78083207
chr19	15277735	15277736
chr7	66440372	66440373
chr16	13654189	13654190
chr16	28038582	28038583
chr11	9118191	9118192
chr10	132505836	132505837
chr1	19318298	19318299
chr21	43594474	43594475
chr6	143559631	143559632
chr17	3882703	3882704
chr1	201423367	201423368
chr8	142181078	142181079
chr11	69408842	69408843
chr5	43368537	43368538
chr22	23718627	23718628
chr10	102672522	102672523
chr19	6806715	6806716
chr19	17341985	17341986
chr1	54873390	54873391
chr1	20896198	20896199
chr19	10001268	10001269
chr1	245162211	245162212
chr12	116370083	116370084
chr11	119208604	119208605
chr7	36936753	36936754
chr18	46200352	46200353
chr22	35460815	35460816
chr21	41058129	41058130
chr20	49702488	49702489
chr19	9259547	9259548
chr11	108535752	108535753
chr17	17512646	17512647
chr2	70787755	70787756
chr8	66546452	66546453
chr2	232379113	232379114
chr5	173759907	173759908
chr9	116319710	116319711
chr17	42404382	42404383
chr1	33717569	33717570
chr5	176739299	176739300
chr2	23598463	23598464
chr12	52998821	52998822
chr16	67279972	67279973
chr10	34314204	34314205
chr16	84720571	84720572
chr5	179563898	179563899
chr19	50385108	50385109
chr2	145648555	145648556
chr19	17817654	17817655
chr12	110215592	110215593
chr12	130612242	130612243
chr5	149598925	149598926
chr14	24610865	24610866
chr11	10738524	10738525
chr8	124840405	124840406
chr12	131134021	131134022
chr17	46102494	46102495
chr1	247267798	247267799
chr14	89479587	89479588
chr3	41103612	41103613
chr22	18531446	18531447
chr8	144017539	144017540
chrX	38660475	38660476
chr5	16447287	16447288
chr5	148786318	148786319
chr12	51420130	51420131
chr12	111431396	111431397
chr19	49141017	49141018
chr8	25316038	25316039
chr1	25559701	25559702
chr16	19470465	19470466
chr11	130392315	130392316
chr1	220263276	220263277
chr7	156910729	156910730
chr14	74698705	74698706
chr4	8855182	8855183
chr6	30585249	30585250
chr12	93414647	93414648
chr21	36478680	36478681
chr6	43866689	43866690
chr2	171018616	171018617
chr1	46903568	46903569
chr6	53348941	53348942
chr3	36743787	36743788
chr18	23806226	23806227
chr20	47181731	47181732
chr9	130461654	130461655
chr1	45956977	45956978
chr1	211434288	211434289
chr14	35845994	35845995
chr20	36831365	36831366
chr7	5463687	5463688
chr2	74055961	74055962
chr7	72929700	72929701
chr16	31261073	31261074
chr12	116202219	116202220
chr20	49290231	49290232
chr17	6231795	6231796
chr6	45992070	45992071
chr12	122156983	122156984
chr16	27037140	27037141
chr16	48536083	48536084
chr4	111115132	111115133
chr6	34150826	34150827
chr11	123403081	123403082
chr5	176504626	176504627
chr19	49468405	49468406
chr10	88374842	88374843
chr11	85359039	85359040
chr20	46725913	46725914
chr20	4055826	4055827
chr7	26482804	26482805
chr12	108440104	108440105
chr9	90219204	90219205
chr3	124298694	124298695
chr5	140940579	140940580
chr12	132014513	132014514
chr6	27721060	27721061
chr16	23031584	23031585
chr1	54665691	54665692
chr4	149363701	149363702
chr6	35331264	35331265
chr7	98052561	98052562
chr16	48926999	48927000
chr16	56761047	56761048
chr14	99604488	99604489
chr1	219401541	219401542
chr22	43195641	43195642
chr1	28052282	28052283
chr4	124410169	124410170
chr5	172000716	172000717
chr17	77771022	77771023
chr16	81538838	81538839
chr20	60409062	60409063
chr3	193615232	193615233
chr16	89018113	89018114
chr20	55403648	55403649
chr11	86643200	86643201
chr20	17514271	17514272
chr16	84847381	84847382
chr21	30365371	30365372
chr12	1800131	1800132
chr10	88097900	88097901
chr1	227511778	227511779
chr9	125693864	125693865
chr22	46957580	46957581
chr12	120933804	120933805
chr17	80712887	80712888
chr12	93133024	93133025
chr1	200997778	200997779
chr16	81348427	81348428
chr15	78030074	78030075
chr6	36567653	36567654
chr10	71185442	71185443
chr3	186240989	186240990
chr6	10825238	10825239
chr11	70309445	70309446
chr10	49492266	49492267
chr7	103254802	103254803
chr22	39195440	39195441
chr19	45807594	45807595
chr12	131736091	131736092
chr11	71020860	71020861
chr16	28011236	28011237
chr5	174898793	174898794
chr12	131478575	131478576
chr20	45683808	45683809
chr5	175254194	175254195
chr3	42695941	42695942
chr22	31444740	31444741
chr11	45600088	45600089
chr11	116664639	116664640
chr6	117923732	117923733
chr1	46614204	46614205
chr3	160283549	160283550
chr22	26802256	26802257
chr12	125121048	125121049
chr3	127205380	127205381
chr20	55524600	55524601
chrX	11550567	11550568
chr5	36488251	36488252
chr19	2151582	2151583
chr20	36857095	36857096
chr5	172119083	172119084
chr2	224506037	224506038
chr1	33904155	33904156
chr5	75664087	75664088
chr5	141428993	141428994
chr11	859863	859864
chr22	26797855	26797856
chr2	25475282	25475283
chr2	62932796	62932797
chr15	81310731	81310732
chr3	141553341	141553342
chr14	102051091	102051092
chr1	19389344	19389345
chr7	75856444	75856445
chr11	69240375	69240376
chr6	44583562	44583563
chr17	63226354	63226355
chr3	128736014	128736015
chr3	71690989	71690990
chr19	14380021	14380022
chr8	101348138	101348139
chr1	67614466	67614467
chr11	46867910	46867911
chrX	130964669	130964670
chr19	6688894	6688895
chr11	66336124	66336125
chr12	124949646	124949647
chr1	36930072	36930073
chr3	13185108	13185109
chr5	134651289	134651290
chr8	103425175	103425176
chr7	101367316	101367317
chr12	131592983	131592984
chr11	68778610	68778611
chr20	46726959	46726960
chr11	62267938	62267939
chr8	38558476	38558477
chr15	91260423	91260424
chr19	8155294	8155295
chr16	26799421	26799422
chr15	101792260	101792261
chr20	47459880	47459881
chr12	124604654	124604655
chr20	46094702	46094703
chr10	121138510	121138511
chr12	124385506	124385507
chr12	116886975	116886976
chr12	125713399	125713400
chr16	83863793	83863794
chr12	121837848	121837849
chr3	128298952	128298953
chr8	9273537	9273538
chr15	76603847	76603848
chr7	158224763	158224764
chr1	24519728	24519729
chr6	27204980	27204981
chr12	123965519	123965520
chr16	77691016	77691017
chr4	26795569	26795570
chr1	19980463	19980464
chr3	156837386	156837387
chr8	143484566	143484567
chr6	7154267	7154268
chr14	77346981	77346982
chr1	15111846	15111847
chr2	74912696	74912697
chr6	149766874	149766875
chr9	36190778	36190779
chr19	51318856	51318857
chr7	22695598	22695599
chr19	17883189	17883190
chr19	42007159	42007160
chr19	5791266	5791267
chr16	27756844	27756845
chr12	133000017	133000018
chrX	48380133	48380134
chr12	56521719	56521720
chr20	25012929	25012930
chr16	24337954	24337955
chr1	16757310	16757311
chr1	41862863	41862864
chr3	127167311	127167312
chr1	113825729	113825730
chr10	3827560	3827561
chr12	58266332	58266333
chr17	72355016	72355017
chr19	3162588	3162589
chr19	4791414	4791415
chr22	24181400	24181401
chrX	40325606	40325607
chr3	150102802	150102803
chr5	39669250	39669251
chr8	27174742	27174743
chr19	41768482	41768483
chr2	232047513	232047514
chr3	126076285	126076286
chr16	49315925	49315926
chr17	46537630	46537631
chr9	102057320	102057321
chr1	88051520	88051521
chr19	49852242	49852243
chr9	35116372	35116373
chr1	10988901	10988902
chr2	27309502	27309503
chr1	11425982	11425983
chr2	33347175	33347176
chr17	43386982	43386983
chr2	96830715	96830716
chr15	60593440	60593441
chr9	130811077	130811078
chr1	71107741	71107742
chr1	206842424	206842425
chr18	72163592	72163593
chr3	128753681	128753682
chr5	138306721	138306722
chr11	9573708	9573709
chr1	23786006	23786007
chr16	90024612	90024613
chr20	1066363	1066364
chr6	11249798	11249799
chr15	59397280	59397281
chr22	42666652	42666653
chr6	110870687	110870688
chr19	46087819	46087820
chr12	49532587	49532588
chrX	40056513	40056514
chr12	113806361	113806362
chr19	6425622	6425623
chr11	34070810	34070811
chr22	26795455	26795456
chr2	160793170	160793171
chr20	46362865	46362866
chrX	49593810	49593811
chr17	46622512	46622513
chr6	91111822	91111823
chr19	30351578	30351579
chr21	36421685	36421686
chr17	66453957	66453958
chr1	92087126	92087127
chr1	30122670	30122671
chr14	53469499	53469500
chr20	5485295	5485296
chr19	47164817	47164818
chr17	46024524	46024525
chr3	52570424	52570425
chr2	98325274	98325275
chr14	24911555	24911556
chr17	25891705	25891706
chr12	106337501	106337502
chr17	15555257	15555258
chr7	130007093	130007094
chr9	98197562	98197563
chr10	80472143	80472144
chr7	2671302	2671303
chr5	139257895	139257896
chr19	756304	756305
chr11	45355432	45355433
chr1	41469732	41469733
chr2	162208388	162208389
chr20	37482616	37482617
chr12	125662952	125662953
chr3	14830419	14830420
chr20	46911752	46911753
chr3	42530881	42530882
chr16	70323588	70323589
chr3	183353379	183353380
chr14	101073432	101073433
chr19	11602066	11602067
chr16	89238116	89238117
chr9	101633543	101633544
chr12	114679929	114679930
chr16	16238003	16238004
chr12	131606439	131606440
chr7	127903663	127903664
chr9	132237504	132237505
chr15	89584210	89584211
chr2	37753656	37753657
chr9	109988932	109988933
chr17	81009634	81009635
chr12	92751763	92751764
chr16	30457365	30457366
chr2	169286702	169286703
chr9	130159019	130159020
chr6	34216815	34216816
chr1	95200589	95200590
chr3	45387537	45387538
chr1	168355932	168355933
chr6	35296051	35296052
chr19	51158375	51158376
chr16	23530806	23530807
chr5	169195214	169195215
chr17	79448508	79448509
chr2	64711408	64711409
chr20	50956774	50956775
chr3	142613577	142613578
chr9	126993789	126993790
chr6	35656933	35656934
chr17	34263229	34263230
chr19	56638929	56638930
chr16	50416523	50416524
chr15	66312536	66312537
chr3	11549360	11549361
chr6	33790503	33790504
chr5	171267239	171267240
chr15	79806476	79806477
chr1	230296982	230296983
chr1	95143485	95143486
chr4	15152841	15152842
chr9	127420657	127420658
chr19	42772577	42772578
chr12	110505534	110505535
chr1	151314035	151314036
chr16	27993723	27993724
chr12	129308554	129308555
chr2	232803932	232803933
chr3	10477743	10477744
chr20	48985629	48985630
chr14	50778982	50778983
chr7	155090843	155090844
chr9	133377251	133377252
chr19	47034191	47034192
chr20	48118598	48118599
chr22	35552523	35552524
chr8	102302131	102302132
chr3	170160946	170160947
chr20	30536040	30536041
chr17	26297832	26297833
chr1	25051153	25051154
chr14	50087418	50087419
chrX	47510007	47510008
chr1	117274266	117274267
chr1	211646217	211646218
chr5	170965126	170965127
chr4	37455488	37455489
chr22	37673059	37673060
chr19	1516587	1516588
chr1	39211668	39211669
chr6	43027315	43027316
chr17	18266780	18266781
chr1	5782057	5782058
chr3	56443157	56443158
chr3	140969377	140969378
chr22	43795562	43795563
chr19	2475978	2475979
chr15	74150620	74150621
chr7	36911692	36911693
chr21	48018090	48018091
chr1	3541373	3541374
chr1	154928614	154928615
chr17	63319366	63319367
chr15	70392010	70392011
chr8	10562669	10562670
chr1	33768207	33768208
chr1	25314803	25314804
chr11	63341622	63341623
chr4	2264071	2264072
chr9	131205582	131205583
chr17	78505372	78505373
chr14	97130060	97130061
chr21	32862975	32862976
chr11	116128010	116128011
chr20	49822813	49822814
chr15	81290819	81290820
chr20	55681561	55681562
chr3	150489619	150489620
chr11	119252544	119252545
chr5	176782980	176782981
chr19	3073463	3073464
chr1	248854949	248854950
chr16	81773986	81773987
chr3	36917919	36917920
chr14	24858653	24858654
chr15	70115702	70115703
chr2	232582127	232582128
chr2	20324159	20324160
chr14	77360821	77360822
chr22	28108457	28108458
chr8	95961744	95961745
chr17	74670876	74670877
chr20	58624429	58624430
chr11	11006006	11006007
chr2	119447211	119447212
chr9	138986058	138986059
chr16	25277480	25277481
chr7	101379558	101379559
chr5	171955557	171955558
chr16	49488091	49488092
chr10	74058037	74058038
chr19	50768042	50768043
chr21	40516302	40516303
chr11	46336783	46336784
chr3	52017474	52017475
chr12	124758452	124758453
chr1	33704112	33704113
chr17	36784924	36784925
chr3	197228610	197228611
chr17	17743593	17743594
chr4	20701906	20701907
chr16	49958187	49958188
chr6	42897203	42897204
chr3	40805512	40805513
chr3	9009456	9009457
chr6	31371321	31371322
chr7	137681197	137681198
chr7	121036588	121036589
chr16	58260078	58260079
chr9	124005071	124005072
chr17	8750162	8750163
chr11	64085173	64085174
chr19	35578504	35578505
chr11	126926479	126926480
chr8	126712639	126712640
chr16	23364927	23364928
chr15	66994590	66994591
chr12	118979963	118979964
chr22	27024901	27024902
chr11	62722159	62722160
chr12	54422186	54422187
chr4	24807314	24807315
chr16	83897465	83897466
chr19	14053208	14053209
chr4	184531356	184531357
chr3	13497377	13497378
chr2	120222715	120222716
chr16	84991563	84991564
chr16	46951092	46951093
chr20	41867669	41867670
chr19	56826595	56826596
chr8	101393808	101393809
chr11	329618	329619
chr4	39183984	39183985
chr19	47024115	47024116
chr2	10183503	10183504
chr8	30506112	30506113
chr1	25436146	25436147
chr3	158288942	158288943
chr12	109827132	109827133
chr11	17429329	17429330
chr17	31121708	31121709
chr18	136611	136612
chr1	27379210	27379211
chrX	48776379	48776380
[truncated: 749 more rows]

## Sheet: PscanChIP output
NAME	ID	REG_N	L_PVALUE O/U	G_PVALUE O/U	R_AVG	R_STDEV	F_AVG	BG_AVG	SP_COR	PREF_POS	PREF_POS_PV
NFYB	MA0502.1	2748	0 OVER	0 OVER	0.868682	0.0715085	0.760419	0.748953	-0.0658	[-18,-8]	2.80348e-23
NFYA	MA0060.3	2748	0 OVER	0 OVER	0.890517	0.0809276	0.781929	0.769587	-0.0306	[15,25]	1.71073e-17
Arnt	MA0004.1	2748	0 OVER	0 OVER	0.874018	0.0838931	0.786493	0.784646	-0.2385	[-2,8]	3.24988e-34
Hes1	MA1099.1	2748	1.77688e-295 OVER	0 OVER	0.866469	0.0533049	0.806953	0.792394	-0.2401	[-5,5]	5.01507e-37
Npas2	MA0626.1	2748	1.69533e-284 OVER	0 OVER	0.850513	0.0662112	0.781675	0.786183	-0.3623	[-5,5]	3.03266e-37
Creb3l2	MA0608.1	2748	1.86623e-283 OVER	0 OVER	0.841735	0.0656852	0.776971	0.773587	-0.3133	[-1,9]	1.06189e-60
Tcfl5	MA0632.1	2748	1.32715e-276 OVER	0 OVER	0.891282	0.0588601	0.825516	0.80369	-0.2282	[-5,5]	8.20886e-28
MAX::MYC	MA0059.1	2748	0 OVER	0 OVER	0.814088	0.0596196	0.748606	0.746806	-0.3212	[-5,5]	3.82895e-49
USF1	MA0093.2	2748	0 OVER	0 OVER	0.896088	0.074368	0.767446	0.777472	-0.4552	[-5,5]	1.58198e-96
Arntl	MA0603.1	2748	0 OVER	0 OVER	0.876241	0.0693353	0.754958	0.755942	-0.461	[-5,5]	8.66257e-70
Id2	MA0617.1	2748	0 OVER	0 OVER	0.852922	0.0806085	0.751218	0.749349	-0.3608	[-6,4]	8.31865e-39
Mlxip	MA0622.1	2748	0 OVER	0 OVER	0.849821	0.0807993	0.750923	0.749262	-0.3114	[-1,9]	1.8197e-39
BHLHE41	MA0636.1	2748	0 OVER	0 OVER	0.827016	0.07603	0.713924	0.716246	-0.3986	[-5,5]	2.05568e-52
HEY2	MA0649.1	2748	0 OVER	0 OVER	0.824711	0.0644134	0.753786	0.742937	-0.3013	[-5,5]	2.61889e-36
MLX	MA0663.1	2748	0 OVER	0 OVER	0.818979	0.0693404	0.715684	0.722857	-0.4126	[-5,5]	2.75827e-55
MLXIPL	MA0664.1	2748	0 OVER	0 OVER	0.841233	0.0679906	0.737219	0.745303	-0.4229	[-5,5]	3.13388e-48
TFEB	MA0692.1	2748	0 OVER	0 OVER	0.892387	0.0677639	0.769787	0.776746	-0.4563	[-5,5]	2.39329e-71
BHLHE40	MA0464.2	2748	0 OVER	0 OVER	0.847924	0.0733134	0.743634	0.741347	-0.3899	[-5,5]	4.34203e-49
HEY1	MA0823.1	2748	0 OVER	0 OVER	0.813801	0.0700894	0.737805	0.721721	-0.2832	[-5,5]	8.03079e-39
MAX	MA0058.3	2748	0 OVER	0 OVER	0.854808	0.0679583	0.75997	0.759882	-0.379	[-5,5]	4.88733e-43
MNT	MA0825.1	2748	0 OVER	0 OVER	0.86113	0.0677221	0.773796	0.77425	-0.3751	[-5,5]	4.61607e-41
SREBF2(var.2)	MA0828.1	2748	0 OVER	0 OVER	0.82133	0.071604	0.72351	0.73391	-0.3669	[-5,5]	1.97285e-67
Srebf1(var.2)	MA0829.1	2748	0 OVER	0 OVER	0.827336	0.0713572	0.728904	0.739663	-0.3683	[-5,5]	1.32065e-64
TFEC	MA0871.1	2748	0 OVER	0 OVER	0.912044	0.0561171	0.813705	0.822017	-0.411	[-5,5]	2.69643e-65
MITF	MA0620.2	2748	0 OVER	0 OVER	0.820966	0.0810235	0.692428	0.707265	-0.3839	[-6,4]	3.73861e-76
MXI1	MA1108.1	2748	0 OVER	0 OVER	0.821346	0.065974	0.750707	0.738208	-0.3088	[-4,6]	8.02346e-56
MYC	MA0147.3	2748	0 OVER	0 OVER	0.824493	0.0662348	0.748909	0.736684	-0.3388	[-4,6]	4.0216e-53
MYCN	MA0104.4	2748	0 OVER	0 OVER	0.805348	0.0634231	0.732016	0.719888	-0.3272	[-4,6]	8.83879e-51
USF2	MA0526.2	2748	0 OVER	0 OVER	0.850388	0.0732169	0.716394	0.718827	-0.4842	[-2,8]	1.43596e-111
TFE3	MA0831.2	2748	0 OVER	0 OVER	0.919484	0.0646283	0.796515	0.802371	-0.4652	[-1,9]	8.37336e-84
Pax2	MA0067.1	2748	3.05937e-216 OVER	1.77991e-191 OVER	0.925959	0.044819	0.885458	0.898225	-0.1956	[-6,4]	2.19482e-54
Twist2	MA0633.1	2748	4.64674e-186 OVER	1.73205e-174 OVER	0.811268	0.0684577	0.752097	0.771116	-0.2438	[-5,5]	2.25325e-36
Lhx8	MA0705.1	2748	2.91242e-184 OVER	5.13354e-248 OVER	0.872908	0.0673814	0.816718	0.824341	-0.0096	[14,24]	1.9752e-12
CLOCK	MA0819.1	2748	1.41356e-180 OVER	1.38599e-234 OVER	0.804152	0.0557237	0.759261	0.765304	-0.2547	[-5,5]	5.55624e-29
CREB3	MA0638.1	2748	1.73476e-174 OVER	4.00734e-201 OVER	0.747746	0.0526533	0.707664	0.714254	-0.215	[-3,7]	1.49567e-39
HES5	MA0821.1	2748	2.30638e-140 OVER	0 OVER	0.733617	0.0592901	0.69227	0.682126	-0.1919	[-4,6]	1.01291e-34
Dux	MA0611.1	2748	1.39357e-136 OVER	6.42211e-161 OVER	0.864747	0.098609	0.800309	0.809681	0.0158	[14,24]	1.26838e-08
EN2	MA0642.1	2748	6.43044e-136 OVER	1.19705e-174 OVER	0.864939	0.0603641	0.823165	0.829575	0.0052	[15,25]	7.33704e-11
HIF1A	MA1106.1	2748	2.06858e-134 OVER	1.89938e-278 OVER	0.81291	0.0725491	0.764834	0.756784	-0.22	[0,10]	2.54911e-32
XBP1	MA0844.1	2748	1.39549e-124 OVER	6.27956e-110 OVER	0.735034	0.0500443	0.70308	0.712368	-0.1652	[-3,7]	1.04308e-43
Atf1	MA0604.1	2748	4.1694e-122 OVER	3.32407e-105 OVER	0.815535	0.0573441	0.777724	0.790182	-0.12	[-6,4]	3.12253e-38
HES7	MA0822.1	2748	2.3024e-120 OVER	0 OVER	0.711476	0.0595243	0.672905	0.659795	-0.1781	[-4,6]	5.02399e-37
LHX2	MA0700.1	2748	6.54331e-119 OVER	3.26287e-126 OVER	0.811846	0.0595093	0.769926	0.782739	-0.0089	[15,25]	1.23268e-10
EN1	MA0027.2	2748	2.10755e-114 OVER	5.01077e-118 OVER	0.86465	0.0761347	0.816897	0.828838	0.0149	[-21,-11]	1.49344e-11
MSX1	MA0666.1	2748	2.1445e-113 OVER	1.79331e-132 OVER	0.857446	0.068762	0.813489	0.822953	0.0069	[14,24]	1.40471e-13
Hes2	MA0616.1	2748	1.03178e-112 OVER	1.77053e-148 OVER	0.801497	0.0536342	0.770017	0.772851	-0.1696	[-4,6]	1.16539e-22
MAFG::NFE2L1	MA0089.1	2748	5.01669e-112 OVER	1.2853e-19 OVER	0.922938	0.0605943	0.883311	0.911589	-0.0839	[-2,8]	1.18808e-40
LBX2	MA0699.1	2748	4.62447e-109 OVER	3.4237e-106 OVER	0.840995	0.0675839	0.799397	0.81098	0.0025	[15,25]	3.76548e-11
CREB3L1	MA0839.1	2748	5.56859e-106 OVER	1.67531e-154 OVER	0.718562	0.0509367	0.688673	0.690711	-0.1838	[-3,7]	5.73227e-39
FOSL1::JUND(var.2)	MA1143.1	2748	1.02733e-101 OVER	9.6021e-20 OVER	0.790942	0.0584074	0.756874	0.779982	-0.0669	[0,10]	3.4622e-34
LHX9	MA0701.1	2748	1.30754e-101 OVER	2.85006e-92 OVER	0.868501	0.0691657	0.824975	0.839992	0.0134	[-21,-11]	4.40096e-13
DUXA	MA0884.1	2748	2.95023e-97 OVER	6.34268e-31 OVER	0.778506	0.0753639	0.73837	0.76089	-0.0364	[1,11]	4.01481e-13
MSX2	MA0708.1	2748	1.31916e-93 OVER	2.1373e-97 OVER	0.831148	0.0795334	0.785787	0.797434	0.0236	[-21,-11]	1.3758e-09
ARNT::HIF1A	MA0259.1	2748	3.11111e-87 OVER	5.58933e-222 OVER	0.860653	0.0680888	0.824605	0.814763	-0.1529	[-1,9]	9.43607e-27
SREBF1	MA0595.1	2748	1.34438e-83 OVER	1.61589e-121 OVER	0.831863	0.0527959	0.802962	0.806585	-0.0688	[-5,5]	9.94281e-37
LHX6	MA0658.1	2748	3.54397e-83 OVER	1.44421e-41 OVER	0.792158	0.0603716	0.758453	0.775729	0.0025	[-20,-10]	1.94768e-05
GBX1	MA0889.1	2748	1.07527e-81 OVER	3.93629e-73 OVER	0.804597	0.0701478	0.766775	0.779055	0.0111	[15,25]	6.64969e-07
Atf3	MA0605.1	2748	4.7791e-78 OVER	3.92626e-14 OVER	0.804722	0.0570922	0.774082	0.795586	-0.0576	[-6,4]	1.7956e-27
NR2F1	MA0017.2	2748	6.85929e-76 OVER	1.08342e-69 OVER	0.784399	0.0619473	0.753861	0.762394	-0.1268	[-4,6]	2.55484e-46
RAX2	MA0717.1	2748	3.9604e-72 OVER	2.06754e-54 OVER	0.843989	0.0751502	0.806005	0.820542	0.0287	[14,24]	3.97906e-07
Gfi1	MA0038.1	2748	3.54031e-71 OVER	1.85746e-83 OVER	0.85802	0.0786558	0.821865	0.827372	0.0268	[15,25]	0.00233365
MIXL1	MA0662.1	2748	1.46748e-69 OVER	6.30998e-43 OVER	0.841964	0.0711388	0.806666	0.822311	0.0208	[15,25]	4.37309e-07
ESX1	MA0644.1	2748	2.71524e-68 OVER	1.10002e-48 OVER	0.829285	0.0704791	0.795002	0.808522	0.0253	[15,25]	2.23823e-05
GBX2	MA0890.1	2748	1.03712e-67 OVER	9.35368e-47 OVER	0.814072	0.0737569	0.77784	0.792778	0.0143	[15,25]	1.59258e-08
Msx3	MA0709.1	2748	3.36794e-64 OVER	7.64743e-50 OVER	0.826627	0.0780629	0.788901	0.803332	0.0279	[14,24]	2.81955e-10
Prrx2	MA0075.2	2748	4.55756e-64 OVER	3.21615e-45 OVER	0.845366	0.0758399	0.809202	0.82385	0.0293	[14,24]	1.04859e-07
Shox2	MA0720.1	2748	9.4805e-62 OVER	4.51187e-39 OVER	0.831542	0.0796604	0.793934	0.810557	0.0209	[14,24]	4.93747e-09
Sox17	MA0078.1	2748	7.35823e-60 OVER	6.66455e-58 OVER	0.858568	0.0557483	0.831787	0.84057	-0.0415	[-21,-11]	5.10681e-09
JUN::JUNB	MA1132.1	2748	1.00247e-59 OVER	0.00117069 UNDER	0.794563	0.0613483	0.76772	0.800016	-0.0158	[-5,5]	6.834e-22
DUX4	MA0468.1	2748	5.43391e-59 OVER	1.53034e-09 OVER	0.784965	0.0764852	0.753186	0.774812	-0.0395	[0,10]	0.000759892
FOSL1::JUN	MA1128.1	2748	1.83922e-58 OVER	9.25444e-06 UNDER	0.775111	0.0686112	0.745749	0.782435	-0.0396	[-4,6]	8.66622e-21
FOS::JUND	MA1141.1	2748	7.87359e-57 OVER	0.000123928 UNDER	0.765993	0.0680032	0.737086	0.772629	-0.0353	[-4,6]	1.15662e-21
PRRX1	MA0716.1	2748	1.4257e-56 OVER	1.28449e-31 OVER	0.827807	0.079953	0.791628	0.808876	0.0253	[14,24]	1.88861e-07
FOS::JUN(var.2)	MA1126.1	2748	1.31214e-55 OVER	0.00977578 OVER	0.724108	0.0525549	0.701679	0.719916	-0.0584	[-2,8]	7.95901e-37
FOSL1::JUND	MA1142.1	2748	2.37346e-55 OVER	8.53835e-07 UNDER	0.811528	0.0653818	0.784204	0.819014	-0.0404	[-5,5]	3.95908e-26
FOS::JUN	MA0099.3	2748	2.52376e-55 OVER	1.62051e-05 UNDER	0.786213	0.0706443	0.756952	0.793615	-0.0406	[-5,5]	3.07802e-23
FOSL2::JUN	MA1130.1	2748	4.6897e-54 OVER	7.55099e-06 UNDER	0.780589	0.0707448	0.751557	0.788187	-0.0379	[-4,6]	4.33144e-19
FOSL1::JUN(var.2)	MA1129.1	2748	1.04335e-53 OVER	4.87658e-12 OVER	0.736593	0.0634437	0.7102	0.727199	-0.0747	[-5,5]	1.02486e-30
FOSB::JUNB	MA1135.1	2748	3.39612e-53 OVER	3.03113e-05 UNDER	0.77965	0.0732404	0.749991	0.787164	-0.0493	[-5,5]	1.25131e-28
UNCX	MA0721.1	2748	4.30816e-53 OVER	2.90338e-27 OVER	0.832831	0.0733718	0.800417	0.816691	0.0265	[14,24]	5.63866e-07
HESX1	MA0894.1	2748	1.14385e-52 OVER	1.51121e-30 OVER	0.804776	0.0742859	0.772284	0.78748	0.0211	[15,25]	0.00141139
EVX2	MA0888.1	2748	4.60809e-52 OVER	1.04665e-12 OVER	0.827377	0.0527379	0.802954	0.819342	0.0072	[15,25]	0.000182466
JUNB(var.2)	MA1140.1	2748	7.33299e-52 OVER	1.87238e-07 OVER	0.737682	0.0654639	0.710887	0.729892	-0.0816	[-5,5]	2.64258e-25
NFIX	MA0671.1	2748	7.60539e-52 OVER	6.15327e-237 OVER	0.907459	0.0403806	0.888083	0.879019	-0.0406	[-16,-6]	1.09567e-08
EVX1	MA0887.1	2748	2.67871e-51 OVER	2.53706e-11 OVER	0.830666	0.0528077	0.806563	0.823045	0.008	[15,25]	0.000498072
FOSL2::JUND(var.2)	MA1145.1	2748	1.34188e-50 OVER	6.91197e-07 OVER	0.727575	0.0592991	0.703583	0.720757	-0.0742	[-3,7]	1.497e-26
RAX	MA0718.1	2748	2.07172e-50 OVER	5.61077e-26 OVER	0.814711	0.0724232	0.783424	0.799157	0.0261	[15,25]	0.00893394
ZEB1	MA0103.3	2748	4.5786e-50 OVER	7.04572e-221 OVER	0.839134	0.0526397	0.814201	0.803647	-0.179	[-5,5]	6.40634e-24
FOSL1::JUNB	MA1137.1	2748	1.73079e-49 OVER	2.53857e-13 UNDER	0.772914	0.0658354	0.746891	0.783163	-0.0364	[-4,6]	1.13046e-19
FOSL2::JUNB	MA1138.1	2748	2.60896e-49 OVER	1.1062e-07 UNDER	0.773382	0.0752161	0.743974	0.782475	-0.0478	[-5,5]	1.34824e-26
FOSB::JUNB(var.2)	MA1136.1	2748	3.10045e-49 OVER	1.47223e-10 OVER	0.751476	0.0614736	0.727178	0.742912	-0.0739	[-5,5]	3.76609e-32
VSX2	MA0726.1	2748	3.32927e-49 OVER	7.22016e-21 OVER	0.792166	0.0660572	0.761846	0.779399	0.0135	[14,24]	1.39974e-08
FOSL2::JUND	MA1144.1	2748	4.90773e-49 OVER	3.92547e-07 UNDER	0.774346	0.0727925	0.745977	0.782864	-0.04	[-5,5]	4.03205e-26
MEOX1	MA0661.1	2748	1.65045e-48 OVER	7.13885e-09 OVER	0.811485	0.0536091	0.787548	0.804565	0.0375	[-20,-10]	2.35528e-06
FOSL2::JUNB(var.2)	MA1139.1	2748	1.64572e-47 OVER	0.00382487 OVER	0.716719	0.0651218	0.691292	0.711263	-0.0747	[-4,6]	1.17852e-27
FOSL1	MA0477.1	2748	1.72485e-47 OVER	0.0179065 UNDER	0.790714	0.0687539	0.763941	0.796025	-0.0346	[-5,5]	2.08913e-20
FOSL2::JUN(var.2)	MA1131.1	2748	3.86799e-47 OVER	0.000491627 OVER	0.747168	0.0631996	0.722597	0.741349	-0.0482	[-5,5]	2.05915e-23
SHOX	MA0630.1	2748	4.79155e-47 OVER	4.76157e-21 OVER	0.831759	0.0749418	0.800023	0.817242	0.0233	[14,24]	8.83521e-08
Arx	MA0874.1	2748	3.35854e-45 OVER	1.32657e-06 OVER	0.707804	0.0518623	0.685939	0.70194	0.0106	[-22,-12]	1.35596e-05
ESR2	MA0258.2	2748	8.20828e-45 OVER	3.66584e-53 OVER	0.774794	0.0439692	0.757197	0.76121	-0.1211	[-3,7]	3.50151e-44
JUND	MA0491.1	2748	1.28757e-44 OVER	1.15526e-07 UNDER	0.785755	0.068233	0.760025	0.793999	-0.0391	[-5,5]	1.20857e-17
FOS::JUNB	MA1134.1	2748	2.01977e-44 OVER	6.48323e-13 UNDER	0.762481	0.0691374	0.736476	0.773094	-0.03	[-4,6]	9.90746e-23
FOSL2	MA0478.1	2748	2.91343e-44 OVER	0.358521 UNDER	0.795736	0.0648703	0.770849	0.799778	-0.0457	[-5,5]	7.79747e-27
Lhx4	MA0704.1	2748	4.29753e-44 OVER	7.87903e-09 OVER	0.826891	0.0593152	0.80162	0.819259	0.0222	[-21,-11]	8.9207e-06
NEUROG2	MA0669.1	2748	1.56771e-43 OVER	1.28434e-06 OVER	0.772755	0.0550681	0.75103	0.766525	-0.0713	[-5,5]	1.06476e-20
JUNB	MA0490.1	2748	1.92524e-43 OVER	2.38401e-08 UNDER	0.790501	0.0701748	0.764456	0.799313	-0.0434	[-5,5]	2.28876e-26
SREBF2	MA0596.1	2748	2.70195e-43 OVER	5.75697e-39 OVER	0.807054	0.053548	0.78605	0.792945	-0.0485	[-5,5]	3.64848e-32
JDP2(var.2)	MA0656.1	2748	1.4598e-42 OVER	2.6487e-09 OVER	0.704724	0.0657421	0.680607	0.696081	-0.0726	[-4,6]	1.0985e-22
JUN::JUNB(var.2)	MA1133.1	2748	6.9102e-42 OVER	0.0157619 OVER	0.739061	0.0600492	0.717288	0.734403	-0.0542	[-4,6]	9.21855e-23
VSX1	MA0725.1	2748	9.81357e-42 OVER	4.60039e-12 OVER	0.805397	0.0641554	0.777843	0.795856	0.0184	[14,24]	1.26641e-09
NFE2	MA0841.1	2748	2.53832e-41 OVER	0.00130658 UNDER	0.73043	0.0681102	0.705558	0.736455	-0.0312	[-5,5]	2.57222e-22
FOS	MA0476.1	2748	6.64523e-41 OVER	7.24938e-15 UNDER	0.791599	0.0729822	0.765327	0.80357	-0.0407	[-5,5]	2.87268e-20
TP53	MA0106.3	2748	1.04518e-38 OVER	3.58136e-17 OVER	0.682985	0.0440424	0.667005	0.675257	-0.0796	[-11,-1]	1.47801e-13
RORB	MA1150.1	2748	1.14139e-38 OVER	4.13918e-09 OVER	0.80419	0.061179	0.783278	0.796233	-0.0686	[-5,5]	2.08303e-21
ALX3	MA0634.1	2748	1.34884e-38 OVER	2.85353e-08 OVER	0.806593	0.066944	0.781326	0.798244	0.0298	[15,25]	5.33922e-05
JDP2	MA0655.1	2748	2.16218e-38 OVER	1.04318e-11 UNDER	0.743223	0.0751571	0.716925	0.754234	-0.0223	[-6,4]	5.33296e-22
Crem	MA0609.1	2748	3.56789e-38 OVER	0.000158818 OVER	0.735755	0.070014	0.710795	0.729009	-0.0459	[-5,5]	1.2345e-15
PAX5	MA0014.3	2748	1.64805e-37 OVER	7.40011e-147 OVER	0.778379	0.0543524	0.758595	0.749474	-0.0349	[-4,6]	4.23404e-26
RORA(var.2)	MA0072.1	2748	1.78697e-37 OVER	1 OVER	0.739383	0.0667852	0.71711	0.736742	-0.0592	[-8,2]	4.96181e-16
VAX2	MA0723.1	2748	3.38929e-37 OVER	0.0192439 OVER	0.829232	0.0563957	0.807362	0.824896	0.0198	[14,24]	1.1444e-09
Creb5	MA0840.1	2748	5.14317e-37 OVER	1 OVER	0.721237	0.0662151	0.698658	0.717938	-0.0586	[-4,6]	7.57797e-17
Alx4	MA0853.1	2748	5.98826e-37 OVER	0.000323447 OVER	0.71182	0.0504994	0.692388	0.707078	0.0142	[13,23]	2.122e-05
ATF7	MA0834.1	2748	3.02902e-36 OVER	0.000603288 OVER	0.692845	0.0635181	0.671295	0.687047	-0.0677	[-3,7]	1.2628e-17
ISX	MA0654.1	2748	3.82892e-36 OVER	1.76933e-10 OVER	0.811959	0.0775316	0.783582	0.801187	0.0147	[14,24]	5.99053e-07
CREB1	MA0018.3	2748	1.24522e-35 OVER	3.88283e-07 OVER	0.733042	0.0696307	0.709616	0.724911	-0.0506	[-4,6]	4.94319e-28
Dlx4	MA0881.1	2748	2.14724e-35 OVER	2.20737e-10 OVER	0.845482	0.0683679	0.820868	0.836025	0.0295	[14,24]	0.000496541
Alx1	MA0854.1	2748	2.44231e-35 OVER	1 OVER	0.713271	0.0540155	0.693108	0.710599	0.018	[13,23]	0.0179857
NOTO	MA0710.1	2748	3.84017e-35 OVER	0.0435683 OVER	0.819192	0.0605264	0.796659	0.814774	-0.0305	[-20,-10]	3.25277e-05
TP63	MA0525.2	2748	4.58925e-35 OVER	1 OVER	0.672405	0.0451638	0.657113	0.669996	-0.1297	[-1,9]	5.36479e-13
ZNF263	MA0528.1	2748	8.76e-35 UNDER	0.19225 UNDER	0.765841	0.0473394	0.782632	0.768944	0.0199	[60,70]	0.000116551
VENTX	MA0724.1	2748	1.08802e-33 OVER	1 OVER	0.79027	0.0579968	0.769043	0.787039	0.0266	[14,24]	8.44029e-06
HOXA2	MA0900.1	2748	1.35584e-33 OVER	0.0933648 OVER	0.836613	0.0567345	0.81648	0.832686	0.0142	[15,25]	0.00419964
EMX2	MA0886.1	2748	2.37037e-33 OVER	0.277065 OVER	0.792114	0.0682388	0.768325	0.78778	0.0255	[15,25]	5.79267e-05
DLX6	MA0882.1	2748	2.75103e-32 OVER	2.85522e-07 OVER	0.841584	0.0696378	0.817569	0.833381	0.0261	[14,24]	0.000119221
EMX1	MA0612.1	2748	1.14144e-31 OVER	1 OVER	0.81006	0.0573953	0.789201	0.807539	0.0203	[15,25]	0.000658543
PBX1	MA0070.1	2748	2.533e-31 OVER	2.2689e-06 OVER	0.765859	0.0618265	0.746236	0.758994	0.0207	[-24,-14]	0.0450617
Dlx3	MA0880.1	2748	1.35665e-30 OVER	1.03508e-05 OVER	0.840896	0.0705312	0.817167	0.833409	0.0341	[14,24]	0.00120017
MEOX2	MA0706.1	2748	2.43424e-30 OVER	1 UNDER	0.811961	0.0539558	0.79288	0.814338	0.0437	[-20,-10]	0.00272636
TP73	MA0861.1	2748	2.1052e-29 OVER	2.5174e-09 OVER	0.712802	0.0444307	0.69855	0.706948	-0.1031	[-1,9]	4.8396e-15
RORA	MA0071.1	2748	2.72738e-29 OVER	1 OVER	0.790321	0.0658227	0.770308	0.787493	-0.0786	[-5,5]	5.13684e-23
TGIF2	MA0797.1	2748	4.11744e-29 OVER	0.0202988 OVER	0.701361	0.0560399	0.683489	0.697073	-0.058	[-4,6]	1.36358e-14
PKNOX2	MA0783.1	2748	4.16e-29 OVER	0.00660123 OVER	0.692951	0.0565485	0.674895	0.68834	-0.0421	[-4,6]	8.60335e-17
JUN(var.2)	MA0489.1	2748	5.2597e-29 OVER	1.65865e-25 UNDER	0.772308	0.0659567	0.752465	0.786372	-0.0334	[-3,7]	4.4537e-20
BACH2	MA1101.1	2748	5.3904e-29 OVER	8.70704e-25 UNDER	0.7236	0.0615519	0.704564	0.736557	-0.0433	[-8,2]	1.14096e-09
ZNF384	MA1125.1	2748	1.15138e-28 UNDER	7.00543e-158 UNDER	0.684041	0.104183	0.718845	0.741716	-0.0002	[61,71]	2.85692e-14
Nobox	MA0125.1	2748	1.11227e-27 OVER	0.00678419 OVER	0.827298	0.0638805	0.806632	0.822096	0.037	[14,24]	1.94519e-05
PAX4	MA0068.2	2748	3.53773e-26 OVER	1 OVER	0.77582	0.0651848	0.754873	0.772641	0.0208	[14,24]	0.00812992
Dlx2	MA0885.1	2748	1.81027e-25 OVER	0.199175 OVER	0.826364	0.0762838	0.802726	0.821383	0.0357	[14,24]	3.73995e-05
FOSB::JUN	MA1127.1	2748	7.01569e-25 OVER	1 OVER	0.717353	0.0640422	0.699168	0.716747	-0.0393	[-5,5]	4.65517e-15
Hoxd3	MA0912.1	2748	1.34333e-23 OVER	1 UNDER	0.758304	0.0529854	0.74289	0.76006	0.0015	[-22,-12]	2.17009e-07
PAX9	MA0781.1	2748	4.88915e-23 OVER	1.67137e-47 OVER	0.693274	0.0427502	0.681303	0.680822	-0.0099	[-22,-12]	7.50559e-07
CUX2	MA0755.1	2748	9.38139e-23 OVER	1 UNDER	0.726415	0.066013	0.707711	0.727188	0.0196	[-20,-10]	0.00125311
Gfi1b	MA0483.1	2748	2.63305e-22 OVER	2.63831e-06 OVER	0.810869	0.067272	0.793453	0.80344	-0.0039	[15,25]	1
IRF1	MA0050.2	2748	4.02422e-22 UNDER	2.66536e-126 UNDER	0.681492	0.0592409	0.698637	0.710447	0.0358	[65,75]	0.00584847
STAT1::STAT2	MA0517.1	2748	5.12126e-22 UNDER	3.09964e-106 UNDER	0.71736	0.0597627	0.734073	0.743933	0.0303	[-68,-58]	3.68401e-08
PHOX2A	MA0713.1	2748	5.53698e-22 OVER	0.000792506 UNDER	0.738433	0.0716143	0.718289	0.744895	-0.0194	[-5,5]	0.0600324
Sox3	MA0514.1	2748	7.88544e-22 UNDER	4.85699e-91 UNDER	0.812466	0.0537477	0.828179	0.834474	0.0027	[65,75]	0.0245484
PBX2	MA1113.1	2748	1.00838e-21 OVER	0.0300579 OVER	0.757997	0.05788	0.741696	0.753674	0.0146	[1,11]	0.00170679
Hoxb5	MA0904.1	2748	1.01448e-21 OVER	0.00290702 UNDER	0.715957	0.0540881	0.700621	0.720556	0.0054	[-2,8]	0.00234806
GMEB2	MA0862.1	2748	1.06649e-21 OVER	5.73955e-09 OVER	0.769915	0.056197	0.754398	0.762644	-0.056	[-1,9]	6.86298e-15
PKNOX1	MA0782.1	2748	2.15138e-21 OVER	1 OVER	0.684054	0.0578999	0.668065	0.682708	-0.0366	[-4,6]	2.2969e-11
Nfe2l2	MA0150.2	2748	4.27205e-21 OVER	4.99849e-38 UNDER	0.715113	0.0511084	0.701278	0.728454	0.0014	[-3,7]	3.52709e-08
MNX1	MA0707.1	2748	2.68045e-20 OVER	1 UNDER	0.826486	0.0620872	0.809381	0.82776	0.0115	[15,25]	0.421741
JUND(var.2)	MA0492.1	2748	4.14103e-20 OVER	0.00394321 UNDER	0.762961	0.0575095	0.748102	0.767774	-0.0263	[-8,2]	9.93465e-19
Phox2b	MA0681.1	2748	5.91801e-20 OVER	5.54106e-05 UNDER	0.738191	0.0711256	0.719148	0.745321	-0.0196	[-5,5]	0.0163309
BATF::JUN	MA0462.1	2748	7.74911e-20 OVER	2.2418e-38 UNDER	0.791848	0.066325	0.775234	0.809185	-0.0381	[-5,5]	1.08486e-10
JUN	MA0488.1	2748	1.53223e-19 OVER	0.201461 UNDER	0.76193	0.0587972	0.74693	0.765764	-0.0213	[-4,6]	1.7838e-18
RARA(var.2)	MA0730.1	2748	1.73443e-19 OVER	0.000103313 OVER	0.679515	0.0477403	0.667327	0.674834	-0.064	[-12,-2]	1.72274e-09
PAX1	MA0779.1	2748	2.54221e-19 OVER	1.05251e-43 OVER	0.720331	0.0403725	0.710006	0.709064	0.001	[-7,3]	4.20775e-05
ATF4	MA0833.1	2748	2.8574e-19 OVER	1 UNDER	0.742612	0.0521482	0.729325	0.744993	-0.0158	[-4,6]	3.0871e-10
EWSR1-FLI1	MA0149.1	2748	4.77821e-19 UNDER	1 UNDER	0.627065	0.056417	0.642091	0.629884	0.0271	[64,74]	0.0129042
VAX1	MA0722.1	2748	1.54088e-18 OVER	1 UNDER	0.822892	0.057634	0.806976	0.826028	0.0273	[-21,-11]	3.36453e-07
MAF::NFE2	MA0501.1	2748	3.00969e-18 OVER	7.98015e-71 UNDER	0.714861	0.0534734	0.701501	0.734072	-0.0045	[-3,7]	4.0143e-07
BHLHE22	MA0818.1	2748	5.38319e-18 OVER	1 UNDER	0.764847	0.0538043	0.750986	0.766487	-0.0219	[-5,5]	3.68441e-08
GSX2	MA0893.1	2748	1.10915e-17 OVER	1 UNDER	0.815678	0.0607347	0.799762	0.817284	0.0415	[15,25]	0.374929
FOXP2	MA0593.1	2748	1.30155e-17 UNDER	8.71545e-181 UNDER	0.753628	0.0691836	0.771057	0.795012	0.008	[-65,-55]	0.00123059
Rarb(var.2)	MA0858.1	2748	1.30575e-17 OVER	1 OVER	0.669862	0.0500733	0.657712	0.669329	-0.0546	[-12,-2]	2.09527e-08
IRF3	MA1418.1	2748	2.68875e-17 UNDER	1.52568e-60 UNDER	0.64959	0.0484165	0.661713	0.665575	0.034	[-65,-55]	1
PBX3	MA1114.1	2748	3.41722e-17 OVER	7.71726e-11 OVER	0.723848	0.0534068	0.710449	0.716306	0.0178	[-7,3]	4.16852e-08
PPARG	MA0066.1	2748	2.72829e-16 OVER	2.95502e-08 OVER	0.717204	0.0391862	0.707968	0.712321	-0.1058	[-5,5]	2.46189e-24
NEUROD2	MA0668.1	2748	6.28708e-16 OVER	6.33481e-05 OVER	0.826103	0.0442036	0.815336	0.821685	-0.0254	[-5,5]	3.15163e-13
RORC	MA1151.1	2748	6.42046e-16 OVER	1 OVER	0.801979	0.0551791	0.78959	0.800091	-0.0327	[-9,1]	0.00853106
ID4	MA0824.1	2748	1.1953e-15 OVER	8.55036e-50 OVER	0.829938	0.0507416	0.8168	0.814761	-0.0701	[-5,5]	1.55144e-13
TGIF1	MA0796.1	2748	1.32006e-15 OVER	1 UNDER	0.66074	0.0596233	0.646624	0.66187	-0.0321	[-9,1]	2.5915e-11
IRF7	MA0772.1	2748	1.63236e-15 UNDER	5.97542e-92 UNDER	0.697785	0.0574819	0.711808	0.721437	0.0092	[62,72]	0.033157
GATA6	MA1104.1	2748	2.45267e-15 UNDER	0 UNDER	0.743469	0.0642348	0.758621	0.800698	0.037	[56,66]	1
HLF	MA0043.2	2748	2.70667e-15 OVER	2.34955e-14 UNDER	0.773362	0.0555871	0.76028	0.782315	-0.0196	[-4,6]	2.53536e-12
FIGLA	MA0820.1	2748	3.59707e-15 OVER	5.2736e-24 OVER	0.826598	0.0543479	0.813321	0.815356	-0.127	[-5,5]	8.54164e-12
CUX1	MA0754.1	2748	4.18798e-15 OVER	0.155466 UNDER	0.736265	0.0669523	0.720527	0.740724	0.0284	[-20,-10]	0.00194007
Gmeb1	MA0615.1	2748	1.22895e-14 OVER	5.63118e-49 OVER	0.773234	0.0488596	0.762111	0.758789	0.03	[-2,8]	0.000274397
BATF3	MA0835.1	2748	1.76528e-14 OVER	1 OVER	0.625025	0.056161	0.612483	0.624885	-0.0482	[-3,7]	1.37256e-23
Klf12	MA0742.1	2748	2.17083e-14 OVER	1.4105e-97 OVER	0.770832	0.0569462	0.758271	0.746639	-0.0312	[-13,-3]	0.112428
NFIA	MA0670.1	2748	2.55592e-14 OVER	1.21185e-26 OVER	0.802484	0.0597645	0.78728	0.789421	-0.0399	[-15,-5]	1.65979e-06
Foxo1	MA0480.1	2748	2.76374e-14 UNDER	2.08329e-142 UNDER	0.771512	0.0610588	0.785405	0.803407	0.0454	[65,75]	1.36164e-07
HOXB2	MA0902.1	2748	4.37733e-14 OVER	5.80567e-07 UNDER	0.833701	0.0606279	0.819333	0.840714	0.0316	[-20,-10]	1
HOXB3	MA0903.1	2748	4.5677e-14 OVER	0.000556004 UNDER	0.831777	0.0618751	0.817221	0.837453	0.0349	[15,25]	0.0758647
NFIC::TLX1	MA0119.1	2748	1.05733e-13 OVER	1.08314e-40 OVER	0.70227	0.0547358	0.690185	0.687507	-0.0037	[-3,7]	4.89794e-18
Gata1	MA0035.3	2748	1.75171e-13 UNDER	0 UNDER	0.754799	0.062233	0.76858	0.808319	0.0393	[60,70]	0.040185
Bach1::Mafk	MA0591.1	2748	6.19772e-13 OVER	6.67945e-17 UNDER	0.729835	0.0487212	0.719296	0.738356	0.0135	[-8,2]	0.000299789
ZNF143	MA0088.2	2748	6.83456e-13 OVER	1.527e-09 OVER	0.715933	0.0491123	0.705993	0.709404	-0.0511	[-27,-17]	1.64326e-07
DBP	MA0639.1	2748	1.63216e-12 OVER	8.18507e-21 UNDER	0.741253	0.0591387	0.728519	0.752649	-0.0176	[-4,6]	5.26998e-12
NR1H4	MA1110.1	2748	1.71115e-12 OVER	1 UNDER	0.759424	0.0523583	0.747775	0.760886	0.0323	[-5,5]	2.37796e-15
GSX1	MA0892.1	2748	6.22971e-12 OVER	0.091339 UNDER	0.833203	0.0545893	0.821444	0.836986	0.0386	[15,25]	0.0281044
NR2F2	MA1111.1	2748	7.2122e-12 OVER	1.31113e-06 UNDER	0.778649	0.0608838	0.765912	0.785536	-0.0517	[0,10]	3.62734e-23
Foxj3	MA0851.1	2748	8.56541e-12 UNDER	1.33935e-194 UNDER	0.712893	0.0614752	0.726077	0.751286	0.0468	[63,73]	0.0254816
FOXP3	MA0850.1	2748	1.00987e-11 UNDER	4.44475e-160 UNDER	0.852747	0.0547654	0.864003	0.883301	0.0377	[-67,-57]	0.00726141
TEF	MA0843.1	2748	1.06349e-11 OVER	5.28228e-22 UNDER	0.732837	0.0553657	0.720998	0.743806	-0.0474	[-4,6]	6.02557e-13
SOX9	MA0077.1	2748	1.33162e-11 OVER	0.504707 OVER	0.816071	0.0523506	0.804896	0.812917	-0.0026	[-21,-11]	1.3174e-08
MTF1	MA0863.1	2748	1.36287e-11 OVER	9.02372e-36 OVER	0.693159	0.0457039	0.683985	0.681636	-0.0549	[-3,7]	1.14236e-09
LEF1	MA0768.1	2748	1.47036e-11 UNDER	5.14689e-136 UNDER	0.691434	0.0534217	0.702659	0.718641	0.0378	[-68,-58]	0.000205565
HOXD11	MA0908.1	2748	2.30993e-11 UNDER	2.04971e-174 UNDER	0.745389	0.0592705	0.757946	0.780136	0.0541	[60,70]	8.23475e-05
MEF2C	MA0497.1	2748	7.37556e-11 UNDER	9.1417e-145 UNDER	0.740958	0.0601699	0.75336	0.772688	0.0179	[62,72]	0.00455791
NKX2-3	MA0672.1	2748	9.50335e-11 OVER	1 UNDER	0.823153	0.0496073	0.812993	0.824375	-0.1324	[-5,5]	6.36174e-06
Gata4	MA0482.1	2748	1.11149e-10 UNDER	6.02659e-292 UNDER	0.796977	0.0548113	0.807885	0.840758	0.0392	[60,70]	1
ISL2	MA0914.1	2748	2.08682e-10 OVER	0.123472 UNDER	0.828163	0.0541461	0.817269	0.831835	0.0345	[-21,-11]	1
CEBPE	MA0837.1	2748	3.11487e-10 OVER	0.00627979 UNDER	0.78198	0.0508886	0.77189	0.786142	0.0369	[-10,0]	1.70968e-06
TCF7L2	MA0523.1	2748	3.36837e-10 UNDER	4.82038e-124 UNDER	0.761125	0.0529752	0.771582	0.786762	0.0268	[62,72]	0.000495492
BHLHE23	MA0817.1	2748	4.50499e-10 OVER	6.89239e-15 UNDER	0.728777	0.056622	0.717645	0.738061	-0.0196	[-4,6]	3.03349e-06
KLF13	MA0657.1	2748	4.85201e-10 OVER	3.1658e-54 OVER	0.703938	0.0496221	0.694761	0.688478	-0.0229	[-31,-21]	1
LMX1A	MA0702.1	2748	9.53811e-10 OVER	2.3621e-07 UNDER	0.765652	0.0670322	0.751665	0.773604	0.0322	[14,24]	0.0498873
SPIC	MA0687.1	2748	1.40799e-09 UNDER	1.81619e-79 UNDER	0.755613	0.0497644	0.764922	0.774573	0.0338	[62,72]	0.0350928
NR4A2	MA0160.1	2748	1.66646e-09 OVER	1 UNDER	0.857641	0.0512199	0.847896	0.859246	-0.0994	[-6,4]	1.22961e-26
CEBPG	MA0838.1	2748	1.94846e-09 OVER	1 UNDER	0.734449	0.0515505	0.724606	0.736906	0.0182	[-5,5]	8.97296e-05
SP4	MA0685.1	2748	2.06055e-09 OVER	1.51666e-115 OVER	0.744602	0.0654548	0.732733	0.714149	0.0052	[-7,3]	1
Foxj2	MA0614.1	2748	2.70794e-09 UNDER	9.27078e-161 UNDER	0.782051	0.0705754	0.795474	0.821539	0.0402	[-66,-56]	2.7067e-07
CEBPB	MA0466.2	2748	3.00482e-09 OVER	0.00108129 UNDER	0.772379	0.0515792	0.762603	0.776975	0.0334	[-5,5]	1.292e-05
RBPJ	MA1116.1	2748	3.02935e-09 OVER	5.85775e-21 OVER	0.848133	0.081663	0.834083	0.832378	-0.0654	[-30,-20]	0.0280391
KLF14	MA0740.1	2748	3.37998e-09 OVER	5.30324e-123 OVER	0.772018	0.0648769	0.760416	0.74078	-0.0162	[2,12]	1
FOXP1	MA0481.2	2748	4.85668e-09 UNDER	2.75014e-159 UNDER	0.740883	0.066016	0.752901	0.777618	0.0205	[-64,-54]	0.0183398
Klf1	MA0493.1	2748	5.30252e-09 OVER	1.15213e-72 OVER	0.822762	0.060313	0.81193	0.800834	-0.0195	[5,15]	1
PDX1	MA0132.2	2748	5.74884e-09 OVER	1.53887e-06 UNDER	0.815096	0.0673506	0.80194	0.822685	0.0271	[-21,-11]	3.93198e-06
LBX1	MA0618.1	2748	5.78362e-09 OVER	6.62007e-05 UNDER	0.806815	0.0562997	0.795626	0.812437	0.0171	[-21,-11]	5.40925e-07
Rarg(var.2)	MA0860.1	2748	8.01239e-09 OVER	1 UNDER	0.65904	0.0477514	0.650477	0.65987	-0.0572	[-2,8]	1.87918e-14
Mecom	MA0029.1	2748	8.53033e-09 UNDER	1.80668e-230 UNDER	0.696264	0.0557488	0.706825	0.734765	0.0072	[57,67]	1
SOX10	MA0442.2	2748	1.01756e-08 UNDER	2.18023e-113 UNDER	0.779387	0.0694256	0.792018	0.811368	0.0163	[65,75]	0.463696
Nr1h3::Rxra	MA0494.1	2748	1.27531e-08 OVER	0.00521088 UNDER	0.764066	0.0373793	0.757348	0.767153	-0.0447	[-6,4]	8.31909e-06
FOXD2	MA0847.1	2748	1.42591e-08 UNDER	4.95478e-155 UNDER	0.839886	0.0577204	0.850539	0.871533	0.0388	[-67,-57]	0.413089
T	MA0009.2	2748	1.47422e-08 OVER	6.90108e-06 UNDER	0.663993	0.0486817	0.655446	0.669227	-0.0297	[13,23]	1.40262e-05
Hmx1	MA0896.1	2748	1.58792e-08 OVER	1.98926e-05 UNDER	0.723197	0.0480257	0.714433	0.72819	0.048	[-22,-12]	1
SRF	MA0083.3	2748	1.70077e-08 OVER	1.47448e-05 UNDER	0.650492	0.0529781	0.641153	0.656052	-0.0187	[-17,-7]	9.66462e-05
HOXC12	MA0906.1	2748	3.10865e-08 UNDER	9.75237e-146 UNDER	0.714175	0.0545899	0.724033	0.743084	0.076	[60,70]	6.88172e-05
SIX1	MA1118.1	2748	3.21042e-08 OVER	3.30055e-09 UNDER	0.750173	0.0567458	0.740288	0.757604	-0.049	[-5,5]	4.18663e-20
BSX	MA0876.1	2748	3.97951e-08 OVER	1.18511e-08 UNDER	0.841589	0.0645584	0.829868	0.849816	0.0307	[-21,-11]	0.0025303
SIX2	MA1119.1	2748	4.0431e-08 OVER	1.95562e-19 UNDER	0.700849	0.0526159	0.691733	0.710652	-0.0495	[-2,8]	5.46397e-13
Foxd3	MA0041.1	2748	4.77892e-08 UNDER	3.6164e-131 UNDER	0.779916	0.0589547	0.79084	0.809354	-0.0135	[36,46]	0.126289
Arid5a	MA0602.1	2748	5.97724e-08 UNDER	9.3545e-136 UNDER	0.71548	0.0672869	0.727733	0.749714	0.0145	[62,72]	1
Atoh1	MA0461.2	2748	6.67566e-08 OVER	2.96761e-05 UNDER	0.792041	0.0515995	0.782779	0.797338	-0.0293	[-5,5]	2.26556e-09
Tcf7	MA0769.1	2748	8.80569e-08 UNDER	3.53815e-128 UNDER	0.701765	0.0565598	0.711598	0.729639	0.0434	[61,71]	2.25973e-05
SPI1	MA0080.4	2748	1.13241e-07 UNDER	7.25942e-79 UNDER	0.685576	0.0581372	0.695396	0.707637	0.037	[62,72]	2.69053e-05
NR1H2::RXRA	MA0115.1	2748	1.24379e-07 OVER	1 UNDER	0.640472	0.047754	0.63238	0.643118	-0.0053	[-2,8]	2.41879e-15
FOXI1	MA0042.2	2748	1.37987e-07 UNDER	3.54086e-144 UNDER	0.779949	0.0707717	0.791894	0.817188	0.033	[-67,-57]	0.0233665
CEBPD	MA0836.1	2748	1.53267e-07 OVER	6.40885e-06 UNDER	0.763333	0.0517738	0.754391	0.768918	0.0362	[-5,5]	6.41034e-05
FOXC2	MA0846.1	2748	1.77832e-07 UNDER	1.40408e-181 UNDER	0.754142	0.0620877	0.765132	0.791396	0.0113	[61,71]	1
Rarb	MA0857.1	2748	1.86319e-07 OVER	0.626491 UNDER	0.648148	0.0502721	0.639801	0.651113	-0.0308	[-2,8]	1.9629e-28
NFAT5	MA0606.1	2748	1.90841e-07 UNDER	1.24959e-41 UNDER	0.81603	0.0647704	0.826879	0.833644	0.0001	[50,60]	0.00796492
HOXC11	MA0651.1	2748	2.18186e-07 UNDER	5.66842e-150 UNDER	0.729378	0.0556681	0.738979	0.759336	0.0692	[60,70]	0.0241856
FOXO4	MA0848.1	2748	3.2146e-07 UNDER	6.08662e-144 UNDER	0.802827	0.0684009	0.814199	0.83878	0.0371	[-67,-57]	0.00237635
NKX6-2	MA0675.1	2748	3.42628e-07 OVER	1.54542e-09 UNDER	0.826123	0.065922	0.814522	0.834904	0.0434	[-21,-11]	0.0463895
NRF1	MA0506.1	2748	3.76096e-07 OVER	1.01387e-207 OVER	0.78846	0.0613119	0.777914	0.748691	-0.0236	[0,10]	1.8665e-06
FOXO6	MA0849.1	2748	4.00044e-07 UNDER	2.0244e-142 UNDER	0.785061	0.0708125	0.796693	0.822065	0.0387	[-67,-57]	0.000631599
FOXK1	MA0852.2	2748	6.59792e-07 UNDER	3.43727e-133 UNDER	0.731448	0.0611847	0.741378	0.762247	0.038	[-63,-53]	0.0110875
GATA2	MA0036.3	2748	6.97775e-07 UNDER	0 UNDER	0.75624	0.0698182	0.767643	0.819665	0.0429	[60,70]	0.781637
OLIG1	MA0826.1	2748	1.38285e-06 OVER	2.83042e-17 UNDER	0.740648	0.0566062	0.731434	0.750617	-0.0161	[-5,5]	1.47494e-05
HSF1	MA0486.2	2748	1.39412e-06 UNDER	8.18065e-49 UNDER	0.681437	0.0553193	0.690516	0.697776	0.0272	[-54,-44]	5.59191e-06
HSF2	MA0770.1	2748	1.40348e-06 UNDER	3.40682e-52 UNDER	0.69687	0.0544782	0.705753	0.713522	0.026	[-54,-44]	2.63101e-06
GLI2	MA0734.1	2748	1.45922e-06 OVER	3.47893e-64 OVER	0.73348	0.052426	0.725076	0.71563	-0.0379	[1,11]	2.34447e-09
SNAI2	MA0745.1	2748	1.5736e-06 OVER	1.21685e-11 OVER	0.849473	0.0532633	0.840448	0.841695	-0.0306	[-6,4]	3.20532e-16
BARX1	MA0875.1	2748	1.66596e-06 OVER	3.99447e-08 UNDER	0.833321	0.0653069	0.822431	0.841415	0.0237	[-21,-11]	4.65875e-05
ESR1	MA0112.3	2748	1.84137e-06 OVER	4.75764e-07 OVER	0.674595	0.0447381	0.667321	0.669387	-0.0665	[-7,3]	2.77377e-18
HIC2	MA0738.1	2748	1.92111e-06 OVER	4.71038e-73 OVER	0.864417	0.0551064	0.856103	0.844365	-0.0802	[-11,-1]	1.33484e-06
SP8	MA0747.1	2748	1.97446e-06 OVER	1.59261e-110 OVER	0.82452	0.0577573	0.815527	0.798263	-0.0007	[6,16]	1
MEIS3	MA0775.1	2748	1.99243e-06 OVER	1.28339e-06 UNDER	0.845289	0.0582085	0.836043	0.851875	-0.0171	[-6,4]	2.22113e-16
TFAP4	MA0691.1	2748	2.26855e-06 OVER	0.208841 UNDER	0.750264	0.0651463	0.740132	0.754503	-0.0105	[-5,5]	3.79061e-13
SOX15	MA1152.1	2748	2.28412e-06 UNDER	2.14219e-119 UNDER	0.803974	0.0597264	0.814149	0.83231	0.0146	[65,75]	1
SRY	MA0084.1	2748	3.02363e-06 UNDER	4.02809e-154 UNDER	0.814806	0.0612191	0.824878	0.848253	0.0254	[-66,-56]	1
MEF2A	MA0052.3	2748	3.03436e-06 UNDER	6.04027e-133 UNDER	0.691892	0.0690307	0.703268	0.726626	0.0074	[61,71]	0.00326516
Spz1	MA0111.1	2748	3.14761e-06 UNDER	8.01437e-08 UNDER	0.827214	0.0381285	0.83302	0.831854	0.0133	[-70,-60]	0.367694
NFATC2	MA0152.1	2748	4.43596e-06 UNDER	4.32576e-22 UNDER	0.845011	0.0673941	0.855281	0.858367	0.0036	[38,48]	0.000224553
Rarg	MA0859.1	2748	5.07663e-06 OVER	1 UNDER	0.665885	0.0492461	0.658383	0.668385	-0.0231	[-2,8]	1.58473e-31
EGR2	MA0472.2	2748	5.28129e-06 OVER	4.84964e-118 OVER	0.759426	0.058126	0.750605	0.732044	-0.0225	[-10,0]	0.0542671
FOXK2	MA1103.1	2748	6.90647e-06 UNDER	3.52584e-156 UNDER	0.739833	0.0731218	0.750985	0.780072	0.0313	[65,75]	0.00827028
FOXG1	MA0613.1	2748	7.19007e-06 UNDER	2.30387e-141 UNDER	0.752721	0.0767907	0.764567	0.792696	0.0332	[-66,-56]	0.0120918
SPIB	MA0081.1	2748	8.06992e-06 UNDER	7.29501e-25 UNDER	0.881088	0.0663367	0.890792	0.895023	0.0448	[-72,-62]	5.15741e-05
TBP	MA0108.2	2748	8.49517e-06 UNDER	6.39099e-97 UNDER	0.757977	0.0601086	0.767129	0.783396	0.0224	[57,67]	9.76395e-07
Nr2e1	MA0676.1	2748	1.01739e-05 OVER	1.43066e-45 UNDER	0.7935	0.0598086	0.784429	0.81055	-0.0035	[-6,4]	1.0352e-13
Ahr::Arnt	MA0006.1	2748	1.30209e-05 OVER	1.43457e-31 OVER	0.849894	0.0723228	0.8395	0.832788	0.0603	[-7,3]	0.000295641
HSF4	MA0771.1	2748	1.35877e-05 UNDER	2.87679e-25 UNDER	0.730969	0.0499097	0.73856	0.741549	0.0356	[-54,-44]	0.000764068
HOXC10	MA0905.1	2748	1.45198e-05 UNDER	1.51058e-152 UNDER	0.764691	0.059134	0.773793	0.796818	0.0693	[60,70]	0.394895
IRF2	MA0051.1	2748	1.47365e-05 UNDER	4.23628e-55 UNDER	0.703529	0.0488879	0.710903	0.7189	0.0294	[-41,-31]	0.000838484
LMX1B	MA0703.1	2748	1.59802e-05 OVER	1.48125e-10 UNDER	0.805498	0.0734587	0.793951	0.81574	0.0315	[14,24]	1
SP3	MA0746.1	2748	2.47605e-05 OVER	1.05723e-119 OVER	0.8309	0.0688928	0.821025	0.798183	-0.0042	[-10,0]	1
Nr2f6(var.2)	MA0728.1	2748	4.14199e-05 OVER	1 UNDER	0.674047	0.0472439	0.667278	0.675309	-0.0144	[-3,7]	2.53999e-29
FOXF2	MA0030.1	2748	5.05875e-05 UNDER	4.94834e-146 UNDER	0.714795	0.0589678	0.723334	0.746059	0.0306	[-68,-58]	1
Hoxa11	MA0911.1	2748	5.07673e-05 UNDER	9.33907e-148 UNDER	0.740472	0.0513596	0.748015	0.767884	0.0654	[61,71]	0.00763894
IRF9	MA0653.1	2748	5.69845e-05 UNDER	1.84559e-53 UNDER	0.635617	0.0496393	0.642785	0.650989	0.0002	[-68,-58]	1
FOXL1	MA0033.2	2748	7.18301e-05 UNDER	1.93805e-145 UNDER	0.81641	0.0667405	0.825988	0.851706	0.0309	[-67,-57]	1
TBX19	MA0804.1	2748	7.67957e-05 OVER	2.00015e-20 UNDER	0.647971	0.0458681	0.64157	0.656725	-0.0126	[-10,0]	0.0725473
HOXC13	MA0907.1	2748	9.71847e-05 UNDER	9.80066e-117 UNDER	0.713521	0.0586574	0.7219	0.740992	0.0319	[60,70]	0.272691
EGR4	MA0733.1	2748	0.000118162 OVER	4.65027e-133 OVER	0.734346	0.0533956	0.726885	0.707455	0.0016	[18,28]	1
KLF16	MA0741.1	2748	0.000118544 OVER	1.53955e-121 OVER	0.813686	0.0730628	0.803794	0.778708	0.0031	[-10,0]	1
Arid3b	MA0601.1	2748	0.000125092 UNDER	2.73069e-129 UNDER	0.710119	0.0865982	0.72263	0.752994	0.0304	[60,70]	0.0104958
HOXD12	MA0873.1	2748	0.000146159 UNDER	9.40276e-120 UNDER	0.726104	0.0520046	0.73335	0.750808	0.0749	[60,70]	0.0209493
FOXC1	MA0032.2	2748	0.000166912 UNDER	1.41525e-161 UNDER	0.764772	0.0622656	0.77364	0.799719	0.0079	[-65,-55]	1
Nr2f6	MA0677.1	2748	0.000193241 OVER	1 UNDER	0.706008	0.045621	0.699723	0.706701	0.0062	[-8,2]	5.95039e-11
YY1	MA0095.2	2748	0.000193723 UNDER	1 UNDER	0.7443	0.0619304	0.753046	0.746274	-0.064	[-9,1]	1
PAX3	MA0780.1	2748	0.000202855 OVER	1.97821e-34 UNDER	0.678752	0.0706272	0.668937	0.696227	0.0317	[-25,-15]	1
CTCF	MA0139.1	2748	0.000210771 OVER	3.09685e-06 UNDER	0.742647	0.0436525	0.736721	0.747507	0.0016	[14,24]	0.0254842
TEAD2	MA1121.1	2748	0.000371987 OVER	1 OVER	0.760567	0.0621262	0.752643	0.760092	-0.0624	[26,36]	1
MEF2D	MA0773.1	2748	0.000399585 UNDER	6.73266e-116 UNDER	0.689791	0.0667304	0.699028	0.720927	0.006	[61,71]	0.188364
SMAD3	MA0795.1	2748	0.000499685 OVER	1 OVER	0.708791	0.0555759	0.701612	0.708065	-0.0171	[5,15]	0.773204
OLIG2	MA0678.1	2748	0.000650985 OVER	1.45811e-14 UNDER	0.760313	0.0533636	0.753286	0.768972	-0.0103	[-5,5]	2.9357e-07
RARA::RXRG	MA1149.1	2748	0.00065199 OVER	1.8633e-10 OVER	0.752866	0.0418885	0.747467	0.747045	-0.0283	[-11,-1]	5.85796e-06
ZBED1	MA0749.1	2748	0.00072875 OVER	1 UNDER	0.66046	0.0467478	0.654481	0.661197	-0.0078	[1,11]	0.0216844
Dlx1	MA0879.1	2748	0.000752982 OVER	2.07518e-16 UNDER	0.810458	0.0624333	0.801805	0.821187	0.0197	[15,25]	1
HMBOX1	MA0895.1	2748	0.000910099 OVER	4.19958e-34 UNDER	0.792851	0.0543903	0.785893	0.806238	0.0064	[-5,5]	2.51035e-12
Hmx2	MA0897.1	2748	0.000995716 OVER	1.76268e-24 UNDER	0.697888	0.0501758	0.691408	0.708362	0.0487	[-22,-12]	1
FOXO3	MA0157.2	2748	0.00107384 UNDER	1.78172e-109 UNDER	0.760144	0.0677293	0.768649	0.790766	0.0349	[-66,-56]	0.614239
E2F6	MA0471.1	2748	0.00121123 UNDER	1.8195e-37 OVER	0.827846	0.0603119	0.835343	0.812262	0.0199	[60,70]	1
FOXB1	MA0845.1	2748	0.00165033 UNDER	7.77083e-174 UNDER	0.736448	0.0623062	0.744415	0.772902	0.0105	[40,50]	1
MZF1	MA0056.1	2748	0.00165924 UNDER	1.57104e-13 OVER	0.91249	0.0616343	0.920135	0.902822	0.0502	[28,38]	1
LIN54	MA0619.1	2748	0.00179337 UNDER	2.31275e-127 UNDER	0.764652	0.0809526	0.775017	0.80442	0.0281	[-66,-56]	1
PROP1	MA0715.1	2748	0.00184806 OVER	4.8548e-41 UNDER	0.692577	0.0765156	0.682911	0.713254	-0.0205	[-5,5]	1
MEIS1	MA0498.2	2748	0.00275414 OVER	1.22747e-28 UNDER	0.879273	0.0626968	0.871604	0.893421	0.0148	[-7,3]	4.27057e-09
HOXB13	MA0901.1	2748	0.00305408 OVER	1.90391e-06 UNDER	0.770961	0.0706041	0.762538	0.778846	0.0251	[-25,-15]	1
TWIST1	MA1123.1	2748	0.00307598 OVER	4.82795e-09 UNDER	0.775876	0.0557254	0.768845	0.783126	-0.0216	[-4,6]	2.11614e-10
KLF9	MA1107.1	2748	0.00360385 OVER	1.59905e-56 OVER	0.765736	0.0649586	0.75809	0.745013	-0.0132	[-9,1]	1
ZBTB7A	MA0750.2	2748	0.00365118 OVER	9.92311e-59 OVER	0.780422	0.0653426	0.773023	0.759204	0.0127	[26,36]	0.71991
RARA	MA0729.1	2748	0.00427637 OVER	3.01168e-07 UNDER	0.65946	0.0439918	0.654247	0.664638	-0.0163	[-1,9]	1.18057e-15
ERF	MA0760.1	2748	0.004555 OVER	3.61435e-06 OVER	0.787893	0.0566706	0.78154	0.781681	0.0203	[25,35]	0.00157943
IRF4	MA1419.1	2748	0.00486172 UNDER	1.20565e-35 UNDER	0.648369	0.0479856	0.654062	0.660453	-0.0043	[-68,-58]	0.323422
TCF7L1	MA1421.1	2748	0.0053973 UNDER	3.43408e-89 UNDER	0.716847	0.0539579	0.723201	0.73869	0.0396	[-64,-54]	1
FOXD1	MA0031.1	2748	0.00583688 UNDER	2.96723e-136 UNDER	0.768415	0.0694194	0.776494	0.803809	0.0318	[64,74]	0.221411
Nkx2-5(var.2)	MA0503.1	2748	0.00618767 OVER	0.0321014 OVER	0.815589	0.0459888	0.810177	0.812165	0.0128	[-30,-20]	1
Foxq1	MA0040.1	2748	0.00637815 UNDER	1.62172e-134 UNDER	0.745427	0.0641614	0.753154	0.777906	0.0217	[-65,-55]	1
ZNF24	MA1124.1	2748	0.00717474 UNDER	7.63852e-65 UNDER	0.653981	0.0569214	0.660815	0.673466	0.0313	[36,46]	1
NFATC3	MA0625.1	2748	0.00968514 UNDER	1.71658e-19 UNDER	0.806428	0.0618071	0.813401	0.817956	0.0182	[65,75]	0.0936624
ELF1	MA0473.2	2748	0.0103383 OVER	2.63947e-07 OVER	0.733149	0.0639493	0.726504	0.725613	0.0371	[-54,-44]	0.581312
Rhox11	MA0629.1	2748	0.0111994 UNDER	5.41404e-119 UNDER	0.748426	0.0452484	0.753608	0.769837	0.0375	[63,73]	0.0154779
POU4F1	MA0790.1	2748	0.0118953 UNDER	4.46301e-152 UNDER	0.662544	0.0694286	0.67059	0.700175	0.0056	[57,67]	1
KLF5	MA0599.1	2748	0.0126845 OVER	4.14453e-119 OVER	0.872256	0.070478	0.864574	0.838866	0.0154	[-60,-50]	1
PAX7	MA0680.1	2748	0.012759 OVER	6.60283e-41 UNDER	0.667142	0.0705292	0.65908	0.686183	0.0317	[-25,-15]	1
NFIC	MA0161.2	2748	0.0145997 OVER	0.101332 OVER	0.784503	0.0555163	0.778097	0.780675	-0.0596	[-20,-10]	1.32441e-08
NHLH1	MA0048.2	2748	0.0156767 OVER	5.3382e-28 OVER	0.775191	0.0573485	0.76857	0.762375	-0.0174	[-5,5]	9.08918e-05
GATA1::TAL1	MA0140.2	2748	0.0161274 OVER	3.16616e-119 UNDER	0.727248	0.0570954	0.72107	0.754341	-0.0217	[-26,-16]	0.105717
ELK1	MA0028.2	2748	0.0161898 OVER	7.00332e-22 OVER	0.755182	0.0650037	0.748414	0.742367	0.0194	[50,60]	1
ONECUT3	MA0757.1	2748	0.0163671 UNDER	2.72454e-111 UNDER	0.662289	0.0634111	0.66969	0.69123	0.0202	[62,72]	0.481417
HOXA13	MA0650.1	2748	0.0185869 OVER	6.42626e-12 UNDER	0.778937	0.0703318	0.771272	0.789301	0.0221	[-25,-15]	1
Zfx	MA0146.2	2748	0.0204008 OVER	5.38109e-135 OVER	0.798437	0.0648144	0.791359	0.765526	-0.0276	[2,12]	1
ETV6	MA0645.1	2748	0.0242703 OVER	4.14628e-11 OVER	0.80502	0.0666531	0.798357	0.795515	0.0057	[-35,-25]	0.000813536
TFAP2C	MA0524.2	2748	0.024285 OVER	4.16694e-145 OVER	0.81105	0.0508306	0.805447	0.784162	-0.0147	[-19,-9]	1
TCF3	MA0522.2	2748	0.0320455 OVER	1.77084e-13 OVER	0.838355	0.0573105	0.831982	0.829383	-0.0503	[-5,5]	5.27584e-07
NFATC1	MA0624.1	2748	0.0325228 UNDER	3.58177e-13 UNDER	0.825175	0.0603478	0.831513	0.834504	0.0218	[50,60]	0.0790736
TFAP2B	MA0811.1	2748	0.0330993 OVER	1.85073e-145 OVER	0.814515	0.0516282	0.808953	0.787169	-0.0121	[-14,-4]	1
EGR1	MA0162.3	2748	0.0348684 OVER	1.94502e-106 OVER	0.706117	0.0610567	0.69974	0.678938	0.0021	[7,17]	1
Hoxd9	MA0913.1	2748	0.0391983 UNDER	7.05457e-95 UNDER	0.797764	0.0633484	0.80443	0.824252	0.0308	[-65,-55]	0.422891
IRF8	MA0652.1	2748	0.040436 UNDER	1.48999e-30 UNDER	0.663316	0.0499002	0.668534	0.674945	-0.0022	[-68,-58]	0.0397486
ELF4	MA0641.1	2748	0.050616 OVER	1.47546e-07 OVER	0.733476	0.063289	0.727508	0.725903	0.0357	[46,56]	1
POU4F2	MA0683.1	2748	0.05149 UNDER	3.68087e-147 UNDER	0.627491	0.0603901	0.633896	0.65963	0.008	[58,68]	1
Pou5f1::Sox2	MA0142.1	2748	0.0548298 UNDER	4.56884e-144 UNDER	0.7007	0.0545992	0.706474	0.729407	-0.0096	[-23,-13]	1
POU4F3	MA0791.1	2748	0.0582289 UNDER	7.81668e-151 UNDER	0.645093	0.0669526	0.65215	0.681216	-0.0075	[58,68]	1
TBX20	MA0689.1	2748	0.0761195 UNDER	7.35109e-61 UNDER	0.748126	0.0532515	0.753378	0.765745	0.0378	[-65,-55]	1
Hic1	MA0739.1	2748	0.0780991 OVER	6.92095e-46 OVER	0.823659	0.0489343	0.818738	0.809647	-0.0694	[-16,-6]	2.38945e-11
ETV3	MA0763.1	2748	0.0919513 OVER	0.0296035 OVER	0.793754	0.0543748	0.788713	0.789696	0.0338	[20,30]	0.826905
E2F8	MA0865.1	2748	0.0936081 OVER	6.45384e-25 OVER	0.690819	0.0537001	0.685638	0.67952	-0.0038	[11,21]	1
Bcl6	MA0463.1	2748	0.109323 UNDER	1.15367e-40 UNDER	0.74344	0.0551321	0.748741	0.758268	-0.005	[47,57]	9.07291e-06
HOXA10	MA0899.1	2748	0.133587 UNDER	2.57735e-98 UNDER	0.759872	0.069562	0.766665	0.78953	0.0363	[60,70]	0.00967141
REST	MA0138.2	2748	0.173282 OVER	4.61735e-15 OVER	0.652406	0.0389659	0.648681	0.645969	0.0161	[15,25]	0.0393865
ZBTB33	MA0527.1	2748	0.195485 OVER	5.14037e-85 OVER	0.723551	0.0538848	0.718637	0.702306	-0.0306	[-3,7]	4.97634e-06
TFAP2A(var.2)	MA0810.1	2748	0.213998 OVER	1.70486e-162 OVER	0.828791	0.053428	0.823758	0.798671	-0.0083	[-19,-9]	1
RXRG	MA0856.1	2748	0.214106 OVER	0.00186103 UNDER	0.687457	0.0473007	0.683057	0.69157	0.0157	[-8,2]	9.86131e-08
Foxa2	MA0047.2	2748	0.225305 UNDER	2.53533e-143 UNDER	0.763572	0.0567489	0.768823	0.793343	0.007	[41,51]	1
NFKB2	MA0778.1	2748	0.237391 UNDER	4.80955e-26 OVER	0.693664	0.0562363	0.698989	0.68155	0.024	[-64,-54]	1
Tcf21	MA0832.1	2748	0.282178 UNDER	5.92724e-40 UNDER	0.68648	0.05476	0.691474	0.701093	0.0304	[-43,-33]	1
Hmx3	MA0898.1	2748	0.283637 OVER	5.3113e-36 UNDER	0.693586	0.0496258	0.688985	0.706147	0.0489	[-22,-12]	1
BCL6B	MA0731.1	2748	0.301569 UNDER	4.83975e-45 UNDER	0.621756	0.0481492	0.626035	0.635403	0.0101	[48,58]	0.00113221
FOXA1	MA0148.3	2748	0.321036 UNDER	1.67534e-141 UNDER	0.761203	0.0557563	0.76623	0.790244	0.0125	[-63,-53]	1
NFKB1	MA0105.4	2748	0.328609 UNDER	6.72638e-27 OVER	0.661296	0.0548136	0.666359	0.649299	0.0128	[36,46]	1
SMAD2::SMAD3::SMAD4	MA0513.1	2748	0.350839 UNDER	3.28614e-08 UNDER	0.75723	0.0495284	0.761656	0.763397	0.0196	[21,31]	1
RXRB	MA0855.1	2748	0.366064 OVER	0.0898155 UNDER	0.676865	0.0480375	0.672601	0.680201	0.0065	[-3,7]	6.63134e-08
Stat6	MA0520.1	2748	0.369017 UNDER	2.29166e-73 UNDER	0.755237	0.0592932	0.760522	0.776866	-0.008	[47,57]	0.0193
ONECUT2	MA0756.1	2748	0.382538 UNDER	2.37009e-96 UNDER	0.670849	0.0604776	0.676415	0.696381	0.0276	[62,72]	1
Lhx3	MA0135.1	2748	0.469517 UNDER	7.68492e-135 UNDER	0.717085	0.063735	0.722812	0.749394	0.0056	[-44,-34]	1
Rxra	MA0512.2	2748	0.49846 OVER	0.0128071 UNDER	0.679982	0.0473451	0.675873	0.683708	0.0088	[-3,7]	2.73298e-07
ESRRB	MA0141.3	2748	0.73116 OVER	5.00157e-15 UNDER	0.72747	0.0567087	0.722695	0.736814	-0.0206	[0,10]	4.07061e-10
ELK3	MA0759.1	2748	0.805798 OVER	3.17024e-08 OVER	0.778997	0.0619317	0.774232	0.7713	0.0378	[30,40]	1
MEIS2	MA0774.1	2748	0.843011 OVER	4.51538e-16 UNDER	0.811083	0.0636057	0.805861	0.821898	-0.0272	[4,14]	2.55797e-07
Sox5	MA0087.1	2748	0.93937 UNDER	1.32301e-79 UNDER	0.80471	0.0676062	0.81048	0.830503	0.0204	[13,23]	1
HNF1B	MA0153.2	2748	0.955954 OVER	2.20107e-82 UNDER	0.67374	0.0583247	0.668864	0.696397	0.0113	[-44,-34]	1
CDX2	MA0465.1	2748	1 UNDER	1.55609e-84 UNDER	0.766523	0.0635194	0.771658	0.791509	0.0355	[60,70]	1
DMRT3	MA0610.1	2748	1 OVER	4.84236e-53 UNDER	0.741075	0.0627317	0.736173	0.760411	0.0025	[-5,5]	0.0175377
Pparg::Rxra	MA0065.2	2748	1 UNDER	1 UNDER	0.77133	0.0398426	0.774508	0.772051	-0.0082	[-13,-3]	1
Gabpa	MA0062.2	2748	1 OVER	3.44922e-36 OVER	0.792424	0.0648717	0.787719	0.775989	0.0224	[30,40]	0.0840606
GCM1	MA0646.1	2748	1 UNDER	8.4751e-10 OVER	0.755187	0.0465712	0.75876	0.748906	0.0077	[15,25]	1
Ar	MA0007.3	2748	1 OVER	1 OVER	0.682686	0.0467106	0.679128	0.682111	0.0153	[-7,3]	0.000207308
GCM2	MA0767.1	2748	1 UNDER	2.67179e-13 OVER	0.784478	0.0482162	0.78816	0.776979	0.005	[-55,-45]	1
ZBTB7B	MA0694.1	2748	1 UNDER	2.53276e-37 OVER	0.741218	0.0527767	0.745154	0.727616	0.0189	[-14,-4]	1
Ascl2	MA0816.1	2748	1 UNDER	0.000568824 UNDER	0.780612	0.0590563	0.785009	0.786027	0.019	[0,10]	1
ZIC4	MA0751.1	2748	1 OVER	1.04864e-49 OVER	0.762868	0.0466028	0.759474	0.748951	0.0362	[12,22]	0.954854
EHF	MA0598.2	2748	1 OVER	1 OVER	0.737339	0.0633905	0.733124	0.734335	0.0471	[46,56]	0.921496
TCF4	MA0830.1	2748	1 OVER	1.40821e-10 OVER	0.835942	0.0570322	0.831623	0.82797	-0.035	[-5,5]	0.00467331
Esrra	MA0592.2	2748	1 OVER	1.35777e-17 UNDER	0.715	0.0541309	0.711048	0.724618	-0.0141	[0,10]	0.000700141
POU5F1	MA1115.1	2748	1 UNDER	4.20941e-110 UNDER	0.741858	0.0746372	0.747198	0.775687	0.0159	[45,55]	1
TFCP2	MA0145.3	2748	1 OVER	1.21007e-05 UNDER	0.758448	0.0519527	0.754812	0.763936	0.0183	[-10,0]	1
SPDEF	MA0686.1	2748	1 OVER	0.000504817 OVER	0.75413	0.0542827	0.750461	0.749138	0.0325	[-40,-30]	1
OTX2	MA0712.1	2748	1 UNDER	8.96196e-88 UNDER	0.800936	0.0637556	0.805472	0.826531	-0.0051	[-41,-31]	1
MEF2B	MA0660.1	2748	1 UNDER	3.95671e-84 UNDER	0.686456	0.0644449	0.691128	0.71176	0.0066	[61,71]	1
ONECUT1	MA0679.1	2748	1 UNDER	1.95152e-86 UNDER	0.673532	0.0608844	0.67793	0.697784	0.0252	[-43,-33]	1
Nr5a2	MA0505.1	2748	1 OVER	1 UNDER	0.735453	0.0482861	0.732054	0.737098	-0.0068	[-8,2]	0.0114899
GATA5	MA0766.1	2748	1 OVER	4.99944e-250 UNDER	0.832058	0.0630346	0.827611	0.87784	0.0466	[34,44]	1
NFIL3	MA0025.1	2748	1 OVER	6.92029e-71 UNDER	0.736869	0.0614207	0.732548	0.758898	-0.0239	[-5,5]	0.00148549
Neurog1	MA0623.1	2748	1 OVER	6.05556e-14 UNDER	0.825377	0.0395154	0.822566	0.831662	-0.004	[-5,5]	2.32588e-07
EGR3	MA0732.1	2748	1 OVER	6.21212e-101 OVER	0.722197	0.0655511	0.717813	0.693843	-0.0036	[17,27]	1
GSC2	MA0891.1	2748	1 UNDER	1.13527e-72 UNDER	0.798367	0.0539568	0.802024	0.817964	-0.0052	[-40,-30]	1
ZNF410	MA0752.1	2748	1 OVER	2.26337e-09 UNDER	0.642165	0.048445	0.638895	0.64856	-0.0166	[-32,-22]	0.21102
REL	MA0101.1	2748	1 UNDER	1 UNDER	0.817513	0.0524504	0.820847	0.817735	0.0465	[35,45]	0.000101952
RELA	MA0107.1	2748	1 UNDER	1 OVER	0.763533	0.0605567	0.76733	0.762125	0.0396	[35,45]	0.00320676
TBX4	MA0806.1	2748	1 OVER	0.588546 UNDER	0.814494	0.0547272	0.810988	0.817743	-0.0181	[-1,9]	1.96639e-06
Crx	MA0467.1	2748	1 UNDER	2.34958e-59 UNDER	0.770304	0.0508937	0.773507	0.786939	-0.0015	[-40,-30]	1
THAP1	MA0597.1	2748	1 UNDER	2.55568e-30 OVER	0.887514	0.0351246	0.889737	0.879343	0.0134	[-56,-46]	1
POU3F3	MA0788.1	2748	1 UNDER	6.03787e-126 UNDER	0.70496	0.0689779	0.709248	0.738609	-0.0013	[41,51]	1
mix-a	MA0621.1	2748	1 OVER	4.04957e-52 UNDER	0.694474	0.0795394	0.689215	0.718799	0.0269	[-40,-30]	1
CTCFL	MA1102.1	2748	1 OVER	1.92019e-25 OVER	0.742007	0.0635477	0.738196	0.728441	0.0391	[-13,-3]	1
POU5F1B	MA0792.1	2748	1 UNDER	2.9377e-104 UNDER	0.754262	0.0707527	0.758485	0.785395	0.0139	[44,54]	1
Nkx3-1	MA0124.2	2748	1 OVER	1.00309e-21 UNDER	0.78427	0.0557459	0.780934	0.795246	0.0185	[-26,-16]	1
CENPB	MA0637.1	2748	1 OVER	3.33367e-39 OVER	0.741683	0.0392008	0.739347	0.73133	0.0262	[-18,-8]	0.108124
Hoxc9	MA0485.1	2748	1 OVER	3.62149e-47 UNDER	0.74043	0.0533856	0.737321	0.755929	0.0389	[-44,-34]	1
Sox6	MA0515.1	2748	1 UNDER	1.24835e-28 UNDER	0.813995	0.0534941	0.817208	0.826072	-0.0107	[-70,-60]	1
ETV5	MA0765.1	2748	1 OVER	5.73636e-15 OVER	0.812275	0.05963	0.809076	0.80249	0.0415	[30,40]	0.221593
VDR	MA0693.2	2748	1 OVER	1.11195e-27 UNDER	0.824015	0.0585024	0.820841	0.836983	-0.0069	[-11,-1]	8.89022e-05
FEV	MA0156.2	2748	1 OVER	0.429012 OVER	0.791807	0.0602199	0.788686	0.788131	0.0377	[30,40]	0.0153398
SP2	MA0516.1	2748	1 OVER	1.49763e-145 OVER	0.81558	0.0705804	0.811798	0.778243	-0.0027	[-53,-43]	1
ETV1	MA0761.1	2748	1 OVER	1.03815e-06 OVER	0.793311	0.0587489	0.790272	0.786635	0.0461	[30,40]	0.26658
TFAP2A(var.3)	MA0872.1	2748	1 OVER	2.62718e-104 OVER	0.745765	0.0644269	0.742241	0.717356	-0.0206	[-24,-14]	0.372841
NKX6-1	MA0674.1	2748	1 OVER	3.20436e-47 UNDER	0.813491	0.0589757	0.810097	0.830635	0.0432	[-21,-11]	1
ELK4	MA0076.2	2748	1 OVER	6.74734e-19 OVER	0.802251	0.0648979	0.798969	0.790334	0.0244	[30,40]	0.0540347
MSC	MA0665.1	2748	1 UNDER	2.98125e-21 UNDER	0.761029	0.0523706	0.76387	0.771232	-0.003	[0,10]	1
MGA	MA0801.1	2748	1 OVER	1 UNDER	0.806665	0.0559891	0.80365	0.808906	0.0162	[-1,9]	1.53284e-05
GRHL2	MA1105.1	2748	1 OVER	4.59051e-36 UNDER	0.710393	0.052842	0.707615	0.72378	0.0507	[-3,7]	1
OLIG3	MA0827.1	2748	1 OVER	4.3761e-25 UNDER	0.784176	0.0494298	0.781554	0.794622	-0.0072	[-5,5]	0.0847845
NR4A2::RXRA	MA1147.1	2748	1 OVER	0.00306711 OVER	0.735491	0.0387747	0.733428	0.732199	0.0568	[-3,7]	9.7159e-10
STAT1	MA0137.3	2748	1 OVER	1 UNDER	0.779813	0.0708541	0.776421	0.783486	-0.0437	[-65,-55]	0.547617
RXRA::VDR	MA0074.1	2748	1 OVER	1 UNDER	0.714486	0.042934	0.712264	0.716081	0.0268	[-8,2]	0.0114292
PLAG1	MA0163.1	2748	1 UNDER	6.66191e-77 OVER	0.748258	0.0510702	0.750897	0.729119	0.0111	[-18,-8]	1
Rfx1	MA0509.1	2748	1 OVER	5.47496e-08 OVER	0.74068	0.0514273	0.738184	0.734367	-0.0237	[-3,7]	1
ERG	MA0474.2	2748	1 OVER	1 OVER	0.79967	0.0591606	0.796926	0.797735	0.0438	[30,40]	0.610268
FLI1	MA0475.2	2748	1 OVER	1 OVER	0.778787	0.0611009	0.775985	0.775493	0.0364	[30,40]	0.200775
SP1	MA0079.3	2748	1 OVER	1.07369e-127 OVER	0.849611	0.0732263	0.846186	0.813575	0.0121	[25,35]	1
STAT3	MA0144.2	2748	1 OVER	0.0760494 UNDER	0.814721	0.0666301	0.811743	0.819389	-0.0433	[-65,-55]	0.0223285
SOX8	MA0868.1	2748	1 UNDER	1.03484e-92 UNDER	0.59417	0.0540703	0.596816	0.616523	-0.0036	[-42,-32]	0.991747
TFAP2C(var.3)	MA0815.1	2748	1 OVER	1.10559e-99 OVER	0.751653	0.0631023	0.748614	0.724505	-0.0172	[-24,-14]	1
Smad4	MA1153.1	2748	1 OVER	1 UNDER	0.804574	0.060788	0.801642	0.8059	-0.0105	[-16,-6]	1
ELF3	MA0640.1	2748	1 OVER	1 OVER	0.725787	0.0601213	0.723185	0.725228	0.0453	[46,56]	0.133472
Pax6	MA0069.1	2748	1 OVER	5.56604e-21 UNDER	0.730229	0.0429731	0.728254	0.73854	0.0376	[-23,-13]	1
HOXA5	MA0158.1	2748	1 OVER	1.59941e-47 UNDER	0.877019	0.048413	0.874703	0.891127	0.0326	[-41,-31]	1
RARA::RXRA	MA0159.1	2748	1 OVER	1 UNDER	0.761602	0.0385996	0.759841	0.761863	-0.0171	[-2,8]	0.000127478
Pitx1	MA0682.1	2748	1 UNDER	1.14877e-50 UNDER	0.807205	0.0603774	0.810007	0.825382	-0.0155	[34,44]	1
ZBTB7C	MA0695.1	2748	1 UNDER	5.43354e-26 OVER	0.770378	0.050357	0.772687	0.759546	0.0152	[1,11]	1
TBX1	MA0805.1	2748	1 OVER	2.23368e-05 UNDER	0.779483	0.0615522	0.776671	0.785857	0.0249	[-1,9]	0.505611
CDX1	MA0878.1	2748	1 UNDER	6.51248e-74 UNDER	0.791323	0.0663087	0.794368	0.81562	0.0456	[-66,-56]	1
Sox1	MA0870.1	2748	1 OVER	7.22871e-48 UNDER	0.651318	0.0560213	0.648842	0.6677	0.0085	[-38,-28]	1
NR1A4::RXRA	MA1146.1	2748	1 OVER	1 UNDER	0.719804	0.0399607	0.718054	0.720051	0.0767	[-3,7]	0.00034904
POU2F2	MA0507.1	2748	1 UNDER	6.54305e-94 UNDER	0.720952	0.0679236	0.723912	0.749214	0.0256	[41,51]	1
TFAP2B(var.3)	MA0813.1	2748	1 OVER	2.0414e-84 OVER	0.759892	0.0611082	0.757247	0.735839	-0.02	[-24,-14]	1
CEBPA	MA0102.3	2748	1 OVER	2.23538e-52 UNDER	0.783517	0.0525242	0.781219	0.799614	-0.0065	[-35,-25]	1
Esrrg	MA0643.1	2748	1 OVER	7.31156e-12 UNDER	0.772469	0.053302	0.770133	0.780324	-0.0253	[-10,0]	1.36003e-05
HNF4G	MA0484.1	2748	1 UNDER	5.5604e-25 UNDER	0.77828	0.0440969	0.780159	0.787579	0.0337	[-48,-38]	1
NR2C2	MA0504.1	2748	1 UNDER	6.09809e-05 OVER	0.780041	0.0407597	0.781765	0.775961	0.0252	[52,62]	1
INSM1	MA0155.1	2748	1 OVER	6.8469e-57 OVER	0.81672	0.0457871	0.814827	0.802076	0.031	[16,26]	1
Nr2e3	MA0164.1	2748	1 UNDER	2.52807e-35 UNDER	0.761463	0.0816414	0.764729	0.781913	0.0192	[48,58]	1
HINFP	MA0131.2	2748	1 OVER	1.63902e-104 OVER	0.764865	0.0579794	0.762526	0.739322	0.0258	[21,31]	1
ZIC1	MA0696.1	2748	1 OVER	3.88561e-35 OVER	0.725831	0.0499237	0.72386	0.713335	0.0366	[12,22]	1
HNF1A	MA0046.2	2748	1 OVER	1.60426e-106 UNDER	0.68	0.058178	0.67758	0.705935	0.0072	[-43,-33]	1
Arid3a	MA0151.1	2748	1 UNDER	3.2376e-65 UNDER	0.82032	0.0830695	0.823687	0.848821	0.0269	[58,68]	1
E2F7	MA0758.1	2748	1 OVER	0.231212 OVER	0.648104	0.0540269	0.646038	0.644621	0.0106	[-18,-8]	1
NKX2-8	MA0673.1	2748	1 OVER	1.7357e-12 UNDER	0.85266	0.0457891	0.850869	0.859568	-0.026	[-26,-16]	1
Hand1::Tcf3	MA0092.1	2748	1 UNDER	7.19028e-14 UNDER	0.84037	0.0464466	0.842158	0.847729	0.0245	[45,55]	1
SOX21	MA0866.1	2748	1 UNDER	8.721e-76 UNDER	0.645009	0.0561654	0.647182	0.665864	-0.0107	[-38,-28]	0.0181119
GSC	MA0648.1	2748	1 OVER	1.52141e-33 UNDER	0.779856	0.0589215	0.777509	0.794252	-0.0173	[-40,-30]	1
SOX13	MA1120.1	2748	1 OVER	3.8974e-19 UNDER	0.781039	0.0617261	0.778596	0.792463	-0.01	[-25,-15]	0.0243599
TFDP1	MA1122.1	2748	1 OVER	1.92989e-130 OVER	0.788548	0.068665	0.785971	0.754383	0.0173	[60,70]	1
GATA3	MA0037.3	2748	1 UNDER	0 UNDER	0.813761	0.0606926	0.816087	0.866038	0.0461	[34,44]	1
NEUROD1	MA1109.1	2748	1 OVER	0.267054 UNDER	0.780907	0.0518311	0.778903	0.784218	-0.0087	[-4,6]	8.26469e-08
MZF1(var.2)	MA0057.1	2748	1 OVER	8.33556e-42 OVER	0.868015	0.0434799	0.866384	0.856129	0.0188	[25,35]	1
NR4A1	MA1112.1	2748	1 OVER	1.9277e-31 UNDER	0.763157	0.0618721	0.76088	0.777795	-0.0113	[-5,5]	3.20667e-05
Tcf12	MA0521.1	2748	1 UNDER	1 UNDER	0.806616	0.0605768	0.808832	0.806994	0.013	[0,10]	0.356881
MYF6	MA0667.1	2748	1 UNDER	8.67708e-41 UNDER	0.741556	0.0544157	0.743546	0.756236	0.0204	[0,10]	1
ETV4	MA0764.1	2748	1 OVER	0.00451697 OVER	0.798844	0.058373	0.796889	0.793996	0.0442	[30,40]	0.426576
GLIS3	MA0737.1	2748	1 UNDER	1.19967e-19 OVER	0.696899	0.0435677	0.69842	0.68873	0.0132	[17,27]	1
POU2F1	MA0785.1	2748	1 UNDER	1.24422e-105 UNDER	0.724593	0.0687007	0.726942	0.755035	0.0064	[41,51]	1
Hoxa9	MA0594.1	2748	1 OVER	5.10478e-53 UNDER	0.76501	0.0527322	0.763199	0.781264	0.0246	[-50,-40]	1
MAFG	MA0659.1	2748	1 UNDER	5.63917e-121 UNDER	0.671725	0.041303	0.673126	0.691474	0.025	[-50,-40]	1
SOX4	MA0867.1	2748	1 UNDER	2.26948e-80 UNDER	0.598615	0.0553265	0.600471	0.619809	-0.0007	[-42,-32]	0.000289001
POU3F1	MA0786.1	2748	1 UNDER	1.35563e-119 UNDER	0.718713	0.071948	0.721072	0.752827	0.0065	[41,51]	1
E2F3	MA0469.2	2748	1 UNDER	0.00119856 UNDER	0.659552	0.0459033	0.661033	0.663619	-0.0071	[39,49]	0.00356827
ETS1	MA0098.3	2748	1 OVER	1 OVER	0.796339	0.0609594	0.794488	0.794072	0.0435	[30,40]	0.02269
Nkx2-5	MA0063.1	2748	1 UNDER	4.52289e-96 UNDER	0.856792	0.0617291	0.858798	0.882796	0.0587	[-67,-57]	1
RELB	MA1117.1	2748	1 OVER	1.16073e-16 OVER	0.773258	0.062095	0.771372	0.762523	-0.0427	[30,40]	3.50141e-07
E2F2	MA0864.1	2748	1 OVER	0.0325302 UNDER	0.645591	0.0492611	0.644055	0.64925	-0.0189	[-37,-27]	1
Hoxd8	MA0910.1	2748	1 UNDER	2.62494e-114 UNDER	0.668977	0.0603671	0.670821	0.696924	0.0362	[58,68]	0.266368
ELF5	MA0136.2	2748	1 OVER	1 UNDER	0.818822	0.0606126	0.817184	0.819408	0.0342	[50,60]	0.00167439
NRL	MA0842.1	2748	1 OVER	1.44522e-64 UNDER	0.810883	0.0512925	0.809445	0.828392	0.0303	[-40,-30]	1
RFX5	MA0510.2	2748	1 OVER	1 UNDER	0.669549	0.0509442	0.668154	0.670726	-0.0229	[-2,8]	3.42785e-07
NKX3-2	MA0122.2	2748	1 OVER	1.19127e-31 UNDER	0.79411	0.0562123	0.792605	0.807444	0.0287	[-26,-16]	1
RHOXF1	MA0719.1	2748	1 OVER	8.57753e-09 UNDER	0.902475	0.0560131	0.90104	0.909649	-0.0184	[-6,4]	1
FOXH1	MA0479.1	2748	1 UNDER	1.34569e-46 UNDER	0.769582	0.0627103	0.771192	0.787656	0.0337	[35,45]	1
Stat4	MA0518.1	2748	1 OVER	8.23209e-07 UNDER	0.787583	0.0639216	0.786047	0.794891	-0.0337	[-58,-48]	0.000127585
TBX21	MA0690.1	2748	1 UNDER	4.13351e-29 UNDER	0.748649	0.0542995	0.750059	0.760997	0.0312	[-40,-30]	1
PITX3	MA0714.1	2748	1 UNDER	4.93338e-34 UNDER	0.797513	0.0614329	0.799097	0.812617	-0.011	[59,69]	1
TAL1::TCF3	MA0091.1	2748	1 UNDER	2.23784e-39 UNDER	0.768971	0.0529884	0.770326	0.783008	0.0159	[-4,6]	1
ZIC3	MA0697.1	2748	1 OVER	1.38343e-42 OVER	0.738055	0.0492379	0.736843	0.724477	0.0309	[12,22]	1
HOXD13	MA0909.1	2748	1 OVER	2.30821e-31 UNDER	0.774896	0.0728828	0.773115	0.79208	0.0257	[60,70]	1
YY2	MA0748.1	2748	1 UNDER	2.03461e-20 OVER	0.758162	0.0548648	0.75941	0.747695	0.0159	[-20,-10]	1
BARHL2	MA0635.1	2748	1 UNDER	4.33365e-77 UNDER	0.811295	0.0581639	0.812659	0.833087	0.0556	[60,70]	0.0340981
TFAP2B(var.2)	MA0812.1	2748	1 UNDER	1.38597e-92 OVER	0.797941	0.0595814	0.799267	0.773303	-0.0199	[10,20]	1
HLTF	MA0109.1	2748	1 UNDER	4.889e-42 UNDER	0.908616	0.0549313	0.909828	0.923629	0.0113	[-25,-15]	1
RFX4	MA0799.1	2748	1 OVER	0.000131823 UNDER	0.72408	0.0470306	0.723103	0.728646	-0.007	[-32,-22]	1
E2F1	MA0024.3	2748	1 OVER	7.73217e-57 OVER	0.721781	0.0521184	0.720691	0.705133	0.0044	[6,16]	1
Znf423	MA0116.1	2748	1 UNDER	6.02285e-16 OVER	0.780229	0.0460127	0.781159	0.772424	-0.0215	[-23,-13]	0.000344475
RFX2	MA0600.2	2748	1 OVER	0.0016486 UNDER	0.674347	0.0508553	0.673406	0.678786	-0.019	[-2,8]	0.00289791
MAFK	MA0496.2	2748	1 OVER	2.94938e-146 UNDER	0.650958	0.0473734	0.650089	0.676117	0.002	[-51,-41]	1
Stat5a::Stat5b	MA0519.1	2748	1 OVER	0.00192679 UNDER	0.801807	0.0665437	0.800697	0.807568	-0.0553	[-65,-55]	0.00217737
TEAD1	MA0090.2	2748	1 OVER	2.75759e-07 UNDER	0.833947	0.0557018	0.833028	0.840508	-0.0152	[30,40]	0.461033
POU6F2	MA0793.1	2748	1 OVER	1.27059e-80 UNDER	0.744046	0.0623355	0.742949	0.767978	0.0293	[-40,-30]	1
MYBL2	MA0777.1	2748	1 UNDER	5.09561e-25 UNDER	0.665187	0.0448987	0.66594	0.674663	0.0701	[62,72]	1
Sox11	MA0869.1	2748	1 UNDER	6.68958e-80 UNDER	0.608711	0.0585921	0.609684	0.631083	-0.003	[-43,-33]	0.00766043
ZNF354C	MA0130.1	2748	1 UNDER	1 OVER	0.913701	0.0573846	0.914594	0.910882	0.008	[-12,-2]	0.145447
Pou2f3	MA0627.1	2748	1 OVER	4.43279e-91 UNDER	0.695679	0.0633512	0.694756	0.721607	0.0103	[43,53]	1
Myog	MA0500.1	2748	1 UNDER	1 OVER	0.816006	0.0609678	0.816894	0.812706	0.0097	[0,10]	0.0468063
TFAP2C(var.2)	MA0814.1	2748	1 UNDER	6.12142e-96 OVER	0.807124	0.0558748	0.807915	0.783563	-0.0187	[5,15]	1
TEAD3	MA0808.1	2748	1 OVER	8.5669e-06 UNDER	0.821611	0.0641961	0.820759	0.828462	-0.0204	[-41,-31]	1
ETV2	MA0762.1	2748	1 UNDER	0.00140959 UNDER	0.75555	0.0587563	0.756315	0.760714	0.0434	[-40,-30]	1
EOMES	MA0800.1	2748	1 OVER	4.92075e-34 UNDER	0.738936	0.0513082	0.738244	0.751555	0.0198	[-34,-24]	1
PRDM1	MA0508.2	2748	1 UNDER	1.22259e-27 UNDER	0.763527	0.0693359	0.764419	0.778876	0.0229	[-40,-30]	0.00346606
POU1F1	MA0784.1	2748	1 OVER	4.21817e-94 UNDER	0.680579	0.0676301	0.679687	0.708737	0.0107	[42,52]	1
Dmbx1	MA0883.1	2748	1 UNDER	2.74111e-63 UNDER	0.739089	0.0499608	0.739743	0.75597	-0.0042	[-42,-32]	1
Bhlha15	MA0607.1	2748	1 OVER	1.78887e-16 UNDER	0.808785	0.0594176	0.808018	0.81902	-0.0194	[-21,-11]	1
Barhl1	MA0877.1	2748	1 OVER	1.5435e-45 UNDER	0.824051	0.0620483	0.82327	0.841729	0.0369	[-65,-55]	1
Sox2	MA0143.3	2748	1 UNDER	3.25306e-07 UNDER	0.79952	0.0685824	0.800335	0.807576	-0.0139	[14,24]	1.18363e-06
KLF4	MA0039.3	2748	1 OVER	1 OVER	0.785202	0.0612113	0.784492	0.782782	0.0147	[-60,-50]	1
ZBTB18	MA0698.1	2748	1 UNDER	1.36894e-33 UNDER	0.74671	0.0531134	0.747326	0.759694	0.0027	[-4,6]	1
PPARA::RXRA	MA1148.1	2748	1 OVER	1.11852e-10 UNDER	0.722223	0.0401257	0.72179	0.727849	0.0087	[24,34]	1
MAFF	MA0495.2	2748	1 UNDER	5.44053e-183 UNDER	0.62822	0.0480143	0.628741	0.657179	0.0166	[-50,-40]	1
GRHL1	MA0647.1	2748	1 OVER	3.82976e-47 UNDER	0.698077	0.054646	0.697498	0.713939	0.0566	[-9,1]	1
EBF1	MA0154.3	2748	1 OVER	1.571e-26 OVER	0.724963	0.0514904	0.724409	0.713768	-0.0285	[-23,-13]	0.000212189
ZSCAN4	MA1155.1	2748	1 OVER	8.55362e-34 UNDER	0.681931	0.0469589	0.681452	0.693445	0.0353	[-58,-48]	1
E2F4	MA0470.1	2748	1 UNDER	1.74673e-110 OVER	0.803852	0.0680001	0.804509	0.772962	0.0283	[60,70]	1
POU3F4	MA0789.1	2748	1 UNDER	5.20791e-95 UNDER	0.73071	0.0746446	0.731415	0.761951	0.0085	[-46,-36]	1
GLIS1	MA0735.1	2748	1 UNDER	2.71632e-41 OVER	0.653479	0.0473165	0.653903	0.640644	0.0173	[-22,-12]	1
MYBL1	MA0776.1	2748	1 UNDER	2.96941e-33 UNDER	0.693743	0.047352	0.694151	0.70526	0.0508	[-19,-9]	1
Myod1	MA0499.1	2748	1 OVER	0.0170185 OVER	0.810745	0.0571796	0.810266	0.806317	0.0034	[-4,6]	2.83266e-05
TFAP2A	MA0003.3	2748	1 UNDER	9.98326e-120 OVER	0.822241	0.0565034	0.822677	0.795375	-0.0129	[10,20]	1
IRF5	MA1420.1	2748	1 UNDER	1.742e-05 UNDER	0.701837	0.0451606	0.702169	0.706552	0.027	[-43,-33]	1
TBX15	MA0803.1	2748	1 OVER	0.418397 UNDER	0.781539	0.0607689	0.781088	0.785262	0.0129	[-16,-6]	1
NR3C2	MA0727.1	2748	1 OVER	3.06831e-08 UNDER	0.675621	0.0501313	0.675258	0.681868	-0.0068	[-42,-32]	0.00239434
GLIS2	MA0736.1	2748	1 OVER	1.62175e-74 OVER	0.740963	0.0486513	0.740618	0.723047	0.0178	[12,22]	1
OTX1	MA0711.1	2748	1 UNDER	2.98626e-33 UNDER	0.803336	0.0576207	0.803751	0.817351	-0.011	[-41,-31]	1
POU6F1	MA0628.1	2748	1 OVER	4.56473e-96 UNDER	0.705202	0.0696234	0.704694	0.734557	0.0189	[-40,-30]	1
Hnf4a	MA0114.3	2748	1 UNDER	1.08273e-08 UNDER	0.673561	0.0457757	0.673859	0.679405	-0.0043	[-62,-52]	1
ZNF740	MA0753.1	2748	1 UNDER	9.8765e-71 OVER	0.776148	0.0693522	0.776591	0.751284	0.0232	[55,65]	1
SCRT2	MA0744.1	2748	1 OVER	2.0533e-10 UNDER	0.712017	0.0522619	0.711741	0.719257	0.0178	[16,26]	1
Six3	MA0631.1	2748	1 UNDER	3.15886e-52 UNDER	0.687662	0.0486601	0.687924	0.70254	-0.0154	[-42,-32]	0.182891
RUNX2	MA0511.2	2748	1 UNDER	2.41555e-08 UNDER	0.779101	0.0566872	0.779391	0.786213	-0.0096	[-1,9]	1
TBX2	MA0688.1	2748	1 UNDER	4.55248e-33 UNDER	0.773141	0.0500216	0.773397	0.785267	0.0113	[-5,5]	1
MYB	MA0100.3	2748	1 UNDER	7.25575e-16 UNDER	0.810846	0.065883	0.81116	0.821976	0.034	[0,10]	1
SCRT1	MA0743.1	2748	1 OVER	5.83422e-16 UNDER	0.706242	0.049634	0.706009	0.71465	0.0302	[-13,-3]	1
RUNX3	MA0684.1	2748	1 OVER	2.0264e-14 UNDER	0.775644	0.0523152	0.775405	0.784105	-0.0174	[5,15]	1
TBR1	MA0802.1	2748	1 UNDER	7.46764e-30 UNDER	0.752351	0.0532528	0.752598	0.764617	-0.0054	[-30,-20]	1
ZNF282	MA1154.1	2748	1 OVER	1 UNDER	0.701185	0.0423281	0.700996	0.701486	-0.0006	[-27,-17]	1
Ddit3::Cebpa	MA0019.1	2748	1 UNDER	1.08445e-11 UNDER	0.780981	0.048152	0.781193	0.788022	0.0087	[-44,-34]	1
RREB1	MA0073.1	2748	1 UNDER	1.98154e-12 OVER	0.74212	0.050415	0.7423	0.73453	0.0045	[15,25]	1
NR3C1	MA0113.3	2748	1 OVER	6.52212e-11 UNDER	0.679282	0.0500148	0.679112	0.686365	0.0007	[-42,-32]	0.000238675
ASCL1	MA1100.1	2748	1 UNDER	3.15298e-14 OVER	0.769473	0.0631666	0.769682	0.759323	-0.0037	[-4,6]	1
RFX3	MA0798.1	2748	1 OVER	0.00694612 UNDER	0.708159	0.0474306	0.708024	0.712012	-0.0108	[-2,8]	1
POU3F2	MA0787.1	2748	1 OVER	1.69665e-106 UNDER	0.712807	0.0691359	0.712673	0.743584	0.0128	[41,51]	1
PROX1	MA0794.1	2748	1 UNDER	2.49063e-07 UNDER	0.712221	0.0491189	0.71231	0.71803	0.0208	[36,46]	1
Mafb	MA0117.2	2748	1 UNDER	2.79059e-96 UNDER	0.766791	0.0528361	0.766885	0.789084	0.0167	[-39,-29]	1
TEAD4	MA0809.1	2748	1 UNDER	1.78832e-20 UNDER	0.82864	0.0611173	0.828737	0.840306	-0.0039	[-40,-30]	1
TBX5	MA0807.1	2748	1 OVER	0.248314 UNDER	0.823268	0.0547607	0.823241	0.82678	-0.004	[-1,9]	0.136899
RUNX1	MA0002.2	2748	1 UNDER	7.34445e-15 UNDER	0.812022	0.0511946	0.812046	0.820414	-0.0011	[-15,-5]	0.00296578

## Sheet: CCAAT BOX
Occurrences of the CCAAT box (JASPAR MA0502.1) in co-binding regions centered on the USF1/E BOX motif (JASPAR MA0093.2)
CHR	REG_START	REG_END	REG_STRAND	ABS_SITE_START	ABS_SITE_END	REL_SITE_START	REL_SITE_END	SITE_STRAND	SCORE	SITE	DISTANCE WITH RESPECT TO E BOX MOTIF
chr19	17131757	17131906	+	17131840	17131854	8	21	+	0.998916	AAATGAACCAATCAG	8
chr20	56420461	56420610	+	56420544	56420558	8	21	+	0.989901	AACTGGACCAATCAG	8
chr19	49347758	49347907	+	49347809	49347823	-24	-11	+	0.98926	AAATCAGCCAATCAG	-11
chr10	28129347	28129496	+	28129473	28129487	51	64	+	0.985937	AACTGGGCCAATCAG	51
chr3	71690898	71691047	+	71690951	71690965	-22	-9	-	0.984601	CTGATTGGTTGATTC	-9
chr20	58624372	58624521	+	58624385	58624399	-62	-49	+	0.981535	AAACTGACCAATCAG	-49
chr1	5782006	5782155	+	5782020	5782034	-61	-48	+	0.981535	AAACTGACCAATCAG	-48
chr14	71635875	71636024	+	71635958	71635972	8	21	+	0.979642	AGATGGACCAATCAG	8
chr15	77892321	77892470	+	77892403	77892417	7	20	+	0.979161	AACTCAGCCAATCAG	7
chr1	246152007	246152156	+	246152090	246152104	8	21	+	0.97894	AATTGGGCCAATCAG	8
chr19	3162502	3162651	+	3162555	3162569	-22	-9	-	0.977851	CTCATTGGTCCATTT	-9
chr16	19995586	19995735	+	19995640	19995654	-21	-8	-	0.977571	CTGATTGGCCAGTTT	-8
chr12	109827058	109827207	+	109827111	109827125	-22	-9	-	0.977449	CTGATTGGCCCACTT	-9
chr7	66767571	66767720	+	66767580	66767594	-66	-53	+	0.977341	GCATGGGCCAATCAG	-53
chr19	7219916	7220065	+	7220038	7220052	47	60	-	0.977315	CTGATTGGCCCAGTC	47
chr7	156910663	156910812	+	156910666	156910680	-72	-59	-	0.977091	CTGATTGGTTAAGTT	-59
chr6	95967244	95967393	+	95967297	95967311	-22	-9	-	0.976468	CTGATTGGTCCATGG	-9
chr16	27037063	27037212	+	27037177	27037191	39	52	+	0.975358	CACTGAACCAATCAG	39
chr7	131287243	131287392	+	131287250	131287264	-68	-55	-	0.974781	CTGATTGGCTCAGGT	-55
chr12	113881006	113881155	+	113881090	113881104	9	22	+	0.974781	ACCTGAGCCAATCAG	9
chr19	6688832	6688981	+	6688884	6688898	-23	-10	-	0.974502	CTGATTGGTCCAGAT	-10
chr3	127205307	127205456	+	127205362	127205376	-20	-7	-	0.974238	CTGATTGGCCAATGT	-7
chr20	55711011	55711160	+	55711064	55711078	-22	-9	-	0.972478	CTGATTGGCCCAGTG	-9
chr1	41862796	41862945	+	41862880	41862894	9	22	+	0.972478	CACTGGGCCAATCAG	9
chr16	16001997	16002146	+	16002050	16002064	-22	-9	-	0.972005	CTGATTGGTTCGGGT	-9
chr4	6614778	6614927	+	6614863	6614877	10	23	+	0.971206	GCCTGGACCAATCAG	10
chr22	43795498	43795647	+	43795551	43795565	-22	-9	-	0.971206	CTGATTGGTCCAGGC	-9
chr20	45683735	45683884	+	45683788	45683802	-22	-9	-	0.971206	CTGATTGGTCCAGGC	-9
chr14	93615448	93615597	+	93615532	93615546	9	22	+	0.971142	CTATGGACCAATCAG	9
chr5	171955456	171955605	+	171955509	171955523	-22	-9	-	0.97071	CTGATTGGCCCGCTT	-9
chr3	36917856	36918005	+	36917907	36917921	-24	-11	-	0.970057	CTGATTGGTTCATAG	-11
chr3	156837316	156837465	+	156837423	156837437	32	45	+	0.969692	CCATCAACCAATCAG	32
chr7	102635189	102635338	+	102635195	102635209	-69	-56	-	0.969579	CTGATTGGTCAATGC	-56
chr6	41251454	41251603	+	41251537	41251551	8	21	+	0.969543	AGCTGGACCAATCAG	8
chr19	18171447	18171596	+	18171530	18171544	8	21	+	0.969543	AGCTGGACCAATCAG	8
chr12	127836163	127836312	+	127836246	127836260	8	21	+	0.969543	AGCTGGACCAATCAG	8
chr1	23785916	23786065	+	23785999	23786013	8	21	+	0.969543	AGCTGGACCAATCAG	8
chr1	29839992	29840141	+	29840045	29840059	-22	-9	-	0.969454	CTGATTGGCTCAGAT	-9
chr16	19945182	19945331	+	19945266	19945280	9	22	+	0.969444	CATTGGACCAATCAG	9
chr22	47666325	47666474	+	47666409	47666423	9	22	+	0.968949	GAACTGGCCAATCAG	9
chr20	45175053	45175202	+	45175136	45175150	8	21	+	0.968459	AGCTGAACCAATCAG	8
chr2	205099633	205099782	+	205099716	205099730	8	21	+	0.968459	AGCTGAACCAATCAG	8
chr12	119088480	119088629	+	119088497	119088511	-58	-45	-	0.968459	CTGATTGGTTCAGCT	-45
chr10	34314125	34314274	+	34314207	34314221	7	20	+	0.967897	AAGCCAACCAATCAG	7
chr2	169312653	169312802	+	169312691	169312705	-37	-24	+	0.967855	AGACGAGCCAATCAG	-24
chr2	55920895	55921044	+	55920991	55921005	21	34	-	0.967743	CTGATTGGCTCACTC	21
chr4	15716304	15716453	+	15716386	15716400	7	20	+	0.967499	ACACTGGCCAATCAG	7
chr17	46024420	46024569	+	46024542	46024556	47	60	+	0.967473	AACCTGGCCAATCAG	47
chr22	27024836	27024985	+	27024890	27024904	-21	-8	-	0.966389	CTGATTGGCTAGGTT	-8
chr11	10450102	10450251	+	10450186	10450200	9	22	+	0.966369	CCCTGGACCAATCAG	9
chr4	775599	775748	+	775717	775731	43	56	-	0.966158	CTGATTGGCTCAGGC	43
chr17	37274920	37275069	+	37275048	37275062	53	66	+	0.966158	GCCTGAGCCAATCAG	53
chr16	87526643	87526792	+	87526687	87526701	-31	-18	-	0.966158	CTGATTGGCTCAGGC	-18
chr4	7122169	7122318	+	7122293	7122307	49	62	+	0.966013	ATGTGGACCAATCAG	49
chr19	30351521	30351670	+	30351604	30351618	8	21	+	0.965879	GTCTGGACCAATCAG	8
chr5	176543932	176544081	+	176543985	176543999	-22	-9	-	0.965765	CTGATTGGCCCGTGG	-9
chr8	38558385	38558534	+	38558439	38558453	-21	-8	-	0.965723	CTGATTGGCCAACTT	-8
chr9	124011985	124012134	+	124012067	124012081	7	20	+	0.965579	AGCTGGGCCAATCAG	7
chr22	31459993	31460142	+	31460047	31460061	-21	-8	-	0.965579	CTGATTGGCCCAGCT	-8
chr20	55524515	55524664	+	55524598	55524612	8	21	+	0.965579	AGCTGGGCCAATCAG	8
chr20	45567761	45567910	+	45567844	45567858	8	21	+	0.965579	AGCTGGGCCAATCAG	8
chr2	173104772	173104921	+	173104855	173104869	8	21	+	0.965579	AGCTGGGCCAATCAG	8
chr2	64998990	64999139	+	64999073	64999087	8	21	+	0.965579	AGCTGGGCCAATCAG	8
chr19	6536228	6536377	+	6536311	6536325	8	21	+	0.965579	AGCTGGGCCAATCAG	8
chr17	79296742	79296891	+	79296785	79296799	-32	-19	-	0.965579	CTGATTGGCCCAGCT	-19
chr16	84619552	84619701	+	84619635	84619649	8	21	+	0.965579	AGCTGGGCCAATCAG	8
chr16	27918330	27918479	+	27918413	27918427	8	21	+	0.965579	AGCTGGGCCAATCAG	8
chr16	14429286	14429435	+	14429411	14429425	50	63	+	0.965579	AGCTGGGCCAATCAG	50
chr12	111504984	111505133	+	111505068	111505082	9	22	+	0.965579	AGCTGGGCCAATCAG	9
chr1	211899932	211900081	+	211899985	211899999	-22	-9	-	0.965579	CTGATTGGCCCAGCT	-9
chr1	55240905	55241054	+	55240958	55240972	-22	-9	-	0.965579	CTGATTGGCCCAGCT	-9
chr11	66774078	66774227	+	66774206	66774220	53	66	+	0.964639	AAGTTAGCCAATCAG	53
chr2	169286611	169286760	+	169286694	169286708	8	21	+	0.964495	AGCTGAGCCAATCAG	8
chr16	54304764	54304913	+	54304847	54304861	8	21	+	0.964495	AGCTGAGCCAATCAG	8
chr1	43977205	43977354	+	43977287	43977301	7	20	+	0.964495	AGCTGAGCCAATCAG	7
chr1	23943040	23943189	+	23943123	23943137	8	21	+	0.964495	AGCTGAGCCAATCAG	8
chr9	100499821	100499970	+	100499940	100499954	44	57	-	0.964495	CTGATTGGCTCAGCT	44
chr2	74912623	74912772	+	74912676	74912690	-22	-9	-	0.964495	CTGATTGGCTCAGCT	-9
chr19	15270196	15270345	+	15270249	15270263	-22	-9	-	0.964495	CTGATTGGCTCAGCT	-9
chr20	36857021	36857170	+	36857026	36857040	-70	-57	-	0.964429	CTGATTGGTTGAGGC	-57
chr18	45625044	45625193	+	45625063	45625077	-56	-43	+	0.964335	AAACCAACCAATGAG	-43
chr14	95305814	95305963	+	95305824	95305838	-65	-52	-	0.964208	CTGATTGGTCCAAGC	-52
chr19	3073408	3073557	+	3073461	3073475	-22	-9	-	0.963953	CTGATTGGCCAATCT	-9
chr3	45278604	45278753	+	45278686	45278700	7	20	+	0.963933	AAGCCAGCCAATCAG	7
chr16	84847304	84847453	+	84847386	84847400	7	20	+	0.963933	AAGCCAGCCAATCAG	7
chr16	28038488	28038637	+	28038570	28038584	7	20	+	0.963933	AAGCCAGCCAATCAG	7
chr8	11660070	11660219	+	11660079	11660093	-66	-53	-	0.963433	CTGATTGGCCGGGGT	-53
chr7	127903584	127903733	+	127903706	127903720	47	60	-	0.963354	CTGATTGGTTAGATT	47
chr12	54434011	54434160	+	54434094	54434108	8	21	+	0.962952	CCACCAACCAATCAG	8
chr16	28228716	28228865	+	28228838	28228852	47	60	-	0.962869	CTGATTGGCTAATCT	47
chr21	43594400	43594549	+	43594520	43594534	45	58	-	0.962814	CTGATTGGTCAGGTC	45
chr11	69240300	69240449	+	69240384	69240398	9	22	+	0.962406	CCCTGGGCCAATCAG	9
chr1	14887927	14888076	+	14887965	14887979	-37	-24	+	0.962406	CCCTGGGCCAATCAG	-24
chr12	9102234	9102383	+	9102368	9102382	59	72	-	0.962172	CTGATTGGCCAGTAT	59
chrX	48355145	48355294	+	48355278	48355292	58	71	-	0.962163	CTGATTGGCTGGTCT	58
chr19	32761593	32761742	+	32761636	32761650	-32	-19	-	0.961916	CTGATTGGCCCAGAC	-19
chr20	58843680	58843829	+	58843799	58843813	44	57	+	0.96173	GACCTAACCAATCAG	44
chr7	73097743	73097892	+	73097783	73097797	-35	-22	+	0.961455	AAACCGGCCAATGAG	-22
chr20	46326992	46327141	+	46327108	46327122	41	54	-	0.961322	CTGATTGGCTCAGGG	41
chr20	25012850	25012999	+	25012903	25012917	-22	-9	-	0.961322	CTGATTGGCTCAGGG	-9
chr10	105560000	105560149	+	105560053	105560067	-22	-9	-	0.961043	CTGATTGGTCCAGAG	-9
chrX	40325544	40325693	+	40325598	40325612	-21	-8	-	0.960921	CTGATTGGTCCAGCC	-8
chr16	9089945	9090094	+	9090028	9090042	8	21	+	0.960921	GGCTGGACCAATCAG	8
chr12	113022212	113022361	+	113022265	113022279	-22	-9	-	0.960921	CTGATTGGTCCAGCC	-9
chr5	173759821	173759970	+	173759874	173759888	-22	-9	-	0.960832	CTGATTGGCTCAGAC	-9
chr17	55290651	55290800	+	55290735	55290749	9	22	+	0.960832	GTCTGAGCCAATCAG	9
chr5	10485205	10485354	+	10485258	10485272	-22	-9	-	0.960816	CTGATTGGTCTAGTT	-9
chr10	118978328	118978477	+	118978346	118978360	-57	-44	+	0.960677	CCCTCGACCAATCAG	-44
chr3	138906707	138906856	+	138906727	138906741	-55	-42	+	0.959959	CTCTGAACCAATCAG	-42
chr15	70202190	70202339	+	70202192	70202206	-73	-60	+	0.959959	CTCTGAACCAATCAG	-60
chr16	84644106	84644255	+	84644159	84644173	-22	-9	-	0.959391	CTGATTGGCTAGATT	-9
chr12	125171101	125171250	+	125171121	125171135	-55	-42	-	0.959372	CTGATTGGTCCAAGG	-42
chr15	75445509	75445658	+	75445603	75445617	19	32	+	0.959275	GAGCCAACCAATCAG	19
chr20	55273988	55274137	+	55274014	55274028	-49	-36	+	0.95916	GCTTGAGCCAATCAG	-36
chr12	128925117	128925266	+	128925170	128925184	-22	-9	-	0.959103	CTGATTGGTTGAGAC	-9
chr3	10280088	10280237	+	10280142	10280156	-21	-8	-	0.958984	CTGATTGGCCAGCTT	-8
chr1	61352846	61352995	+	61352948	61352962	27	40	+	0.958984	AAGCTGGCCAATCAG	27
chr16	84991488	84991637	+	84991542	84991556	-21	-8	-	0.958963	CTGATTGGCTGGGTG	-8
chr1	166958233	166958382	+	166958332	166958346	24	37	+	0.958963	CACCCAGCCAATCAG	24
chr12	125713321	125713470	+	125713329	125713343	-67	-54	-	0.958881	CTGATTGGTCCAAAC	-54
chr12	122156913	122157062	+	122157022	122157036	34	47	-	0.95885	CTGATTGGCCAGGTC	34
chr11	44716744	44716893	+	44716866	44716880	47	60	-	0.95885	CTGATTGGCCAGGTC	47
chr18	35250250	35250399	+	35250282	35250296	-43	-30	+	0.95885	GACCTGGCCAATCAG	-30
chr12	111431340	111431489	+	111431474	111431488	59	72	+	0.95885	GACCTGGCCAATCAG	59
chr7	98087555	98087704	+	98087571	98087585	-59	-46	+	0.958803	AGCTCAGCCAATCAG	-46
chr7	4297438	4297587	+	4297491	4297505	-22	-9	-	0.958803	CTGATTGGCTGAGCT	-9
chr5	174898708	174898857	+	174898791	174898805	8	21	+	0.958803	AGCTCAGCCAATCAG	8
chr1	19389268	19389417	+	19389350	19389364	7	20	+	0.958803	AGCTCAGCCAATCAG	7
chr5	77604643	77604792	+	77604727	77604741	9	22	+	0.958582	AGTTGGGCCAATCAG	9
chr1	15606142	15606291	+	15606226	15606240	9	22	+	0.958546	CCCCGAACCAATCAG	9
chr19	30556918	30557067	+	30557037	30557051	44	57	-	0.95821	CTGATTGGTTAATCC	44
chr5	176864716	176864865	+	176864769	176864783	-22	-9	-	0.957728	CTGATTGGCTAAGAT	-9
chr19	51497531	51497680	+	51497584	51497598	-22	-9	-	0.957728	CTGATTGGCTAAGAT	-9
chr16	23238917	23239066	+	23238970	23238984	-22	-9	-	0.957687	CTGATTGGTCCTGTT	-9
chr5	142350073	142350222	+	142350202	142350216	54	67	-	0.9574	CTGATTGGCCAGGGT	54
chr19	45180392	45180541	+	45180522	45180536	55	68	-	0.957141	CTGATTGGCCAAAGT	55
chr11	62267847	62267996	+	62267902	62267916	-20	-7	-	0.957079	CTGATTGGCCCAGAG	-7
chr9	37632615	37632764	+	37632668	37632682	-22	-9	-	0.956957	CTGATTGGCCCAGCC	-9
chr9	135849261	135849410	+	135849343	135849357	7	20	+	0.956957	GGCTGGGCCAATCAG	7
chr1	3999583	3999732	+	3999704	3999718	46	59	-	0.956763	CTGATTGGCTGAAAT	46
chr14	97665283	97665432	+	97665298	97665312	-60	-47	+	0.956361	AAATGATCCAATCAG	-47
chr20	47459799	47459948	+	47459852	47459866	-22	-9	-	0.956037	CTGATTGGTCAGGAT	-9
chr19	56638859	56639008	+	56638862	56638876	-72	-59	-	0.956007	CTGATTGGCTCACCT	-59
chr19	4791297	4791446	+	4791351	4791365	-21	-8	-	0.955995	CTGATTGGCTCAGAG	-8
chr10	3684192	3684341	+	3684308	3684322	41	54	-	0.955995	CTGATTGGCTCAGAG	41
chr1	213857978	213858127	+	213858030	213858044	-23	-10	-	0.955995	CTGATTGGCTCAGAG	-10
chr2	240832658	240832807	+	240832741	240832755	8	21	+	0.955995	CTCTGAGCCAATCAG	8
chr9	90219140	90219289	+	90219193	90219207	-22	-9	-	0.955873	CTGATTGGCTCAGCC	-9
chr20	5485203	5485352	+	5485253	5485267	-25	-12	-	0.955873	CTGATTGGCTCAGCC	-12
chr15	67118981	67119130	+	67119064	67119078	8	21	+	0.955873	GGCTGAGCCAATCAG	8
chr19	45972540	45972689	+	45972667	45972681	52	65	+	0.955517	GCCTTGGCCAATCAG	52
chr18	46429782	46429931	+	46429835	46429849	-22	-9	-	0.95533	CTGATTGGCCAATCC	-9
chr15	40527778	40527927	+	40527860	40527874	7	20	+	0.955311	GAGCCAGCCAATCAG	7
chr12	58008107	58008256	+	58008151	58008165	-31	-18	-	0.955311	CTGATTGGCTGGCTC	-18
chr19	1516522	1516671	+	1516604	1516618	7	20	+	0.9553	AAGTGGGCCAATGAG	7
chr12	118573774	118573923	+	118573811	118573825	-38	-25	+	0.954552	GCTTCGGCCAATCAG	-25
chr12	122204489	122204638	+	122204542	122204556	-22	-9	-	0.954438	CTGATTGGTTGGCTG	-9
chr19	15277648	15277797	+	15277700	15277714	-23	-10	-	0.954324	CTGATTGGCTCAAGG	-10
chr16	83897435	83897584	+	83897452	83897466	-58	-45	+	0.954324	CCTTGAGCCAATCAG	-45
chr20	49822737	49822886	+	49822790	49822804	-22	-9	-	0.954271	CTGATTGGTGGAGTC	-9
chr12	131678783	131678932	+	131678866	131678880	8	21	+	0.954144	GGCTCAACCAATCAG	8
chr6	5476177	5476326	+	5476230	5476244	-22	-9	-	0.954144	GTGATTGGTTCATTC	-9
chr2	64711330	64711479	+	64711413	64711427	8	21	+	0.953854	AGCTTGGCCAATCAG	8
chr1	15562864	15563013	+	15562947	15562961	8	21	+	0.953854	AGCTTGGCCAATCAG	8
chr12	106337457	106337606	+	106337540	106337554	8	21	+	0.953818	AATTAGACCAATCAG	8
chr12	129951933	129952082	+	129952053	129952067	45	58	-	0.953727	CTGATTGGCTGGGGC	45
chr3	42530807	42530956	+	42530859	42530873	-23	-10	-	0.953715	CTCATTGGCCCAGGT	-10
chr16	48034645	48034794	+	48034758	48034772	38	51	-	0.953242	CTGATTGGTTAGCTC	38
chr10	88097801	88097950	+	88097921	88097935	45	58	-	0.953235	CTCATTGGTTCATGG	45
chr5	172483153	172483302	+	172483258	172483272	30	43	-	0.953148	CTGATTGGCCGGGCT	30
chr12	108513841	108513990	+	108513891	108513905	-25	-12	-	0.953148	CTGATTGGCCGGGCT	-12
chr17	8055817	8055966	+	8055836	8055850	-56	-43	-	0.952956	CTGATTGGCTAGTGG	-43
chr19	13779889	13780038	+	13779889	13779903	-75	-62	-	0.952445	CTCATTGGCTCATCT	-62
chr22	37832099	37832248	+	37832152	37832166	-22	-9	-	0.952121	CTGATTGGCCCAGCG	-9
chr1	22710603	22710752	+	22710686	22710700	8	21	+	0.952121	CGCTGGGCCAATCAG	8
chr9	123131190	123131339	+	123131273	123131287	8	21	+	0.952073	ATCCTGGCCAATCAG	8
chr5	175254078	175254227	+	175254131	175254145	-22	-9	-	0.952032	CTCATTGGCCCCTTT	-9
chr14	95146338	95146487	+	95146392	95146406	-21	-8	-	0.951852	CTGATTGGCCAGATC	-8
chr3	10276675	10276824	+	10276728	10276742	-22	-9	-	0.951805	CTGATTGGCTGAACT	-9
chr19	17883130	17883279	+	17883184	17883198	-21	-8	-	0.951078	CTGATTGGTCAGGCT	-8
chr18	9897286	9897435	+	9897340	9897354	-21	-8	-	0.951078	CTGATTGGTCAGGCT	-8
chr9	37485746	37485895	+	37485807	37485821	-14	-1	+	0.951036	CGCTGAGCCAATCAG	-1
chr1	3838972	3839121	+	3838979	3838993	-68	-55	+	0.950936	GAGGGGACCAATCAG	-55
chr6	137143617	137143766	+	137143658	137143672	-34	-21	+	0.950652	GTGCGGACCAATCAG	-21
chr3	48488036	48488185	+	48488111	48488125	0	13	-	0.95065	CTGATTGGCCCCTGG	0
chr16	16258289	16258438	+	16258373	16258387	9	22	+	0.950363	CAAAGGGCCAATCAG	9
chr9	133377208	133377357	+	133377242	133377256	-41	-28	+	0.950362	GAGCTGGCCAATCAG	-28
chr19	58978284	58978433	+	58978396	58978410	37	50	+	0.950329	CACTGGGCCAATGAG	37
chr14	62161889	62162038	+	62162009	62162023	45	58	-	0.950302	CTGATTGGCTGAGAG	45
chr18	44241105	44241254	+	44241158	44241172	-22	-9	-	0.950181	CTGATTGGCTGAGCC	-9
chr16	77690962	77691111	+	77690977	77690991	-60	-47	+	0.949959	GGTTGGGCCAATCAG	-47
chr4	148538425	148538574	+	148538430	148538444	-70	-57	+	0.949489	CAGCTGACCAATCAG	-57
chr15	101685595	101685744	+	101685677	101685691	7	20	+	0.949434	CACTCCACCAATCAG	7
chr20	55403575	55403724	+	55403590	55403604	-60	-47	+	0.949317	CTCTTGACCAATCAG	-47
chr19	17341923	17342072	+	17341975	17341989	-23	-10	-	0.949268	CTGATTGGCTCGCCT	-10
chr12	132855793	132855942	+	132855803	132855817	-65	-52	+	0.949195	GGCTTGACCAATCAG	-52
chr20	60408981	60409130	+	60409098	60409112	42	55	-	0.949191	CTCATTGGTCCACGT	42
chr12	125880406	125880555	+	125880528	125880542	47	60	-	0.949029	CTGATTGGCTTGGTT	47
chr22	35833144	35833293	+	35833225	35833239	6	19	+	0.948591	GGACTGGCCAATCAG	6
chr12	116886889	116887038	+	116886972	116886986	8	21	+	0.948591	GGACTGGCCAATCAG	8
chrX	47509916	47510065	+	47510031	47510045	40	53	-	0.948519	CTGATTGGCCAAAGC	40
chr19	29533472	29533621	+	29533554	29533568	7	20	+	0.948469	GGGTGGGCCAATCAG	7
chr3	42845977	42846126	+	42846014	42846028	-38	-25	+	0.9484	GTCCCAGCCAATCAG	-25
chr2	20324072	20324221	+	20324124	20324138	-23	-10	-	0.94823	CTGATTGGCCTAGTC	-10
chr19	14640269	14640418	+	14640349	14640363	5	18	-	0.948225	CTGATTGGCCGACGG	5
chr5	177580785	177580934	+	177580919	177580933	59	72	+	0.948031	AACACGGCCAATCAG	59
chr14	102991056	102991205	+	102991191	102991205	60	73	+	0.948031	AACACGGCCAATCAG	60
chr1	117274192	117274341	+	117274245	117274259	-22	-9	-	0.947973	CTCATTGGTTCAGGC	-9
chr21	47648798	47648947	+	47648826	47648840	-47	-34	+	0.947811	CACGCAACCAATCAG	-34
chr3	14455800	14455949	+	14455853	14455867	-22	-9	-	0.947694	CTGATTGGCTAGGGC	-9
chr12	127381755	127381904	+	127381807	127381821	-23	-10	-	0.947694	CTGATTGGCTAGGGC	-10
chr17	31765710	31765859	+	31765792	31765806	7	20	+	0.947405	GGCCCAACCAATCAG	7
chr12	131592883	131593032	+	131593005	131593019	47	60	-	0.947405	CTGATTGGTTGGGCC	47
chr19	30332702	30332851	+	30332755	30332769	-22	-9	-	0.947394	CTCATTGGTCCAGCT	-9
chr19	19370667	19370816	+	19370682	19370696	-60	-47	+	0.947385	GGGTGAGCCAATCAG	-47
chr2	230989076	230989225	+	230989130	230989144	-21	-8	-	0.947372	CTGATTGGACCATGT	-8
chr20	46094620	46094769	+	46094738	46094752	43	56	-	0.947367	GTGATTGGTTCATAT	43
chr17	27187400	27187549	+	27187454	27187468	-21	-8	-	0.947306	CTGATTGGTCCGAAG	-8
chr3	13135286	13135435	+	13135368	13135382	7	20	+	0.947115	AGCCTGGCCAATCAG	7
chr3	11017704	11017853	+	11017757	11017771	-22	-9	-	0.947115	CTGATTGGCCAGGCT	-9
chr20	46725795	46725944	+	46725915	46725929	45	58	-	0.947115	CTGATTGGCCAGGCT	45
chr2	171018552	171018701	+	171018566	171018580	-61	-48	+	0.947115	AGCCTGGCCAATCAG	-48
chr19	46005017	46005166	+	46005113	46005127	21	34	-	0.947115	CTGATTGGCCAGGCT	21
chr16	13200472	13200621	+	13200486	13200500	-61	-48	+	0.947115	AGCCTGGCCAATCAG	-48
chr12	125288600	125288749	+	125288683	125288697	8	21	+	0.947115	AGCCTGGCCAATCAG	8
chr19	10663321	10663470	+	10663442	10663456	46	59	-	0.947047	CTGATTGGCTGCTCT	46
chr12	115231997	115232146	+	115232012	115232026	-60	-47	+	0.947016	CATCTGGCCAATCAG	-47
chr4	25938473	25938622	+	25938485	25938499	-63	-50	+	0.946856	AGTTTGGCCAATCAG	-50
chr18	61113617	61113766	+	61113700	61113714	8	21	+	0.946856	AGTTTGGCCAATCAG	8
chr2	85926562	85926711	+	85926612	85926626	-25	-12	-	0.9468	CTCATTGGCCAGTTC	-12
chr1	15223696	15223845	+	15223818	15223832	47	60	-	0.94678	CTGATTGGCCTAGGT	47
chr4	146830633	146830782	+	146830686	146830700	-22	-9	-	0.946753	CTGATTGGCCTGTTG	-9
chr9	116319625	116319774	+	116319678	116319692	-22	-9	-	0.946717	CTCATTGGCCCAAGT	-9
chr2	172083719	172083868	+	172083802	172083816	8	21	+	0.946717	ACTTGGGCCAATGAG	8
chr1	12614113	12614262	+	12614206	12614220	18	31	+	0.94653	ACCAGAACCAATCAG	18
chr19	35652348	35652497	+	35652401	35652415	-22	-9	-	0.94631	CTCATTGGTTCAGCT	-9
chr3	128589359	128589508	+	128589372	128589386	-62	-49	+	0.946157	AACCTCGCCAATCAG	-49
chrX	120331556	120331705	+	120331590	120331604	-41	-28	-	0.946099	CTGATTGGTCCCCTG	-28
chr12	125644364	125644513	+	125644416	125644430	-23	-10	-	0.946031	CTGATTGGCTAGGCT	-10
chr11	69002426	69002575	+	69002479	69002493	-22	-9	-	0.946031	CTGATTGGCTAGGCT	-9
chr12	105747165	105747314	+	105747250	105747264	10	23	+	0.945928	ACTGGAGCCAATCAG	10
chr11	64902454	64902603	+	64902540	64902554	11	24	-	0.94587	CTGATTGGTTGCGAT	11
chr5	10509242	10509391	+	10509327	10509341	10	23	-	0.945743	CTGATTGGTCAGAGC	10
chr11	64140446	64140595	+	64140565	64140579	44	57	-	0.945695	CTGATTGGCTTAGGT	44
chr11	71020781	71020930	+	71020865	71020879	9	22	+	0.945695	ACCTAAGCCAATCAG	9
chr16	48257523	48257672	+	48257605	48257619	7	20	+	0.945525	CAGCTGGCCAATCAG	7
chr17	66031649	66031798	+	66031785	66031799	61	74	+	0.945502	GAACCAGCCAATCGG	61
chr16	20268722	20268871	+	20268740	20268754	-57	-44	-	0.945481	CTGATTGGTCTGTGC	-44
chr5	134895093	134895242	+	134895217	134895231	49	62	-	0.945365	CTGATTGGCCAACCT	49
chr9	128172609	128172758	+	128172692	128172706	8	21	+	0.945353	CTCTTGGCCAATCAG	8
chr9	95833950	95834099	+	95834003	95834017	-22	-9	-	0.945323	CTCATTGGCCAGGTT	-9
chr11	10738447	10738596	+	10738529	10738543	7	20	+	0.945323	AACCTGGCCAATGAG	7
chr2	11547172	11547321	+	11547303	11547317	56	69	+	0.945232	GGCTTGGCCAATCAG	56
chr16	27386476	27386625	+	27386559	27386573	8	21	+	0.945232	GGCTTGGCCAATCAG	8
chr12	125229286	125229435	+	125229407	125229421	46	59	-	0.945232	CTGATTGGCCAAGCC	46
chr12	118979876	118980025	+	118979929	118979943	-22	-9	-	0.945232	CTGATTGGCCAAGCC	-9
chr7	132275733	132275882	+	132275786	132275800	-22	-9	-	0.945075	CTGATTGGCCAGAAT	-9
chr18	248171	248320	+	248255	248269	9	22	+	0.945075	ATTCTGGCCAATCAG	9
chr19	19976569	19976718	+	19976608	19976622	-36	-23	+	0.945013	AAACCGTCCAATCAG	-23
chr5	179563821	179563970	+	179563834	179563848	-62	-49	+	0.944959	GTGCCGACCAATCAG	-49
chr7	150705691	150705840	+	150705793	150705807	27	40	+	0.944868	CGATGCACCAATCAG	27
chr12	132999929	133000078	+	133000053	133000067	49	62	+	0.944437	ACGGGAGCCAATCAG	49
chr10	102133194	102133343	+	102133216	102133230	-53	-40	+	0.944303	GCCGGAGCCAATCAG	-40
chrX	41887517	41887666	+	41887570	41887584	-22	-9	-	0.944147	CTGATTGGCTAAGCC	-9
chr5	110062342	110062491	+	110062425	110062439	8	21	+	0.944147	GGCTTAGCCAATCAG	8
chr14	103223625	103223774	+	103223741	103223755	41	54	+	0.944147	GGCTTAGCCAATCAG	41
chr22	37386638	37386787	+	37386699	37386713	-14	-1	+	0.944045	GACTGAACCAATCAC	-1
chr3	69964984	69965133	+	69965037	69965051	-22	-9	-	0.944012	CTGATTGGTGGATCC	-9
chr17	41780172	41780321	+	41780254	41780268	7	20	+	0.944009	GCCTGAGCCAATGAG	7
chr16	19389315	19389464	+	19389399	19389413	9	22	+	0.943957	CAATGAACCAATCAA	9
chr10	91403678	91403827	+	91403726	91403740	-27	-14	-	0.943864	CTCATTGGTCCACAT	-14
chr17	76183106	76183255	+	76183198	76183212	17	30	+	0.943626	CATGGGGCCAATCAG	17
chr11	62722083	62722232	+	62722165	62722179	7	20	+	0.943575	AGGCCAGCCAATCAG	7
chr12	108473653	108473802	+	108473706	108473720	-22	-9	-	0.943474	CTGATTGGCCATTTC	-9
chr19	47854926	47855075	+	47854978	47854992	-23	-10	-	0.943464	CTGATTGGCCCTTCT	-10
chr20	56034412	56034561	+	56034465	56034479	-22	-9	-	0.943451	CTGATTGGCCAGGAC	-9
chr16	24337852	24338001	+	24337975	24337989	48	61	-	0.943451	CTGATTGGCCAGGAC	48
chr2	232582088	232582237	+	232582103	232582117	-60	-47	+	0.943451	GTCCTGGCCAATCAG	-47
chr12	129490470	129490619	+	129490553	129490567	8	21	+	0.943451	GTCCTGGCCAATCAG	8
chr10	88374775	88374924	+	88374858	88374872	8	21	+	0.943451	GTCCTGGCCAATCAG	8
chr19	35578397	35578546	+	35578502	35578516	30	43	-	0.943441	CTGATTGGCTGGGCC	30
chr16	13662779	13662928	+	13662793	13662807	-61	-48	+	0.943441	GGCCCAGCCAATCAG	-48
chr12	125686615	125686764	+	125686698	125686712	8	21	+	0.94343	AGCTGGGCCAATGAG	8
chr1	39210496	39210645	+	39210623	39210637	52	65	+	0.94343	AGCTGGGCCAATGAG	52
chr19	50767956	50768105	+	50768008	50768022	-23	-10	-	0.94343	CTCATTGGCCCAGCT	-10
chr20	30504624	30504773	+	30504678	30504692	-21	-8	-	0.943192	CTGATTGGCCAAAAC	-8
chr22	35552468	35552617	+	35552483	35552497	-60	-47	+	0.943192	GTTTTGGCCAATCAG	-47
chr17	64777306	64777455	+	64777388	64777402	7	20	+	0.94276	GCACCGGCCAATGAG	7
chrX	119935414	119935563	+	119935466	119935480	-23	-10	-	0.942734	CTGATTGGTTTGTCT	-10
chr9	130811021	130811170	+	130811105	130811119	9	22	+	0.942595	ACCTGAACCAATCAC	9
chr12	125769612	125769761	+	125769737	125769751	50	63	-	0.942456	CTGATTGGTCAGGCC	50
chr5	139079683	139079832	+	139079766	139079780	8	21	+	0.942456	GGCCTGACCAATCAG	8
chr3	13185054	13185203	+	13185068	13185082	-61	-48	+	0.942456	GGCCTGACCAATCAG	-48
chr22	43195563	43195712	+	43195646	43195660	8	21	+	0.942456	GGCCTGACCAATCAG	8
chr20	55305188	55305337	+	55305241	55305255	-22	-9	-	0.942346	CTCATTGGCTCAGCT	-9
chr12	119741178	119741327	+	119741231	119741245	-22	-9	-	0.942346	CTCATTGGCTCAGCT	-9
chr2	10952851	10953000	+	10952989	10953003	63	76	-	0.942318	CTCATTGGTCCGGGC	63
chr11	70309371	70309520	+	70309424	70309438	-22	-9	-	0.942052	GTGATTGGTCAATGT	-9
chr20	48065623	48065772	+	48065706	48065720	8	21	+	0.942031	AATCAAGCCAATCAG	8
chr22	38054329	38054478	+	38054385	38054399	-19	-6	-	0.941892	CTGATTGGCTGGAGG	-6
chr1	245162140	245162289	+	245162193	245162207	-22	-9	-	0.94188	CTGATTGGCTGAGTA	-9
chr22	32058183	32058332	+	32058271	32058285	13	26	+	0.941841	CAGTGGGCCAATGAG	13
chr17	7531211	7531360	+	7531213	7531227	-73	-60	+	0.941814	CTGTCAGCCAATCAG	-60
chr11	8008742	8008891	+	8008785	8008799	-32	-19	+	0.941804	CCAGTAACCAATCAG	-19
chr14	76734241	76734390	+	76734295	76734309	-21	-8	-	0.94178	CTGATTGGCCAGAGC	-8
chr12	124594375	124594524	+	124594459	124594473	9	22	+	0.94178	GCTCTGGCCAATCAG	9
chr16	6599575	6599724	+	6599629	6599643	-21	-8	-	0.941726	TTGATTGGCTAATTT	-8
chr16	86638121	86638270	+	86638205	86638219	9	22	+	0.941659	TATTGGGCCAATCAG	9
chr16	68560276	68560425	+	68560329	68560343	-22	-9	-	0.941625	CTGATTGGCCTGCTT	-9
chr1	12156142	12156291	+	12156196	12156210	-21	-8	-	0.941625	CTGATTGGCCTGCTT	-8
chr1	25844558	25844707	+	25844652	25844666	19	32	-	0.941464	CTGATTGGTTCAGGA	19
chr1	46614118	46614267	+	46614202	46614216	9	22	+	0.941464	TCCTGAACCAATCAG	9
chr19	45807501	45807650	+	45807554	45807568	-22	-9	-	0.941391	CTCATTGGCCCAAAT	-9
chr14	97246960	97247109	+	97247013	97247027	-22	-9	-	0.941372	CTGATTGGTTAGGCC	-9
chr22	36811705	36811854	+	36811788	36811802	8	21	+	0.941372	GGCCTAACCAATCAG	8
chr6	13913985	13914134	+	13913992	13914006	-68	-55	-	0.941192	GTGATTGGCCCATGC	-55
chr1	6052588	6052737	+	6052676	6052690	13	26	+	0.94094	ACAATAGCCAATCAG	13
chr12	124604596	124604745	+	124604626	124604640	-45	-32	-	0.940875	CTCATTGGCTCCTGT	-32
chr16	4944918	4945067	+	4945001	4945015	8	21	+	0.940757	CAGTGAGCCAATGAG	8
chr19	34043877	34044026	+	34043892	34043906	-60	-47	+	0.940707	GGGTTGACCAATCAG	-47
chr17	75954606	75954755	+	75954635	75954649	-46	-33	-	0.940553	CCGATTGGCCAGTTC	-33
chr7	150076231	150076380	+	150076358	150076372	52	65	+	0.940402	CCGCCAGCCAATCAG	52
chr3	14579702	14579851	+	14579837	14579851	60	73	+	0.940396	AGTTGGACCAATGAG	60
chr2	47335897	47336046	+	47335979	47335993	7	20	+	0.940291	TAACTGGCCAATCAG	7
chr20	52055044	52055193	+	52055097	52055111	-22	-9	-	0.940117	CTGATTGGCCAGACT	-9
chr11	44882773	44882922	+	44882893	44882907	45	58	-	0.940117	CTGATTGGCCAGACT	45
chr1	65894819	65894968	+	65894906	65894920	12	25	+	0.939901	GAGTCAGCCAATGAG	12
chr12	131478499	131478648	+	131478582	131478596	8	21	+	0.939715	ACCTGGGCCAATCAC	8
chr17	34263158	34263307	+	34263241	34263255	8	21	+	0.939606	AGTGGAACCAATCAG	8
chr16	90024523	90024672	+	90024627	90024641	29	42	-	0.939469	CCGATTGGCTAGTTC	29
chr17	38753035	38753184	+	38753088	38753102	-22	-9	-	0.939361	CTGATTGGTGGAGGG	-9
chr15	41522904	41523053	+	41522961	41522975	-18	-5	+	0.93928	CGAGGAGCCAATCAG	-5
chr9	98531936	98532085	+	98531989	98532003	-22	-9	-	0.939235	GTGATTGGTTCATGG	-9
chr3	9014379	9014528	+	9014432	9014446	-22	-9	-	0.939235	GTGATTGGTTCATGG	-9
chr17	17924738	17924887	+	17924790	17924804	-23	-10	-	0.939235	GTGATTGGTTCATGG	-10
chr10	73269317	73269466	+	73269439	73269453	47	60	-	0.939205	CTGATTGGCTAGCGC	47
chr12	120842184	120842333	+	120842267	120842281	8	21	+	0.939111	ATGGGAGCCAATCAG	8
chr4	55771214	55771363	+	55771267	55771281	-22	-9	-	0.939033	CTGATTGGCTAGACT	-9
chr12	96450844	96450993	+	96450927	96450941	8	21	+	0.939033	AGTCTAGCCAATCAG	8
chr19	14465340	14465489	+	14465393	14465407	-22	-9	-	0.93898	CTGATTGGACAGTTT	-9
chr9	95803493	95803642	+	95803511	95803525	-57	-44	+	0.938956	ACCCAAGCCAATCAG	-44
chr19	8155228	8155377	+	8155242	8155256	-61	-48	+	0.938924	CCAGTGGCCAATCAG	-48
chr1	10988823	10988972	+	10988876	10988890	-22	-9	-	0.938871	CTGATTGGTGGAGAC	-9
chr12	125634290	125634439	+	125634373	125634387	8	21	+	0.938631	ACCTGAGCCAATCAC	8
chr4	184531261	184531410	+	184531374	184531388	38	51	-	0.938626	CTGATTGGCCAGCCT	38
chr19	3070614	3070763	+	3070732	3070746	43	56	-	0.938626	CTGATTGGCCAGCCT	43
chr12	62492036	62492185	+	62492118	62492132	7	20	+	0.938626	AGGCTGGCCAATCAG	7
chr12	119752247	119752396	+	119752261	119752275	-61	-48	+	0.938614	CTCCTGGCCAATCAG	-48
chr1	61649928	61650077	+	61649970	61649984	-33	-20	+	0.938611	GCCGCAGCCAATCAG	-20
chr1	53791967	53792116	+	53792064	53792078	22	35	+	0.938605	CGCCCAGCCAATCAG	22
chr18	21017855	21018004	+	21017940	21017954	10	23	+	0.938571	AGCTCCGCCAATCAG	10
chr9	77680585	77680734	+	77680601	77680615	-59	-46	+	0.938492	GGCCTGGCCAATCAG	-46
chr3	9055586	9055735	+	9055669	9055683	8	21	+	0.938492	GGCCTGGCCAATCAG	8
chr17	1726951	1727100	+	1726976	1726990	-50	-37	+	0.938492	GGCCTGGCCAATCAG	-37
chr16	49958125	49958274	+	49958178	49958192	-22	-9	-	0.938492	CTGATTGGCCAGGCC	-9
chr16	49602005	49602154	+	49602087	49602101	7	20	+	0.938492	GGCCTGGCCAATCAG	7
chr14	96112132	96112281	+	96112144	96112158	-63	-50	+	0.938492	GGCCTGGCCAATCAG	-50
chr1	30590696	30590845	+	30590710	30590724	-61	-48	+	0.938492	GGCCTGGCCAATCAG	-48
chr1	25314691	25314840	+	25314808	25314822	42	55	-	0.938492	CTGATTGGCCAGGCC	42
chr1	19318223	19318372	+	19318236	19318250	-62	-49	+	0.938492	GGCCTGGCCAATCAG	-49
chr16	5065509	5065658	+	5065521	5065535	-63	-50	+	0.938352	ATCTGGACCAATCAC	-50
chr2	172967684	172967833	+	172967693	172967707	-66	-53	+	0.93835	GCAACAGCCAATCAG	-53
chr5	121804523	121804672	+	121804605	121804619	7	20	+	0.938325	AATCTGGCCAATGAG	7
chr1	36335316	36335465	+	36335321	36335335	-70	-57	+	0.938299	ACGTTCACCAATCAG	-57
chr4	26795501	26795650	+	26795553	26795567	-23	-10	-	0.938142	TTGATTGGTCCATCT	-10
chr8	144974091	144974240	+	144974145	144974159	-21	-8	-	0.938139	CTCATTGGCCAATAC	-8
chr5	71674884	71675033	+	71674936	71674950	-23	-10	-	0.938056	CTGATTGGTGCAAGG	-10
chr11	15165508	15165657	+	15165561	15165575	-22	-9	-	0.937979	CTGATTGGTGAATCC	-9
chr7	152456744	152456893	+	152456791	152456805	-28	-15	-	0.93794	CTGATTGGCCGACCG	-15
chr17	17942556	17942705	+	17942694	17942708	63	76	+	0.937762	GCCTGAGCCAATCGG	63
chr16	21716184	21716333	+	21716195	21716209	-64	-51	-	0.937666	CTGATTGGATCATGC	-51
chr16	27652725	27652874	+	27652778	27652792	-22	-9	-	0.937408	CTGATTGGCTAGGCC	-9
chr8	11480392	11480541	+	11480476	11480490	9	22	+	0.937268	ATCTGAACCAATCAC	9
chr1	30147210	30147359	+	30147263	30147277	-22	-9	-	0.937087	CTGATTGGACCATCT	-9
chr19	50385046	50385195	+	50385048	50385062	-73	-60	-	0.937083	CTCATTGGCTCGTCC	-60
chr22	45259246	45259395	+	45259361	45259375	40	53	-	0.937073	CTGATTGGCTTAGGC	40
chr12	128124846	128124995	+	128124854	128124868	-67	-54	-	0.937006	CTGATTGGTCTGAGT	-54
chr17	21179087	21179236	+	21179169	21179183	7	20	+	0.936948	AGCGCAGCCAATCAG	7
chr10	94519225	94519374	+	94519278	94519292	-22	-9	-	0.936663	CTCATTGGCCAAGAT	-9
chr5	3802200	3802349	+	3802283	3802297	8	21	+	0.936653	AGCTCAGCCAATGAG	8
chr20	31560138	31560287	+	31560195	31560209	-18	-5	-	0.936565	CTGATTGGCTGGAAG	-5
chr21	35360868	35361017	+	35360921	35360935	-22	-9	-	0.936443	CTGATTGGCTGGACC	-9
chr1	28585815	28585964	+	28585939	28585953	49	62	-	0.936443	CTGATTGGCTGGACC	49
chr12	111312512	111312661	+	111312532	111312546	-55	-42	+	0.936137	TTCTGAACCAATCAG	-42
chr19	4580434	4580583	+	4580521	4580535	12	25	+	0.936026	CCGGGGACCAATCAG	12
chr19	20011541	20011690	+	20011663	20011677	47	60	+	0.936013	GAATTATCCAATCAG	47
chr17	43394472	43394621	+	43394567	43394581	20	33	+	0.935675	ACGCCAACCAATGAG	20
chr21	45937235	45937384	+	45937258	45937272	-52	-39	+	0.935643	GCACTAGCCAATGAG	-39
chr12	116202204	116202353	+	116202255	116202269	-24	-11	-	0.935597	GTGATTGGTTCAAGT	-11
chr16	67051958	67052107	+	67052050	67052064	17	30	-	0.935585	CTGATTGGTTGATCA	17
chr1	172501536	172501685	+	172501597	172501611	-14	-1	+	0.935577	GCTGCAACCAATCAG	-1
chr6	110870615	110870764	+	110870698	110870712	8	21	+	0.93557	CACCAAGCCAATCAG	8
chr16	50569022	50569171	+	50569105	50569119	8	21	+	0.935537	AGTTCCACCAATCAG	8
chr2	97405814	97405963	+	97405901	97405915	12	25	-	0.935537	CCGATTGGCTGGCTT	12
chr5	172119011	172119160	+	172119131	172119145	45	58	-	0.935458	CTGATTGGTCAGACC	45
chr20	46810379	46810528	+	46810500	46810514	46	59	-	0.935458	CTGATTGGTCAGACC	46
chr2	54656992	54657141	+	54657075	54657089	8	21	+	0.93541	AGCTAAGCCAATCAG	8
chr16	19349784	19349933	+	19349867	19349881	8	21	+	0.93541	AGCTAAGCCAATCAG	8
chr1	18337011	18337160	+	18337064	18337078	-22	-9	-	0.935392	CCCATTGGCCCAGTT	-9
chr22	24388153	24388302	+	24388195	24388209	-33	-20	+	0.93539	GAAGAAGCCAATCAG	-20
chr20	48115380	48115529	+	48115433	48115447	-22	-9	-	0.935364	CTCATTGGTCAGTAC	-9
chr9	130158963	130159112	+	130159065	130159079	27	40	-	0.935282	CTCATTGGTTGAAGC	27
chr3	156173643	156173792	+	156173696	156173710	-22	-9	-	0.93525	CTCATTGGCCAGGGT	-9
chr8	10507463	10507612	+	10507546	10507560	8	21	+	0.93525	ACCCTGGCCAATGAG	8
chr12	115304254	115304403	+	115304306	115304320	-23	-10	-	0.935057	GTGATTGGTCCAGGC	-10
chr8	30506067	30506216	+	30506080	30506094	-62	-49	+	0.934992	ACTTTGGCCAATGAG	-49
chr20	58283029	58283178	+	58283083	58283097	-21	-8	-	0.934808	CTCATTGGCCCAGCC	-8
chr2	47090502	47090651	+	47090630	47090644	53	66	+	0.934728	GCTTGAACCAATCGG	53
chr2	61035678	61035827	+	61035705	61035719	-48	-35	-	0.934552	CCGATTGGTCAGCTT	-35
chr11	10686183	10686332	+	10686266	10686280	8	21	+	0.93448	ACAAGAACCAATGAG	8
chr3	65160510	65160659	+	65160563	65160577	-22	-9	-	0.934455	CTGATTGGCCTAAAT	-9
chr1	52344482	52344631	+	52344519	52344533	-38	-25	+	0.934088	TAAGCAACCAATCAG	-25
chr15	90086740	90086889	+	90086793	90086807	-22	-9	-	0.934035	CTGATTGGTGGAGAG	-9
chr19	50528843	50528992	+	50528897	50528911	-21	-8	+	0.934035	CTCTCCACCAATCAG	-8
chr10	8031059	8031208	+	8031141	8031155	7	20	+	0.933973	GCCTGAACCAATCAC	7
chr14	74698635	74698784	+	74698688	74698702	-22	-9	-	0.933913	CTGATTGGTGGAGCC	-9
chr14	21148239	21148388	+	21148292	21148306	-22	-9	-	0.933913	CTGATTGGTGGAGCC	-9
chr8	9273463	9273612	+	9273546	9273560	8	21	+	0.933887	ATCCTGACCAATGAG	8
chr4	55270164	55270313	+	55270218	55270232	-21	-8	-	0.933858	TTGATTGGTTCAGTG	-8
chr19	42772499	42772648	+	42772632	42772646	58	71	-	0.933774	CTGATTGGCTGCGGG	58
chr11	45940359	45940508	+	45940406	45940420	-28	-15	-	0.933774	CTGATTGGCTGCGGG	-15
chr16	28014780	28014929	+	28014866	28014880	11	24	+	0.933597	CTAGTGGCCAATCAG	11
chr15	70115621	70115770	+	70115674	70115688	-22	-9	-	0.933394	GTGATTGGTCCAGCT	-9
chr1	248854853	248855002	+	248854951	248854965	23	36	-	0.933367	CTCATTGGCCAAGGC	23
chr17	43749731	43749880	+	43749858	43749872	52	65	+	0.933365	AGCAGGGCCAATCAG	52
chr8	135708863	135709012	+	135708916	135708930	-22	-9	-	0.933257	CTGATTGGCCCAGAA	-9
chr12	131606355	131606504	+	131606438	131606452	8	21	+	0.933071	CCCAGAACCAATCAG	8
chr12	104323890	104324039	+	104323986	104324000	21	34	+	0.932967	ACCCTGACCAATCGG	21
chr20	40057132	40057281	+	40057164	40057178	-43	-30	-	0.932839	CTGATTGGTTACAAT	-30
chr19	49140983	49141132	+	49141022	49141036	-36	-23	+	0.932768	GTTTGGGCCAATGAG	-23
chr1	40143428	40143577	+	40143531	40143545	28	41	+	0.932635	AGCCAAACCAATCAG	28
chr4	174255506	174255655	+	174255601	174255615	20	33	-	0.932581	CTGATTGGTTCTGAC	20
chr20	49801977	49802126	+	49802007	49802021	-45	-32	-	0.932469	CTGATTGGCTCCAGG	-32
chr16	54471919	54472068	+	54472002	54472016	8	21	+	0.932391	GGAGTAGCCAATCAG	8
chr21	32862892	32863041	+	32862907	32862921	-60	-47	+	0.932282	ATATAAACCAATGAG	-47
chr1	41799098	41799247	+	41799180	41799194	7	20	+	0.932281	AGCAGAGCCAATCAG	7
chr6	164092526	164092675	+	164092608	164092622	7	20	+	0.932216	ACTCTGACCAATGAG	7
chr10	11737018	11737167	+	11737144	11737158	51	64	-	0.932173	CTGATTGGCTCAGAA	51
chr20	3748465	3748614	+	3748482	3748496	-58	-45	+	0.932154	CTCCGGACCAATGAG	-45
chr9	36190709	36190858	+	36190850	36190864	66	79	-	0.932029	CTGATTGGTTGTTCC	66
chr1	25051073	25051222	+	25051194	25051208	46	59	-	0.93188	CTGATTGGCTTACAT	46
chr8	96241907	96242056	+	96241990	96242004	8	21	+	0.931836	GGCTAGACCAATCAG	8
chr6	6851418	6851567	+	6851502	6851516	9	22	+	0.931746	GTCTAAGCCAATCAG	9
chr21	40721273	40721422	+	40721326	40721340	-22	-9	-	0.931746	CTGATTGGCGGACGC	-9
chr20	56178297	56178446	+	56178351	56178365	-21	-8	-	0.931616	CTGATTGGCCAGAAG	-8
chr2	96874005	96874154	+	96874094	96874108	14	27	-	0.931616	CTGATTGGCCAGAAG	14
chr19	36195331	36195480	+	36195363	36195377	-43	-30	+	0.931613	GCTGCAGCCAATCAG	-30
chr9	134649606	134649755	+	134649660	134649674	-21	-8	-	0.931581	CTGATTGGACGAGGT	-8
chr4	6422822	6422971	+	6422904	6422918	7	20	+	0.931572	GTGGGGGCCAATCAG	7
chr5	171267148	171267297	+	171267270	171267284	47	60	-	0.931494	CTGATTGGCCAGACC	47
chr3	58644384	58644533	+	58644404	58644418	-55	-42	+	0.931494	GGTCTGGCCAATCAG	-42
chr22	26795407	26795556	+	26795438	26795452	-44	-31	+	0.931494	GGTCTGGCCAATCAG	-31
chr20	49702406	49702555	+	49702531	49702545	50	63	-	0.931494	CTGATTGGCCAGACC	50
chr20	46943974	46944123	+	46944056	46944070	7	20	+	0.931494	GGTCTGGCCAATCAG	7
chr20	37744739	37744888	+	37744823	37744837	9	22	+	0.931494	GGTCTGGCCAATCAG	9
chr12	130991563	130991712	+	130991580	130991594	-58	-45	+	0.931494	GGTCTGGCCAATCAG	-45
chr12	123234563	123234712	+	123234645	123234659	7	20	+	0.931494	GGTCTGGCCAATCAG	7
chr11	134339678	134339827	+	134339731	134339745	-22	-9	-	0.931432	CTCATTGGTCGGCAT	-9
chr7	36936680	36936829	+	36936762	36936776	7	20	+	0.931412	GAACTGACCAATCAA	7
chr1	29676630	29676779	+	29676758	29676772	53	66	+	0.931159	GCTTAGGCCAATCAG	53
chr3	140969319	140969468	+	140969329	140969343	-65	-52	-	0.930984	CTGATTGGTTCCACC	-52
chr16	22681974	22682123	+	22682027	22682041	-22	-9	-	0.930752	CTGATTGGTTTAGCC	-9
chr12	123717820	123717969	+	123717863	123717877	-32	-19	-	0.930692	CTGATTGGCTCTCTG	-19
chr12	102318531	102318680	+	102318630	102318644	24	37	-	0.930622	CTGATTGGTCAGACG	24
chr19	39421371	39421520	+	39421453	39421467	7	20	+	0.930574	TGACGAGCCAATCAG	7
chr5	112073463	112073612	+	112073514	112073528	-24	-11	-	0.930566	CCGATTGGCTGGGTG	-11
chr5	172000652	172000801	+	172000705	172000719	-22	-9	-	0.930552	CTGATTGGTTGTGCT	-9
chr19	16765100	16765249	+	16765152	16765166	-23	-10	-	0.930502	CTGATTGGCTCAAGA	-10
chr12	111403507	111403656	+	111403546	111403560	-36	-23	+	0.930502	TCTTGAGCCAATCAG	-23
chr20	46860376	46860525	+	46860429	46860443	-22	-9	-	0.930341	CTGATTGGTCATATC	-9
chr20	17514198	17514347	+	17514252	17514266	-21	-8	-	0.930333	CTCATTGGTCAAAGC	-8
chr6	35118083	35118232	+	35118135	35118149	-23	-10	-	0.93027	GTGATTGGTTCAAAT	-10
chr22	31365063	31365212	+	31365112	31365126	-26	-13	-	0.930243	CTGATTGGCGGGCTG	-13
chr5	160004389	160004538	+	160004472	160004486	8	21	+	0.93022	CCCTGGACCAATCAC	8
chr4	5079873	5080022	+	5079958	5079972	10	23	+	0.93022	CCCTGGACCAATCAC	10
chr15	78645579	78645728	+	78645596	78645610	-58	-45	+	0.93022	CCCTGGACCAATCAC	-45
chr7	98143584	98143733	+	98143636	98143650	-23	-10	-	0.93022	GTGATTGGTCCAGGG	-10
chr6	149766792	149766941	+	149766844	149766858	-23	-10	-	0.93022	GTGATTGGTCCAGGG	-10
chr4	1513547	1513696	+	1513600	1513614	-22	-9	-	0.93022	GTGATTGGTCCAGGG	-9
chr20	48929861	48930010	+	48929955	48929969	19	32	-	0.93022	GTGATTGGTCCAGGG	19
chr19	45803958	45804107	+	45804011	45804025	-22	-9	-	0.930214	CTCATTGGTTGGGAC	-9
chr9	129353525	129353674	+	129353577	129353591	-23	-10	-	0.930075	CTGATTGGCTTAAGC	-10
chr2	136912033	136912182	+	136912169	136912183	61	74	+	0.930075	GCTTAAGCCAATCAG	61
chr16	29895381	29895530	+	29895501	29895515	45	58	-	0.930009	GTGATTGGCTCAGGC	45
chr12	132126808	132126957	+	132126928	132126942	45	58	-	0.930009	GTGATTGGCTCAGGC	45
chr19	30346083	30346232	+	30346204	30346218	46	59	-	0.930004	CTGATTGGCCAGCCC	46
chr8	19794531	19794680	+	19794647	19794661	41	54	+	0.92995	AGTGCAGCCAATCAG	41
chr3	141553276	141553425	+	141553359	141553373	8	21	+	0.929924	ATCCTGGCCAATGAG	8
chr19	42724320	42724469	+	42724415	42724429	20	33	-	0.929843	CTGATTGGTCGCCAC	20
chr14	78395792	78395941	+	78395846	78395860	-21	-8	-	0.929828	CTCATTGGCTGACGC	-8
chr22	20207358	20207507	+	20207411	20207425	-22	-9	-	0.929755	CTGATTGGCCTGGCT	-9
chr1	24519644	24519793	+	24519697	24519711	-22	-9	-	0.929755	CTGATTGGCCTGGCT	-9
chr15	83847805	83847954	+	83847847	83847861	-33	-20	+	0.929718	AAATAAGCCAATCAC	-20
chr21	33186308	33186457	+	33186392	33186406	9	22	+	0.929665	ATTTTGGCCAATGAG	9
chr5	171850527	171850676	+	171850610	171850624	8	21	+	0.92943	AGCTGGGCCAATCAC	8
chr12	110032469	110032618	+	110032522	110032536	-22	-9	-	0.92943	GTGATTGGCCCAGCT	-9
chr20	46029484	46029633	+	46029567	46029581	8	21	+	0.92937	GACCTAGCCAATCGG	8
chr22	32932527	32932676	+	32932579	32932593	-23	-10	-	0.929136	GTGATTGGTTCAGGG	-10
chr20	48738503	48738652	+	48738555	48738569	-23	-10	-	0.929136	GTGATTGGTTCAGGG	-10
chr19	51854374	51854523	+	51854426	51854440	-23	-10	-	0.929136	GTGATTGGTTCAGGG	-10
chr16	13654162	13654311	+	13654178	13654192	-59	-46	+	0.929136	CCCTGAACCAATCAC	-46
chr12	125150798	125150947	+	125150813	125150827	-60	-47	+	0.929136	CCCTGAACCAATCAC	-47
chr12	121576217	121576366	+	121576233	121576247	-59	-46	+	0.929136	CCCTGAACCAATCAC	-46
chr12	110505449	110505598	+	110505566	110505580	42	55	-	0.929136	GTGATTGGTTCAGGG	42
chr11	13016969	13017118	+	13017053	13017067	9	22	+	0.929136	CCCTGAACCAATCAC	9
chr10	122196268	122196417	+	122196352	122196366	9	22	+	0.929136	CCCTGAACCAATCAC	9
chr1	31625393	31625542	+	31625408	31625422	-60	-47	+	0.929136	CCCTGAACCAATCAC	-47
chr7	65215903	65216052	+	65215946	65215960	-32	-19	+	0.928993	CCGCGGACCAATGAG	-19
chr11	45355356	45355505	+	45355409	45355423	-22	-9	-	0.928959	CTCATTGGCCGGAAT	-9
chr17	6265185	6265334	+	6265238	6265252	-22	-9	-	0.928707	CTGATTGGTCCTGCC	-9
chr17	25891643	25891792	+	25891696	25891710	-22	-9	-	0.928671	CTGATTGGCTTGGCT	-9
chr20	48015441	48015590	+	48015454	48015468	-62	-49	+	0.928651	GCCTGGTCCAATCAG	-49
chr14	24610791	24610940	+	24610897	24610911	31	44	+	0.928623	AATTTGTCCAATCAG	31
chr20	46911670	46911819	+	46911723	46911737	-22	-9	-	0.928617	CTGATTGGCTCTGAC	-9
chr19	54704603	54704752	+	54704640	54704654	-38	-25	-	0.928617	CTGATTGGCTCTGAC	-25
chr1	43920285	43920434	+	43920426	43920440	66	79	+	0.928593	AATTTAACCAATCAA	66
chr3	124153899	124154048	+	124153953	124153967	-21	-8	-	0.928581	CTCATTGGCTAAAAT	-8
chr16	49488017	49488166	+	49488100	49488114	8	21	+	0.928581	ATTTTAGCCAATGAG	8
chr12	111200813	111200962	+	111200866	111200880	-22	-9	-	0.928539	CTGATTGGCCATGTG	-9
chr3	67048534	67048683	+	67048617	67048631	8	21	+	0.928335	GTCGTGGCCAATCAG	8
chr19	48867441	48867590	+	48867561	48867575	45	58	+	0.928326	GGCGCAGCCAATCAG	45
chr16	13293525	13293674	+	13293578	13293592	-22	-9	-	0.928299	CTGATTGGCCCAGCA	-9
chr4	40372678	40372827	+	40372731	40372745	-22	-9	-	0.928253	CTCATTGGCCAGAGT	-9
chr16	9660114	9660263	+	9660197	9660211	8	21	+	0.928253	ACTCTGGCCAATGAG	8
chr15	79414857	79415006	+	79414910	79414924	-22	-9	-	0.928253	CTCATTGGCCAGAGT	-9
chr12	125765155	125765304	+	125765210	125765224	-20	-7	-	0.928253	CTCATTGGCCAGAGT	-7
chr11	69197182	69197331	+	69197236	69197250	-21	-8	-	0.928213	CTCATTGGCCAGCTC	-8
chr3	11549284	11549433	+	11549338	11549352	-21	-8	-	0.928175	CTCATTGGCCAACAT	-8
chr19	46220599	46220748	+	46220680	46220694	6	19	+	0.928153	CTCTCAGCCAATGAG	6
chr8	10562578	10562727	+	10562662	10562676	9	22	+	0.928043	AGCTGGACCAATCAA	9
chr3	10739775	10739924	+	10739858	10739872	8	21	+	0.927875	ATTCCAGCCAATGAG	8
chr20	1066291	1066440	+	1066344	1066358	-22	-9	-	0.927875	CTCATTGGCTGGAAT	-9
chr1	88051440	88051589	+	88051495	88051509	-20	-7	-	0.927875	CTCATTGGCTGGAAT	-7
chr20	34984278	34984427	+	34984361	34984375	8	21	+	0.927872	GGCTAGGCCAATCAG	8
chr16	23530736	23530885	+	23530819	23530833	8	21	+	0.927872	GGCTAGGCCAATCAG	8
chr19	38515726	38515875	+	38515778	38515792	-23	-10	-	0.927673	CTGATTGGCCGTGCT	-10
chr19	39034649	39034798	+	39034710	39034724	-14	-1	+	0.927295	CTCCCCACCAATCAG	-1
chr20	49041807	49041956	+	49041890	49041904	8	21	+	0.927169	ACTCTAGCCAATGAG	8
chr3	186288157	186288306	+	186288175	186288189	-57	-44	-	0.927037	CTGATTGGTGGAAAG	-44
chr22	26797770	26797919	+	26797853	26797867	8	21	+	0.927026	AAACTGGCCAATGGG	8
chr19	3035629	3035778	+	3035710	3035724	6	19	+	0.927026	AAACTGGCCAATGGG	6
chr14	62026446	62026595	+	62026498	62026512	-23	-10	-	0.927026	CCCATTGGCCAGTTT	-10
chr20	46393219	46393368	+	46393236	46393250	-58	-45	+	0.92702	GGTGGAGCCAATCAG	-45
chr9	101633475	101633624	+	101633558	101633572	8	21	+	0.926988	AGCTGGTCCAATCAG	8
chr12	66562306	66562455	+	66562342	66562356	-39	-26	+	0.926975	GCTTGAACCAATCAC	-26
chr12	121690656	121690805	+	121690708	121690722	-23	-10	-	0.926975	GTGATTGGTTCAAGC	-10
chr6	47285233	47285382	+	47285362	47285376	54	67	-	0.926957	CTCATTGGCTAAGAC	54
chr19	46431051	46431200	+	46431140	46431154	14	27	+	0.926915	GGTTCCACCAATCAG	14
chr16	2479111	2479260	+	2479190	2479204	4	17	+	0.926915	GGTTCCACCAATCAG	4
chr8	70812139	70812288	+	70812222	70812236	8	21	+	0.926889	ATTCTGACCAATGAG	8
chr6	126516839	126516988	+	126516922	126516936	8	21	+	0.926889	ATTCTGACCAATGAG	8
chr22	39195364	39195513	+	39195417	39195431	-22	-9	-	0.926889	CTCATTGGTCAGAAT	-9
chr19	13631995	13632144	+	13632077	13632091	7	20	+	0.926889	ATTCTGACCAATGAG	7
chr12	130554682	130554831	+	130554735	130554749	-22	-9	-	0.926889	CTCATTGGTCAGAAT	-9
chr20	58682855	58683004	+	58682870	58682884	-60	-47	+	0.92686	CATTGAACCAATCAA	-47
chr12	124949545	124949694	+	124949660	124949674	40	53	-	0.926858	CTGATTGGCCAAGGA	40
chr8	143519525	143519674	+	143519578	143519592	-22	-9	-	0.926799	GTGATTGGTCAGCTT	-9
chr6	33802974	33803123	+	33803028	33803042	-21	-8	-	0.926721	CTGATTGGTCTGACT	-8
chr12	132014473	132014622	+	132014555	132014569	7	20	+	0.926664	GCTGTGGCCAATCAG	7
chr16	57846799	57846948	+	57846882	57846896	8	21	+	0.926633	AAACTGGCCAATAAG	8
chr5	71311020	71311169	+	71311073	71311087	-22	-9	-	0.926628	CTCATTGGCCAGGGC	-9
chr17	15042312	15042461	+	15042395	15042409	8	21	+	0.926628	GCCCTGGCCAATGAG	8
chr6	14211307	14211456	+	14211352	14211366	-30	-17	-	0.92656	CTCATTGGCTGCTGC	-17
chr4	78911259	78911408	+	78911312	78911326	-22	-9	-	0.92656	CTCATTGGCTGCTGC	-9
chr3	36743715	36743864	+	36743769	36743783	-21	-8	-	0.926369	CTCATTGGCCAAAGC	-8
chr1	15296739	15296888	+	15296792	15296806	-22	-9	-	0.926369	CTCATTGGCCAAAGC	-9
chr9	4461560	4461709	+	4461642	4461656	7	20	+	0.926369	GCTTTGGCCAATGAG	7
chr16	10677216	10677365	+	10677298	10677312	7	20	+	0.926369	GCTTTGGCCAATGAG	7
chr4	1505665	1505814	+	1505787	1505801	47	60	+	0.926307	ATTTGAGCCAATCAC	47
chr16	56237174	56237323	+	56237226	56237240	-23	-10	-	0.926256	GTGATTGGCCCAGGG	-10
chr12	132076940	132077089	+	132076993	132077007	-22	-9	-	0.926256	GTGATTGGCCCAGGG	-9
chr1	11425918	11426067	+	11425970	11425984	-23	-10	-	0.926256	GTGATTGGCCCAGGG	-10
chr8	20381504	20381653	+	20381556	20381570	-23	-10	-	0.92625	CTCATTGGCTGGGAC	-10
chr22	39886274	39886423	+	39886327	39886341	-22	-9	-	0.92625	CTCATTGGCTGGGAC	-9
chr1	197115780	197115929	+	197115852	197115866	-3	10	+	0.926191	CACGGGACCAATCGG	10
chr14	102050996	102051145	+	102051115	102051129	44	57	-	0.926091	CTGATTGGCCTGGAC	44
chr3	132757006	132757155	+	132757060	132757074	-21	-8	-	0.926013	GTGATTGGCTGGTCT	-8
chr11	62538663	62538812	+	62538765	62538779	27	40	+	0.925998	ACACTGGCCAATCAA	27
chr14	93050673	93050822	+	93050727	93050741	-21	-8	-	0.925992	CTCATTGGCTGAAAC	-8
chr13	21094779	21094928	+	21094861	21094875	7	20	+	0.925904	AAAGCAGCCAATCAA	7
chr19	13755599	13755748	+	13755653	13755667	-21	-8	-	0.925833	CTGATTGGCCTAAAC	-8
chr2	20709853	20710002	+	20709937	20709951	9	22	+	0.925663	GCTCCGGCCAATGAG	9
chr9	34989493	34989642	+	34989510	34989524	-58	-45	+	0.925656	GAGGGCGCCAATCAG	-45
chr1	182360946	182361095	+	182360983	182360997	-38	-25	-	0.925652	CTGATTGGCTCCCAG	-25
chr11	12298794	12298943	+	12298869	12298883	0	13	-	0.92558	CTGATTGGCTACAGC	0
chr3	127167214	127167363	+	127167319	127167333	30	43	-	0.925544	CTCATTGGCTAGGGC	30
chr20	57967140	57967289	+	57967194	57967208	-21	-8	-	0.925361	CTGATTGGACAATCT	-8
chr8	124840322	124840471	+	124840404	124840418	7	20	+	0.925285	GCTTTAGCCAATGAG	7
chr19	1542674	1542823	+	1542728	1542742	-21	-8	-	0.925234	CTCATTGGTCTATGG	-8
chr1	244232896	244233045	+	244232950	244232964	-21	-8	-	0.925227	ATGATTGGCCCGTTT	-8
chr11	45817142	45817291	+	45817196	45817210	-21	-8	-	0.925214	GTGATTGGTCAGGGT	-8
chr1	151313961	151314110	+	151314015	151314029	-21	-8	-	0.925214	GTGATTGGTCAGGGT	-8
chr3	170160868	170161017	+	170160952	170160966	9	22	+	0.925172	CCCTGAGCCAATCAC	9
chr20	48083130	48083279	+	48083224	48083238	19	32	-	0.925172	GTGATTGGCTCAGGG	19
chr16	8422326	8422475	+	8422379	8422393	-22	-9	-	0.925172	GTGATTGGCTCAGGG	-9
chr11	69408743	69408892	+	69408796	69408810	-22	-9	-	0.925172	GTGATTGGCTCAGGG	-9
chr20	44563894	44564043	+	44563934	44563948	-35	-22	-	0.925152	CTGATTGGTACATTG	-22
chr15	79806415	79806564	+	79806437	79806451	-53	-40	-	0.925133	CCCATTGGCCCATCT	-40
chr20	9073462	9073611	+	9073515	9073529	-22	-9	-	0.925006	CTCATTGGTCAAAAC	-9
chr12	114126262	114126411	+	114126344	114126358	7	20	+	0.924965	AGCCTGGCCAATGAG	7
chr1	224985818	224985967	+	224985901	224985915	8	21	+	0.924965	AGCCTGGCCAATGAG	8
chr3	128732463	128732612	+	128732546	128732560	8	21	+	0.924893	CTCTGGACCAATCAC	8
chr16	48536072	48536221	+	48536090	48536104	-57	-44	+	0.924893	CTCTGGACCAATCAC	-44
chr12	68087811	68087960	+	68087895	68087909	9	22	+	0.924893	CTCTGGACCAATCAC	9
chr12	131836214	131836363	+	131836297	131836311	8	21	+	0.924891	TTACTGGCCAATCAG	8
chr16	81348354	81348503	+	81348451	81348465	22	35	-	0.924887	CTGATTGGCCATCTC	22
chr19	50351045	50351194	+	50351099	50351113	-21	-8	-	0.924866	CTCATTGGCCAGATG	-8
chr9	123476794	123476943	+	123476902	123476916	33	46	+	0.924832	CCGTAGGCCAATCAG	33
chr2	232726356	232726505	+	232726472	232726486	41	54	-	0.924575	CTGATTGGCACATGT	41
chr1	39211578	39211727	+	39211589	39211603	-64	-51	+	0.924223	AAGTTGGCCAATCAA	-51
chr1	32208542	32208691	+	32208671	32208685	54	67	+	0.924134	CCGCCCACCAATCAG	54
chr2	230807993	230808142	+	230808076	230808090	8	21	+	0.923814	CCCTGGTCCAATCAG	8
chr16	84570755	84570904	+	84570839	84570853	9	22	+	0.923814	CCCTGGTCCAATCAG	9
chr1	27379127	27379276	+	27379211	27379225	9	22	+	0.923814	CCCTGGTCCAATCAG	9
chr1	20993356	20993505	+	20993439	20993453	8	21	+	0.923814	GACTGCACCAATCAC	8
chr9	37392485	37392634	+	37392537	37392551	-23	-10	-	0.923809	GTGATTGGTTCAGAG	-10
chr3	50530681	50530830	+	50530734	50530748	-22	-9	-	0.923809	GTGATTGGTTCAGAG	-9
chr3	41103535	41103684	+	41103587	41103601	-23	-10	-	0.923809	GTGATTGGTTCAGAG	-10
chr15	74119287	74119436	+	74119371	74119385	9	22	+	0.923809	CTCTGAACCAATCAC	9
chr15	38889557	38889706	+	38889610	38889624	-22	-9	-	0.923809	GTGATTGGTTCAGAG	-9
chr16	22215963	22216112	+	22216047	22216061	9	22	+	0.923785	CCCTGAACCAATCAA	9
chr1	30337584	30337733	+	30337637	30337651	-22	-9	-	0.923706	CTCATTGGTTGGAGG	-9
chr1	33703994	33704143	+	33704077	33704091	8	21	+	0.923687	GGCTGAACCAATCAC	8
chr2	25545907	25546056	+	25545989	25546003	7	20	+	0.923659	GGCAGAGCCAATCAG	7
chr6	30457079	30457228	+	30457221	30457235	67	80	+	0.923654	AGAGAAGCCAATCAG	67
chr5	153211655	153211804	+	153211737	153211751	7	20	+	0.923623	AGTTTAGCCAATGAG	7
chr1	19229367	19229516	+	19229410	19229424	-32	-19	+	0.923492	AATAGAGCCAATGAG	-19
chr12	105817825	105817974	+	105817840	105817854	-60	-47	+	0.923443	CCCTCAACCAATCAC	-47
chr17	77810053	77810202	+	77810058	77810072	-70	-57	+	0.923188	AAATGAGCCAATTAG	-57
chr7	129402530	129402679	+	129402583	129402597	-22	-9	-	0.923162	CCGATTGGCCGGCTG	-9
chr2	30370698	30370847	+	30370752	30370766	-21	-8	-	0.923162	CCGATTGGCCGGCTG	-8
chr16	9090823	9090972	+	9090943	9090957	45	58	-	0.923057	CTGATTGGTCTGAAC	45
chr15	73925802	73925951	+	73925850	73925864	-27	-14	-	0.923035	CTGATTGGCCTAGCG	-14
chr9	130075440	130075589	+	130075493	130075507	-22	-9	-	0.922926	CTCATTGGCCAGAAT	-9
chr8	102492204	102492353	+	102492287	102492301	8	21	+	0.922926	ATTCTGGCCAATGAG	8
chr7	22695506	22695655	+	22695559	22695573	-22	-9	-	0.922926	CTCATTGGCCAGAAT	-9
chr7	1465337	1465486	+	1465420	1465434	8	21	+	0.922926	ATTCTGGCCAATGAG	8
chr5	36394282	36394431	+	36394335	36394349	-22	-9	-	0.922926	CTCATTGGCCAGAAT	-9
chr4	82694857	82695006	+	82694910	82694924	-22	-9	-	0.922926	CTCATTGGCCAGAAT	-9
chr19	10155199	10155348	+	10155252	10155266	-22	-9	-	0.922926	CTCATTGGCCAGAAT	-9
chr17	26297758	26297907	+	26297841	26297855	8	21	+	0.922926	ATTCTGGCCAATGAG	8
chr16	19137743	19137892	+	19137795	19137809	-23	-10	-	0.922926	CTCATTGGCCAGAAT	-10
chr11	32109213	32109362	+	32109296	32109310	8	21	+	0.922926	ATTCTGGCCAATGAG	8
chr8	66546352	66546501	+	66546490	66546504	63	76	+	0.92278	AAAGTATCCAATCAG	63
chr2	232047450	232047599	+	232047532	232047546	7	20	+	0.922757	AGTCAGGCCAATCAG	7
chr9	131924878	131925027	+	131924961	131924975	8	21	+	0.922701	GACCTGGCCAATCAC	8
chr14	89479528	89479677	+	89479612	89479626	9	22	+	0.922701	GACCTGGCCAATCAC	9
chr12	125335535	125335684	+	125335618	125335632	8	21	+	0.922653	AGCTCAGCCAATCAC	8
chr8	101255225	101255374	+	101255282	101255296	-18	-5	-	0.922625	GTGATTGGTCGGGGC	-5
chr19	14379958	14380107	+	14380040	14380054	7	20	+	0.92251	GCTCTAACCAATGAG	7
chr19	38495245	38495394	+	38495328	38495342	8	21	+	0.922397	CCCCGAACCAATCAC	8
chr1	15613067	15613216	+	15613130	15613144	-12	1	-	0.922374	CTGATTGGATCACAT	1
chr12	67662554	67662703	+	67662587	67662601	-42	-29	+	0.922288	ACGGGAGCCAATGAG	-29
chr7	32304914	32305063	+	32304966	32304980	-23	-10	-	0.922138	GTGATTGGTTCAAGG	-10
chr6	37540245	37540394	+	37540297	37540311	-23	-10	-	0.922138	GTGATTGGTTCAAGG	-10
chr20	47342129	47342278	+	47342180	47342194	-24	-11	-	0.922138	GTGATTGGTTCAAGG	-11
chr1	16757234	16757383	+	16757286	16757300	-23	-10	-	0.922138	GTGATTGGTTCAAGG	-10
chr19	18204436	18204585	+	18204464	18204478	-47	-34	+	0.922138	CCTTGAACCAATCAC	-34
chr17	64927264	64927413	+	64927317	64927331	-22	-9	-	0.922057	CTGATTGGTGGTGTC	-9
chr2	18741930	18742079	+	18742006	18742020	1	14	-	0.922052	CTGATTGGTTGTGAG	1
chr16	78959069	78959218	+	78959116	78959130	-28	-15	-	0.921998	CTCATTGGCTAAGCC	-15
chr5	126112632	126112781	+	126112686	126112700	-21	-8	-	0.921959	CCCATTGGCCCATGG	-8
chr7	99070255	99070404	+	99070387	99070401	57	70	-	0.921882	TTGATTGGTTCGGGC	57
chr10	116015104	116015253	+	116015188	116015202	9	22	+	0.921854	CCACTGACCAATCAC	9
chr2	74548940	74549089	+	74549023	74549037	8	21	+	0.921842	ATTCTAGCCAATGAG	8
chr2	39903611	39903760	+	39903663	39903677	-23	-10	-	0.921842	CTCATTGGCTAGAAT	-10
chr1	181039915	181040064	+	181039998	181040012	8	21	+	0.921842	ATTCTAGCCAATGAG	8
chr1	180182635	180182784	+	180182718	180182732	8	21	+	0.921842	ATTCTAGCCAATGAG	8
chr14	96299894	96300043	+	96300018	96300032	49	62	-	0.921704	CTGATTGGCCAGCTA	49
chr1	30122577	30122726	+	30122660	30122674	8	21	+	0.921648	GAAGTGACCAATCAC	8
chr12	119737067	119737216	+	119737121	119737135	-21	-8	-	0.921621	CTGATTGGACTGTTT	-8
chr19	13905971	13906120	+	13906025	13906039	-21	-8	-	0.921564	CTGATTGGCCTCTGG	-8
chr19	11302173	11302322	+	11302255	11302269	7	20	+	0.921426	AGGCCAGCCAATGAG	7
chr1	228594572	228594721	+	228594626	228594640	-21	-8	-	0.921397	CCGATTGGCCGCTGC	-8
chr6	7154192	7154341	+	7154245	7154259	-22	-9	-	0.921301	CTCATTGGCCAGGAC	-9
chr16	31260993	31261142	+	31261076	31261090	8	21	+	0.921301	GTCCTGGCCAATGAG	8
chr17	77770917	77771066	+	77771047	77771061	55	68	-	0.921296	CTGATTGGACGAGCT	55
chr17	63591479	63591628	+	63591563	63591577	9	22	+	0.921292	GGCCCAGCCAATGAG	9
chr2	224505967	224506116	+	224506019	224506033	-23	-10	-	0.921267	CTGATTGGCCTGCCT	-10
chr11	46336703	46336852	+	46336755	46336769	-23	-10	-	0.921255	CTGATTGGCCTGGAG	-10
chr16	87148587	87148736	+	87148639	87148653	-23	-10	-	0.921197	CTGATTGGACGAATG	-10
chr16	25277465	25277614	+	25277518	25277532	-22	-9	-	0.921141	CTGATTGGTGAGGCC	-9
chr3	73074155	73074304	+	73074208	73074222	-22	-9	-	0.921133	CTGATTGGCCTGGCC	-9
chr3	13711879	13712028	+	13711890	13711904	-64	-51	+	0.921133	GGCCAGGCCAATCAG	-51
chr3	14830336	14830485	+	14830390	14830404	-21	-8	-	0.921064	GTGATTGGCCAGTCT	-8
chr6	5737824	5737973	+	5737907	5737921	8	21	+	0.921043	GTTTTGGCCAATGAG	8
chr21	33501894	33502043	+	33501977	33501991	8	21	+	0.921043	GTTTTGGCCAATGAG	8
chr2	234219998	234220147	+	234220051	234220065	-22	-9	-	0.921043	CTCATTGGCCAAAAC	-9
chr2	223597631	223597780	+	223597714	223597728	8	21	+	0.921043	GTTTTGGCCAATGAG	8
chr19	17721304	17721453	+	17721388	17721402	9	22	+	0.921043	GTTTTGGCCAATGAG	9
chr18	56877654	56877803	+	56877707	56877721	-22	-9	-	0.921043	CTCATTGGCCAAAAC	-9
chr17	17319505	17319654	+	17319558	17319572	-22	-9	-	0.921043	CTCATTGGCCAAAAC	-9
chr12	104327196	104327345	+	104327250	104327264	-21	-8	-	0.921043	CTCATTGGCCAAAAC	-8
chr1	95200505	95200654	+	95200558	95200572	-22	-9	-	0.920808	GTGATTGGCCCAGCC	-9
chr11	35176621	35176770	+	35176704	35176718	8	21	+	0.920744	CACCTAACCAATCAC	8
chr19	11641410	11641559	+	11641429	11641443	-56	-43	+	0.920743	CCTGTAGCCAATCAG	-43
chr16	16143144	16143293	+	16143160	16143174	-59	-46	+	0.920648	CCGTGAACCAATCAC	-46
chr3	16577651	16577800	+	16577733	16577747	7	20	+	0.920632	AATTTGACCAATGGG	7
chr5	36725256	36725405	+	36725339	36725353	8	21	+	0.92062	TAGCTAGCCAATCAG	8
chr17	73851447	73851596	+	73851463	73851477	-59	-46	+	0.92055	GAGTCAGCCAATCAA	-46
chr3	49761482	49761631	+	49761490	49761504	-67	-54	+	0.920501	GACGTAGCCAATGAG	-54
chr22	45998721	45998870	+	45998803	45998817	7	20	+	0.920393	AAGCTGTCCAATCAG	7
chr18	136554	136703	+	136607	136621	-22	-9	-	0.920342	CTGATTGGTCACACC	-9
chr8	95974214	95974363	+	95974297	95974311	8	21	+	0.920337	GTTCCGGCCAATGAG	8
chr14	61190962	61191111	+	61191100	61191114	63	76	-	0.920241	CTCATTGGCTATTTC	63
chr20	51758958	51759107	+	51759011	51759025	-22	-9	-	0.92023	TTGATTGGTTAGGTC	-9
chr2	134490667	134490816	+	134490711	134490725	-31	-18	+	0.920217	GTCCTAGCCAATGAG	-18
chr19	49852172	49852321	+	49852255	49852269	8	21	+	0.920217	GTCCTAGCCAATGAG	8
chr1	226111936	226112085	+	226112027	226112041	16	29	+	0.920048	CGGGCGACCAATCAG	16
chr20	46695732	46695881	+	46695748	46695762	-59	-46	+	0.920048	GGTTTGACCAATGAG	-46
chr20	48746658	48746807	+	48746741	48746755	8	21	+	0.919992	ATCTGGGCCAATGGG	8
chr5	149598852	149599001	+	149598935	149598949	8	21	+	0.91999	AGTTGGTCCAATCAG	8
chr11	119699752	119699901	+	119699835	119699849	8	21	+	0.91999	AGTTGGTCCAATCAG	8
chr8	97146826	97146975	+	97146909	97146923	8	21	+	0.919959	GTTTTAGCCAATGAG	8
chr20	37482525	37482674	+	37482579	37482593	-21	-8	-	0.919959	CTCATTGGCTAAAAC	-8
chr12	111450851	111451000	+	111450906	111450920	-20	-7	-	0.919959	CTCATTGGCTAAAAC	-7
chr20	48130200	48130349	+	48130220	48130234	-55	-42	+	0.919933	TGACTGGCCAATCAG	-42
chr3	135497945	135498094	+	135498064	135498078	44	57	-	0.919845	GTGATTGGCTCAGAG	44
chr2	120222654	120222803	+	120222706	120222720	-23	-10	-	0.919845	GTGATTGGCTCAGAG	-10
chr15	90631138	90631287	+	90631190	90631204	-23	-10	-	0.919845	GTGATTGGCTCAGAG	-10
chr1	54979981	54980130	+	54980033	54980047	-23	-10	-	0.919845	GTGATTGGCTCAGAG	-10
chr1	19163244	19163393	+	19163328	19163342	9	22	+	0.919845	CTCTGAGCCAATCAC	9
chr22	41047734	41047883	+	41047818	41047832	9	22	+	0.919821	CCCTGAGCCAATCAA	9
chr7	101379478	101379627	+	101379561	101379575	8	21	-	0.919771	CCCATTGGCCCAATC	8
chr5	131132725	131132874	+	131132773	131132787	-27	-14	-	0.919743	CTCATTGGCTGGAGG	-14
chr21	47442523	47442672	+	47442576	47442590	-22	-9	-	0.919743	CTCATTGGCTGGAGG	-9
chr19	51318796	51318945	+	51318916	51318930	45	58	-	0.919724	GTGATTGGCTCAGCC	45
chr20	46726885	46727034	+	46726968	46726982	8	21	+	0.91963	GCTCTGGCCAATGAG	8
chr19	6313456	6313605	+	6313546	6313560	15	28	+	0.91963	GCTCTGGCCAATGAG	15
chr1	84807765	84807914	+	84807818	84807832	-22	-9	-	0.91963	CTCATTGGCCAGAGC	-9
chr20	36224687	36224836	+	36224771	36224785	9	22	+	0.919258	CCTTGGGCCAATCAC	9
chr6	45852210	45852359	+	45852263	45852277	-22	-9	-	0.919252	CTCATTGGCTGGAAC	-9
chr19	55919564	55919713	+	55919647	55919661	8	21	+	0.919042	GCATGGGCCAATGAC	8
chr20	47354132	47354281	+	47354164	47354178	-43	-30	+	0.918895	GACAAAACCAATCAG	-30
chr1	713991	714140	+	714117	714131	51	64	+	0.918822	CGCAGAGCCAATCAG	51
chr16	16157658	16157807	+	16157712	16157726	-21	-8	-	0.918688	CTCATTGGTTGTGGT	-8
chr20	42718689	42718838	+	42718771	42718785	7	20	+	0.918546	GCTCTAGCCAATGAG	7
chr12	116744901	116745050	+	116744919	116744933	-57	-44	-	0.918497	CTGATTGGTCAAAAA	-44
chr2	235790379	235790528	+	235790473	235790487	19	32	-	0.918488	CTGATTGGACCAGAG	19
chr17	63470905	63471054	+	63470989	63471003	9	22	+	0.918488	CTCTGGTCCAATCAG	9
chr19	6761145	6761294	+	6761227	6761241	7	20	+	0.918403	GAACTGGCCAATGGG	7
chr19	14743217	14743366	+	14743299	14743313	7	20	+	0.918356	AGATCAGCCAATGGG	7
chr5	173294086	173294235	+	173294169	173294183	8	21	+	0.918343	AGAAAGACCAATCAG	8
chr20	40422394	40422543	+	40422477	40422491	8	21	+	0.918309	AGCTAGACCAATGAG	8
chr7	99698967	99699116	+	99699059	99699073	17	30	+	0.918292	GTGCGGGCCAATCGG	17
chr6	80380614	80380763	+	80380666	80380680	-23	-10	-	0.918267	CTCATTGGTCAGAAC	-10
chr6	37210677	37210826	+	37210730	37210744	-22	-9	-	0.918267	CTCATTGGTCAGAAC	-9
chr16	68415367	68415516	+	68415450	68415464	8	21	+	0.918267	GTTCTGACCAATGAG	8
chr1	55431742	55431891	+	55431825	55431839	8	21	+	0.918267	GTTCTGACCAATGAG	8
chr11	15948851	15949000	+	15948904	15948918	-22	-9	-	0.918115	CTCATTGGCCCTGTG	-9
chr1	154928547	154928696	+	154928630	154928644	8	21	+	0.917885	AAACTGACCAATGAA	8
chr10	122792207	122792356	+	122792291	122792305	9	22	+	0.917602	GTCTCAACCAATCAA	9
chrX	39809353	39809502	+	39809437	39809451	9	22	+	0.91741	CCCTTAACCAATCAC	9
chr16	85170537	85170686	+	85170659	85170673	47	60	-	0.917298	GTGATTGGTCGGGAC	47
chr8	104111340	104111489	+	104111423	104111437	8	21	+	0.917183	GTTCTAACCAATGAG	8
chr16	56760955	56761104	+	56761008	56761022	-22	-9	-	0.917177	CTGATTGGCGAGGCC	-9
chr19	13001675	13001824	+	13001747	13001761	-3	10	+	0.917129	CAGCTGGCCAATCGG	10
chr11	62366824	62366973	+	62366866	62366880	-33	-20	-	0.916925	CTGATTGGACAAGGC	-20
chr5	148827665	148827814	+	148827747	148827761	7	20	+	0.916883	AGTCTAGCCAATGAG	7
chr6	31830646	31830795	+	31830752	31830766	31	44	-	0.916838	CCGATTGGCCCTCTT	31
chr5	174684888	174685037	+	174684971	174684985	8	21	+	0.916817	CCTTGGTCCAATCAG	8
chr16	16033340	16033489	+	16033423	16033437	8	21	+	0.916811	CTTTGAACCAATCAC	8
chr10	119656204	119656353	+	119656245	119656259	-34	-21	+	0.916811	CTTTGAACCAATCAC	-21
chr12	119996201	119996350	+	119996209	119996223	-67	-54	+	0.916787	CCTTGAACCAATCAA	-54
chr5	148786253	148786402	+	148786338	148786352	10	23	+	0.916697	GCCTGGGCCAATGGG	10
chr17	65220208	65220357	+	65220291	65220305	8	21	+	0.916567	GTAAGAGCCAATGAG	8
chr1	12079445	12079594	+	12079517	12079531	-3	10	+	0.916477	CACCTGACCAATCAA	10
chr21	35402464	35402613	+	35402518	35402532	-21	-8	-	0.916343	CTCATTGGCCAGGCC	-8
chr16	19100857	19101006	+	19100911	19100925	-21	-8	-	0.916343	CTCATTGGCCAGGCC	-8
chr10	130580022	130580171	+	130580104	130580118	7	20	+	0.916206	CTTTTGGCCAATGAG	7
chr11	3676880	3677029	+	3676934	3676948	-21	-8	-	0.91615	CTGATTGGCCTTCTT	-8
chr10	99205749	99205898	+	99205785	99205799	-39	-26	-	0.916084	CTCATTGGCCAAACC	-26
chr12	121790235	121790384	+	121790278	121790292	-32	-19	+	0.915923	TTGTTAACCAATCAG	-19
chr11	5612912	5613061	+	5612949	5612963	-38	-25	-	0.915811	CTGATTGGATCCTGC	-25
chr12	114178618	114178767	+	114178661	114178675	-32	-19	+	0.915733	CCTTGATCCAATCAG	-19
chr1	33768121	33768270	+	33768217	33768231	21	34	-	0.915544	CCGATTGGCCAGGGG	21
chr22	38203830	38203979	+	38203872	38203886	-33	-20	-	0.915477	CCGATTGGCTGCTGG	-20
chr17	36784850	36784999	+	36784860	36784874	-65	-52	+	0.915459	AACTTGCCCAATCAG	-52
chr3	42492314	42492463	+	42492398	42492412	9	22	+	0.915321	CTGTGAACCAATCAC	9
chr1	247267729	247267878	+	247267741	247267755	-63	-50	-	0.915135	CTGATTGGATGGGGC	-50
chr10	71360614	71360763	+	71360667	71360681	-22	-9	-	0.915034	CCCATTGGCCCAGCT	-9
chr17	54529921	54530070	+	54529975	54529989	-21	-8	-	0.914794	CTCATTGGCCAGAGG	-8
chr17	3882632	3882781	+	3882715	3882729	8	21	+	0.914794	CCTCTGGCCAATGAG	8
chr10	80472136	80472285	+	80472151	80472165	-60	-47	+	0.914792	TTCCTGGCCAATCAG	-47
chr16	13228793	13228942	+	13228847	13228861	-21	-8	-	0.914677	CTTATTGGCCAATGC	-8
chr9	133016824	133016973	+	133016877	133016891	-22	-9	-	0.914674	ATGATTGGTTCAGGT	-9
chr3	38192367	38192516	+	38192420	38192434	-22	-9	-	0.914674	ATGATTGGTTCAGGT	-9
chr22	29269643	29269792	+	29269765	29269779	47	60	-	0.914629	TTGATTGGCTAGTCT	47
chr16	57769538	57769687	+	57769613	57769627	0	13	-	0.914493	CTGATTGGTGCGGGA	0
chr19	45829532	45829681	+	45829611	45829625	4	17	+	0.914373	GGCTGAGCCAATCAA	4
chr1	31158326	31158475	+	31158410	31158424	9	22	+	0.914306	AGTCGGACCAATCAA	9
chr9	132346459	132346608	+	132346542	132346556	8	21	+	0.914303	GTTCTGGCCAATGAG	8
chr9	115889517	115889666	+	115889569	115889583	-23	-10	-	0.914303	CTCATTGGCCAGAAC	-10
chr7	116192775	116192924	+	116192828	116192842	-22	-9	-	0.914303	CTCATTGGCCAGAAC	-9
chr5	170965051	170965200	+	170965135	170965149	9	22	+	0.914303	GTTCTGGCCAATGAG	9
chr3	169751509	169751658	+	169751561	169751575	-23	-10	-	0.914303	CTCATTGGCCAGAAC	-10
chr3	139360730	139360879	+	139360813	139360827	8	21	+	0.914303	GTTCTGGCCAATGAG	8
chr3	128298884	128299033	+	128298937	128298951	-22	-9	-	0.914303	CTCATTGGCCAGAAC	-9
chr20	56770238	56770387	+	56770292	56770306	-21	-8	-	0.914303	CTCATTGGCCAGAAC	-8
chr20	30535970	30536119	+	30536053	30536067	8	21	+	0.914303	GTTCTGGCCAATGAG	8
chr2	120464768	120464917	+	120464821	120464835	-22	-9	-	0.914303	CTCATTGGCCAGAAC	-9
chr2	98620633	98620782	+	98620686	98620700	-22	-9	-	0.914303	CTCATTGGCCAGAAC	-9
chr19	50501046	50501195	+	50501129	50501143	8	21	+	0.914303	GTTCTGGCCAATGAG	8
chr19	29069797	29069946	+	29069880	29069894	8	21	+	0.914303	GTTCTGGCCAATGAG	8
chr19	17782786	17782935	+	17782870	17782884	9	22	+	0.914303	GTTCTGGCCAATGAG	9
chr16	86462442	86462591	+	86462495	86462509	-22	-9	-	0.914303	CTCATTGGCCAGAAC	-9
chr16	69588497	69588646	+	69588580	69588594	8	21	+	0.914303	GTTCTGGCCAATGAG	8
chr14	93489516	93489665	+	93489598	93489612	7	20	+	0.914303	GTTCTGGCCAATGAG	7
chr14	77614974	77615123	+	77615027	77615041	-22	-9	-	0.914303	CTCATTGGCCAGAAC	-9
chr10	14590629	14590778	+	14590681	14590695	-23	-10	-	0.914303	CTCATTGGCCAGAAC	-10
chr1	113845947	113846096	+	113846030	113846044	8	21	+	0.914303	GTTCTGGCCAATGAG	8
chr12	65563146	65563295	+	65563259	65563273	38	51	-	0.914299	CCCATTGGCCGAGAT	38
chr1	10003455	10003604	+	10003473	10003487	-57	-44	+	0.914283	CCTGGAACCAATGAG	-44
chr16	50893918	50894067	+	50894000	50894014	7	20	+	0.914271	TTATAGGCCAATCAG	7
chr9	101190828	101190977	+	101190912	101190926	9	22	+	0.914268	AACTAAGCCAATCAA	9
chr6	119670931	119671080	+	119670992	119671006	-14	-1	+	0.914069	GGCCGGGCCAATCAC	-1
chr17	46970079	46970228	+	46970093	46970107	-61	-48	+	0.914018	ACGTCAACCAATGGG	-48
chr16	84670700	84670849	+	84670716	84670730	-59	-46	+	0.913932	CTTTGGGCCAATCAC	-46
chr1	227917439	227917588	+	227917472	227917486	-42	-29	+	0.913875	ATTCCAGCCAATCAC	-29
chr3	51832695	51832844	+	51832777	51832791	7	20	+	0.91383	GGATTGGCCAATCAA	7
chr12	57472480	57472629	+	57472622	57472636	67	80	+	0.913819	CTATCAACCAATGGG	67
chr19	14053142	14053291	+	14053263	14053277	46	59	-	0.913708	CTGATTGGCTAGGAA	46
chr16	30759417	30759566	+	30759536	30759550	44	57	-	0.913618	GTGATTGGCCGCGTC	44
chr1	92087050	92087199	+	92087102	92087116	-23	-10	-	0.91351	GTGATTGGTTTAGGT	-10
chr4	2263996	2264145	+	2264136	2264150	65	78	-	0.913383	CCGATTGGCCAGAGC	65
chr6	40132322	40132471	+	40132331	40132345	-66	-53	-	0.913379	CTCATTGGCTCTCTC	-53
chr1	15792247	15792396	+	15792300	15792314	-22	-9	-	0.913261	CTCATTGGCTTAGCT	-9
chr1	78455599	78455748	+	78455652	78455666	-22	-9	-	0.913219	CTCATTGGCTAGAAC	-9
chr2	62413096	62413245	+	62413179	62413193	8	21	+	0.913219	GTTCTAGCCAATGAG	8
chr14	97129985	97130134	+	97130068	97130082	8	21	+	0.913219	GTTCTAGCCAATGAG	8
chr1	117204382	117204531	+	117204466	117204480	9	22	+	0.913219	GTTCTAGCCAATGAG	9
chr21	37282167	37282316	+	37282250	37282264	8	21	+	0.913139	CTCATGGCCAATCAG	8
chr15	90000487	90000636	+	90000539	90000553	-23	-10	-	0.913137	CTCATTGGCCACAGT	-10
chr15	93447535	93447684	+	93447543	93447557	-67	-54	-	0.91313	CTGATTGGCTGTGCG	-54
chr16	15146224	15146373	+	15146258	15146272	-41	-28	+	0.912956	GTCTTAGCCAATCAC	-28
chr5	70883030	70883179	+	70883043	70883057	-62	-49	-	0.912861	CTTATTGGCTGGGTC	-49
chr3	71060424	71060573	+	71060475	71060489	-24	-11	-	0.912848	GTGATTGGCTCAAAG	-11
chr6	33386048	33386197	+	33386170	33386184	47	60	+	0.912847	CAAGTGGCCAATCAC	47
chr19	5058003	5058152	+	5058056	5058070	-22	-9	-	0.912813	CTCATTGGCCAGCAC	-9
chr16	81266479	81266628	+	81266567	81266581	13	26	+	0.912733	TATTCAGCCAATGAG	13
chr11	56864744	56864893	+	56864797	56864811	-22	-9	-	0.912564	CTCATTGGCCTGGAT	-9
chr1	92048042	92048191	+	92048126	92048140	9	22	+	0.912379	TCCTAAACCAATCAG	9
chr19	3684352	3684501	+	3684413	3684427	-14	-1	+	0.912369	GCTTTGGCCAATCAC	-1
chr15	67702841	67702990	+	67702895	67702909	-21	-8	-	0.912318	TTGATTGGTCTAATT	-8
chr2	225039866	225040015	+	225039920	225039934	-21	-8	-	0.912089	CTGATTGGACAAGGG	-8
chr15	100096926	100097075	+	100096980	100096994	-21	-8	-	0.912083	GTGATTGGTTAAGAG	-8
chr2	202985646	202985795	+	202985729	202985743	8	21	+	0.91201	GATTTGACCAATGGG	8
chr6	160147987	160148136	+	160147997	160148011	-65	-52	+	0.911981	AGAGCGGCCAATCAC	-52
chr17	6231727	6231876	+	6231780	6231794	-22	-9	-	0.91191	CCCATTGGCTCAAAT	-9
chr16	69440971	69441120	+	69441025	69441039	-21	-8	-	0.911811	CTGATTGGACAGAGT	-8
chr22	28119793	28119942	+	28119846	28119860	-22	-9	-	0.911772	CCGATTGGCCCACTA	-9
chr6	35145068	35145217	+	35145149	35145163	6	19	+	0.911766	AATATAGCCAATGAG	6
chr3	52274211	52274360	+	52274294	52274308	8	21	+	0.911368	GGTTGGTCCAATCAG	8
chr12	110542162	110542311	+	110542269	110542283	32	45	-	0.911357	GTGATTGGCTCACAG	32
chr1	22703607	22703756	+	22703659	22703673	-23	-10	-	0.911357	GTGATTGGCTCACAG	-10
chr20	31407493	31407642	+	31407547	31407561	-21	-8	-	0.911135	CTCATTGGCTGCGAC	-8
chr7	66440288	66440437	+	66440423	66440437	60	73	-	0.910974	CTGATTGGATCCTGG	60
chrX	119525897	119526046	+	119525950	119525964	-22	-9	-	0.910965	GTGATTGGCCAGGCT	-9
chr9	116537363	116537512	+	116537446	116537460	8	21	+	0.910965	AGCCTGGCCAATCAC	8
chr16	20927214	20927363	+	20927296	20927310	7	20	+	0.910853	GAGCAGGCCAATGAG	7
chr19	5424718	5424867	+	5424733	5424747	-60	-47	+	0.910579	GCTCCAGCCAATCAC	-47
chr11	44839122	44839271	+	44839176	44839190	-21	-8	-	0.910559	CCCATTGGTCAAAGT	-8
chr14	104181800	104181949	+	104181842	104181856	-33	-20	+	0.91052	GGCTACACCAATCAG	-20
chr16	2955976	2956125	+	2956015	2956029	-36	-23	+	0.910375	GGCTGGACCAATGGG	-23
chr5	40860938	40861087	+	40860991	40861005	-22	-9	-	0.910286	CCCATTGGCTCAGAC	-9
chr2	86231232	86231381	+	86231316	86231330	9	22	+	0.910286	GTCTGAGCCAATGGG	9
chr16	11301650	11301799	+	11301732	11301746	7	20	+	0.910234	GACTCTGCCAATCAG	7
chr22	27139257	27139406	+	27139340	27139354	8	21	+	0.910132	AGCAGAGCCAATGAG	8
chr1	37889530	37889679	+	37889537	37889551	-68	-55	-	0.910092	CTGATTGGACCATGA	-55
chr11	3400362	3400511	+	3400442	3400456	5	18	-	0.91	CTGATTGGACAGTCC	5
chr1	207925343	207925492	+	207925349	207925363	-69	-56	-	0.909993	CCGATTGGCCCCAGC	-56
chr1	207818372	207818521	+	207818374	207818388	-73	-60	-	0.909993	CCGATTGGCCCCAGC	-60
chr10	111970908	111971057	+	111971041	111971055	58	71	+	0.90995	CGTTCAGCCAATCGG	58
chr15	66312457	66312606	+	66312539	66312553	7	20	+	0.909929	AATCTGGCCAATGGG	7
chr16	56965822	56965971	+	56965963	56965977	66	79	+	0.90992	GCCTCAGCCAATGGG	66
chr20	46359649	46359798	+	46359732	46359746	8	21	+	0.909878	GGGTGGTCCAATCAG	8
chr11	118683298	118683447	+	118683418	118683432	45	58	-	0.909834	CTGATTGGCCAGGCA	45
chr19	50096677	50096826	+	50096752	50096766	0	13	-	0.909692	CTGATTGGCTGTTGA	0
chr1	200395407	200395556	+	200395491	200395505	9	22	+	0.909655	CAGTGGACCAATGAC	9
chr9	131798715	131798864	+	131798844	131798858	54	67	-	0.909467	CTCATTGGCCAGAAG	54
chr5	122081402	122081551	+	122081455	122081469	-22	-9	-	0.909467	CTCATTGGCCAGAAG	-9
chr2	145453371	145453520	+	145453425	145453439	-21	-8	-	0.909467	CTCATTGGCCAGAAG	-8
chr13	73301824	73301973	+	73301961	73301975	62	75	-	0.909352	GCGATTGGCTGGTTC	62
chr16	85995906	85996055	+	85996024	85996038	43	56	-	0.909347	ATGATTGGTTCAGAT	43
chr12	127944329	127944478	+	127944411	127944425	7	20	+	0.909345	GGTCTGGCCAATGAG	7
chr18	47191064	47191213	+	47191180	47191194	41	54	+	0.909082	GGCTTGGCCAATCAC	41
chr1	22375164	22375313	+	22375286	22375300	47	60	-	0.909082	GTGATTGGCCAAGCC	47
chr2	10183452	10183601	+	10183544	10183558	17	30	-	0.909051	CTCATTGGCCGGCCG	17
chr11	35845626	35845775	+	35845643	35845657	-58	-45	-	0.908971	CTGATTGGTGTAAGG	-45
chr12	131978153	131978302	+	131978206	131978220	-22	-9	-	0.908905	GTGATTGGTGCAGGG	-9
chr12	131648898	131649047	+	131648981	131648995	8	21	+	0.908905	CCCTGCACCAATCAC	8
chr2	74425626	74425775	+	74425660	74425674	-41	-28	+	0.908904	GCAGGGACCAATGGG	-28
chr7	2559207	2559356	+	2559333	2559347	51	64	+	0.908829	CCGGGAGCCAATGAG	51
chr16	89018039	89018188	+	89018121	89018135	7	20	+	0.908781	CACGCGGCCAATCAC	7
chr12	113628645	113628794	+	113628775	113628789	55	68	-	0.908523	CTGATTGGACAGGCT	55
chrX	48776280	48776429	+	48776390	48776404	35	48	+	0.908477	ACCACAGCCAATCGG	35
chr16	24292915	24293064	+	24292928	24292942	-62	-49	+	0.908389	TATTGAACCAATCAC	-49
chr1	34701348	34701497	+	34701431	34701445	8	21	+	0.908354	AATTAGGCCAATCAA	8
chr17	25560203	25560352	+	25560286	25560300	8	21	+	0.908351	AACCCAGCCAATCAT	8
chr11	47939570	47939719	+	47939623	47939637	-22	-9	-	0.908347	CCGATTGGCCAACCC	-9
chr12	127742020	127742169	+	127742104	127742118	9	22	+	0.908221	GACCAAACCAATCAC	9
chr19	58609627	58609776	+	58609711	58609725	9	22	+	0.908181	CGCATGGCCAATCAG	9
chr16	23568695	23568844	+	23568716	23568730	-54	-41	+	0.908169	CTTCCAGCCAATCGG	-41
chr20	47460960	47461109	+	47461010	47461024	-25	-12	+	0.908092	AATTCAGCCAATCAT	-12
chr16	15669645	15669794	+	15669652	15669666	-68	-55	-	0.908002	CTGATTGGTCGCAGA	-55
chr19	41156252	41156401	+	41156335	41156349	8	21	+	0.907894	GCAAGAGCCAATCAC	8
chr14	20923268	20923417	+	20923290	20923304	-53	-40	+	0.907668	AGACAGACCAATCAC	-40
chr22	26802169	26802318	+	26802222	26802236	-22	-9	-	0.907643	CTTATTGGCCCAACT	-9
chr20	17499436	17499585	+	17499490	17499504	-21	-8	-	0.907435	GTGATTGGCCAGCAT	-8
chr7	129588718	129588867	+	129588848	129588862	55	68	+	0.907394	AGGGCGGCCAATGAG	55
chr20	46067999	46068148	+	46068051	46068065	-23	-10	-	0.907155	GTGATTGGCTGAAAG	-10
chr12	117356382	117356531	+	117356466	117356480	9	22	+	0.907155	CTTTCAGCCAATCAC	9
chr12	105666953	105667102	+	105666968	105666982	-60	-47	+	0.907155	CTTTCAGCCAATCAC	-47
chr13	80915376	80915525	+	80915513	80915527	62	75	-	0.907032	CTCATTGGCTCCGCG	62
chr19	48693767	48693916	+	48693821	48693835	-21	-8	-	0.907018	TTGATTGGCCAAAGC	-8
chr11	9118105	9118254	+	9118157	9118171	-23	-10	-	0.906987	GTCATTGGTTCAGGG	-10
chr2	232329179	232329328	+	232329292	232329306	38	51	+	0.906875	CCATGAGCCAATCGC	38
chr3	128753597	128753746	+	128753652	128753666	-20	-7	-	0.90685	CCGATTGGCCACCTC	-7
chr14	72636345	72636494	+	72636427	72636441	7	20	+	0.906668	AGACTGGCCAATGGG	7
chr8	131398185	131398334	+	131398199	131398213	-61	-48	+	0.90664	GGCTTGTCCAATCAG	-48
chr6	42494466	42494615	+	42494549	42494563	8	21	+	0.906595	ACTTTGGCCAATGGG	8
chr10	11220775	11220924	+	11220793	11220807	-57	-44	-	0.906566	CCCATTGGTCGGGCT	-44
chr1	52195306	52195455	+	52195427	52195441	46	59	+	0.906557	GGGCCAGCCAATCGG	46
chr20	56205353	56205502	+	56205436	56205450	8	21	+	0.906522	AGCCAAGCCAATGAG	8
chr1	15799209	15799358	+	15799293	15799307	9	22	+	0.90651	GACAGGTCCAATCAG	9
chr2	88844803	88844952	+	88844886	88844900	8	21	+	0.906476	ATCCCAGCCAATGGG	8
chr3	58185940	58186089	+	58186023	58186037	8	21	+	0.906468	GTCAGAGCCAATGAG	8
chr16	54691512	54691661	+	54691566	54691580	-21	-8	-	0.906443	CTGATTGGCTTTCTC	-8
chr13	25722648	25722797	+	25722733	25722747	10	23	+	0.906441	AGGCTGACCAATCAC	10
chr20	55681481	55681630	+	55681564	55681578	8	21	+	0.906398	TCCTGGACCAATCAC	8
chr20	36873404	36873553	+	36873525	36873539	46	59	-	0.906398	GTGATTGGTCCAGGA	46
chr11	113246251	113246400	+	113246334	113246348	8	21	+	0.906397	AAAAGTACCAATCAG	8
chr14	97229164	97229313	+	97229217	97229231	-22	-9	-	0.906218	CCCATTGGCTGAAAT	-9
chr12	115484732	115484881	+	115484786	115484800	-21	-8	-	0.906218	CCCATTGGCTGAAAT	-8
chr17	72869454	72869603	+	72869537	72869551	8	21	+	0.906217	GTCCTAGCCAATCAC	8
chr13	100452441	100452590	+	100452493	100452507	-23	-10	-	0.906052	ATGATTGGTTCAGGC	-10
chr9	109988842	109988991	+	109988924	109988938	7	20	+	0.906039	AGGCCAACCAATCAA	7
chr19	6279965	6280114	+	6280039	6280053	-1	12	+	0.905968	ACCTGGGCCAATCGA	12
chr16	28223330	28223479	+	28223335	28223349	-70	-57	+	0.905911	AACCGGACCAATCCG	-57
chr17	8095533	8095682	+	8095616	8095630	8	21	+	0.905807	AAACTGGCCAATTAG	8
chr1	40129340	40129489	+	40129393	40129407	-22	-9	-	0.905678	CTGATTGGATAAGAG	-9
chr3	141508258	141508407	+	141508353	141508367	20	33	-	0.905677	CCCATTGGCCGAGAC	20
chr4	25971104	25971253	+	25971188	25971202	9	22	+	0.90535	CCCCTGTCCAATCAG	9
chr19	5460879	5461028	+	5461001	5461015	47	60	-	0.905314	GTGATTGGTTCAGGA	47
chr15	77885238	77885387	+	77885290	77885304	-23	-10	-	0.905314	GTGATTGGTTCAGGA	-10
chr1	213709116	213709265	+	213709200	213709214	9	22	+	0.905314	TCCTGAACCAATCAC	9
chr2	193059625	193059774	+	193059722	193059736	22	35	-	0.905254	CTGATTGGTGGAGCA	22
chr17	77702446	77702595	+	77702499	77702513	-22	-9	-	0.905232	CCCATTGGTCAAAAT	-9
chr1	11186698	11186847	+	11186752	11186766	-21	-8	-	0.904991	ATGATTGGCTGGTTG	-8
chr11	63570509	63570658	+	63570563	63570577	-21	-8	-	0.904971	CCCATTGGCCAAGGC	-8
chr12	110540219	110540368	+	110540303	110540317	9	22	+	0.904887	GCCTAAACCAATCAC	9
chr2	85964777	85964926	+	85964860	85964874	8	21	+	0.904859	GTCCTGTCCAATCAG	8
chr12	132105197	132105346	+	132105250	132105264	-22	-9	-	0.904839	CTCATTGGACCAGCT	-9
chr20	3668419	3668568	+	3668502	3668516	8	21	+	0.904805	ACTCCAGCCAATGGG	8
chr16	30382341	30382490	+	30382438	30382452	22	35	+	0.904593	GTCTCAGCCAATGGG	22
chr15	41056153	41056302	+	41056205	41056219	-23	-10	-	0.904564	CTGATTGGCGGCCAC	-10
chr17	1619467	1619616	+	1619580	1619594	38	51	+	0.904401	CCCGGGGCCAATCAC	38
chr5	135463370	135463519	+	135463386	135463400	-59	-46	+	0.904394	TTATCAACCAATCAC	-46
chr2	37753578	37753727	+	37753662	37753676	9	22	+	0.904372	GTTTGGGCCAATGGG	9
chr7	137681125	137681274	+	137681219	137681233	19	32	+	0.904331	TTCTCAGCCAATGAG	19
chr7	98189438	98189587	+	98189520	98189534	7	20	+	0.90428	AGCAAGGCCAATCAG	7
chr12	111287599	111287748	+	111287652	111287666	-22	-9	-	0.904228	CTCATTGGCCATATC	-9
chr15	100049219	100049368	+	100049341	100049355	47	60	-	0.904107	GTCATTGGCCCAGGG	47
chr6	99269725	99269874	+	99269779	99269793	-21	-8	-	0.904088	TTGATTGGTCTGCTT	-8
chrX	15353692	15353841	+	15353734	15353748	-33	-20	+	0.904046	GAGGCAGCCAATCAC	-20
chr2	239112247	239112396	+	239112340	239112354	18	31	+	0.904019	GACGCCACCAATCGG	18
chr6	35295980	35296129	+	35296033	35296047	-22	-9	-	0.903915	CTGATTGGTGTGCCT	-9
chr22	28108366	28108515	+	28108449	28108463	8	21	+	0.903731	GGCTTGGCCAATCAA	8
chr12	110215507	110215656	+	110215561	110215575	-21	-8	-	0.903608	CCCATTGGTCAAGAC	-8
chr3	141447485	141447634	+	141447569	141447583	9	22	+	0.903595	CTGTTAACCAATCAC	9
chr21	40279001	40279150	+	40279044	40279058	-32	-19	-	0.903473	GTGATTGGTTAACCC	-19
chr9	139844519	139844668	+	139844602	139844616	8	21	+	0.903212	CCCTCCACCAATCAC	8
chr3	195292691	195292840	+	195292728	195292742	-38	-25	+	0.903068	TATTGGTCCAATCAG	-25
chr19	16279240	16279389	+	16279361	16279375	46	59	-	0.903031	GTGATTGGCTCTGTG	46
chr12	50419277	50419426	+	50419279	50419293	-73	-60	+	0.902981	TCACCAACCAATCAC	-60
chr20	47195384	47195533	+	47195466	47195480	7	20	+	0.902946	CAATAGGCCAATGGG	7
chr19	17817561	17817710	+	17817699	17817713	63	76	+	0.902857	CTGGCGACCAATGAG	63
chr7	128365721	128365870	+	128365774	128365788	-22	-9	-	0.902852	CTCATTGGCCACACT	-9
chr2	232379038	232379187	+	232379121	232379135	8	21	+	0.902797	GCCTCGCCCAATCAG	8
chr14	77360746	77360895	+	77360829	77360843	8	21	+	0.902622	GGCTGGACCAATGAC	8
chr7	66903202	66903351	+	66903285	66903299	8	21	+	0.902318	AACCTAGCCAATCAT	8
chr7	156803391	156803540	+	156803400	156803414	-66	-53	-	0.902303	CCGATTGGCGCGCGC	-53
chr1	11379104	11379253	+	11379188	11379202	9	22	+	0.902269	ATTTAGACCAATCAC	9
chr17	27473532	27473681	+	27473605	27473619	-2	11	+	0.902213	ATGTGACCCAATCAG	11
chr17	8093578	8093727	+	8093590	8093604	-63	-50	-	0.902158	TTGATTGGTCGCGGC	-50
chr3	128735928	128736077	+	128736066	128736080	63	76	-	0.902088	ATGATTGGCTCAGGC	63
chr8	142741325	142741474	+	142741408	142741422	8	21	+	0.901943	GTGAGAACCAATGAG	8
chr5	63961973	63962122	+	63962027	63962041	-21	-8	-	0.901937	CCCATTGGTCAAAGC	-8
chr20	22188031	22188180	+	22188113	22188127	7	20	+	0.901937	GCTTTGACCAATGGG	7
chr1	26798818	26798967	+	26798901	26798915	8	21	+	0.90193	AGCTGGGCCAATGAA	8
chr19	48972304	48972453	+	48972427	48972441	48	61	-	0.901869	CCGATTGGCCCCGCG	48
chr6	53213778	53213927	+	53213804	53213818	-49	-36	+	0.90172	CGGCCAGCCAATCGG	-36
chr9	125693796	125693945	+	125693878	125693892	7	20	+	0.901674	CTCTCCGCCAATCGG	7
chr21	35028381	35028530	+	35028478	35028492	22	35	-	0.901643	CTCATTGGCTCTCCT	22
chr3	129655727	129655876	+	129655809	129655823	7	20	+	0.901591	TTTGCAACCAATCAG	7
chr22	35452614	35452763	+	35452697	35452711	8	21	+	0.901527	ATCCTGGCCAATGGG	8
chr8	136685782	136685931	+	136685835	136685849	-22	-9	-	0.901525	CTGATTGGACAGACT	-9
chr3	126076219	126076368	+	126076348	126076362	54	67	-	0.901469	CCCATTGGCCCGCGC	54
chr20	1188242	1188391	+	1188294	1188308	-23	-10	-	0.90141	ATGATTGGCCCAATG	-10
chr22	39319910	39320059	+	39319963	39319977	-22	-9	-	0.901351	GTGATTGGCTCAGGA	-9
chr7	158224663	158224812	+	158224747	158224761	9	22	+	0.901351	TCCTGAGCCAATCAC	9
chr5	141428939	141429088	+	141429021	141429035	7	20	+	0.901307	GATCTGGCCAATGGG	7
chr16	16237922	16238071	+	16237976	16237990	-21	-8	-	0.901269	CCCATTGGCCAAAAT	-8
chr22	37672986	37673135	+	37673069	37673083	8	21	+	0.901259	GGCCTAGCCAATCAC	8
chr7	103254726	103254875	+	103254778	103254792	-23	-10	-	0.901135	GTGATTGGTCTAGGG	-10
chr17	43945175	43945324	+	43945229	43945243	-21	-8	-	0.900908	CTCATTGGTCTGAAC	-8
chr16	21192330	21192479	+	21192383	21192397	-22	-9	-	0.900441	CTGATTGGATAGACT	-9
chr3	10477657	10477806	+	10477739	10477753	7	20	+	0.900345	AGCTAGGCCAATCAC	7
chr16	23364799	23364948	+	23364883	23364897	9	22	+	0.900051	CCCTAAACCAATCAC	9
chr12	114211447	114211596	+	114211531	114211545	9	22	+	0.900022	CCCAAAGCCAATCAG	9
chr16	8480528	8480677	+	8480612	8480626	9	22	+	0.899993	TCCTGGTCCAATCAG	9
chr16	23031575	23031724	+	23031627	23031641	-23	-10	-	0.899987	GTGATTGGTTCAGAA	-10
chr8	101393740	101393889	+	101393823	101393837	8	21	+	0.89989	ATTTGGGCCAATGAA	8
chr3	158668188	158668337	+	158668242	158668256	-21	-8	-	0.89989	TTCATTGGCCCAAAT	-8
chr2	10552635	10552784	+	10552688	10552702	-22	-9	-	0.899856	CCCATTGGCCAGAGT	-9
chr7	106658534	106658683	+	106658587	106658601	-22	-9	-	0.899777	TTGATTGGTTCATCA	-9
chr3	197024949	197025098	+	197025042	197025056	18	31	+	0.899756	CTCTCAGCCAATGGG	18
chr12	125068505	125068654	+	125068625	125068639	45	58	+	0.899725	TCTCAGACCAATCAG	45
chr19	56826529	56826678	+	56826585	56826599	-19	-6	-	0.899605	CCGATTGGTGAAGAG	-6
chr10	4891848	4891997	+	4891934	4891948	11	24	+	0.899554	TAGCTGGCCAATGAG	11
chr19	5340923	5341072	+	5340966	5340980	-32	-19	+	0.899428	CCCCCGGCCAATGGG	-19
chr14	92573011	92573160	+	92573019	92573033	-67	-54	+	0.899366	ACGCAGACCAATCAC	-54
chr17	60143282	60143431	+	60143335	60143349	-22	-9	-	0.899356	CCCATTGGCCGCCTT	-9
chr12	115396471	115396620	+	115396553	115396567	7	20	+	0.899056	AGCCTAACCAATAAG	7
chr1	169455240	169455389	+	169455253	169455267	-62	-49	+	0.898793	CCGGGAACCAATCAC	-49
chr8	95961658	95961807	+	95961669	95961683	-64	-51	+	0.898777	GGCCCCACCAATCGG	-51
chr12	54393762	54393911	+	54393846	54393860	9	22	+	0.898544	CGGGGAGCCAATGAG	9
chr17	47841751	47841900	+	47841752	47841766	-74	-61	+	0.898531	AGCGCCACCAATGAG	-61
chr1	39050180	39050329	+	39050232	39050246	-23	-10	-	0.898498	CTGATTGGCAGAGCT	-10
chr7	100119649	100119798	+	100119732	100119746	8	21	+	0.898493	ATTCTGACCAATGGG	8
chr12	49532527	49532676	+	49532569	49532583	-33	-20	+	0.898493	ATTCTGACCAATGGG	-20
chr20	20693544	20693693	+	20693556	20693570	-63	-50	+	0.898391	CAGTCCTCCAATCAG	-50
chr2	46792210	46792359	+	46792264	46792278	-21	-8	-	0.898152	CTGATTGGACAACCC	-8
chr6	143559561	143559710	+	143559614	143559628	-22	-9	-	0.898104	CTCATTGGCTACAAC	-9
chr1	1167417	1167566	+	1167502	1167516	10	23	-	0.897973	CCGATTGGCCGCCGG	10
chr3	33977845	33977994	+	33977927	33977941	7	20	+	0.897973	GCTTTGGCCAATGGG	7
chr3	31532114	31532263	+	31532196	31532210	7	20	+	0.897973	GCTTTGGCCAATGGG	7
chr22	28115755	28115904	+	28115765	28115779	-65	-52	-	0.897973	CCCATTGGCCAAAGC	-52
chr20	5857897	5858046	+	5857951	5857965	-21	-8	-	0.897973	CCCATTGGCCAAAGC	-8
chr18	60072208	60072357	+	60072290	60072304	7	20	+	0.897973	GCTTTGGCCAATGGG	7
chr14	35845932	35846081	+	35845986	35846000	-21	-8	-	0.897973	CCCATTGGCCAAAGC	-8
chr12	113806296	113806445	+	113806350	113806364	-21	-8	-	0.897973	CCCATTGGCCAAAGC	-8
chr1	91273011	91273160	+	91273065	91273079	-21	-8	-	0.897973	CCCATTGGCCAAAGC	-8
chr10	32440887	32441036	+	32440939	32440953	-23	-10	-	0.89786	GCGATTGGCCCAGGG	-10
chr12	122101873	122102022	+	122101956	122101970	8	21	+	0.897841	AGTTGGTCCAATGAG	8
chr3	61631040	61631189	+	61631123	61631137	8	21	+	0.897763	GGCTCCACCAATCAC	8
chr12	92903251	92903400	+	92903275	92903289	-51	-38	+	0.897706	CCAAGAGCCAATCAA	-38
chr1	207226519	207226668	+	207226527	207226541	-67	-54	-	0.897242	CCGATTGGTGGATGA	-54
chr1	33904083	33904232	+	33904137	33904151	-21	-8	-	0.897034	ATGATTGGTCAAAGT	-8
chr10	125055301	125055450	+	125055354	125055368	-22	-9	-	0.897016	CTTATTGGTTAGAAT	-9
chr17	63226278	63226427	+	63226331	63226345	-22	-9	-	0.896993	CCCATTGGTTGGCCT	-9
chr10	127051668	127051817	+	127051722	127051736	-21	-8	-	0.896918	TTGATTGGTCTAAAT	-8
chr3	128224779	128224928	+	128224832	128224846	-22	-9	-	0.896889	CCCATTGGCTAAAGC	-9
chr3	14393677	14393826	+	14393760	14393774	8	21	+	0.896889	GCTTTAGCCAATGGG	8
chr12	58266251	58266400	+	58266333	58266347	7	20	+	0.896889	GCTTTAGCCAATGGG	7
chr2	70787697	70787846	+	70787779	70787793	7	20	+	0.896825	AATCTGGCCAATGAA	7
chr15	60593346	60593495	+	60593442	60593456	21	34	-	0.896761	ATGATTGGCTCAGAC	21
chr7	103881753	103881902	+	103881805	103881819	-23	-10	-	0.896742	GTGATTGGCCGAGGA	-10
chr12	124190582	124190731	+	124190635	124190649	-22	-9	-	0.896378	TTTATTGGTTCAGTT	-9
chr8	129047469	129047618	+	129047566	129047580	22	35	+	0.89635	CCTCAAGCCAATGAG	22
chr8	62659128	62659277	+	62659145	62659159	-58	-45	+	0.896293	GCAGCCACCAATCAC	-45
chr2	225016505	225016654	+	225016609	225016623	29	42	-	0.896214	GTGATTGGTGGAAGG	29
chr16	46951013	46951162	+	46951066	46951080	-22	-9	-	0.896187	TTCATTGGTTCAGCC	-9
chr20	48985563	48985712	+	48985615	48985629	-23	-10	-	0.896183	CCCATTGGCTGGAGC	-10
chr12	1800092	1800241	+	1800125	1800139	-42	-29	-	0.896156	CTTATTGGCTCGAAC	-29
chr21	48017997	48018146	+	48018108	48018122	36	49	-	0.896087	GTGATTGGCTTAGGG	36
chr1	219401482	219401631	+	219401535	219401549	-22	-9	-	0.896077	CTTATTGGCCAGATG	-9
chr19	6806632	6806781	+	6806685	6806699	-22	-9	-	0.896071	CTCATTGGTCTGAAG	-9
chr18	12991125	12991274	+	12991186	12991200	-14	-1	+	0.895983	GTCCCCACCAATCAC	-1
chr16	50416484	50416633	+	50416603	50416617	44	57	-	0.895888	ATGATTGGTTCAGAG	44
chr2	85822620	85822769	+	85822703	85822717	8	21	+	0.89586	GTTCAAGCCAATGAG	8
chr20	36831280	36831429	+	36831334	36831348	-21	-8	-	0.89581	CTTATTGGTTACCTT	-8
chr15	69818023	69818172	+	69818075	69818089	-23	-10	-	0.895808	GTGATTGGTCTAGAG	-10
chr1	171750713	171750862	+	171750740	171750754	-48	-35	+	0.895459	GCAGCGACCAATGAC	-35
chr14	101088268	101088417	+	101088343	101088357	0	13	-	0.895301	ATGATTGGTCCAAGG	0
chr12	52998732	52998881	+	52998814	52998828	7	20	+	0.895227	GCACTGGCCAATGAA	7
chr11	59728163	59728312	+	59728198	59728212	-40	-27	+	0.895057	AAACAAGCCAATCAT	-27
chr3	113775569	113775718	+	113775591	113775605	-53	-40	-	0.895001	CTGATTGGCTCTGCA	-40
chr8	102302052	102302201	+	102302135	102302149	8	21	+	0.894983	ACTCTAACCAATGAC	8
chr7	135771648	135771797	+	135771731	135771745	8	21	+	0.894956	CTTGGAACCAATCAC	8
chr1	226637599	226637748	+	226637720	226637734	46	59	-	0.894947	ACGATTGGCCCATTC	46
chr3	193615153	193615302	+	193615206	193615220	-22	-9	-	0.894906	CCGATTGGCCATGGC	-9
chr8	9009150	9009299	+	9009173	9009187	-52	-39	+	0.894904	CCGCCGACCAATGGG	-39
chr19	11501173	11501322	+	11501226	11501240	-22	-9	-	0.894724	GTGATTGGTTTAGAG	-9
chr16	8438809	8438958	+	8438893	8438907	9	22	+	0.8947	CCCTAAACCAATCAA	9
chr8	61830628	61830777	+	61830710	61830724	7	20	+	0.894666	TTCTGGTCCAATCAG	7
chr16	58259990	58260139	+	58260072	58260086	7	20	+	0.89465	AAGCAGACCAATAAG	7
chrX	40251041	40251190	+	40251093	40251107	-23	-10	-	0.894529	CCCATTGGCCAGAAT	-10
chr17	62104845	62104994	+	62104899	62104913	-21	-8	-	0.894529	CCCATTGGCCAGAAT	-8
chr16	78830270	78830419	+	78830323	78830337	-22	-9	-	0.894529	CCCATTGGCCAGAAT	-9
chr7	152787437	152787586	+	152787520	152787534	8	21	+	0.894529	ATTCTGGCCAATGGG	8
chr6	40703619	40703768	+	40703702	40703716	8	21	+	0.894529	ATTCTGGCCAATGGG	8
chr19	44133181	44133330	+	44133263	44133277	7	20	+	0.894529	ATTCTGGCCAATGGG	7
chr19	11334009	11334158	+	11334091	11334105	7	20	+	0.894529	ATTCTGGCCAATGGG	7
chr19	4815704	4815853	+	4815787	4815801	8	21	+	0.894529	ATTCTGGCCAATGGG	8
chr16	87009086	87009235	+	87009169	87009183	8	21	+	0.894529	ATTCTGGCCAATGGG	8
chr1	19980393	19980542	+	19980444	19980458	-24	-11	-	0.894315	TTGATTGGCTCCCGC	-11
chr19	4472045	4472194	+	4472086	4472100	-34	-21	-	0.894304	CTTATTGGTCGCCTC	-21
chr12	113154387	113154536	+	113154441	113154455	-21	-8	-	0.894229	CTCATTGGCCACACC	-8
chr16	26065333	26065482	+	26065387	26065401	-21	-8	-	0.894184	GTCATTGGTCAAAGC	-8
chr20	34357060	34357209	+	34357143	34357157	8	21	+	0.894056	AGATTGGCCAATCGA	8
chr22	38577775	38577924	+	38577869	38577883	19	32	+	0.893921	CTCTCCGCCAATCAC	19
chr2	119447134	119447283	+	119447217	119447231	8	21	+	0.893913	ACAAGACCCAATCAG	8
chr11	64212400	64212549	+	64212482	64212496	7	20	+	0.893868	GTTCTAGCCAATCAA	7
chr16	79745004	79745153	+	79745086	79745100	7	20	+	0.893858	GATTTAGCCAATGAA	7
chr6	20334756	20334905	+	20334809	20334823	-22	-9	-	0.893855	GTGATTGGCCAGCCC	-9
chr3	9009357	9009506	+	9009441	9009455	9	22	+	0.893742	CCTTGAACCAATCGC	9
chr17	47866441	47866590	+	47866475	47866489	-41	-28	-	0.893667	TTGATTGGCTGGTGA	-28
chr13	28493992	28494141	+	28494035	28494049	-32	-19	+	0.893606	AGCCAGGCCAATCAC	-19
chr2	220577930	220578079	+	220577983	220577997	-22	-9	-	0.893445	CCCATTGGCTAGAAT	-9
chr4	40859176	40859325	+	40859228	40859242	-23	-10	-	0.893327	CCCATTGGCTGCTGG	-10
chr2	68942520	68942669	+	68942573	68942587	-22	-9	-	0.893312	GTGATTGGTTTGGGG	-9
chr14	76832434	76832583	+	76832486	76832500	-23	-10	-	0.893312	GTGATTGGTTTGGGG	-10
chr4	186929331	186929480	+	186929384	186929398	-22	-9	-	0.893053	GTGATTGGTTTAAGG	-9
chr1	15111788	15111937	+	15111842	15111856	-21	-8	-	0.892991	CTTATTGGATGGTTT	-8
chr6	45991960	45992109	+	45992080	45992094	45	58	-	0.89299	GTGATTGGTTCAAAA	45
chr9	33229866	33230015	+	33229917	33229931	-24	-11	-	0.892965	TTGATTGGTTCAAGA	-11
chr19	6604125	6604274	+	6604178	6604192	-22	-9	-	0.892905	CCCATTGGCCAGGAC	-9
chr3	193853744	193853893	+	193853831	193853845	12	25	-	0.892759	CCCATTGGCTGAAAG	12
chr17	43386915	43387064	+	43386996	43387010	6	19	+	0.892758	ACACTGTCCAATCAC	6
chr14	77346903	77347052	+	77346985	77346999	7	20	+	0.892731	AGCTGAGCCAATTAG	7
chr19	13800052	13800201	+	13800134	13800148	7	20	+	0.892646	GTTTTGGCCAATGGG	7
chr15	91835037	91835186	+	91835090	91835104	-22	-9	-	0.892646	CCCATTGGCCAAAAC	-9
chr15	43442957	43443106	+	43443011	43443025	-21	-8	-	0.892646	CCCATTGGCCAAAAC	-8
chr14	97372901	97373050	+	97372983	97372997	7	20	+	0.892646	GTTTTGGCCAATGGG	7
chr12	131727593	131727742	+	131727645	131727659	-23	-10	-	0.892646	CCCATTGGCCAAAAC	-10
chr15	101648073	101648222	+	101648175	101648189	27	40	+	0.892624	CTCCCAGCCAATAAG	27
chr12	117176021	117176170	+	117176117	117176131	21	34	-	0.892522	GTGATTGGCTTGGCT	21
chr19	18485245	18485394	+	18485272	18485286	-48	-35	+	0.892418	TACTCGGCCAATGGG	-35
chr19	47359366	47359515	+	47359441	47359455	0	13	-	0.89231	GTGATTGGCTGCCCT	0
chr11	63341498	63341647	+	63341625	63341639	52	65	+	0.892239	AAGGTAGCCAATGGG	52
chr19	58280869	58281018	+	58280947	58280961	3	16	+	0.892223	GGCTGAGCCAATGAA	3
chr15	42264761	42264910	+	42264879	42264893	43	56	-	0.892101	CTGATTGGATCTCTG	43
chr12	93548224	93548373	+	93548277	93548291	-22	-9	-	0.89194	CCCATTGGCCGGAAC	-9
chr22	38674921	38675070	+	38674937	38674951	-59	-46	+	0.891924	CTCTGAGCCAATCAT	-46
chr2	179468695	179468844	+	179468767	179468781	-3	10	+	0.891923	CACGTGACCAATAAG	10
chr1	151227079	151227228	+	151227172	151227186	18	31	-	0.891852	GTGATTGGTGAAGAG	18
chr2	45867833	45867982	+	45867916	45867930	8	21	+	0.891821	GTCCTAGCCAATGGG	8
chr1	7764624	7764773	+	7764686	7764700	-13	0	-	0.891766	CCGATTGGACCACGC	0
chr6	91111752	91111901	+	91111834	91111848	7	20	+	0.891725	ATTCCAGCCAATGAC	7
chr2	96830634	96830783	+	96830716	96830730	7	20	+	0.891701	ACTCCAGCCAATGAA	7
chr5	102186298	102186447	+	102186352	102186366	-21	-8	-	0.89166	CTTATTGGCTAAAGG	-8
chr20	49058294	49058443	+	49058378	49058392	9	22	+	0.891449	CTCTGAGCCAATCGC	9
chr20	47181685	47181834	+	47181702	47181716	-58	-45	+	0.891449	CTCTGAGCCAATCGC	-45
chr3	142613490	142613639	+	142613573	142613587	8	21	+	0.891413	GGGCTGTCCAATCAG	8
chrX	19147902	19148051	+	19147955	19147969	-22	-9	-	0.891328	CTGATTGGGCCAAAG	-9
chr12	114680100	114680249	+	114680182	114680196	7	20	+	0.891325	AGGGTGACCAATCAC	7
chr17	63377410	63377559	+	63377464	63377478	-21	-8	-	0.891234	CCCATTGGCCAGAGC	-8
chr10	118543667	118543816	+	118543749	118543763	7	20	+	0.891234	GCTCTGGCCAATGGG	7
chr10	114913362	114913511	+	114913415	114913429	-22	-9	-	0.891234	CCCATTGGCCAGAGC	-9
chr12	93132947	93133096	+	93133000	93133014	-22	-9	-	0.891164	CTGATTGGACTGGCT	-9
chr1	41145301	41145450	+	41145385	41145399	9	22	+	0.891164	AGCCAGTCCAATCAG	9
chr20	60505310	60505459	+	60505328	60505342	-57	-44	+	0.890993	CTTGGAGCCAATCAC	-44
chr3	33931201	33931350	+	33931255	33931269	-21	-8	-	0.890972	CTCATTGGCCAGAGA	-8
chr1	176822751	176822900	+	176822803	176822817	-23	-10	-	0.890901	CTCATTGGCCTCCTG	-10
chr20	59805327	59805476	+	59805358	59805372	-44	-31	-	0.890891	TTGATTGGCTACTCC	-31
chr10	49492203	49492352	+	49492286	49492300	8	21	+	0.890856	GTTCCAGCCAATGGG	8
chr4	15152765	15152914	+	15152847	15152861	7	20	+	0.890841	GCTCTGGCCAATAAG	7
chr5	171960181	171960330	+	171960264	171960278	8	21	+	0.890839	AGCTGGTCCAATCAC	8
chr14	24858579	24858728	+	24858633	24858647	-21	-8	-	0.890763	CTTATTGGCCAACAC	-8
chr10	30368502	30368651	+	30368544	30368558	-33	-20	+	0.890743	CCAGGCTCCAATCAG	-20
chr1	11322679	11322828	+	11322792	11322806	38	51	+	0.890738	GGGAGAACCAATCGG	38
chr22	36031165	36031314	+	36031218	36031232	-22	-9	-	0.890497	GTGATTGGATGATAC	-9
chr1	154955576	154955725	+	154955718	154955732	67	80	+	0.890431	GAATACACCAATGGG	67
chr1	224180269	224180418	+	224180395	224180409	51	64	+	0.890426	CGCAGAGCCAATCGG	51
chr7	100895733	100895882	+	100895756	100895770	-52	-39	+	0.89039	CCACTGGCCAATGAA	-39
chr19	39902873	39903022	+	39903001	39903015	53	66	+	0.890244	GCATTGACCAATAGG	53
chr21	40338088	40338237	+	40338170	40338184	7	20	+	0.8899	GTACTGGCCAATGAA	7
chr20	49609832	49609981	+	49609858	49609872	-49	-36	+	0.889881	AACTGCTCCAATCAC	-36
chr8	144017470	144017619	+	144017523	144017537	-22	-9	-	0.889876	CTGATTGGCAGAGCC	-9
chr9	128895155	128895304	+	128895208	128895222	-22	-9	-	0.889871	CCCATTGGTCAGAAC	-9
chr7	132797225	132797374	+	132797279	132797293	-21	-8	-	0.889871	CCCATTGGTCAGAAC	-8
chr4	6374762	6374911	+	6374844	6374858	7	20	+	0.889871	GTTCTGACCAATGGG	7
chr20	48118535	48118684	+	48118619	48118633	9	22	+	0.889871	GTTCTGACCAATGGG	9
chr20	40293362	40293511	+	40293415	40293429	-22	-9	-	0.889871	CCCATTGGTCAGAAC	-9
chr19	5407503	5407652	+	5407585	5407599	7	20	+	0.889871	GTTCTGACCAATGGG	7
chr3	157028570	157028719	+	157028624	157028638	-21	-8	-	0.889818	TTCATTGGCTGAAGC	-8
chr12	129529890	129530039	+	129529972	129529986	7	20	+	0.88981	TTGTTAGCCAATGAG	7
chr15	70390198	70390347	+	70390290	70390304	17	30	+	0.889743	GCGCTGGCCAATGGG	17
chr1	43147931	43148080	+	43147941	43147955	-65	-52	+	0.889622	CAAAGGTCCAATGAG	-52
chr16	28011165	28011314	+	28011220	28011234	-20	-7	-	0.889571	CCCATTGGCCAGACT	-7
chr9	101088714	101088863	+	101088796	101088810	7	20	+	0.889571	AGTCTGGCCAATGGG	7
chr9	94249611	94249760	+	94249695	94249709	9	22	+	0.889557	CCCTGAGCCAATTAG	9
chr3	51922594	51922743	+	51922677	51922691	8	21	+	0.889481	TCGCTGGCCAATGAG	8
chr8	18055249	18055398	+	18055332	18055346	8	21	+	0.889478	GTTCTGACCAATAAG	8
chr22	24181324	24181473	+	24181437	24181451	38	51	+	0.889393	CGTGTGGCCAATGAG	38
chr20	10299420	10299569	+	10299458	10299472	-37	-24	+	0.88934	CTTTGGTCCAATGAG	-24
chr22	17640163	17640312	+	17640202	17640216	-36	-23	+	0.889308	TGCACAGCCAATCAG	-23
chr1	155294144	155294293	+	155294197	155294211	-22	-9	-	0.889259	TCCATTGGTCCATGC	-9
chr13	103249153	103249302	+	103249228	103249242	0	13	-	0.889024	GTGATTGGCCACCGC	0
chr13	33859875	33860024	+	33859956	33859970	6	19	+	0.888971	TCGGGAACCAATGAG	6
chr15	77363453	77363602	+	77363538	77363552	10	23	+	0.888922	GCTTCAGCCAATCGC	10
chr20	43487827	43487976	+	43487881	43487895	-21	-8	-	0.888828	CTCATTGGCCATAAC	-8
chr12	131736006	131736155	+	131736128	131736142	47	60	-	0.888593	GTGATTGGCCCTGCC	47
chr16	27756765	27756914	+	27756849	27756863	9	22	+	0.888267	TCCTTGTCCAATCAG	9
chr1	90286395	90286544	+	90286489	90286503	19	32	-	0.888065	CCCATTGGCTGCGGC	19
chr17	74670790	74670939	+	74670843	74670857	-22	-9	-	0.888034	ATGATTGGTTGAAAC	-9
chr19	12175454	12175603	+	12175471	12175485	-58	-45	+	0.887976	GCTCCACCCAATCAG	-45
chr9	126030817	126030966	+	126030910	126030924	18	31	-	0.887947	CCCATTGGCCAGGCC	18
chr15	65341761	65341910	+	65341855	65341869	19	32	-	0.88794	GTGATTGGCTACCGC	19
chr15	74150529	74150678	+	74150611	74150625	7	20	+	0.88781	CTTTTGGCCAATGGG	7
chr6	14800241	14800390	+	14800324	14800338	8	21	+	0.887744	GTTATAGCCAATGAG	8
chr1	95143448	95143597	+	95143464	95143478	-59	-46	+	0.887665	CCCTGGTCCAATCAC	-46
chr16	57220052	57220201	+	57220052	57220066	-75	-62	-	0.887161	TTGATTGGGCCATTC	-62
chr7	36911635	36911784	+	36911718	36911732	8	21	+	0.887081	ATTTTAGCCAATGAA	8
chr11	809797	809946	+	809853	809867	-19	-6	-	0.887045	GTCATTGGCTGAGCG	-6
chr20	5451739	5451888	+	5451825	5451839	11	24	+	0.887039	AGCTCAGCCAATTAG	11
chr4	129644705	129644854	+	129644758	129644772	-22	-9	-	0.886776	GTCATTGGCCAGAAT	-9
chr2	197036324	197036473	+	197036358	197036372	-41	-28	+	0.886774	GGGAGAGCCAATCGG	-28
chr12	123965446	123965595	+	123965529	123965543	8	21	+	0.88676	GCTGGAGCCAATGGG	8
chr14	68062217	68062366	+	68062300	68062314	8	21	+	0.886752	ACTCTGGCCAATGAA	8
chr20	55340968	55341117	+	55341052	55341066	9	22	+	0.886541	TGGTGAACCAATCAC	9
chr11	44422055	44422204	+	44422137	44422151	7	20	+	0.886479	GGCTTGCCCAATCAG	7
chr3	140272554	140272703	+	140272607	140272621	-22	-9	-	0.886397	CCCATTGGCCAGAGG	-9
chr22	31444673	31444822	+	31444727	31444741	-21	-8	-	0.886374	TTCATTGGCTGGAAT	-8
chr3	55643322	55643471	+	55643405	55643419	8	21	+	0.886005	ATCAAAGCCAATGAG	8
chrX	11550493	11550642	+	11550576	11550590	8	21	+	0.885907	GTTCTGGCCAATGGG	8
chr9	116366774	116366923	+	116366869	116366883	20	33	-	0.885907	CCCATTGGCCAGAAC	20
chr9	112771028	112771177	+	112771110	112771124	7	20	+	0.885907	GTTCTGGCCAATGGG	7
chr8	103612011	103612160	+	103612064	103612078	-22	-9	-	0.885907	CCCATTGGCCAGAAC	-9
chr7	139227195	139227344	+	139227248	139227262	-22	-9	-	0.885907	CCCATTGGCCAGAAC	-9
chr6	13407157	13407306	+	13407240	13407254	8	21	+	0.885907	GTTCTGGCCAATGGG	8
chr4	38162198	38162347	+	38162280	38162294	7	20	+	0.885907	GTTCTGGCCAATGGG	7
chr4	3758191	3758340	+	3758274	3758288	8	21	+	0.885907	GTTCTGGCCAATGGG	8
chr3	197228533	197228682	+	197228586	197228600	-22	-9	-	0.885907	CCCATTGGCCAGAAC	-9
chr3	66860124	66860273	+	66860206	66860220	7	20	+	0.885907	GTTCTGGCCAATGGG	7
chr22	33300141	33300290	+	33300224	33300238	8	21	+	0.885907	GTTCTGGCCAATGGG	8
chr20	50602487	50602636	+	50602539	50602553	-23	-10	-	0.885907	CCCATTGGCCAGAAC	-10
chr20	46020881	46021030	+	46020933	46020947	-23	-10	-	0.885907	CCCATTGGCCAGAAC	-10
chr20	986455	986604	+	986460	986474	-70	-57	-	0.885907	CCCATTGGCCAGAAC	-57
chr19	49851153	49851302	+	49851236	49851250	8	21	+	0.885907	GTTCTGGCCAATGGG	8
chr19	9259466	9259615	+	9259548	9259562	7	20	+	0.885907	GTTCTGGCCAATGGG	7
chr18	46440199	46440348	+	46440253	46440267	-21	-8	-	0.885907	CCCATTGGCCAGAAC	-8
chr16	9233891	9234040	+	9233974	9233988	8	21	+	0.885907	GTTCTGGCCAATGGG	8
chr15	71931368	71931517	+	71931422	71931436	-21	-8	-	0.885907	CCCATTGGCCAGAAC	-8
chr14	54683669	54683818	+	54683723	54683737	-21	-8	-	0.885907	CCCATTGGCCAGAAC	-8
chr13	50966298	50966447	+	50966380	50966394	7	20	+	0.885907	GTTCTGGCCAATGGG	7
chr12	131900449	131900598	+	131900533	131900547	9	22	+	0.885907	GTTCTGGCCAATGGG	9
chr12	131133948	131134097	+	131134001	131134015	-22	-9	-	0.885907	CCCATTGGCCAGAAC	-9
chr12	116369985	116370134	+	116370039	116370053	-21	-8	-	0.885907	CCCATTGGCCAGAAC	-8
chr1	65796638	65796787	+	65796691	65796705	-22	-9	-	0.885907	CCCATTGGCCAGAAC	-9
chr1	26042513	26042662	+	26042609	26042623	21	34	-	0.885907	CCCATTGGCCAGAAC	21
chr1	20929994	20930143	+	20930046	20930060	-23	-10	-	0.885907	CCCATTGGCCAGAAC	-10
chr1	15667028	15667177	+	15667082	15667096	-21	-8	-	0.885907	CCCATTGGCCAGAAC	-8
chr1	15524702	15524851	+	15524755	15524769	-22	-9	-	0.885907	CCCATTGGCCAGAAC	-9
chr1	20767373	20767522	+	20767426	20767440	-22	-9	-	0.885898	CCCATTGGCTGGACC	-9
chr12	124385430	124385579	+	124385483	124385497	-22	-9	-	0.885734	GTGATTGGACAGATT	-9
chr8	142318402	142318551	+	142318541	142318555	64	77	-	0.885665	CTCATTGGCCTCCGC	64
chr22	24372883	24373032	+	24373021	24373035	63	76	+	0.885636	TGTCCAGCCAATGAG	63
chr8	27174668	27174817	+	27174721	27174735	-22	-9	-	0.885514	CTTATTGGCCAGAAC	-9
chr2	158811812	158811961	+	158811865	158811879	-22	-9	-	0.885514	CTTATTGGCCAGAAC	-9
chr6	19805039	19805188	+	19805095	19805109	-19	-6	+	0.885484	GGCCGAGCCAATGAA	-6
chr1	30660389	30660538	+	30660472	30660486	8	21	+	0.885325	GGCTTCTCCAATCAG	8
chr14	23623653	23623802	+	23623669	23623683	-59	-46	-	0.885178	GTGATTGGCTGCACC	-46
chr8	145688220	145688369	+	145688350	145688364	55	68	+	0.885023	ACTAGAGCCAATGGG	55
chr15	101817623	101817772	+	101817722	101817736	24	37	+	0.884938	GTCCCGGCCAATCGC	24
chr4	3401669	3401818	+	3401723	3401737	-21	-8	-	0.884869	TTCATTGGCCAAAGC	-8
chr2	201083482	201083631	+	201083536	201083550	-21	-8	-	0.884869	TTCATTGGCCAAAGC	-8
chr12	133001732	133001881	+	133001786	133001800	-21	-8	-	0.884869	TTCATTGGCCAAAGC	-8
chr10	15806491	15806640	+	15806545	15806559	-21	-8	-	0.884869	TTCATTGGCCAAAGC	-8
chr1	66284769	66284918	+	66284822	66284836	-22	-9	-	0.884869	TTCATTGGCCAAAGC	-9
chr22	39321853	39322002	+	39321935	39321949	7	20	+	0.884869	GCTTTGGCCAATGAA	7
chr2	37788827	37788976	+	37788910	37788924	8	21	+	0.884869	GCTTTGGCCAATGAA	8
chr14	73314537	73314686	+	73314637	73314651	25	38	+	0.884864	AGCTAAGCCAATGGG	25
chr9	140188799	140188948	+	140188883	140188897	9	22	+	0.884823	GTTCTAGCCAATGGG	9
chr1	87752762	87752911	+	87752845	87752859	8	21	+	0.884823	GTTCTAGCCAATGGG	8
chr16	16064156	16064305	+	16064209	16064223	-22	-9	-	0.88456	CCCATTGGCTTGTAC	-9
chr4	108910882	108911031	+	108910901	108910915	-56	-43	+	0.884482	GCCAGGGCCAATGGG	-43
chr8	134661701	134661850	+	134661783	134661797	7	20	+	0.884448	GCTTTGGCCAATCAT	7
chr16	72127599	72127748	+	72127663	72127677	-11	2	-	0.884315	GTGATTGGTCACAAG	2
chr2	157529807	157529956	+	157529890	157529904	8	21	+	0.884305	ATTCTAACCAATGAA	8
chr1	15274887	15275036	+	15274940	15274954	-22	-9	-	0.884166	CTGATTGGACTGACT	-9
chr21	33406870	33407019	+	33406923	33406937	-22	-9	-	0.884155	CTCATTGGCCAGCAA	-9
chr2	208576044	208576193	+	208576162	208576176	43	56	-	0.88401	ATGATTGGTTCCTCC	43
chr20	49084669	49084818	+	49084752	49084766	8	21	+	0.88387	GGTATGGCCAATGAG	8
chr9	126993728	126993877	+	126993781	126993795	-22	-9	-	0.883785	TTCATTGGCTAAAGC	-9
chr3	184875266	184875415	+	184875348	184875362	7	20	+	0.883785	GCTTTAGCCAATGAA	7
chr1	46836099	46836248	+	46836181	46836195	7	20	+	0.883785	GCTTTAGCCAATGAA	7
chrX	44732265	44732414	+	44732360	44732374	20	33	-	0.883662	CCGATTGGTGGCGCC	20
chr22	27993757	27993906	+	27993839	27993853	7	20	+	0.883592	TTCCCAGCCAATCAC	7
chr17	16341923	16342072	+	16342031	16342045	33	46	+	0.883521	TAGAGGACCAATCGG	33
chr16	30441467	30441616	+	30441469	30441483	-73	-60	+	0.883509	CACTGGACCAATCTG	-60
chr7	151216983	151217132	+	151217024	151217038	-34	-21	-	0.883374	CCGATTGGACAGCTC	-21
chr18	60742482	60742631	+	60742537	60742551	-20	-7	-	0.88327	CTGATTGGCAGGCCT	-7
chr11	11005926	11006075	+	11006008	11006022	7	20	+	0.883211	ATTCCCACCAATGGG	7
chr2	160793088	160793237	+	160793170	160793184	7	20	+	0.883103	GTTCCAGCCAATGAC	7
chr6	26659913	26660062	+	26660031	26660045	43	56	+	0.883071	CCCTGGGCCAATAGG	43
chr9	127420575	127420724	+	127420579	127420593	-71	-58	+	0.882764	GCACAGCCCAATCAG	-58
chr22	41037389	41037538	+	41037473	41037487	9	22	+	0.882681	GTCCTAACCAATGAA	9
chr2	33347104	33347253	+	33347186	33347200	7	20	+	0.882586	GCTTTGACCAATCGA	7
chr20	48903212	48903361	+	48903294	48903308	7	20	+	0.882536	GGGCCCACCAATCAC	7
chr1	205290892	205291041	+	205290941	205290955	-26	-13	-	0.882457	CCCATTGGCCTGCTC	-13
chr17	27396784	27396933	+	27396858	27396872	-1	12	+	0.882411	ACGTGCGCCAATGAA	12
chr11	86643105	86643254	+	86643209	86643223	29	42	+	0.882392	AGTGGGACCAATGAC	29
chr6	11153725	11153874	+	11153763	11153777	-37	-24	+	0.88238	AAATTGGCAAATCAG	-24
chr16	19343993	19344142	+	19344075	19344089	7	20	+	0.882314	CCCTGGTCCAATCAA	7
chr16	71410800	71410949	+	71410884	71410898	9	22	+	0.882272	CTGTAAGCCAATCAC	9
chr12	118305271	118305420	+	118305353	118305367	7	20	+	0.882215	GCCTCGGCCAATAGG	7
chr20	48002107	48002256	+	48002189	48002203	7	20	+	0.882192	ACATTGGCCAATGGA	7
chr21	43550687	43550836	+	43550728	43550742	-34	-21	+	0.882118	GTTCTGACCAATGAC	-21
chr16	14415488	14415637	+	14415540	14415554	-23	-10	-	0.882014	GTAATTGGTCCATGT	-10
chr15	66994500	66994649	+	66994582	66994596	7	20	+	0.881896	GAGGCAGCCAATGAC	7
chr12	117222155	117222304	+	117222198	117222212	-32	-19	+	0.881876	CAGCTGGCCAATGAA	-19
chr11	119208514	119208663	+	119208565	119208579	-24	-11	-	0.881865	CCCATTGGCCGTATC	-11
chr4	176986904	176987053	+	176986946	176986960	-33	-20	+	0.881823	GGGCGCTCCAATCAG	-20
chr19	1249632	1249781	+	1249773	1249787	66	79	-	0.881776	GCGATTGGCCGGCGC	66
chr17	46682329	46682478	+	46682411	46682425	7	20	+	0.881776	GCGCCGGCCAATCGC	7
chr4	99850278	99850427	+	99850330	99850344	-23	-10	-	0.881733	CGGATTGGCCAGCTT	-10
chr6	31371262	31371411	+	31371275	31371289	-62	-49	-	0.881717	GTGATTGGCCCTAAG	-49
chr6	29716755	29716904	+	29716880	29716894	50	63	+	0.881717	CTTAGGGCCAATCAC	50
chr3	72713441	72713590	+	72713524	72713538	8	21	+	0.881586	GTCCCCACCAATGGG	8
chr11	116127937	116128086	+	116127990	116128004	-22	-9	-	0.881557	TTGATTGGTCTGAAC	-9
chr9	98271533	98271682	+	98271629	98271643	21	34	-	0.881548	GCGATTGGCTCGCGG	21
chr5	106705431	106705580	+	106705515	106705529	9	22	+	0.881528	TCCCTGTCCAATCAG	9
chr8	133787489	133787638	+	133787517	133787531	-47	-34	+	0.881489	CGGCCCGCCAATCGG	-34
chr12	92751691	92751840	+	92751744	92751758	-22	-9	-	0.881425	TTCATTGGCCAGAAT	-9
chr10	121138437	121138586	+	121138490	121138504	-22	-9	-	0.881424	TTGATTGGCTGTGAC	-9
chr9	122861462	122861611	+	122861544	122861558	7	20	+	0.881328	GTTTCCACCAATGGG	7
chr11	64008405	64008554	+	64008495	64008509	15	28	+	0.881072	GCACGGTCCAATAAG	15
chr14	96646452	96646601	+	96646536	96646550	9	22	+	0.88107	CTTCTGGCCAATGGG	9
chr1	206842362	206842511	+	206842445	206842459	8	21	+	0.88107	CTTCTGGCCAATGGG	8
chr1	201924434	201924583	+	201924523	201924537	14	27	-	0.881067	CCCATTGGCTGCAGC	14
chr6	43866600	43866749	+	43866682	43866696	7	20	+	0.88104	TCTTGGGCCAATGGG	7
chr3	196669339	196669488	+	196669462	196669476	48	61	-	0.880944	CTCATTGGACCCAAT	48
chr19	756226	756375	+	756280	756294	-21	-8	-	0.880734	GTCATTGGCTAGACT	-8
chr16	3507893	3508042	+	3507975	3507989	7	20	+	0.880661	GCGGCGGCCAATGGG	7
chr12	118447901	118448050	+	118448023	118448037	47	60	-	0.880407	GTGATTGGCTTTATT	47
chr11	126926409	126926558	+	126926462	126926476	-22	-9	-	0.880341	TTCATTGGCTAGAAT	-9
chr20	37374543	37374692	+	37374569	37374583	-49	-36	+	0.880262	ATCTAAACCAATCAT	-36
chr10	1568698	1568847	+	1568726	1568740	-47	-34	-	0.880224	CTGATTGGTAGGAAG	-34
chr2	219134976	219135125	+	219134977	219134991	-74	-61	+	0.880155	CGCCTCACCAATCAC	-61
chr3	183353323	183353472	+	183353349	183353363	-49	-36	-	0.880149	CGGATTGGCCAGGGT	-36
chr17	79439117	79439266	+	79439201	79439215	9	22	+	0.880147	CGCCAGGCCAATCAC	9
chr15	77946293	77946442	+	77946376	77946390	8	21	+	0.880057	CTTTTGGCCAATGAC	8
chr7	11259405	11259554	+	11259488	11259502	8	21	+	0.879825	GCTTGAGCCAATAGG	8
chr2	75740030	75740179	+	75740113	75740127	8	21	+	0.879801	GTCCTGGCCAATGAA	8
chr16	53615800	53615949	+	53615883	53615897	8	21	+	0.879542	GTTTTGGCCAATGAA	8
chr2	122354376	122354525	+	122354461	122354475	10	23	+	0.879523	CGTTCCTCCAATCAG	10
chr16	70415309	70415458	+	70415385	70415399	1	14	-	0.879493	ATGATTGGCTGGGAG	1
chr16	84300083	84300232	+	84300166	84300180	8	21	+	0.879414	ATTGTGGCCAATGGG	8
chr8	86270845	86270994	+	86270926	86270940	6	19	+	0.879387	TATTTGGCCAATGGG	6
chr9	137536612	137536761	+	137536666	137536680	-21	-8	-	0.879319	GCCATTGGTTGACTC	-8
chr20	32308105	32308254	+	32308234	32308248	54	67	+	0.879267	CTTGTAGCCAATCAC	54
chr5	175964393	175964542	+	175964436	175964450	-32	-19	+	0.879143	CTGAGAGCCAATCAC	-19
chr12	54422105	54422254	+	54422158	54422172	-22	-9	-	0.879017	GCGATTGGCTGGGAG	-9
chr12	121837715	121837864	+	121837777	121837791	-13	0	-	0.878917	TTCATTGGCTCTGGT	0
chr1	151170856	151171005	+	151170949	151170963	18	31	-	0.878763	CCGATTGGTTTTGCT	18
chr19	4759862	4760011	+	4759945	4759959	8	21	+	0.878727	GCGCGGACCAATCCG	8
chr15	74890685	74890834	+	74890769	74890783	9	22	+	0.878562	CCCAGAGCCAATGGG	9
chr5	149737038	149737187	+	149737083	149737097	-30	-17	+	0.878479	CTCCGCGCCAATGGG	-17
chr15	66679044	66679193	+	66679138	66679152	19	32	-	0.878417	CCCATTGGTTGTCTG	19
chr3	14622972	14623121	+	14623055	14623069	8	21	+	0.878362	ACACTGTCCAATGGG	8
chr19	55773326	55773475	+	55773343	55773357	-58	-45	-	0.878332	CTGATTGGTGTACAA	-45
chr4	48257308	48257457	+	48257429	48257443	46	59	-	0.878265	CGGATTGGCCAAGGC	46
chr22	46671744	46671893	+	46671798	46671812	-21	-8	-	0.878154	GTCATTGGCCAGAAC	-8
chr9	132237430	132237579	+	132237513	132237527	8	21	+	0.87813	GCTCTGGCCAATGAA	8
chr2	25640743	25640892	+	25640826	25640840	8	21	+	0.87813	GCTCTGGCCAATGAA	8
chr16	49315848	49315997	+	49315886	49315900	-37	-24	+	0.87796	CACCGAGCCAATGGC	-24
chr20	750567	750716	+	750650	750664	8	21	+	0.877867	GCACAGGCCAATGAA	8
chr6	53348865	53349014	+	53348895	53348909	-45	-32	-	0.877801	CTAATTGGCTCCTGG	-32
chr22	36903090	36903239	+	36903136	36903150	-29	-16	+	0.877772	GCCCGGACCAATGGC	-16
chr5	75664017	75664166	+	75664100	75664114	8	21	+	0.877504	CTCTGTACCAATGAG	8
chr10	82444099	82444248	+	82444182	82444196	8	21	+	0.877466	GATCCAGCCAATAGG	8
chr7	35379542	35379691	+	35379549	35379563	-68	-55	+	0.877398	CATTGGACCAATGGA	-55
chr12	104780411	104780560	+	104780463	104780477	-23	-10	-	0.877393	ATGATTGGTTCAGGA	-10
chr19	528767	528916	+	528851	528865	9	22	+	0.877393	TCCTGAACCAATCAT	9
chr9	104230520	104230669	+	104230572	104230586	-23	-10	-	0.877313	GTGATTGGTCTAGGA	-10
chr5	37852065	37852214	+	37852148	37852162	8	21	+	0.877313	TCCTAGACCAATCAC	8
chr12	108491423	108491572	+	108491431	108491445	-67	-54	-	0.877199	ATGATTGGTTCCAGC	-54
chr8	143484466	143484615	+	143484581	143484595	40	53	+	0.87713	GCACCAGCCAATGGC	40
chr16	53780005	53780154	+	53780087	53780101	7	20	+	0.87707	GTTCTAGCCAATGAC	7
chr19	28704720	28704869	+	28704773	28704787	-22	-9	-	0.877046	TTCATTGGCTAGAGC	-9
chr12	114679848	114679997	+	114679930	114679944	7	20	+	0.877002	AGGATGGCCAATCAC	7
chr12	126578632	126578781	+	126578636	126578650	-71	-58	-	0.876767	TTCATTGGTCAGAAC	-58
chr21	38821783	38821932	+	38821836	38821850	-22	-9	-	0.876757	TTCATTGGCTTGGTC	-9
chr22	19435208	19435357	+	19435247	19435261	-36	-23	+	0.876752	CCGCCAGCCAATGAA	-23
chr5	148737403	148737552	+	148737425	148737439	-53	-40	+	0.876328	GAAGCTGCCAATGAG	-40
chr16	81478261	81478410	+	81478344	81478358	8	21	+	0.876317	GCGGGGACCAATCGC	8
chr3	133249501	133249650	+	133249554	133249568	-22	-9	-	0.876229	GTGATTGGTTTAGGA	-9
chr12	108848361	108848510	+	108848414	108848428	-22	-9	-	0.876192	CTGATTGGATGGGCA	-9
chr9	139668269	139668418	+	139668352	139668366	8	21	+	0.876118	GCTGTGGCCAATGGG	8
chr6	36391147	36391296	+	36391231	36391245	9	22	+	0.876118	GCTGTGGCCAATGGG	9
chr12	131602069	131602218	+	131602122	131602136	-22	-9	-	0.876055	CTCATTGGGCCAGCC	-9
chr22	18111465	18111614	+	18111568	18111582	28	41	+	0.875935	TTCTCAGCCAATGGG	28
chr4	54232140	54232289	+	54232272	54232286	57	70	-	0.875888	GTGATTGGCTAGAGA	57
chr16	54353431	54353580	+	54353484	54353498	-22	-9	-	0.87586	GCCATTGGTCAAATC	-9
chr12	133464127	133464276	+	133464239	133464253	37	50	-	0.875856	GCGATTGGCTGGCGG	37
chr16	67217599	67217748	+	67217612	67217626	-62	-49	+	0.875838	CCTGCAGCCAATAAG	-49
chr1	1015619	1015768	+	1015702	1015716	8	21	+	0.875745	CCAAGGGCCAATCGC	8
chr1	25935174	25935323	+	25935228	25935242	-21	-8	-	0.875725	CTTATTGGCCACAGC	-8
chr10	72339423	72339572	+	72339475	72339489	-23	-10	-	0.875711	GCCATTGGCCCAGGG	-10
chr17	46622440	46622589	+	46622523	46622537	8	21	+	0.875689	GCCTCCGCCAATCGC	8
chr12	119667736	119667885	+	119667819	119667833	8	21	+	0.875683	GTTCTAACCAATGAA	8
chr22	30275874	30276023	+	30275957	30275971	8	21	+	0.875665	CTTCAGTCCAATCAG	8
chr16	19043193	19043342	+	19043246	19043260	-22	-9	-	0.875034	CCCATTGGCTACAGC	-9
chr14	68283350	68283499	+	68283370	68283384	-55	-42	-	0.874989	CCTATTGGCTCAAGG	-42
chr22	39021412	39021561	+	39021465	39021479	-22	-9	-	0.874854	ATGATTGGCCACTGG	-9
chr4	123483710	123483859	+	123483794	123483808	9	22	+	0.874798	TGCTGCACCAATCAC	9
chr7	108210195	108210344	+	108210279	108210293	9	22	+	0.874771	GCAGAAGCCAATGGG	9
chr9	140095265	140095414	+	140095349	140095363	9	22	-	0.874714	CCGATTGGACAACAC	9
chr7	17980104	17980253	+	17980146	17980160	-33	-20	-	0.874461	CCCATTGGCGGGCGC	-20
chr9	139743658	139743807	+	139743718	139743732	-15	-2	-	0.87438	GCGATTGGTCAGCAC	-2
chr3	70382346	70382495	+	70382428	70382442	7	20	+	0.874347	GATCCTGCCAATGAG	7
chr7	3122582	3122731	+	3122664	3122678	7	20	+	0.874133	GCTTCAGCCAATAGG	7
chr8	94928859	94929008	+	94928947	94928961	13	26	+	0.874111	CGGGGAACCAATGGG	13
chr16	57948464	57948613	+	57948470	57948484	-69	-56	-	0.874109	GTGATTGGTTGGCCA	-56
chrX	40440100	40440249	+	40440152	40440166	-23	-10	-	0.874063	GTGATTGGTGGAGAA	-10
chr22	42666594	42666743	+	42666676	42666690	7	20	+	0.874027	CGCGCGGCCAATGGG	7
chr7	66309907	66310056	+	66309917	66309931	-65	-52	-	0.873929	CCGATTGGTTCCACA	-52
chr17	40829144	40829293	+	40829175	40829189	-44	-31	+	0.873781	GCGGCTACCAATCAG	-31
chr11	79225846	79225995	+	79225928	79225942	7	20	+	0.873779	AATCTGGCCAATGGC	7
chr6	30687906	30688055	+	30687988	30688002	7	20	+	0.873681	GCATCGACTAATCAG	7
chr17	8207941	8208090	+	8208037	8208051	21	34	-	0.873328	GTGATTGGCTGTCCC	21
chr11	82868010	82868159	+	82868096	82868110	11	24	+	0.873328	GGGACAGCCAATCAC	11
chr1	27191579	27191728	+	27191640	27191654	-14	-1	+	0.873303	ATACCGCCCAATCAC	-1
chr17	36874940	36875089	+	36875061	36875075	46	59	-	0.87329	CTAATTGGTGCAGGG	46
chr1	31327087	31327236	+	31327142	31327156	-20	-7	-	0.873022	CCTATTGGCCACGTT	-7
chr17	78505294	78505443	+	78505419	78505433	50	63	+	0.872837	GACCCGGCCAATGGA	50
chrX	39609016	39609165	+	39609157	39609171	66	79	+	0.872803	GTTCTGGCCAATGAA	66
chr9	133424562	133424711	+	133424645	133424659	8	21	+	0.872803	GTTCTGGCCAATGAA	8
chr8	140614338	140614487	+	140614391	140614405	-22	-9	-	0.872803	TTCATTGGCCAGAAC	-9
chr7	98052483	98052632	+	98052565	98052579	7	20	+	0.872803	GTTCTGGCCAATGAA	7
chr2	38682973	38683122	+	38683056	38683070	8	21	+	0.872803	GTTCTGGCCAATGAA	8
chr19	35711229	35711378	+	35711312	35711326	8	21	+	0.872803	GTTCTGGCCAATGAA	8
chr19	4968809	4968958	+	4968848	4968862	-36	-23	+	0.872755	GCCCCCTCCAATGAG	-23
chr3	197686816	197686965	+	197686910	197686924	19	32	-	0.872578	TTTATTGGCCGGCTT	19
chr1	92414806	92414955	+	92414889	92414903	8	21	+	0.872511	GTTCAGACCAATGGG	8
chr5	168628756	168628905	+	168628810	168628824	-21	-8	-	0.872382	ATGATTGGCCAGAAC	-8
chr22	37754568	37754717	+	37754652	37754666	9	22	+	0.872265	TCCTAAGCCAATCAC	9
chr20	37264664	37264813	+	37264718	37264732	-21	-8	-	0.872186	GCCATTGGTCCAAAC	-8
chr5	158113375	158113524	+	158113429	158113443	-21	-8	-	0.872162	TCCATTGGTCCAAGC	-8
chr20	32495170	32495319	+	32495212	32495226	-33	-20	+	0.871935	TGATCAACCAATGAA	-20
chr5	149340224	149340373	+	149340258	149340272	-41	-28	-	0.871901	GTTATTGGCTGGTGG	-28
chr2	178618669	178618818	+	178618752	178618766	8	21	+	0.871879	GAGAGAGCCAATGAA	8
chr1	45956912	45957061	+	45957018	45957032	31	44	+	0.871794	AGAAAAGCCAATCAA	31
chr11	45275328	45275477	+	45275411	45275425	8	21	+	0.871792	GCTACGGCCAATGGG	8
chr6	34216750	34216899	+	34216868	34216882	43	56	+	0.871432	GACGCAGCCAATCCG	43
chr11	71814459	71814608	+	71814465	71814479	-69	-56	+	0.87141	TTGTCAACCAATGGG	-56
chr10	88018361	88018510	+	88018415	88018429	-21	-8	-	0.871378	TTCATTGGCCCTGGC	-8
chr16	81538765	81538914	+	81538819	81538833	-21	-8	-	0.871313	TTCATTGGCCAGCAC	-8
chr1	12009302	12009451	+	12009356	12009370	-21	-8	-	0.871243	CTGATTGGACAGGCA	-8
chr11	12131927	12132076	+	12132068	12132082	66	79	-	0.871111	GTCATTGGCCGCGCC	66
chr19	45504504	45504653	+	45504628	45504642	49	62	+	0.871021	GTGCAGACCAATGGG	49
chr5	139781238	139781387	+	139781339	139781353	26	39	+	0.870921	ACTTTGGCCAATGAT	26
chr9	124004998	124005147	+	124005050	124005064	-23	-10	-	0.870902	GTGATTGGTTTAGAA	-10
chr3	45387468	45387617	+	45387550	45387564	7	20	+	0.870833	AGTTCCTCCAATGAG	7
chr11	116664551	116664700	+	116664604	116664618	-22	-9	-	0.870791	CCCATTGGCCACAAC	-9
chr11	67312967	67313116	+	67312981	67312995	-61	-48	+	0.870616	AACCCTGCCAATCAA	-48
chr16	30790093	30790242	+	30790168	30790182	0	13	-	0.870613	GTGATTGGACAAGAG	0
chr12	54348543	54348692	+	54348624	54348638	6	19	+	0.870376	GGGGCGGCCAATGGG	6
chr16	3314600	3314749	+	3314626	3314640	-49	-36	-	0.869818	CTGATTGGCAGCCGC	-36
chr11	17725672	17725821	+	17725725	17725739	-22	-9	-	0.869707	CCCATTGGCTACAAC	-9
chr3	53925829	53925978	+	53925951	53925965	47	60	-	0.869506	CCCATTGGCTGCTGA	47
chr12	50135992	50136141	+	50136041	50136055	-26	-13	-	0.869497	CGGATTGGTTACCTT	-13
chr7	112515083	112515232	+	112515164	112515178	6	19	+	0.869302	GCAAGATCCAATCAC	6
chr6	107596604	107596753	+	107596686	107596700	7	20	+	0.869184	GCTTTGGCCAATAGG	7
chr6	44454867	44455016	+	44454921	44454935	-21	-8	-	0.869184	CCTATTGGCCAAAGC	-8
chr2	113889024	113889173	+	113889078	113889092	-21	-8	-	0.869184	CCTATTGGCCAAAGC	-8
chr15	89584133	89584282	+	89584216	89584230	8	21	+	0.869184	GCTTTGGCCAATAGG	8
chr9	132597550	132597699	+	132597659	132597673	34	47	-	0.869171	CCGATTGGACGGCAG	34
chr7	130007014	130007163	+	130007069	130007083	-20	-7	-	0.869059	TCCATTGGTCAAAGT	-7
chr19	45681809	45681958	+	45681932	45681946	48	61	-	0.868945	CTGATTGGTAGCCGG	48
chr4	38070942	38071091	+	38071025	38071039	8	21	+	0.868919	GTCTCAGCCAATGAT	8
chr18	9136664	9136813	+	9136765	9136779	26	39	+	0.868738	GTCGCAGCCAATCGC	26
chr7	102671598	102671747	+	102671712	102671726	39	52	+	0.868656	ACTCCAGCCAATGGC	39
chr19	13783466	13783615	+	13783550	13783564	9	22	+	0.868555	GTTCTCACCAATGGG	9
chr16	74729835	74729984	+	74729917	74729931	7	20	+	0.868555	GTTCTCACCAATGGG	7
chr10	71754158	71754307	+	71754211	71754225	-22	-9	-	0.868548	CCCATTGGCCTGAAC	-9
chr17	79320052	79320201	+	79320057	79320071	-70	-57	+	0.868531	ACCCCGCCCAATCAC	-57
chr17	33894995	33895144	+	33895025	33895039	-45	-32	-	0.868528	TCGATTGGCTGCTCC	-32
chr16	27313601	27313750	+	27313655	27313669	-21	-8	-	0.868243	TCCATTGGCCAATAC	-8
chr20	49116035	49116184	+	49116088	49116102	-22	-9	-	0.868213	CCTATTGGTCAGCAT	-9
chrX	65235549	65235698	+	65235590	65235604	-34	-21	+	0.868119	TTTCTATCCAATCAG	-21
chr1	118472288	118472437	+	118472367	118472381	4	17	+	0.868115	GGCGGGTCCAATCGG	4
chr10	131909360	131909509	+	131909416	131909430	-19	-6	-	0.86808	ATGATTGGTTGTTAG	-6
chr5	173246470	173246619	+	173246554	173246568	9	22	+	0.867821	GTTTTGACCAATAGG	9
chr12	122502095	122502244	+	122502109	122502123	-61	-48	+	0.867626	GTCCTATCCAATCAC	-48
chr21	43430436	43430585	+	43430524	43430538	13	26	-	0.867617	CTGATTGGGCGCCGG	13
chr1	200997710	200997859	+	200997792	200997806	7	20	+	0.867582	ACTTTAACCAATAAA	7
chr1	211646145	211646294	+	211646199	211646213	-21	-8	-	0.867521	CCTATTGGCCAAACT	-8
chr7	123141043	123141192	+	123141127	123141141	9	22	+	0.867464	GTTCAAGCCAATGGG	9
chr17	80250650	80250799	+	80250734	80250748	9	22	+	0.867317	CGATGGCCCAATCAC	9
chr2	59097977	59098126	+	59098030	59098044	-22	-9	-	0.867159	TCCATTGGCTAATAC	-9
chr12	113200666	113200815	+	113200680	113200694	-61	-48	+	0.867151	CCTCCATCCAATCAC	-48
chr3	72496253	72496402	+	72496333	72496347	5	18	+	0.867029	CGTGCGGCCAATGGG	5
chr2	230585380	230585529	+	230585485	230585499	30	43	-	0.867025	CAGATTGGTTCAGAG	30
chr6	38670956	38671105	+	38670995	38671009	-36	-23	-	0.866899	CTGATTGGGTCCCAG	-23
chr7	51009343	51009492	+	51009427	51009441	9	22	+	0.866864	AGATTGGCCAGTCAG	9
chr15	70393856	70394005	+	70393953	70393967	22	35	-	0.866474	TTCATTGGCTGCTTA	22
chr12	130612152	130612301	+	130612236	130612250	9	22	+	0.86642	CCCTGACCCAATCAC	9
chr1	1334695	1334844	+	1334773	1334787	3	16	-	0.866402	GCCATTGGTTCGGCC	3
chr7	97707116	97707265	+	97707169	97707183	-22	-9	-	0.866042	CTGATTGGTGGTACA	-9
chr7	101230756	101230905	+	101230809	101230823	-22	-9	-	0.866031	CCTATTGGTTGGAAC	-9
chrX	70585737	70585886	+	70585831	70585845	19	32	-	0.865987	CTGATTGGAGGAAGA	19
chr5	176739253	176739402	+	176739387	176739401	59	72	-	0.865903	CCTATTGGCTGGCGC	59
chr18	33029997	33030146	+	33030052	33030066	-20	-7	-	0.865902	TTCATTGGTTAATCA	-7
chr5	175173959	175174108	+	175174042	175174056	8	21	+	0.865853	ATCCTGGCCAATGAT	8
chr7	4815144	4815293	+	4815174	4815188	-45	-32	-	0.865755	CCCATTGGTCGGCAA	-32
chr3	48701127	48701276	+	48701164	48701178	-38	-25	+	0.86575	CGCCAGGCCAATGGG	-25
chr5	176504543	176504692	+	176504596	176504610	-22	-9	-	0.865709	CCCATTGGCCCTCCC	-9
chrX	153059921	153060070	+	153060044	153060058	48	61	-	0.865577	GCGATTGGCTGCCGC	48
chr1	109584657	109584806	+	109584761	109584775	29	42	+	0.865577	GCGGCAGCCAATCGC	29
chrX	38660375	38660524	+	38660386	38660400	-64	-51	+	0.865312	GCCTGGGGCAATCAG	-51
chr1	39325477	39325626	+	39325496	39325510	-56	-43	-	0.865146	CTTATTGGCCGCCCG	-43
chr15	71773033	71773182	+	71773087	71773101	-21	-8	-	0.865095	TCCATTGGCCAAAGT	-8
chr9	37027786	37027935	+	37027817	37027831	-44	-31	-	0.864943	CCCATTGGCTAAGCA	-31
chr10	71185370	71185519	+	71185423	71185437	-22	-9	-	0.864689	CTAATTGGCCAGAAC	-9
chr10	116112729	116112878	+	116112813	116112827	9	22	+	0.864642	GACCTAACCAGTCAG	9
chr10	104220979	104221128	+	104221080	104221094	26	39	+	0.864636	CGCGGAGCCAATCGC	26
chr6	33790459	33790608	+	33790469	33790483	-65	-52	-	0.864425	CTAATTGGATCAGGT	-52
chr6	150262990	150263139	+	150263038	150263052	-27	-14	+	0.864389	AGGGCAGCCAATCAT	-14
chr12	107487319	107487468	+	107487370	107487384	-24	-11	-	0.864266	CTCATTGGAGGGCGC	-11
chr20	49789742	49789891	+	49789795	49789809	-22	-9	-	0.86425	CCTATTGGCCAGCAT	-9
chr16	22266770	22266919	+	22266824	22266838	-21	-8	-	0.864237	CCCATTGGCTGGGCA	-8
chr1	241683068	241683217	+	241683112	241683126	-31	-18	+	0.864178	CTCTTATCCAATCAA	-18
chr8	142181008	142181157	+	142181060	142181074	-23	-10	-	0.864173	CTCATTGGGCAGAAT	-10
chr18	28148354	28148503	+	28148395	28148409	-34	-21	-	0.864128	GTCATTGGCTACCCT	-21
chr3	186240915	186241064	+	186240998	186241012	8	21	+	0.864116	GTCCTGGCCAATAGG	8
chr4	149363609	149363758	+	149363731	149363745	47	60	-	0.864007	CCTATTGGCCCGAAG	47
chr2	232063243	232063392	+	232063295	232063309	-23	-10	-	0.86378	GCGATTGGCTGCGCC	-10
chr3	13497292	13497441	+	13497384	13497398	17	30	+	0.863713	TAGTGAACCAATAGG	17
chr7	35544127	35544276	+	35544143	35544157	-59	-46	+	0.863674	CTCAGAACCAATCAT	-46
chr3	141577355	141577504	+	141577409	141577423	-21	-8	-	0.863618	TTTATTGGCTAAAGT	-8
chr7	75795860	75796009	+	75795962	75795976	27	40	+	0.86357	TGTAGAACCAATCGG	27
chr6	168050289	168050438	+	168050343	168050357	-21	-8	-	0.863471	TCCATTGGCCAAGGC	-8
chr21	35987593	35987742	+	35987634	35987648	-34	-21	+	0.863021	GACGGGGCCAATAAA	-21
chr19	41098200	41098349	+	41098253	41098267	-22	-9	-	0.862982	TTCATTGGCTTGAAT	-9
chr9	98197475	98197624	+	98197587	98197601	37	50	+	0.862864	GTCTGAACCAAACAG	37
chr11	64781469	64781618	+	64781571	64781585	27	40	+	0.862794	CGTCCGGCCAATCGA	27
chr17	46655721	46655870	+	46655802	46655816	6	19	+	0.86256	CTCCGAGCCAATGGC	6
chr3	20227669	20227818	+	20227718	20227732	-26	-13	-	0.862392	TCCATTGGTTGGCTG	-13
chr6	45913057	45913206	+	45913139	45913153	7	20	+	0.862344	ATTCTGACCAATGGC	7
chr2	112392627	112392776	+	112392709	112392723	7	20	+	0.862299	GCTTTGGCCAATGAT	7
chr2	3381633	3381782	+	3381666	3381680	-42	-29	+	0.862226	CCAGCGACCAATGGC	-29
chr17	1733127	1733276	+	1733212	1733226	10	23	+	0.862149	GCCTCGGCCAATGCG	10
chr11	43567251	43567400	+	43567333	43567347	7	20	+	0.862125	TCCTTAGCCAATGAA	7
chr7	101229514	101229663	+	101229568	101229582	-21	-8	-	0.862067	CCTATTGGCTGGAAC	-8
chr22	27679752	27679901	+	27679872	27679886	45	58	-	0.861984	GGGATTGGTTCATGG	45
chr14	97150050	97150199	+	97150103	97150117	-22	-9	-	0.86193	TTCATTGGCTACAGC	-9
chr16	3333366	3333515	+	3333378	3333392	-63	-50	-	0.861911	CTCATTGGTAGGCGG	-50
chr22	49833193	49833342	+	49833247	49833261	-21	-8	-	0.861824	GCCATTGGCCAAAGC	-8
chr1	222790940	222791089	+	222791015	222791029	0	13	-	0.861811	GTGATTGGGCGAGGG	0
chr19	42007099	42007248	+	42007191	42007205	17	30	+	0.861745	AAGATGGCCAATTAG	17
chr11	859797	859946	+	859851	859865	-21	-8	-	0.861716	CCTATTGGCTCCCTG	-8
chr5	176884706	176884855	+	176884835	176884849	54	67	+	0.861617	CCAGCAACCAATGAT	54
chr17	40026966	40027115	+	40027048	40027062	7	20	+	0.861524	GCGGTGGCCAATGAA	7
chr19	46087751	46087900	+	46087785	46087799	-41	-28	-	0.861494	GTGATTGGTCGTAGA	-28
chr8	142401991	142402140	+	142402045	142402059	-21	-8	-	0.861304	CCCATTGGGCCGTGC	-8
chrX	15873090	15873239	+	15873113	15873127	-52	-39	-	0.861204	CCGATTGGAGGTTTC	-39
chr11	65255185	65255334	+	65255185	65255199	-75	-62	+	0.861146	GTGGCAGCCAATGAA	-62
chr8	101348054	101348203	+	101348106	101348120	-23	-10	-	0.861108	CTGATTGGGCAAAGA	-10
chr9	34646511	34646660	+	34646594	34646608	8	21	+	0.861097	CGGCTGGCCAATCAT	8
chr10	74055681	74055830	+	74055699	74055713	-57	-44	+	0.861063	AGATTTGCCAATCAA	-44
chr6	108913983	108914132	+	108914020	108914034	-38	-25	-	0.860832	GCCATTGGTTGGGAG	-25
chr19	51158299	51158448	+	51158352	51158366	-22	-9	-	0.860778	TTCATTGGTGAGAGC	-9
chr16	10479702	10479851	+	10479844	10479858	67	80	-	0.860625	GCCATTGGTCCATAA	67
chr19	18133013	18133162	+	18133095	18133109	7	20	+	0.860592	CACTTGGCCAATTGG	7
chr16	48926897	48927046	+	48926979	48926993	7	20	+	0.860461	GTTTTGACCAATGGC	7
chr4	84520520	84520669	+	84520572	84520586	-23	-10	-	0.860419	TCCATTGGCTAGTAC	-10
chr15	91498000	91498149	+	91498083	91498097	8	21	+	0.860249	TCCTGAGCCAATCCG	8
chr3	124298619	124298768	+	124298702	124298716	8	21	+	0.860017	ATCTGAACCAATCCC	8
chr21	41058043	41058192	+	41058125	41058139	7	20	+	0.859998	GTTCTAACCAATAGG	7
chr11	77416587	77416736	+	77416720	77416734	58	71	-	0.859741	CTGACTGGTGCCTTT	58
chr16	83863714	83863863	+	83863796	83863810	7	20	+	0.859738	GGTTGATCCAATGGG	7
chr16	81773917	81774066	+	81773933	81773947	-59	-46	+	0.859667	GGCACAGCCAATGAC	-46
chr17	72186407	72186556	+	72186460	72186474	-22	-9	-	0.859559	CCCATTGGTCATAAG	-9
chr1	45846975	45847124	+	45847057	45847071	7	20	+	0.859382	GCTTTGTCCAATGGG	7
chr6	35671437	35671586	+	35671519	35671533	7	20	+	0.859314	AGTTCTACCAATCAC	7
chr15	31618793	31618942	+	31618807	31618821	-61	-48	+	0.859212	TCACGGACCAATGGC	-48
chr19	49457965	49458114	+	49457980	49457994	-60	-47	-	0.859192	CTCATTGGACAGTCA	-47
chr19	14477566	14477715	+	14477620	14477634	-21	-8	-	0.859048	GCCATTGGTCAGAGC	-8
chr11	45600009	45600158	+	45600062	45600076	-22	-9	-	0.858899	CCTATTGGCCAAACC	-9
chr6	155055466	155055615	+	155055606	155055620	65	78	-	0.858706	CTAATTGGATGGTTG	65
chr12	106192136	106192285	+	106192218	106192232	7	20	+	0.858684	ATTTTAGCCAATGGA	7
chr2	70418126	70418275	+	70418170	70418184	-31	-18	-	0.858655	GTTATTGGTCAGAGC	-18
chr2	237077012	237077161	+	237077107	237077121	20	33	-	0.858649	GCCATTGGCTGAGCG	20
chr2	131100193	131100342	+	131100321	131100335	53	66	+	0.85857	GGAATGGCCAATCGC	53
chr9	94757366	94757515	+	94757450	94757464	9	22	-	0.858566	GTGATTGGGTGAAGC	9
chr12	116715471	116715620	+	116715524	116715538	-22	-9	-	0.858543	GCCATTGGCTGGCGC	-9
chr5	138306646	138306795	+	138306664	138306678	-57	-44	+	0.858456	CCCTGGACCAATTAC	-44
chr4	6584983	6585132	+	6585035	6585049	-23	-10	-	0.858356	TCCATTGGCCAGAGT	-10
chr1	8014237	8014386	+	8014314	8014328	2	15	+	0.858222	GACTCGGCCAATCCC	2
chr1	33717497	33717646	+	33717579	33717593	7	20	+	0.858144	GTCTTGGCCAATGGA	7
chr10	21465978	21466127	+	21466060	21466074	7	20	+	0.857669	CCTTCGGCCAATGGA	7
chr3	197268831	197268980	+	197268915	197268929	9	22	+	0.857608	CCTCTGGCCAATAGG	9
chr3	39425705	39425854	+	39425815	39425829	35	48	-	0.857503	TCGATTGGTCATCGT	35
chr17	15855371	15855520	+	15855506	15855520	60	73	-	0.857455	CTCATTTGTCAGTTT	60
chr13	42845903	42846052	+	42845944	42845958	-34	-21	+	0.857438	GTCCCGGCCAATGGA	-21
chr20	16227633	16227782	+	16227716	16227730	8	21	+	0.857372	CCCTGAACCAATTAC	8
chr10	62868752	62868901	+	62868834	62868848	7	20	+	0.857249	TTTCTGGCCAATGGG	7
chr13	103451359	103451508	+	103451369	103451383	-65	-52	-	0.857201	GGGATTGGCCCGTGC	-52
chr20	45323343	45323492	+	45323396	45323410	-22	-9	-	0.857118	CCTATTGGCCAGAAC	-9
chr18	45898691	45898840	+	45898773	45898787	7	20	+	0.857118	GTTCTGGCCAATAGG	7
chr1	22755238	22755387	+	22755321	22755335	8	21	+	0.857118	GTTCTGGCCAATAGG	8
chr3	13311307	13311456	+	13311429	13311443	47	60	+	0.857035	CAGAGGTCCAATCAC	47
chr5	158352386	158352535	+	158352468	158352482	7	20	+	0.856993	ATTCTGACCAATGGA	7
chr7	155090778	155090927	+	155090794	155090808	-59	-46	-	0.856963	GCCATTGGTCGCGGC	-46
chr11	126138867	126139016	+	126138888	126138902	-54	-41	+	0.85688	AGGCCAGCCAATGGC	-41
chr15	66981287	66981436	+	66981341	66981355	-21	-8	-	0.856856	CTTATTGGCCAGAAA	-8
chr3	185303725	185303874	+	185303833	185303847	33	46	-	0.856767	CGGATTGGCTCCGCC	33
chr16	30669496	30669645	+	30669587	30669601	16	29	+	0.856767	GGCGGAGCCAATCCG	16
chr6	167000358	167000507	+	167000440	167000454	7	20	+	0.856731	GCCCTGGCCAATGGA	7
chr3	45883636	45883785	+	45883655	45883669	-56	-43	-	0.85669	TTCATTGGTCCTCAG	-43
chr14	91527410	91527559	+	91527427	91527441	-58	-45	+	0.856653	TGGTCCGCCAATCAC	-45
chr4	24807215	24807364	+	24807341	24807355	51	64	+	0.8566	ATTCTGACCAATAAA	51
chr12	56367432	56367581	+	56367556	56367570	49	62	-	0.856531	TTTATTGGTGGATAC	49
chr19	10184948	10185097	+	10185045	10185059	22	35	-	0.856529	CCTATTGGTCACATG	22
chr3	140660461	140660610	+	140660572	140660586	36	49	+	0.856523	GCTCACACCAATGGG	36
chr1	5746324	5746473	+	5746455	5746469	56	69	+	0.856473	GCTTTGGCCAATGGA	56
chr19	11601993	11602142	+	11602076	11602090	8	21	+	0.856354	GTCCCAGCCAATGGA	8
chr16	18937954	18938103	+	18938037	18938051	8	21	+	0.856351	CAGGCGTCCAATCAA	8
chr9	130477954	130478103	+	130477963	130477977	-66	-53	+	0.856243	GCAGCAGCCAATCGT	-53
chrX	40056437	40056586	+	40056490	40056504	-22	-9	-	0.856165	CCCATTGGCTAGAAA	-9
chr9	99171070	99171219	+	99171152	99171166	7	20	+	0.85608	GCTTTGGCCAATAAA	7
chr16	6737701	6737850	+	6737795	6737809	19	32	-	0.856034	CCTATTGGCTAGAAC	19
chr19	13562356	13562505	+	13562439	13562453	8	21	+	0.856034	GTTCTAGCCAATAGG	8
chr1	20896129	20896278	+	20896212	20896226	8	21	+	0.856034	GTTCTAGCCAATAGG	8
chr5	94500702	94500851	+	94500756	94500770	-21	-8	-	0.855966	GTCATTGGTGAGAAG	-8
chr8	21058474	21058623	+	21058526	21058540	-23	-10	-	0.855888	ATCATTGGCTAAAAC	-10
chr21	44299108	44299257	+	44299160	44299174	-23	-10	-	0.855787	CTGACTGGTCAGCGT	-10
chr16	86668017	86668166	+	86668101	86668115	9	22	+	0.855758	TTGCTGGCCAATGGG	9
chr16	4897275	4897424	+	4897411	4897425	61	74	-	0.855683	ATCATTGGTCGACCG	61
chr5	43313636	43313785	+	43313657	43313671	-54	-41	+	0.855626	GCTTCTACCAATCAA	-41
chr12	50101409	50101558	+	50101445	50101459	-39	-26	+	0.855523	GCGTCTGCCAATCAC	-26
chr1	7844244	7844393	+	7844280	7844294	-39	-26	+	0.855428	CCGACGACCAATCGC	-26
chr6	44583485	44583634	+	44583567	44583581	7	20	+	0.855389	GCTTTAGCCAATGGA	7
chr15	63402174	63402323	+	63402222	63402236	-27	-14	-	0.854983	TTGATTGGATGGCAG	-14
chr17	18759537	18759686	+	18759591	18759605	-21	-8	-	0.854764	CTGACTGGCCAGATC	-8
chr4	84376959	84377108	+	84377010	84377024	-24	-11	+	0.854738	ACCCTGTCCAATCAT	-11
chr1	206736440	206736589	+	206736493	206736507	-22	-9	-	0.854707	GCCATTGGCTGGAAC	-9
chr17	17653374	17653523	+	17653426	17653440	-23	-10	-	0.854683	TCCATTGGCTGGAGC	-10
chr1	95743412	95743561	+	95743495	95743509	8	21	+	0.854265	GGCATGCCCAATCAG	8
chr11	45668252	45668401	+	45668335	45668349	8	21	+	0.853816	GCTGTAGCCAATTAG	8
chr6	31465810	31465959	+	31465821	31465835	-64	-51	-	0.853796	ATGATTGGCCCTAAG	-51
chr16	54276280	54276429	+	54276333	54276347	-22	-9	-	0.853721	GCCATTGGTCAGAAC	-9
chr3	40494833	40494982	+	40494867	40494881	-41	-28	+	0.853591	CAGCCGACCAACCAG	-28
chr8	1771880	1772029	+	1772013	1772027	58	71	+	0.853493	TCTGCGGCCAATGGG	58
chr1	114880169	114880318	+	114880253	114880267	9	22	+	0.853253	AGTATTGCCAATCAG	9
chr7	101367246	101367395	+	101367341	101367355	20	33	+	0.853222	CCATGCACCCATCAG	20
chr1	113825654	113825803	+	113825707	113825721	-22	-9	-	0.853193	TTCATTGGCTTCAGT	-9
chr8	9095474	9095623	+	9095527	9095541	-22	-9	-	0.853029	TCCATTGGCCAGAAT	-9
chr17	8750089	8750238	+	8750172	8750186	8	21	+	0.853029	ATTCTGGCCAATGGA	8
chr14	53469425	53469574	+	53469478	53469492	-22	-9	-	0.85302	TCCATTGGCTGGACT	-9
chr10	99257528	99257677	+	99257554	99257568	-49	-36	+	0.852936	ATTCCAGCCAGTCAG	-36
chr3	141456939	141457088	+	141457030	141457044	16	29	+	0.852771	GCGCCAGCCAATCGT	16
chr16	84457291	84457440	+	84457344	84457358	-22	-9	-	0.852636	TTTATTGGCCAGAAT	-9
chr2	38708154	38708303	+	38708209	38708223	-20	-7	-	0.852552	GTAATTGGCTGAGGC	-7
chr15	91260337	91260486	+	91260432	91260446	20	33	-	0.852453	CTGATTGGGCTTTGG	20
chr7	98097368	98097517	+	98097421	98097435	-22	-9	-	0.852446	CTCATTGGATTATAA	-9
chr1	68962757	68962906	+	68962809	68962823	-23	-10	-	0.852158	CGGATTGGCCGCGCC	-10
chr1	26232882	26233031	+	26232977	26232991	20	33	-	0.851986	CGCATTGGCCGAGAG	20
chr3	9975365	9975514	+	9975407	9975421	-33	-20	-	0.85193	CTGGTTGGCTGGCGT	-20
chr6	34168575	34168724	+	34168628	34168642	-22	-9	-	0.851912	CCAATTGGCCAGGAT	-9
chr1	207996181	207996330	+	207996189	207996203	-67	-54	+	0.851895	CCCCTGGCCAATGGA	-54
chr19	18208437	18208586	+	18208518	18208532	6	19	+	0.851797	GGCCTGGCCAATGGC	6
chr5	176251001	176251150	+	176251085	176251099	9	22	+	0.851787	GGTTGAGCCAGTCAG	9
chr14	100659318	100659467	+	100659402	100659416	9	22	+	0.851574	GCTCGGGCCAACCAG	9
chr3	156273041	156273190	+	156273071	156273085	-45	-32	-	0.851526	GTGATTGGGCGAGCG	-32
chr1	154984703	154984852	+	154984797	154984811	19	32	+	0.851517	CTCCCAGCCAATGGA	19
chr16	87422090	87422239	+	87422094	87422108	-71	-58	+	0.851406	CTCTCTTCCAATCAG	-58
chr19	50661938	50662087	+	50662021	50662035	8	21	+	0.851405	GTCCTGGCCAATGGA	8
chr15	59063274	59063423	+	59063361	59063375	12	25	-	0.851354	CTGAGTGGTTCGCCT	12
chr6	37007319	37007468	+	37007401	37007415	7	20	+	0.851293	GCTGTGACCAATAGG	7
chr19	8103784	8103933	+	8103866	8103880	7	20	+	0.851146	GTTTTGGCCAATGGA	7
chr7	29494268	29494417	+	29494321	29494335	-22	-9	-	0.850884	TTCATTGGCCAAAAA	-9
chr11	34070733	34070882	+	34070815	34070829	7	20	+	0.850884	TTTTTGGCCAATGAA	7
chr3	42268660	42268809	+	42268744	42268758	9	22	+	0.8508	TGGCTGGCCAATGGG	9
chr2	179166348	179166497	+	179166430	179166444	7	20	+	0.850753	GTTTTGGCCAATAAA	7
chr2	232803861	232804010	+	232803943	232803957	7	20	+	0.850669	AAGCCAGCCAATTAA	7
chr9	35815392	35815541	+	35815428	35815442	-39	-26	-	0.850492	CCTATTGGTGCGCGG	-26
chr6	36562016	36562165	+	36562076	36562090	-15	-2	+	0.850486	AGCCCGTCCAATCAT	-2
chr19	5453001	5453150	+	5453015	5453029	-61	-48	+	0.850387	CAGTTGGCCATTCAG	-48
chr1	63142845	63142994	+	63142961	63142975	41	54	-	0.850374	GTAATTGGTTCAAGG	41
chr17	75388513	75388662	+	75388576	75388590	-12	1	-	0.850325	GTCATTGGGCCACGT	1
chr3	5561984	5562133	+	5562066	5562080	7	20	+	0.850321	GTCCTAGCCAATGGA	7
chr10	13341584	13341733	+	13341617	13341631	-42	-29	-	0.850146	GTGATTGGACATCTC	-29
chr7	25739097	25739246	+	25739149	25739163	-23	-10	-	0.850062	TCCATTGGCTAAAAC	-10
chr3	141089164	141089313	+	141089216	141089230	-23	-10	-	0.850062	TCCATTGGCTAAAAC	-10
chr17	46537557	46537706	+	46537639	46537653	7	20	+	0.850062	GTTTTAGCCAATGGA	7
chr19	47034128	47034277	+	47034140	47034154	-63	-50	+	0.850026	AGCCTGGCCAGTCAG	-50
chr5	178077269	178077418	+	178077351	178077365	7	20	+	0.849758	GTTCTGGCCAATGGC	7
chr4	6463095	6463244	+	6463177	6463191	7	20	+	0.849734	GCTCTGGCCAATGGA	7
chr6	26153142	26153291	+	26153237	26153251	20	33	-	0.849516	CCTATTGGTCATCTC	20
chr17	17512566	17512715	+	17512649	17512663	8	21	+	0.849356	GTTCCAGCCAATGGA	8
chr12	124725129	124725278	+	124725212	124725226	8	21	+	0.849356	GTTCCAGCCAATGGA	8
chr6	149573863	149574012	+	149573945	149573959	7	20	+	0.849263	GTGTTGGCCAATAAA	7
chr5	150537311	150537460	+	150537394	150537408	8	21	+	0.84915	GCAGAGGCCAATCCG	8
chrX	13448365	13448514	+	13448418	13448432	-22	-9	-	0.849131	CCCATTGGCCACGAA	-9
chr16	8561519	8561668	+	8561639	8561653	45	58	+	0.849019	AACTGAGCCAATTAT	45
chr5	108084560	108084709	+	108084613	108084627	-22	-9	-	0.848916	CCTATTGGCTGTGGC	-9
chr12	54553043	54553192	+	54553165	54553179	47	60	-	0.848762	GGGATTGGCTGGTCT	47
chr17	46688330	46688479	+	46688427	46688441	22	35	+	0.848702	CCCTCCGCCAATGGC	22
chr3	42695855	42696004	+	42695937	42695951	7	20	+	0.848596	GCGGGCTCCAATCGG	7
chr9	131205492	131205641	+	131205545	131205559	-22	-9	-	0.848457	CACATTGGCCCAAAT	-9
chr4	187680617	187680766	+	187680670	187680684	-22	-9	-	0.848443	ATCATTGGTGCGCGC	-9
chr5	95482600	95482749	+	95482653	95482667	-22	-9	-	0.84837	TCCATTGGTCAGAAC	-9
chr3	136601550	136601699	+	136601602	136601616	-23	-10	-	0.84837	TCCATTGGTCAGAAC	-10
chr2	170020938	170021087	+	170021020	170021034	7	20	+	0.84837	GTTCTGACCAATGGA	7
chr1	230297096	230297245	+	230297150	230297164	-21	-8	-	0.848358	CCAATTGGCCAAAGC	-8
chr17	62223156	62223305	+	62223250	62223264	19	32	-	0.848174	GCTATTGGTTAATGG	19
chr17	73042999	73043148	+	73043129	73043143	55	68	+	0.848066	AGATCAGCCAATAGA	55
chr1	25042282	25042431	+	25042365	25042379	8	21	+	0.847872	AACCAGTCCAATGAA	8
chr17	40718994	40719143	+	40719048	40719062	-21	-8	-	0.847756	CGGATTGGCGGGCGC	-8
chr2	239197370	239197519	+	239197479	239197493	34	47	-	0.847673	GCCATTGGCCGCGAC	34
chr20	62496489	62496638	+	62496521	62496535	-43	-30	-	0.847663	CTCATTGGATATCAC	-30
chr3	67040740	67040889	+	67040823	67040837	8	21	+	0.847328	GTTATGGCCAATGAA	8
chr4	68411246	68411395	+	68411256	68411270	-65	-52	-	0.847323	GCCATTGGCTCCGCC	-52
chr18	46200275	46200424	+	46200329	46200343	-21	-8	-	0.847316	CCCATTGGACAGAAC	-8
chr3	182817372	182817521	+	182817387	182817401	-60	-47	+	0.847225	ACGAACACCAATCAA	-47
chr2	46925932	46926081	+	46926026	46926040	19	32	-	0.847029	CTGACTGGCTCCTCC	19
chr2	45438015	45438164	+	45438096	45438110	6	19	+	0.846987	AGTCTAGCCAATGGA	6
chr7	2671242	2671391	+	2671381	2671395	64	77	+	0.84695	AAAAGGACCAATAGA	64
chr20	56293696	56293845	+	56293711	56293725	-60	-47	+	0.846934	GCCTCGGCCAATGGT	-47
chr20	43367601	43367750	+	43367655	43367669	-21	-8	-	0.846825	TCCATTGGTGGAGAC	-8
chr10	4868327	4868476	+	4868339	4868353	-63	-50	+	0.846785	CCAGCAGCCAGTCAG	-50
chr11	69614383	69614532	+	69614466	69614480	8	21	+	0.84658	AGGCTGGCCAATGGA	8
chr12	53308657	53308806	+	53308741	53308755	9	22	+	0.846558	CTCTGAACCAATCCC	9
chrX	153656916	153657065	+	153656941	153656955	-50	-37	+	0.846343	GCTGGGGCCAATGGA	-37
chr5	39669185	39669334	+	39669268	39669282	8	21	+	0.846244	GTTATAGCCAATGAA	8
chr16	26799353	26799502	+	26799436	26799450	8	21	+	0.846244	GTTATAGCCAATGAA	8
chr1	151027466	151027615	+	151027521	151027535	-20	-7	+	0.846239	CCCTGAGCCAATGTG	-7
chr6	35407199	35407348	+	35407253	35407267	-21	-8	-	0.846211	CCTATTGGTGGACAG	-8
chr11	130392238	130392387	+	130392359	130392373	46	59	+	0.846186	AATCCAGCCAGTGAG	46
chr2	127904125	127904274	+	127904208	127904222	8	21	+	0.845981	GGTAGGGCCAATTAG	8
chr1	151798591	151798740	+	151798663	151798677	-3	10	+	0.845965	CACGTGGCCAATCTG	10
chr1	161136063	161136212	+	161136125	161136139	-13	0	-	0.84586	TTTATTGGTGAACGT	0
chr19	1503523	1503672	+	1503532	1503546	-66	-53	+	0.845721	CCCGCGTCCAATGGG	-53
chrX	49593749	49593898	+	49593844	49593858	20	33	-	0.845588	GGGATTGGCTGGTGG	20
chr6	27721016	27721165	+	27721114	27721128	23	36	-	0.845584	TCTATTGGTTCAAAT	23
chr1	10092934	10093083	+	10092955	10092969	-54	-41	-	0.845461	CCTATTGGCTGCCAC	-41
chr20	47489744	47489893	+	47489773	47489787	-46	-33	-	0.845412	TTGTTTGGTTCATGT	-33
chr3	129147448	129147597	+	129147502	129147516	-21	-8	-	0.845183	CCAATTGGCTGAGCG	-8
chr16	1458236	1458385	+	1458318	1458332	7	20	+	0.844932	GGGACAGCCAATCGC	7
chr14	101073346	101073495	+	101073399	101073413	-22	-9	-	0.844832	TTTATTGGCTAAAAG	-9
chr3	185569879	185570028	+	185569961	185569975	7	20	+	0.84478	GCATTGGCCAATAGA	7
chr19	3743688	3743837	+	3743741	3743755	-22	-9	-	0.844651	TCCATTGGCCATTAT	-9
chr22	34317026	34317175	+	34317110	34317124	9	22	+	0.844505	CGGCCGGCCAATGGC	9
chr5	169195106	169195255	+	169195208	169195222	27	40	-	0.844407	TCCATTGGCCAGAAC	27
chr4	4752056	4752205	+	4752064	4752078	-67	-54	+	0.844407	GTTCTGGCCAATGGA	-54
chr2	207288024	207288173	+	207288076	207288090	-23	-10	-	0.844407	TCCATTGGCCAGAAC	-10
chr19	50252746	50252895	+	50252829	50252843	8	21	+	0.844407	GTTCTGGCCAATGGA	8
chr17	64763848	64763997	+	64763902	64763916	-21	-8	-	0.844407	TCCATTGGCCAGAAC	-8
chr1	173523300	173523449	+	173523383	173523397	8	21	+	0.844407	GTTCTGGCCAATGGA	8
chr11	68910464	68910613	+	68910505	68910519	-34	-21	+	0.844108	TGACTATCCAATCAC	-21
chr3	5031188	5031337	+	5031206	5031220	-57	-44	-	0.844098	CCCATTGGCCATGGA	-44
chr1	63420565	63420714	+	63420618	63420632	-22	-9	-	0.844014	TTTATTGGCCAGAAC	-9
chr9	129525704	129525853	+	129525833	129525847	54	67	-	0.843996	GCTATTGGTCAAGGC	54
chr9	130830103	130830252	+	130830187	130830201	9	22	+	0.843947	CCGCCTGCCAATCAC	9
chr10	79894768	79894917	+	79894852	79894866	9	22	+	0.843869	TCCTAAGCCAATCGC	9
chr2	130635078	130635227	+	130635161	130635175	8	21	+	0.843721	CGTCCGACCAATCTG	8
chr2	238969431	238969580	+	238969562	238969576	56	69	-	0.843597	TGGATTGGCTGGGGT	56
chr3	44380123	44380272	+	44380186	44380200	-12	1	-	0.843594	CTGGTTGGCCAGCTG	1
chr3	10289899	10290048	+	10289997	10290011	23	36	+	0.843534	CTTCTGACCAATGGA	23
chr14	94149716	94149865	+	94149769	94149783	-22	-9	-	0.843323	TCCATTGGCTAGAAC	-9
chr6	148912125	148912274	+	148912209	148912223	9	22	+	0.843323	GTTCTAGCCAATGGA	9
chr2	36845608	36845757	+	36845692	36845706	9	22	+	0.843323	GTTCTAGCCAATGGA	9
chr15	81290725	81290874	+	81290778	81290792	-22	-9	-	0.84315	TTCATTGGTCAGACA	-9
chr18	3643963	3644112	+	3644045	3644059	7	20	+	0.84293	GTTCTAGCCAATAAA	7
chr9	96792972	96793121	+	96793026	96793040	-21	-8	-	0.842916	TCCATTGGCCAGCAC	-8
chr8	140688092	140688241	+	140688175	140688189	8	21	+	0.842916	GTGCTGGCCAATGGA	8
chr6	43027228	43027377	+	43027269	43027283	-34	-21	+	0.842878	GTGAGAGCCAATCCG	-21
chr10	47062229	47062378	+	47062313	47062327	9	22	+	0.842834	ATTCTGTCCAATGAA	9
chr20	48367243	48367392	+	48367327	48367341	9	22	+	0.842506	TTCTAAACCAATCGC	9
chr19	46792701	46792850	+	46792783	46792797	7	20	+	0.842492	CCTGTGGCCAATAGG	7
chr12	53835387	53835536	+	53835420	53835434	-42	-29	-	0.842371	GTGATTGATTAGTTT	-29
chr10	50380852	50381001	+	50380968	50380982	41	54	+	0.842033	TGCCTGACCAATTAG	41
chr17	71848175	71848324	+	71848271	71848285	21	34	-	0.84193	GGGATTGGCCAATCC	21
chr20	3827372	3827521	+	3827444	3827458	-3	10	+	0.841843	CACATGGCCAATGGC	10
chr3	17432391	17432540	+	17432475	17432489	9	22	+	0.841832	GTGCTAGCCAATGGA	9
chr19	50872557	50872706	+	50872611	50872625	-21	-8	-	0.84171	TCCATTGGTGGGAAT	-8
chr12	77277063	77277212	+	77277146	77277160	8	21	+	0.841708	AGCCCATCCAATTAG	8
chr12	115542344	115542493	+	115542431	115542445	12	25	+	0.84151	GGCCCAGACAATCAG	12
chr11	44844050	44844199	+	44844104	44844118	-21	-8	-	0.841504	ATCATTGGTGAGAAT	-8
chr19	17905513	17905662	+	17905557	17905571	-31	-18	+	0.841486	GGCTTATCCAATCAT	-18
chr1	29179663	29179812	+	29179745	29179759	7	20	+	0.841267	CTTTTGGCCAGTCAG	7
chr8	126712567	126712716	+	126712619	126712633	-23	-10	-	0.840954	CCCATTGGCAGAACT	-10
chr1	23199911	23200060	+	23199965	23199979	-21	-8	-	0.840512	CCTATTGGCCACCAC	-8
chr15	101792191	101792340	+	101792232	101792246	-34	-21	-	0.840398	GCGATTGGCGCAAAA	-21
chr12	117815674	117815823	+	117815756	117815770	7	20	+	0.840336	GTTGTCACCAATGAA	7
chr20	4055738	4055887	+	4055876	4055890	63	76	-	0.840269	TCTATTGGTCAAAGT	63
chr9	140117925	140118074	+	140117954	140117968	-46	-33	+	0.840053	AGACCCGCCATTCAG	-33
chr15	81310657	81310806	+	81310711	81310725	-21	-8	-	0.839994	CTAATTGGTCAGAAA	-8
chr20	46362794	46362943	+	46362877	46362891	8	21	+	0.839897	TTTCTCACCAATGGG	8
chr3	9404680	9404829	+	9404762	9404776	7	20	+	0.839591	CAAGAGGCCAATGGA	7
chr19	49834960	49835109	+	49835013	49835027	-22	-9	-	0.83954	TCCATTGGCCCAAGA	-9
chr19	8008680	8008829	+	8008803	8008817	48	61	-	0.839466	GTGATTGGGCGCGAC	48
chr2	177799036	177799185	+	177799119	177799133	8	21	+	0.839409	GCTTGGGCCAATAGA	8
chr12	111245477	111245626	+	111245560	111245574	8	21	+	0.839409	GCTTGGGCCAATAGA	8
chr2	119605349	119605498	+	119605486	119605500	62	75	+	0.83937	CCTCGGCCCAATGGG	62
chr14	102414590	102414739	+	102414624	102414638	-41	-28	-	0.839232	GGGATTGGTCCGAGG	-28
chr19	51263231	51263380	+	51263313	51263327	7	20	+	0.839177	CTTCTGGCCAATAAA	7
chr21	43709455	43709604	+	43709509	43709523	-21	-8	-	0.839137	GCCATTGGCCTAAAC	-8
chr3	131115230	131115379	+	131115284	131115298	-21	-8	-	0.839121	TCCATTGGTGAAAGC	-8
chr1	202779868	202780017	+	202779997	202780011	54	67	-	0.83907	CTGACTGGCCGGCAG	54
chr16	10187562	10187711	+	10187645	10187659	8	21	+	0.838942	AGTTTGGCCAATTAC	8
chr9	82186462	82186611	+	82186499	82186513	-38	-25	-	0.838512	TTAATTGGTCGGAGC	-25
chr1	51425933	51426082	+	51425933	51425947	-75	-62	-	0.838358	CTGGTTGGCCAGCGC	-62
chr16	24635542	24635691	+	24635595	24635609	-22	-9	-	0.838208	CCCATTGGGTCACAG	-9
chr5	43368458	43368607	+	43368550	43368564	17	30	+	0.83808	CTGCTGGCCAATGGA	17
chr1	67614385	67614534	+	67614467	67614481	7	20	+	0.837129	TCTTTGACCAATGGC	7
chr9	135377072	135377221	+	135377156	135377170	9	22	+	0.837085	CTCAGAGCCAATGGC	9
chr18	22050891	22051040	+	22050945	22050959	-21	-8	-	0.837065	TTTATTGGTGAAACT	-8
chr20	731559	731708	+	731613	731627	-21	-8	-	0.836998	GCTATTGGTCAAAGC	-8
chr16	84720494	84720643	+	84720548	84720562	-21	-8	-	0.836998	GCTATTGGTCAAAGC	-8
chr3	49044562	49044711	+	49044671	49044685	34	47	+	0.83699	GGCCCCGCCAATGAT	34
chr14	75669493	75669642	+	75669589	75669603	21	34	-	0.836914	GGGATTGGCTGACCT	21
chr4	77135011	77135160	+	77135147	77135161	61	74	-	0.836733	CTGAGTGGCTGCGGC	61
chr5	148700451	148700600	+	148700591	148700605	65	78	+	0.8367	CCACATTCCAATCAG	65
chr1	2322973	2323122	+	2323013	2323027	-35	-22	-	0.836582	TCCATTGGTCTTTGT	-22
chr19	49468315	49468464	+	49468438	49468452	48	61	-	0.836546	CGGATTGGTCAGGCA	48
chr22	19132118	19132267	+	19132239	19132253	46	59	+	0.836397	TAGTTGGCCAATGGA	46
chr12	104359497	104359646	+	104359549	104359563	-23	-10	-	0.83633	GTGATTGGGCTGTCC	-10
chr14	50087350	50087499	+	50087391	50087405	-34	-21	+	0.836311	CTGCAAACCAATAGG	-21
chr8	103666268	103666417	+	103666289	103666303	-54	-41	-	0.835878	CGGATTGGCTGTGCG	-41
chr17	48172512	48172661	+	48172635	48172649	48	61	-	0.835724	GCCATTGGCGACGTC	48
chr12	53298881	53299030	+	53298915	53298929	-41	-28	-	0.83553	CTGAGTGGCTAGGCC	-28
chr2	98325153	98325302	+	98325273	98325287	45	58	-	0.835489	GGGATTGGCTGGGGG	45
chr21	30365317	30365466	+	30365360	30365374	-32	-19	+	0.835457	TTCCTGGCCAATAGG	-19
chr14	50383995	50384144	+	50384049	50384063	-21	-8	-	0.835408	ACCATTGGCTGGAAT	-8
chr10	93309156	93309305	+	93309209	93309223	-22	-9	-	0.834812	TTTATTGGCTACGAC	-9
chr13	31736067	31736216	+	31736182	31736196	40	53	+	0.834693	ATTCTACCCAATGGG	40
chr7	129710199	129710348	+	129710314	129710328	40	53	-	0.834201	ACCATTGGCTGCCTT	40
chr2	145648469	145648618	+	145648551	145648565	7	20	+	0.83417	GCTTTAGCCAATTAA	7
chr16	22229360	22229509	+	22229471	22229485	36	49	-	0.834061	CCCAGTGGTTGGTTT	36
chr13	100111430	100111579	+	100111512	100111526	7	20	+	0.833903	GCTTTGGCCAATGGT	7
chr14	99604399	99604548	+	99604453	99604467	-21	-8	-	0.833809	CCCATTGGTAAGAGC	-8
chr17	67189020	67189169	+	67189102	67189116	7	20	+	0.833558	GTTGTAGCCAATGGC	7
chr19	3990322	3990471	+	3990375	3990389	-22	-9	-	0.833554	GCTATTGGTCAGAAT	-9
chr8	133188822	133188971	+	133188933	133188947	36	49	+	0.833424	GGACCAACCAAAGAG	36
chr1	144533614	144533763	+	144533718	144533732	29	42	-	0.833233	CTGGTTGGTCGGCCG	29
chr5	39333322	39333471	+	39333405	39333419	8	21	+	0.833217	CTTTAAGCCAATGGC	8
chr20	56868687	56868836	+	56868687	56868701	-75	-62	-	0.833149	CTCACTGGTTGTTTC	-62
chr12	125662884	125663033	+	125662936	125662950	-23	-10	-	0.833126	GTGATTAGTCCAGGC	-10
chr3	37633941	37634090	+	37633995	37634009	-21	-8	-	0.833088	TCCATTGGTGGGAAC	-8
chr2	218752633	218752782	+	218752741	218752755	33	46	-	0.833011	CTCCTTGGCCCACCT	33
chr4	124410083	124410232	+	124410165	124410179	7	20	+	0.832998	GTTTGAGCCAATAGA	7
chr17	60721909	60722058	+	60722026	60722040	42	55	-	0.832993	GTAATTGGTCAGAGG	42
chr7	98991132	98991281	+	98991215	98991229	8	21	+	0.832927	CCCGCGGCGAATCAG	8
chr5	134651216	134651365	+	134651270	134651284	-21	-8	-	0.832763	TCCATTGGCTGAAGA	-8
chr7	150736487	150736636	+	150736568	150736582	6	19	+	0.832667	AGCCAGGCCAGTCAG	6
chr12	125698941	125699090	+	125699025	125699039	9	22	+	0.832585	CCTTGGCCCAATCAT	9
chr6	100247379	100247528	+	100247433	100247447	-21	-8	-	0.83244	TTCATTGGCTTAAAA	-8
chr19	51275784	51275933	+	51275867	51275881	8	21	+	0.832423	TTTCTGACCAATAGG	8
chr2	162208306	162208455	+	162208360	162208374	-21	-8	-	0.83237	TTTATTGGCTGAAGA	-8
chr1	224518065	224518214	+	224518113	224518127	-27	-14	-	0.832218	TTTATTGGTTCCCCG	-14
chr1	33896669	33896818	+	33896751	33896765	7	20	+	0.832112	GCTCCAGCCAATGGT	7
chr11	12186251	12186400	+	12186300	12186314	-26	-13	-	0.832005	GTGATTGGCAGCCCT	-13
chr19	45122072	45122221	+	45122126	45122140	-21	-8	-	0.831647	TCTATTGGTCAAAGC	-8
chr16	24895058	24895207	+	24895112	24895126	-21	-8	-	0.831647	TCTATTGGTCAAAGC	-8
chr12	108440060	108440209	+	108440062	108440076	-73	-60	-	0.831544	AGGATTGGTTGATCT	-60
chr5	139257828	139257977	+	139257883	139257897	-20	-7	-	0.831479	GTGACTGGTCAAGTG	-7
chrX	13671112	13671261	+	13671207	13671221	20	33	-	0.831429	TGGATTGGCTGAGCC	20
chr6	35331156	35331305	+	35331278	35331292	47	60	-	0.831108	GCCATTGGACGGCTC	47
chr5	14972094	14972243	+	14972176	14972190	7	20	+	0.83097	AGTTCAGCCAATAGA	7
chr8	61966082	61966231	+	61966200	61966214	43	56	-	0.830876	GAGATTGGTTCAGAG	43
chr17	42422374	42422523	+	42422451	42422465	2	15	+	0.830616	TGATTCTCCAATCAC	2
chr10	75541709	75541858	+	75541758	75541772	-26	-13	-	0.830594	CCGATTCGTCCAGCC	-13
chr16	19470378	19470527	+	19470498	19470512	45	58	-	0.830385	AGGATTGGTTCACTC	45
chr17	55275147	55275296	+	55275230	55275244	8	21	+	0.830066	ATTCTGGCCAATAAT	8
chr10	79342607	79342756	+	79342699	79342713	17	30	+	0.830012	CCATCCGCCAATAGC	17
chr2	23598378	23598527	+	23598431	23598445	-22	-9	-	0.829933	TCTATTGGCTAGATC	-9
chr10	15356051	15356200	+	15356057	15356071	-69	-56	+	0.829766	TGCCTCCCCAATCAG	-56
chr15	58357869	58358018	+	58357963	58357977	19	32	-	0.829642	CTTATTGGACGTGAG	19
chr17	21226392	21226541	+	21226446	21226460	-21	-8	-	0.829098	CCCATTGGCAGTATT	-8
chr4	53402044	53402193	+	53402126	53402140	7	20	+	0.828981	GCATTAGCCAATGCC	7
chr6	43905204	43905353	+	43905290	43905304	11	24	+	0.828814	CAGAGAGCCACTCAG	11
chr7	137686988	137687137	+	137687060	137687074	-3	10	+	0.828654	CAGCTGACCAATAGA	10
chr11	60928638	60928787	+	60928720	60928734	7	20	+	0.828596	CTCGTGCCCAATCAC	7
chr1	197659342	197659491	+	197659424	197659438	7	20	+	0.828571	TCTTGAGCCAACCAG	7
chr3	15941010	15941159	+	15941147	15941161	62	75	-	0.828249	GTGATTGGGGGCTAC	62
chr3	125875462	125875611	+	125875579	125875593	42	55	+	0.827905	GAGACAGCCTATCAG	42
chr14	66578274	66578423	+	66578289	66578303	-60	-47	+	0.82776	TCTTAGTCCAATCAC	-47
chr15	89613432	89613581	+	89613486	89613500	-21	-8	-	0.827683	TCTATTGGCCAAAGC	-8
chr12	124758394	124758543	+	124758448	124758462	-21	-8	-	0.827683	TCTATTGGCCAAAGC	-8
chr11	66746292	66746441	+	66746374	66746388	7	20	+	0.827683	GCTTTGGCCAATAGA	7
chr19	2977390	2977539	+	2977525	2977539	60	73	-	0.827391	CCGATGGGTCAAATG	60
chr15	76603729	76603878	+	76603790	76603804	-14	-1	+	0.827228	GCCTCAGCCAGTCAC	-1
chr11	17429196	17429345	+	17429317	17429331	46	59	-	0.827205	GTGATTTGTTCAGGG	46
chr20	41867611	41867760	+	41867693	41867707	7	20	+	0.827055	GTTCTCACCAATGGA	7
chr2	241526026	241526175	+	241526081	241526095	-20	-7	-	0.827054	GCGATTGGGCCGCCT	-7
chr3	49977292	49977441	+	49977395	49977409	28	41	-	0.82705	CTTATTGGATGGCGA	28
chr11	123403017	123403166	+	123403071	123403085	-21	-8	-	0.826697	CACATTGGCCAGAGC	-8
chr18	61089698	61089847	+	61089828	61089842	55	68	+	0.82667	CTGGAAGCCAATCGA	55
chr2	25475180	25475329	+	25475275	25475289	20	33	-	0.826516	CTGGTTGGCTGCGAG	20
chr1	236451508	236451657	+	236451585	236451599	2	15	+	0.826361	GATCCGTCCAATCTG	2
chr19	47024039	47024188	+	47024093	47024107	-21	-8	-	0.82632	TCTATTGGTCAAAAC	-8
chr2	84512363	84512512	+	84512445	84512459	7	20	+	0.82632	GTTTTGACCAATAGA	7
chr12	114094474	114094623	+	114094556	114094570	7	20	+	0.82632	GTTTTGACCAATAGA	7
chr7	120716485	120716634	+	120716537	120716551	-23	-10	-	0.826163	GTGGTTGGTTGATCC	-10
chr6	36567594	36567743	+	36567635	36567649	-34	-21	+	0.825943	GCATTAGCCAGTCAA	-21
chr8	91958954	91959103	+	91959006	91959020	-23	-10	-	0.825837	CTCACTGGCCAGAAT	-10
chr6	32096047	32096196	+	32096151	32096165	29	42	+	0.825804	GGCGGGCCCAATGGG	29
chr8	133132698	133132847	+	133132780	133132794	7	20	+	0.825655	AGTTTAAGCAATGAG	7
chr2	54342678	54342827	+	54342732	54342746	-21	-8	+	0.825223	GGGTGCGCCAAGCAG	-8
chr2	107405806	107405955	+	107405859	107405873	-22	-9	-	0.824936	TCTATTGGCTAAACT	-9
chr9	102021796	102021945	+	102021821	102021835	-50	-37	-	0.824816	CTGATTGGGAGCTGG	-37
chrX	40069589	40069738	+	40069672	40069686	8	21	+	0.82424	ATTCTGGCCAATAGA	8
chr16	9162234	9162383	+	9162316	9162330	7	20	+	0.82424	ATTCTGGCCAATAGA	7
chr3	150489552	150489701	+	150489606	150489620	-21	-8	-	0.823305	CTGACTGGACAGCTT	-8
chr17	76579342	76579491	+	76579381	76579395	-36	-23	-	0.823305	CTCGTTGGCTCACCC	-23
chr3	41890354	41890503	+	41890436	41890450	7	20	+	0.823188	GTTCTGGCCAATTAA	7
chr17	43176589	43176738	+	43176727	43176741	63	76	-	0.823052	GGGATTGGCCAGAAC	63
chr5	137667554	137667703	+	137667566	137667580	-63	-50	+	0.822895	GCGTCAGCCAATCTC	-50
chr1	154302240	154302389	+	154302281	154302295	-34	-21	+	0.822432	TTTCGGGCCAGTCAG	-21
chr22	28062717	28062866	+	28062771	28062785	-21	-8	-	0.822357	TCTATTGGCCAAAAC	-8
chr16	54963079	54963228	+	54963177	54963191	23	36	+	0.822134	CCAGCGCCCAATCAT	23
chr8	71581427	71581576	+	71581471	71581485	-31	-18	-	0.822052	GGGATTGGCCAGCGG	-18
chr6	781588	781737	+	781641	781655	-22	-9	-	0.821837	ACCATTGGCCAGAAC	-9
chr5	38289680	38289829	+	38289734	38289748	-21	-8	-	0.821837	ACCATTGGCCAGAAC	-8
chr3	14361213	14361362	+	14361296	14361310	8	21	+	0.821651	GTTCCGGCCAATAGA	8
chr2	161941850	161941999	+	161941977	161941991	52	65	+	0.821631	TCATAGACAAATCAG	52
chr19	6970572	6970721	+	6970655	6970669	8	21	+	0.821531	GTCCTAGCCAATAGA	8
chr6	34150752	34150901	+	34150831	34150845	4	17	+	0.821377	CCCATGGCCAGTCAG	4
chr4	8855114	8855263	+	8855166	8855180	-23	-10	-	0.821179	CTCACTGGTCAGAAC	-10
chrX	153193935	153194084	+	153194018	153194032	8	21	+	0.821158	GCGCCAGCCAAAGAG	8
chr17	39686488	39686637	+	39686563	39686577	0	13	-	0.821088	GTGACTGGTCAGCTC	0
chr7	150782738	150782887	+	150782827	150782841	14	27	+	0.821042	GGTCTCTCCAATGGG	14
chr4	6646964	6647113	+	6647046	6647060	7	20	+	0.820995	ATTCTGGCCGATGAG	7
chr12	1065202	1065351	+	1065285	1065299	8	21	+	0.820944	GCTCTGGCCAATAGA	8
chr6	158211100	158211249	+	158211153	158211167	-22	-9	-	0.820753	ACCATTGGCTAGAAC	-9
chr1	18779176	18779325	+	18779230	18779244	-21	-8	-	0.820753	ACCATTGGCTAGAAC	-8
chr6	19999986	20000135	+	20000069	20000083	8	21	+	0.820566	GTTCCAGCCAATAGA	8
chr8	18067471	18067620	+	18067569	18067583	23	36	+	0.820079	TGGACATCCAATGAG	23
chr1	159750683	159750832	+	159750699	159750713	-59	-46	+	0.819856	TTCTGGGCCAATCCC	-46
chr14	24682730	24682879	+	24682736	24682750	-69	-56	+	0.819513	GCCTTGCCCAATCCG	-56
chr11	919368	919517	+	919419	919433	-24	-11	-	0.81936	CTCATTGGGTAGCCA	-11
chr1	31251217	31251366	+	31251318	31251332	26	39	-	0.819202	CTGATTGCCCTGGCC	26
chr19	12833480	12833629	+	12833553	12833567	-2	11	+	0.818781	CACGTGACCAAAGAG	11
chr22	46957516	46957665	+	46957623	46957637	32	45	+	0.818671	CCCAGGACCAATAGC	32
chr1	51567829	51567978	+	51567882	51567896	-22	-9	-	0.818497	TCTATTGGTTAGAAC	-9
chr11	33898740	33898889	+	33898794	33898808	-21	-8	-	0.818404	GCCATTGGCTCTTCA	-8
chr5	31720226	31720375	+	31720279	31720293	-22	-9	-	0.818111	CTAATTGGCAGAGCC	-9
chr1	6797499	6797648	+	6797510	6797524	-64	-51	-	0.817936	TGGATTGGCTGTTCT	-51
chr3	142611683	142611832	+	142611736	142611750	-22	-9	-	0.817913	ATGATTGGTAGTGTC	-9
chr21	38738823	38738972	+	38738831	38738845	-67	-54	+	0.817586	CCCCGGGCGAATCAC	-54
chr9	133002990	133003139	+	133003073	133003087	8	21	+	0.817443	GTTCTATCCAATAGG	8
chr11	118938400	118938549	+	118938475	118938489	0	13	-	0.817231	GTGATTCGCTGGCTC	0
chr20	50956683	50956832	+	50956765	50956779	7	20	+	0.817215	GTTCTGGCCAGTGAG	7
chr15	78030016	78030165	+	78030071	78030085	-20	-7	-	0.817065	CTGATTGCTTTCTCC	-7
chr9	101073942	101074091	+	101074068	101074082	51	64	+	0.816607	CAGGCAGCCAATCCA	51
chr20	50820816	50820965	+	50820870	50820884	-21	-8	-	0.816541	GCCATTGGCAGAATC	-8
chr1	1447411	1447560	+	1447459	1447473	-27	-14	+	0.816472	CTCGGGGCCAATCCA	-14
chr11	68778527	68778676	+	68778667	68778681	65	78	-	0.815916	ACCATTGGCTAGAAG	65
chr17	49450122	49450271	+	49450175	49450189	-22	-9	-	0.815748	TCCATTGGCCAGAAA	-9
chr21	40516218	40516367	+	40516300	40516314	7	20	+	0.815739	TGTCCAGCCAATGGA	7
chr12	42632103	42632252	+	42632185	42632199	7	20	+	0.815733	TCGCCGGCCAACCAG	7
chr7	39363867	39364016	+	39363949	39363963	7	20	+	0.815725	GTGCTGGCCAGTGAG	7
chr1	43690957	43691106	+	43691039	43691053	7	20	+	0.815671	GTCTCAACGAATCAA	7
chr3	127416391	127416540	+	127416475	127416489	9	22	+	0.815617	GTTCTGGCCAATAGA	9
chr15	56056728	56056877	+	56056780	56056794	-23	-10	-	0.815617	TCTATTGGCCAGAAC	-10
chr12	125297637	125297786	+	125297720	125297734	8	21	+	0.815617	GTTCTGGCCAATAGA	8
chr7	36805345	36805494	+	36805423	36805437	3	16	+	0.815394	GACTACACCAATAGC	3
chr15	91537718	91537867	+	91537810	91537824	17	30	-	0.815319	GCGATTGGCGTCGCG	17
chr1	180578961	180579110	+	180579015	180579029	-21	-8	-	0.815252	CTCATGGGTTAGAAC	-8
chr14	24564763	24564912	+	24564864	24564878	26	39	-	0.815246	CTGATGGGCGAGGCC	26
chr1	227511707	227511856	+	227511737	227511751	-45	-32	+	0.81517	CAATCACCCATTCAG	-32
chr12	129308450	129308599	+	129308583	129308597	58	71	-	0.81506	CCTATTGGGCGGGCT	58
chr9	96483803	96483952	+	96483885	96483899	7	20	+	0.814795	CAGCCATCCAGTCAG	7
chr1	40364836	40364985	+	40364872	40364886	-39	-26	-	0.814792	CTCATTGTTTGCAAT	-26
chr18	3596775	3596924	+	3596870	3596884	20	33	+	0.814774	ATGTTGGCCAATGCC	20
chr7	43012325	43012474	+	43012378	43012392	-22	-9	-	0.814533	TCTATTGGCTAGAAC	-9
chr4	79567385	79567534	+	79567438	79567452	-22	-9	-	0.814392	ACTATTGGTCACTTC	-9
chr2	30454834	30454983	+	30454916	30454930	7	20	+	0.814388	ATCCCCCCCAATGAA	7
chr1	91487032	91487181	+	91487085	91487099	-22	-9	-	0.81435	CTCACTGGCTGCTCG	-9
chr1	18784762	18784911	+	18784815	18784829	-22	-9	-	0.814127	TCTATTGGCCAGCAC	-9
chr13	96329141	96329290	+	96329214	96329228	-2	11	+	0.814044	ACGTTATCCTATCAG	11
chr2	176867008	176867157	+	176867035	176867049	-48	-35	+	0.813976	CCGCTCGCCAATTGG	-35
chr4	7075420	7075569	+	7075473	7075487	-22	-9	-	0.813727	CCTATTGGGCAAAAT	-9
chr12	58087789	58087938	+	58087845	58087859	-19	-6	+	0.813693	CGTACAGCCAATAAA	-6
chr1	201423297	201423446	+	201423350	201423364	-22	-9	-	0.81366	TCTATTGGTTAGAAG	-9
chr16	27365327	27365476	+	27365382	27365396	-20	-7	-	0.813627	TCTATTGGTGAAAAT	-7
chr19	11487931	11488080	+	11488072	11488086	66	79	+	0.813256	AAATGGCCCATTGAG	66
chr15	42867598	42867747	+	42867733	42867747	60	73	-	0.81323	AGGATTGGCCGAAGC	60
chr4	37455424	37455573	+	37455505	37455519	6	19	+	0.813214	CGCGGGCCCAATGAC	6
chr20	32274159	32274308	+	32274296	32274310	62	75	-	0.813199	CCTATTGGCTTTAAC	62
chr6	10825172	10825321	+	10825255	10825269	8	21	+	0.813061	ATACTAGCCAGTAAG	8
chr17	66453915	66454064	+	66453948	66453962	-42	-29	-	0.813045	TCCATTGGACAAAGG	-29
chr19	8509743	8509892	+	8509757	8509771	-61	-48	+	0.812646	AGTGGGGCCAAGGAG	-48
chr19	35557775	35557924	+	35557859	35557873	9	22	+	0.8126	CCCTTGGCAAATCAC	9
chr15	91241874	91242023	+	91241927	91241941	-22	-9	-	0.812373	CTCATGGGCCAGAAC	-9
chr1	203240258	203240407	+	203240310	203240324	-23	-10	-	0.812373	CTCTTTGGCCAGAAC	-10
chr1	232029441	232029590	+	232029495	232029509	-21	-8	-	0.812181	TCCATTGGCAAATGC	-8
chr14	75986552	75986701	+	75986634	75986648	7	20	+	0.812056	TCCTCGGCCAATAGA	7
chr3	33318790	33318939	+	33318873	33318887	8	21	+	0.811964	CCGACCACCAATGGC	8
chr15	64455329	64455478	+	64455415	64455429	11	24	-	0.81179	CTCATTGGGCTCCCG	11
chr12	96252715	96252864	+	96252729	96252743	-61	-48	-	0.811256	CTGTTTGGCGGCCAT	-48
chr10	104474215	104474364	+	104474315	104474329	25	38	-	0.81113	GGGATTGGTCGAAAA	25
chr1	180580570	180580719	+	180580582	180580596	-63	-50	-	0.8111	GGCATTGGCTGACAC	-50
chr16	29657114	29657263	+	29657197	29657211	8	21	+	0.811038	GTTTCCACCAATAGA	8
chr21	36421598	36421747	+	36421658	36421672	-15	-2	+	0.810994	GTTCTTGCCAATCAT	-2
chr9	138985979	138986128	+	138986063	138986077	9	22	+	0.810873	AACACCTCCAATCCG	9
chr1	1407027	1407176	+	1407075	1407089	-27	-14	+	0.81078	CTCGCGGCCAATCCA	-14
chr5	76591814	76591963	+	76591856	76591870	-33	-20	+	0.81051	CCCCTAACCAATTGC	-20
chr21	33467224	33467373	+	33467244	33467258	-55	-42	+	0.810446	TATAGAACCACTCAG	-42
chr19	13227489	13227638	+	13227550	13227564	-14	-1	+	0.810389	GGGTGGGCGAATCAC	-1
chr18	43996792	43996941	+	43996846	43996860	-21	-8	-	0.810324	TCTATTGGCCTAAGC	-8
chr7	112090395	112090544	+	112090424	112090438	-46	-33	-	0.810304	GGGATTGGTTGGGAA	-33
chr1	150459606	150459755	+	150459730	150459744	49	62	+	0.81024	GCCGGAACCACTCAC	49
[truncated: 489 more rows]
