# Supplementary material for: Integrating Peak Colocalization and Motif Enrichment Analysis for the Discovery of Genome-Wide Regulatory Modules and Transcription Factor Recruitment Rules
Source: Front Genet. 2020 Feb 21;11:72. doi: 10.3389/fgene.2020.00072 (PMC7046753; doi:10.3389/fgene.2020.00072)
Supplement: Supplementary Table 7 — List of co-binding summit coordinates for NF-YB and ZNF143, complete PscanChIP output, and relative position of NF-YB and E-Box binding sites with respect to ZNF143 sites as output by PscanChIP. [file Table_7.xlsx]

## Sheet: ZNF143 in NFYB
ZNF143 summits co-binding with NFYB
chr11	66056737	66056738
chr5	64859134	64859135
chr12	54689762	54689763
chr6	26199583	26199584
chr19	48395489	48395490
chr6	26572362	26572363
chr1	19229464	19229465
chr7	158622345	158622346
chr19	11266743	11266744
chr7	140179452	140179453
chr2	174830168	174830169
chr1	61543801	61543802
chr16	30076990	30076991
chr1	222817667	222817668
chr2	167232853	167232854
chr18	23806322	23806323
chr19	1026541	1026542
chr16	24550563	24550564
chr1	202311227	202311228
chr1	151254617	151254618
chr6	43655558	43655559
chr5	53606814	53606815
chr6	26216995	26216996
chr19	13905980	13905981
chr19	21688323	21688324
chr4	48782464	48782465
chr17	29158908	29158909
chr3	131100619	131100620
chr7	7222015	7222016
chr8	95487405	95487406
chr17	48944970	48944971
chr3	170626483	170626484
chr3	119813940	119813941
chr11	117857061	117857062
chr15	41245625	41245626
chr4	39460690	39460691
chr16	11836804	11836805
chr7	12727077	12727078
chr16	81040721	81040722
chr17	74722682	74722683
chr19	55973296	55973297
chr4	39183803	39183804
chr7	73256859	73256860
chr1	23889041	23889042
chr14	62162048	62162049
chr13	20532812	20532813
chr1	117602753	117602754
chr2	12856826	12856827
chr16	2918437	2918438
chr3	45730821	45730822
chrX	67710709	67710710
chr14	90849795	90849796
chrX	153060033	153060034
chr19	2950669	2950670
chr1	201140027	201140028
chr3	196295450	196295451
chr15	96817105	96817106
chr19	18303836	18303837
chr12	51632994	51632995
chr9	131447357	131447358
chr7	140179253	140179254
chr22	18111707	18111708
chr10	125055365	125055366
chr11	64656922	64656923
chr17	56406252	56406253
chr11	69197162	69197163
chr1	39851327	39851328
chr19	1507805	1507806
chr21	36260923	36260924
chr4	149363787	149363788
chr19	5904735	5904736
chr6	32146078	32146079
chr16	27365435	27365436
chr19	52050158	52050159
chr8	9413293	9413294
chr19	58912862	58912863
chr3	100428283	100428284
chr19	32896530	32896531
chr5	64858918	64858919
chr6	36562059	36562060
chr6	149969794	149969795
chr12	122502917	122502918
chr17	56082868	56082869
chr7	5609900	5609901
chr15	41056264	41056265
chr6	39693208	39693209
chr6	10771708	10771709
chr19	14629000	14629001
chr8	103666180	103666181
chr20	43150706	43150707
chr11	66056523	66056524
chr11	18656047	18656048
chr16	81538833	81538834
chr15	89631596	89631597
chr1	247242197	247242198
chr5	31532344	31532345
chr1	155247144	155247145
chr12	54891450	54891451
chr2	44395239	44395240
chr1	52114214	52114215
chr12	107677594	107677595
chr1	93250943	93250944
chr12	58138837	58138838
chr3	33978057	33978058
chr15	96816905	96816906
chr3	150102844	150102845
chr5	31720308	31720309
chr22	42840696	42840697
chr10	102672648	102672649
chr3	179322470	179322471
chr9	140095474	140095475
chr19	42901258	42901259
chr5	148206076	148206077
chr1	2112131	2112132
chr19	4471626	4471627
chr19	48103719	48103720
chr1	180580563	180580564
chr7	23053819	23053820
chr8	141474504	141474505
chr1	152020535	152020536
chr1	145507605	145507606
chr1	169455213	169455214
chr10	4868418	4868419
chr2	88550210	88550211
chr12	110906147	110906148
chr6	26421642	26421643
chr9	100987448	100987449
chr9	102584063	102584064
chr10	14590670	14590671
chr1	93270460	93270461
chr1	40904255	40904256
chr8	56764538	56764539
chr5	53606602	53606603
chr2	12633327	12633328
chr12	54689562	54689563
chr2	65283444	65283445
chr20	271420	271421
chr17	43128940	43128941
chr19	50096747	50096748
chr7	129588834	129588835
chr12	49463959	49463960
chr19	1269269	1269270
chr17	18086739	18086740
chr4	103749442	103749443
chr8	42698563	42698564
chr1	27191697	27191698
chr4	6785324	6785325
chr3	15643064	15643065
chr6	91078865	91078866
chr11	14913905	14913906
chr4	54232305	54232306
chr3	39425869	39425870
chr6	109672872	109672873
chr6	31239981	31239982
chr17	79650860	79650861
chr16	86986563	86986564
chr15	43622723	43622724
chr16	30788095	30788096
chr16	70323387	70323388
chr8	27132146	27132147
chr19	10679802	10679803
chr7	92617565	92617566
chr7	77427950	77427951
chr6	32577820	32577821
chr19	44133236	44133237
chr10	51572202	51572203
chr19	48693862	48693863
chr12	122240824	122240825
chr1	53168647	53168648
chr17	72869628	72869629
chr17	48172512	48172513
chr18	46440297	46440298
chr16	16002103	16002104
chr1	154155795	154155796
chr19	2096971	2096972
chr19	46498552	46498553
chr5	114961853	114961854
chr11	123349293	123349294
chr11	66383857	66383858
chr12	72080155	72080156
chr1	26948133	26948134
chr2	198318153	198318154
chr21	47604552	47604553
chr12	66663754	66663755
chr12	6643553	6643554
chr1	169075510	169075511
chr21	46238100	46238101
chr19	11750527	11750528
chr15	74833301	74833302
chr1	117664835	117664836
chr1	51426047	51426048
chr17	75276070	75276071
chr17	46018826	46018827
chr1	24263417	24263418
chr7	75508348	75508349
chr18	55102474	55102475
chr2	85843107	85843108
chr11	120210377	120210378
chr21	44394731	44394732
chr6	155635766	155635767
chr16	75285592	75285593
chr22	36784226	36784227
chr16	89557298	89557299
chr4	76598750	76598751
chr3	42190719	42190720
chr1	202625343	202625344
chr9	111880279	111880280
chr6	170893797	170893798
chr19	17337217	17337218
chr12	77459465	77459466
chr17	80250888	80250889
chr16	79879775	79879776
chr14	23938521	23938522
chr4	185395818	185395819
chr3	128224860	128224861
chr17	28038127	28038128
chr9	123884114	123884115
chr17	40761524	40761525
chr17	73452590	73452591
chr8	37963387	37963388
chr16	29888944	29888945
chr5	70883059	70883060
chr5	163652024	163652025
chr1	153940346	153940347
chr1	226190733	226190734
chr12	110940015	110940016
chr20	47897706	47897707
chr1	36235775	36235776
chr1	109584652	109584653
chr12	124068964	124068965
chr14	90849595	90849596
chr4	140135358	140135359
chr19	15334419	15334420
chr7	99699148	99699149
chr10	43891564	43891565
chr18	57026536	57026537
chr18	61089772	61089773
chr1	40364665	40364666
chr1	47780066	47780067
chr11	62495447	62495448
chr12	6663452	6663453
chr7	158500447	158500448
chr19	46916912	46916913
chr16	84538325	84538326
chr12	56223520	56223521
chr2	183507232	183507233
chr2	218491818	218491819
chr3	45385677	45385678
chr16	27993701	27993702
chr11	10830499	10830500
chr20	49045147	49045148
chr17	16945599	16945600
chr16	1359162	1359163
chr1	201123776	201123777
chr3	9975498	9975499
chr19	7694568	7694569
chr1	226111926	226111927
chr6	30181316	30181317
chr5	176782947	176782948
chr1	36616489	36616490
chr9	36258502	36258503
chr7	65540689	65540690
chr7	64838811	64838812
chr1	150601690	150601691
chr9	124397448	124397449
chr21	35366924	35366925
chr4	6463128	6463129
chr1	26527861	26527862
chr6	28584023	28584024
chr6	26123260	26123261
chr9	98271579	98271580
chr4	122745241	122745242
chr19	10530925	10530926
chr16	86462527	86462528
chr8	42010227	42010228
chr5	96144168	96144169
chr1	14075707	14075708
chr16	30621730	30621731
chr12	110318354	110318355
chr13	50018160	50018161
chr8	23386295	23386296
chr2	98280635	98280636
chr5	140105763	140105764
chr1	201118696	201118697
chr19	12902313	12902314
chr12	124758394	124758395
chr12	113658968	113658969
chr16	84986538	84986539
chr19	48233659	48233660
chr9	108220788	108220789
chr20	56036267	56036268
chr19	36235874	36235875
chr11	4115880	4115881
chr16	30597142	30597143
chr1	153936190	153936191
chr2	232063267	232063268
chr5	112196981	112196982
chr11	9573714	9573715
chr2	239112374	239112375
chr6	26234306	26234307
chr22	31444750	31444751
chrX	134305248	134305249
chr11	57529327	57529328
chr19	39971402	39971403
chr11	71814585	71814586
chr1	31241957	31241958
chr1	25757235	25757236
chr16	53780085	53780086
chr2	158732947	158732948
chr12	53298988	53298989
chr7	150736479	150736480
chr12	49504622	49504623
chr22	39320047	39320048
chr12	123868527	123868528
chrX	100662953	100662954
chr17	79296756	79296757
chr11	3819123	3819124
chr12	50017399	50017400
chr21	40721399	40721400
chr17	42453608	42453609
chr22	21400114	21400115
chr9	114943649	114943650
chr16	4743571	4743572
chr16	30382511	30382512
chr8	103875439	103875440
chr3	40498765	40498766
chr19	9945967	9945968
chr17	21837430	21837431
chr4	140004183	140004184
chr14	74960410	74960411
chr2	208899011	208899012
chr2	220360293	220360294
chr1	47646909	47646910
chr2	88927301	88927302
chr1	28431825	28431826
chr11	118938438	118938439
chr1	117369974	117369975
chr3	42642039	42642040
chr14	21924336	21924337
chr6	27100844	27100845
chr19	7894890	7894891
chr19	4723980	4723981
chr21	38807516	38807517
chr9	35072787	35072788
chr9	135854087	135854088
chr6	28949837	28949838
chr15	56056809	56056810
chr6	33790577	33790578
chr17	3882712	3882713
chr12	92539597	92539598
chr11	108464540	108464541
chr10	71075456	71075457
chr17	58469765	58469766
chr19	33615768	33615769
chr12	111806970	111806971
chr19	4968810	4968811
chr6	26056607	26056608
chr5	74632741	74632742
chr6	27862398	27862399
chr1	144533806	144533807
chr7	5463734	5463735
chr20	32308109	32308110
chr1	39325547	39325548
chr17	46125409	46125410
chr1	7764683	7764684
chr6	150067710	150067711
chr2	42068002	42068003
chr17	39844975	39844976
chr19	36195308	36195309
chr10	118986564	118986565
chr2	55921008	55921009
chr1	203281137	203281138
chr1	203473971	203473972
chr3	130258049	130258050
chr14	45722497	45722498
chr1	224518127	224518128
chr16	53469521	53469522
chr15	31780982	31780983
chr10	102241457	102241458
chr16	87422171	87422172
chr16	3508067	3508068
chr4	52709092	52709093
chr7	129420361	129420362
chrX	40056530	40056531
chr9	95056126	95056127
chr19	45504487	45504488
chr19	47257253	47257254
chr17	79367968	79367969
chr21	30672710	30672711
chr10	104262029	104262030
chrX	47004496	47004497
chr1	161195521	161195522
chr9	34171871	34171872
chr11	43902279	43902280
chr22	19435348	19435349
chr5	16465893	16465894
chrX	44732201	44732202
chr22	19467202	19467203
chr17	42385993	42385994
chr5	33440960	33440961
chr14	100659548	100659549
chr1	154974576	154974577
chr1	222817463	222817464
chr17	45401325	45401326
chr5	271532	271533
chr6	32163490	32163491
chr9	100684745	100684746
chr19	12777631	12777632
chr6	42952236	42952237
chr5	44808851	44808852
chr17	46102626	46102627
chr21	35574418	35574419
chr1	25876181	25876182
chr8	20381589	20381590
chr15	101685657	101685658
chr15	89584171	89584172
chr7	139026506	139026507
chr12	53773681	53773682
chr17	45784176	45784177
chr3	127309582	127309583
chr10	11220928	11220929
chr17	44886572	44886573
chr21	15755798	15755799
chr3	128746146	128746147
chr15	72523695	72523696
chr12	50419413	50419414
chr6	42897088	42897089
chr2	11833216	11833217
chr16	68279143	68279144
chr10	28966231	28966232
chr12	57039908	57039909
chr6	160211471	160211472
chr11	85359092	85359093
chr6	86388381	86388382
chr1	10475619	10475620
chr17	78505341	78505342
chr19	6564647	6564648
chr17	7755270	7755271
chr1	171750689	171750690
chr20	40057228	40057229
chr1	2477841	2477842
chr5	137521981	137521982
chr16	81266569	81266570
chr11	124994271	124994272
chr1	214776442	214776443
chrX	16141518	16141519
chr9	98225009	98225010
chr11	94801854	94801855
chr9	37485853	37485854
chr19	13944670	13944671
chr1	151313531	151313532
chr6	16323198	16323199
chr10	1034245	1034246
chr8	125538294	125538295
chr22	21368702	21368703
chr16	21610846	21610847
chr2	96874616	96874617
chr10	49758491	49758492
chr20	62496364	62496365
chr1	20988018	20988019
chr16	57278801	57278802
chr19	17414187	17414188
chr2	220408608	220408609
chr8	145159283	145159284
chr19	18215386	18215387
chr12	131134030	131134031
chr21	48018077	48018078
chr7	44887904	44887905
chr9	37027722	37027723
chr6	26055779	26055780
chr15	57179534	57179535
chr15	74613187	74613188
chr1	65796711	65796712
chr1	26361939	26361940
chr19	12721606	12721607
chr1	22778384	22778385
chr5	134469833	134469834
chr1	43147898	43147899
chr5	36242214	36242215
chr19	2042333	2042334
chr22	38054353	38054354
chr16	25727666	25727667
chr19	12946219	12946220
chr15	42787703	42787704
chr1	171283148	171283149
chr4	122924706	122924707
chr8	93977753	93977754
chr16	15188222	15188223
chr19	2841492	2841493
chr1	205601259	205601260
chr5	148827742	148827743
chr19	17814874	17814875
chr11	58826074	58826075
chr18	3596864	3596865
chr11	10879723	10879724
chr20	306055	306056
chr12	68617104	68617105
chr19	16771028	16771029
chr1	38397535	38397536
chr12	124196779	124196780
chr12	116370085	116370086
chr5	95482686	95482687
chr13	27936284	27936285
chr5	55419806	55419807
chr9	137030064	137030065
chrX	70585921	70585922
chr13	44716145	44716146
chr1	225615831	225615832
chr1	202128522	202128523
chr11	75245857	75245858
chr10	85899294	85899295
chr15	91498419	91498420
chr16	67051945	67051946
chr11	58668463	58668464
chr17	63096850	63096851
chr1	33717579	33717580
chr1	249133213	249133214
chr5	172483214	172483215
chr8	30770465	30770466
chr6	112194666	112194667
chr3	120136213	120136214
chr11	64546441	64546442
chr17	40729840	40729841
chr14	97130048	97130049
chr11	118979460	118979461
chr3	194991978	194991979
chr4	89744558	89744559
chr22	25631972	25631973
chr1	119910318	119910319
chr6	116892527	116892528
chr6	41040255	41040256
chr3	47830749	47830750
chr10	79789432	79789433
chr12	121790382	121790383
chr16	50775929	50775930
chr7	138037582	138037583
chr6	43021684	43021685
chr5	149789538	149789539
chr17	76183280	76183281
chr20	39619343	39619344
chr19	49164333	49164334
chr19	29751602	29751603
chr7	130007111	130007112
chr2	97523927	97523928
chr21	33467288	33467289
chr5	98368370	98368371
chr7	76012592	76012593
chr14	72636398	72636399
chr11	118016197	118016198
chr1	101823121	101823122
chr11	46336863	46336864
chr12	49658676	49658677
chr3	172468339	172468340
chr7	27702683	27702684
chr5	138940836	138940837
chr1	120218374	120218375
chr1	14761966	14761967
chr1	151319861	151319862
chr20	44486140	44486141
chr6	108879805	108879806
chr1	27648612	27648613
chr12	48592137	48592138
chr1	27718947	27718948
chr7	6144424	6144425
chr1	205196968	205196969
chr19	10185084	10185085
chr10	105156408	105156409
chr5	140705759	140705760
chr11	82867939	82867940
chr2	27008771	27008772
chr6	26458116	26458117
chrX	151999326	151999327
chr3	127842787	127842788
chr6	31430855	31430856
chr17	58755065	58755066
chr1	46049183	46049184
chr17	26972232	26972233
chr19	6536284	6536285
chr12	56754258	56754259
chr6	34216993	34216994
chr7	104653069	104653070
chr15	65903583	65903584
chr11	62432842	62432843
chr19	3700609	3700610
chr7	156803490	156803491
chr16	78959170	78959171
chr16	29801837	29801838
chr17	73663295	73663296
chr7	99698357	99698358
chr16	28011273	28011274
chr19	47359549	47359550
chr19	51158390	51158391
chr1	41826893	41826894
chr19	6970632	6970633
chr1	41469589	41469590
chr15	29960491	29960492
chr1	10270427	10270428
chr19	1503634	1503635
chr4	185655416	185655417
chr10	70748571	70748572
chr1	10003454	10003455
chr1	11120209	11120210
chr1	36765655	36765656
chr4	38070992	38070993
chr1	204535106	204535107
chr8	101393801	101393802
chr19	39340685	39340686
chr19	17448154	17448155
chr14	64010153	64010154
chr9	124855671	124855672
chr10	25463571	25463572
chr16	71929354	71929355
chr3	101396179	101396180
chr12	46638215	46638216
chr16	29827711	29827712
chr6	37210738	37210739
chr11	809903	809904
chr1	19980369	19980370
chr1	36851728	36851729
chr9	35103154	35103155
chr6	41431218	41431219
chr15	80364792	80364793
chr19	58331019	58331020
chr1	150669721	150669722
chr11	119252395	119252396
chr1	151431998	151431999
chr8	25316537	25316538
chr12	50101485	50101486
chr6	159214620	159214621
chr12	56618156	56618157
chr19	50372903	50372904
chr19	55773444	55773445
chr2	71357699	71357700
chr12	53297319	53297320
chr7	56174335	56174336
chr1	46713350	46713351
chr10	112679042	112679043
chr16	420645	420646
chr8	146228354	146228355
chr11	69002409	69002410
chr10	14880076	14880077
chr3	11549381	11549382
chr1	222886628	222886629
chr3	48701671	48701672
chr20	61531790	61531791
chr12	56367775	56367776
chr2	104995383	104995384
chr14	73314632	73314633
chr12	14956535	14956536
chr3	126074978	126074979
chr17	62398586	62398587
chr17	63226361	63226362
chr15	60800188	60800189
chr17	45727268	45727269
chr4	84377168	84377169
chr7	39772986	39772987
chr21	30365245	30365246
chr8	128746388	128746389
chr15	66679046	66679047
chr14	94149793	94149794
chr11	93394746	93394747
chr22	51001355	51001356
chr6	33548047	33548048
chr11	116664641	116664642
chr17	17512601	17512602
chr1	211752530	211752531
chr19	49078101	49078102
chr3	141457111	141457112
chr15	34394146	34394147
chr19	17502046	17502047
chr3	42872942	42872943
chr15	65128142	65128143
chr17	45728099	45728100
chr6	26383248	26383249
chr5	154191617	154191618
chr16	58163396	58163397
chr1	154955734	154955735
chr17	6231818	6231819
chr2	232571867	232571868
chr16	10479731	10479732
chr3	9438735	9438736
chr7	100184187	100184188
chr20	49609717	49609718
chr9	36766108	36766109
chr11	109817127	109817128
chr6	166744345	166744346
chr19	50180199	50180200
chr17	45973405	45973406
chr12	98987442	98987443
chrX	64754847	64754848
chr7	24859998	24859999
chr9	96929100	96929101
chr11	125462590	125462591
chr20	48985648	48985649
chr1	11322846	11322847
chr3	155572313	155572314
chr5	176884789	176884790
chr3	113415677	113415678
chr3	196669366	196669367
chr1	45140234	45140235
chr6	16129076	16129077
chr21	35987678	35987679
chr6	35671500	35671501
chr1	36929985	36929986
chr9	35111835	35111836
chr2	17699806	17699807
chr3	179280680	179280681
chr17	46024436	46024437
chr19	506885	506886
chr1	156163846	156163847
chr17	43176686	43176687
chr17	58213158	58213159
chr19	38893761	38893762
chr6	119215243	119215244
chr10	58121042	58121043
chr7	100254043	100254044
chr16	66981284	66981285
chr10	13203339	13203340
chr10	70853247	70853248
chr1	41174925	41174926
chr2	86448361	86448362
chr7	134331441	134331442
chr1	109234920	109234921
chr19	28704820	28704821
chr19	47104288	47104289
chr15	100890505	100890506
chr13	48271004	48271005
chr19	40727964	40727965
chr1	181007748	181007749
chr7	75947469	75947470
chr2	25585001	25585002
chr8	124408915	124408916
chr12	98910361	98910362
chr15	70712910	70712911
chr8	97146889	97146890
chr12	122502071	122502072
chr17	63133403	63133404
chr5	36488295	36488296
chr1	26910803	26910804
chr1	31769842	31769843
chr10	81107125	81107126
chr7	45299802	45299803
chr19	45418418	45418419
chr16	72127788	72127789
chr11	65479387	65479388
chr6	32812514	32812515
chr2	27309491	27309492
chr20	36851273	36851274
chr9	134248819	134248820
chr1	208002095	208002096
chr1	150459751	150459752
chr15	74674887	74674888
chr17	45918729	45918730
chr10	25402257	25402258
chr19	41283530	41283531
chr9	136203071	136203072
chr5	149790288	149790289
chr12	99038764	99038765
chr1	968490	968491
chr15	49103360	49103361
chr16	78037028	78037029
chr19	18439315	18439316
chr19	54704628	54704629
chr14	77251323	77251324
chr20	60877825	60877826
chr10	73119651	73119652
chr1	160255036	160255037
chr15	74666156	74666157
chr1	149224430	149224431
chr7	128099575	128099576
chr3	9684504	9684505
chr12	109125463	109125464
chr1	3535745	3535746
chr17	64927344	64927345
chr17	56495097	56495098
chr10	104005030	104005031
chr1	145412974	145412975
chr16	27118740	27118741
chr19	4246948	4246949
chr2	9771358	9771359
chr5	171615461	171615462
chr1	85769661	85769662
chr22	23052403	23052404
chr1	28052282	28052283
chr11	8008681	8008682
chr3	10636785	10636786
chr19	10806646	10806647
chr19	18668441	18668442
chr1	9648665	9648666
chr7	129710185	129710186
chr19	38826311	38826312
chr14	77346966	77346967
chrX	123094336	123094337
chr5	50258922	50258923
chr1	44704003	44704004
chr10	5931976	5931977
chr2	113033090	113033091
chrX	40251126	40251127
chr1	165894109	165894110
chr16	56485435	56485436
chr1	246862633	246862634
chr7	7680091	7680092
chr11	3876303	3876304
chr8	146127036	146127037
chr16	30825783	30825784
chr11	747391	747392
chr1	206899795	206899796
chr16	50058936	50058937
chr11	62359115	62359116
chr5	39669251	39669252
chr10	104263554	104263555
chr1	32404020	32404021
chr5	139781305	139781306
chr11	108093725	108093726
chr11	72433608	72433609
chr16	11891145	11891146
chr7	128365819	128365820
chr19	13227705	13227706
chr22	27366945	27366946
chr16	69458498	69458499
chr19	58609659	58609660
chr6	26474132	26474133
chr8	144513124	144513125
chr4	3076405	3076406
chr7	1209685	1209686
chr19	49852225	49852226
chr14	55737975	55737976
chr8	117778583	117778584
chr12	50135106	50135107
chr2	37753646	37753647
chr7	101230849	101230850
chr12	128925201	128925202
chr11	117198468	117198469
chr5	169659917	169659918
chr3	39330012	39330013
chr12	66861916	66861917
chr19	50935001	50935002
chr19	49496608	49496609
chr6	117996504	117996505
chr1	225965355	225965356
chr2	107405894	107405895
chr20	23331303	23331304
chr19	1652867	1652868
chr19	51111451	51111452
chr21	38382364	38382365
chr7	139227292	139227293
chr19	2785486	2785487
chr6	11249814	11249815
chr3	197228625	197228626
chr1	20042274	20042275
chr19	11545955	11545956
chr3	172429026	172429027
chr7	56119272	56119273
chr7	121036463	121036464
chr20	40247101	40247102
chr3	40805489	40805490
chr14	92573141	92573142
chr10	99257598	99257599
chr1	181003024	181003025
chr1	20930099	20930100
chr15	45021018	45021019
chr10	111971076	111971077
chr4	190861923	190861924
chr11	43333454	43333455
chr1	24742107	24742108
chr11	66725908	66725909
chr12	120639143	120639144
chr8	143484653	143484654
chr18	11947367	11947368
chr16	28891260	28891261
chr4	83350695	83350696
chr19	45216595	45216596
chr19	51182809	51182810
chr9	127905972	127905973
chr12	120524884	120524885
chr20	35233970	35233971
chr19	45430504	45430505
chr20	46020971	46020972
chr11	126926490	126926491
chr6	35145122	35145123
chr3	25706541	25706542
chr10	132505840	132505841
chr1	24286152	24286153
chr11	64212453	64212454
chr17	72354997	72354998
chr12	133264114	133264115
chr7	99070467	99070468
chr11	65652282	65652283
chr2	21022914	21022915
chr7	99517275	99517276
chr1	24194945	24194946
chr17	12921481	12921482
chr22	36903163	36903164
chr16	85337097	85337098
chr19	2269386	2269387
chr3	128902908	128902909
chr19	56028461	56028462
chr8	107738247	107738248
chr19	13049300	13049301
chr1	202779945	202779946
chr7	92157971	92157972
chr17	27182005	27182006
chr14	99604486	99604487
chrX	1511238	1511239
chr7	72936639	72936640
chr2	179387829	179387830
chr1	205719512	205719513
chr16	75551452	75551453
chr5	172484198	172484199
chr7	137687230	137687231
chr9	115480507	115480508
chr4	8855202	8855203
chr16	3314583	3314584
chr6	30457167	30457168
chr3	195642076	195642077
chr4	129644786	129644787
chr1	35325486	35325487
chr1	116958568	116958569
chr12	126578662	126578663
chr16	4897307	4897308
chr12	107987705	107987706
chr19	35711276	35711277
chr2	32390821	32390822
chr10	4892019	4892020
chr12	113831008	113831009
chr2	59098067	59098068
chr14	23398836	23398837
chr12	1800040	1800041
chr9	131580680	131580681
chr7	100808845	100808846
chr5	175174025	175174026
chr7	43012413	43012414
chr19	57751903	57751904
chr1	178994853	178994854
chr19	13783512	13783513
chr3	12761749	12761750
chr2	86333328	86333329
chr6	46620683	46620684
chr14	58711473	58711474
chr6	88299832	88299833
chr5	41904267	41904268
chr3	122920772	122920773
chr7	97736045	97736046
chr20	46726937	46726938
chr1	163291625	163291626
chr15	75918115	75918116
chr14	21945274	21945275
chr8	73228915	73228916
chr11	67007520	67007521
chr20	17742479	17742480
chrX	39815066	39815067
chr19	47852410	47852411
chr11	85339617	85339618
chr19	12833588	12833589
chr17	36755027	36755028
chr6	47285278	47285279
chrX	39609141	39609142
chr15	45694472	45694473
chr1	211849076	211849077
chr7	25164949	25164950
chr17	61926639	61926640
chr15	45003636	45003637
chr2	113522239	113522240
chr6	28317682	28317683
chr20	43017358	43017359
chr3	136601643	136601644
chr16	86668076	86668077
chr15	40401291	40401292
chr1	29676661	29676662
chr22	46692718	46692719
chr20	46362864	46362865
chr2	176867041	176867042
chr1	156308128	156308129
chr16	26799395	26799396
chr7	100895611	100895612
chr1	33592954	33592955
chr19	11602062	11602063
chrX	13448439	13448440
chr19	2740241	2740242
chr6	29617983	29617984
chr1	201924625	201924626
chr13	21476917	21476918
chr6	136611089	136611090
chr16	75498796	75498797
chr9	140118024	140118025
chr16	54963228	54963229
chr17	46048169	46048170
chr17	63319371	63319372
chr10	91461312	91461313
chr19	44645681	44645682
chr11	116128026	116128027
chr19	34663291	34663292
chr3	197463800	197463801
chr11	9482597	9482598
chr1	230778108	230778109
chr17	8750155	8750156
chr14	21905509	21905510
chr1	246729703	246729704
chr1	11650658	11650659
chr9	130007473	130007474
chr20	48118604	48118605
chr17	36908895	36908896
chr8	94767096	94767097
chr2	207288111	207288112
chrX	2171484	2171485
chr12	104359518	104359519
chr3	47018264	47018265
chr5	145583115	145583116
chr7	30066485	30066486
chr6	7590421	7590422
chr12	131678836	131678837
chr19	5058086	5058087
chr20	750634	750635
chr7	99102826	99102827
chr4	83956266	83956267
chr2	70418248	70418249
chr19	41257058	41257059
chr12	120933746	120933747
chr13	111267874	111267875
chr1	32645267	32645268
chr7	36805434	36805435
chr3	49449601	49449602
chr19	59084139	59084140
chr11	329552	329553
chr5	176944163	176944164
chr9	100395687	100395688
chr19	6313529	6313530
chr7	150705946	150705947
chr2	128785773	128785774
chr1	26633238	26633239
chr19	18392609	18392610
chr7	36911704	36911705
chr11	61129433	61129434
chr2	11884215	11884216
chr16	78133254	78133255
chr6	30029001	30029002
chr8	126712661	126712662
chr6	32096226	32096227
chr10	73137262	73137263
chr16	54276360	54276361
chr4	1283657	1283658
chr17	42404387	42404388
chr17	72389189	72389190
chr16	16064258	16064259
chr6	40132307	40132308
chr1	55230408	55230409
chr18	54305927	54305928
chr4	3758250	3758251
chr1	1334906	1334907
chr1	87752831	87752832
chr2	86422097	86422098
chr14	73525201	73525202
chr6	21259121	21259122
chr19	38714933	38714934
chr8	38239877	38239878
chr19	8989221	8989222
chr11	11005994	11005995
chr21	47878646	47878647
chr6	158211183	158211184
chr16	4784292	4784293
chr16	56764011	56764012
chr4	84520600	84520601
chr20	45323418	45323419
chr14	103800346	103800347
chr1	206736533	206736534
chr16	734373	734374
chr20	565302	565303
chr11	70545952	70545953
chr19	38640418	38640419
chr9	139668333	139668334
chr1	26042639	26042640
chr6	39902302	39902303
chr20	36998188	36998189
chr19	1275400	1275401
chr11	68742317	68742318
chr3	50365739	50365740
chr15	90000565	90000566
chr22	29853966	29853967
chr4	26265008	26265009
chr15	50716582	50716583
chr20	41867677	41867678
chr21	34915338	34915339
chr1	173793569	173793570
chr1	151227133	151227134
chr2	27603662	27603663
chr19	51231890	51231891
chr12	117815742	117815743
chr19	57988997	57988998
chr8	133132755	133132756
chr1	203240356	203240357
chr9	102057293	102057294
chr2	178257424	178257425
chr17	47785734	47785735
chr12	53894716	53894717
chr17	49450206	49450207
chr17	15401657	15401658
chr20	30326952	30326953
chrX	118987201	118987202
chr6	13407225	13407226
chr11	94706728	94706729
chr1	115067778	115067779
chr10	131909509	131909510
chr1	26233043	26233044
chr20	50956754	50956755
chr19	57901160	57901161
chrX	11777616	11777617
chr3	156273128	156273129
chr6	159495566	159495567
chr20	22666894	22666895
chr19	57999040	57999041
chr17	62223156	62223157
chr9	134165052	134165053
chr19	13800105	13800106
chr1	9777806	9777807
chr17	30677150	30677151
chr22	37137661	37137662
chr6	160148102	160148103
chr2	86231286	86231287
chr16	89627041	89627042
chr2	118955081	118955082
chr7	5601773	5601774
chr1	54665833	54665834
chr11	74660221	74660222
chr22	41844697	41844698
chr19	39881799	39881800
chr22	29553976	29553977
chr7	75821379	75821380
chr19	50252798	50252799
chr20	48002166	48002167
chr16	18812931	18812932
chr16	23690095	23690096
chr22	17640234	17640235
chr3	61237149	61237150
chr1	11969107	11969108
chr19	57862534	57862535
chr6	167000420	167000421
chr19	3743781	3743782
chr15	91835126	91835127
chr19	10155286	10155287
chr10	94352816	94352817
chr19	42747368	42747369
chr9	140188866	140188867
chr5	149737184	149737185
chr4	185585839	185585840
chr11	17725751	17725752
chr3	127416459	127416460
chr16	25122874	25122875
chr19	3557758	3557759
chr9	90060750	90060751
chr9	133424628	133424629
chr1	154842928	154842929
chr11	134339763	134339764
chr11	36355714	36355715
chr10	88281661	88281662
chr20	3668487	3668488
chr19	5407569	5407570
chr12	113154472	113154473
chr15	64455541	64455542
chr19	58978284	58978285
chr10	99205855	99205856
chr10	82444163	82444164
chr20	60982479	60982480
chr12	124725192	124725193
chr17	18128705	18128706
chr12	50505667	50505668
chr19	6761213	6761214
chr15	79165142	79165143
chr4	99850404	99850405
chr19	38720484	38720485
chr19	57791726	57791727
chr8	140688153	140688154
chr19	49956765	49956766
chr1	159915542	159915543
chr6	44020373	44020374
chr7	21467022	21467023
chr3	51534206	51534207
chr21	30446002	30446003
chr19	17530828	17530829
chr19	51275852	51275853
chr1	150241500	150241501
chr2	220578021	220578022
chr3	141365852	141365853
chr11	69445009	69445010
chr19	58193273	58193274
chr7	5862758	5862759
chr17	76579430	76579431
chr10	75541806	75541807
chr12	117176036	117176037
chr20	986491	986492
chr12	131727676	131727677
chr15	85144133	85144134
chr19	45829591	45829592
chr19	49835045	49835046
chr20	40293453	40293454
chr1	52344644	52344645
chr3	49977455	49977456
chr3	67048498	67048499
chr9	133588106	133588107
chr2	97202334	97202335
chr14	64109190	64109191
chr8	124084742	124084743
chr8	18067539	18067540
chr9	95527306	95527307
chr19	3036282	3036283
chr2	10552721	10552722
chr19	58790289	58790290
chr1	235491736	235491737
chr6	27343053	27343054
chr2	26568707	26568708
chr19	58090348	58090349
chr2	88844858	88844859
chr17	17319591	17319592
chr6	33783846	33783847
chr16	58270482	58270483
chr12	131900515	131900516
chr2	97405997	97405998
chr16	29657174	29657175
chr1	241683234	241683235
chr16	4666288	4666289
chr19	17721378	17721379
chr19	41571047	41571048
chr9	95834039	95834040
chr19	50528748	50528749
chr15	63481607	63481608
chr16	78830358	78830359
chr13	103451438	103451439
chr11	47448166	47448167
chr19	15490716	15490717
chr11	64578124	64578125
chr19	14743266	14743267
chr20	48951901	48951902
chr16	9233954	9233955
chr21	35014160	35014161
chr4	185265139	185265140
chr6	52149840	52149841
chr12	75905590	75905591
chr16	29687614	29687615
chr2	24270436	24270437
chr19	50353929	50353930
chr19	633621	633622
chr19	19431399	19431400
chr20	30467921	30467922
chr17	72186495	72186496
chr12	510662	510663
chr19	50501112	50501113
chr11	45668306	45668307
chr19	13512388	13512389
chr6	30687942	30687943
chr16	84457373	84457374
chr19	58919973	58919974
chr20	49116123	49116124
chr6	139094602	139094603
chr22	39886358	39886359
chr19	10028108	10028109
chr16	31106287	31106288
chr6	20000037	20000038
chr9	37920569	37920570
chr1	23694987	23694988
chr2	242089776	242089777
chr2	95831465	95831466
chr20	43367698	43367699
chr6	52860226	52860227
chr22	41601188	41601189
chr4	159593237	159593238
chr5	153211711	153211712
chr17	17653464	17653465
chr2	18741963	18741964
chrX	107334933	107334934
chr11	69614446	69614447
chr19	5453075	5453076
chr4	6585053	6585054
chr3	126422998	126422999
chr19	3990398	3990399
chr12	124594437	124594438
chr17	30771434	30771435
chr6	2765601	2765602
chr19	17782853	17782854
chr6	144416926	144416927
chr20	20693598	20693599
chr2	36845674	36845675
chr14	97229247	97229248
chr19	51263297	51263298
chr14	68286430	68286431
chr16	87009143	87009144
chr20	45779528	45779529
chr17	40307145	40307146
chr6	38671063	38671064
chr5	176778988	176778989
chr19	58258097	58258098
chr1	44435488	44435489
chr19	49851221	49851222
chr19	58962924	58962925
chr19	58280940	58280941
chr12	119667789	119667790
chr12	1913834	1913835
chr16	75019212	75019213
chr7	42971879	42971880
chr22	33300202	33300203
chr3	49466758	49466759
chr17	77702538	77702539
chr19	14192346	14192347
chr14	59655285	59655286
chr1	93646139	93646140
chr7	152887726	152887727
chr7	1465392	1465393
chr1	18779273	18779274
chr1	185126265	185126266
chr16	33569557	33569558
chr17	17942617	17942618
chr11	65819644	65819645
chr19	57922457	57922458
chr7	99102271	99102272
chr22	29137912	29137913
chr1	44821108	44821109
chr16	3184975	3184976
chr19	44669160	44669161
chr19	58144459	58144460
chr1	20767460	20767461
chr19	55987884	55987885
chr17	40075372	40075373
chr19	58326365	58326366
chr5	131526071	131526072
chr19	19249392	19249393
chr17	43239192	43239193
chr1	36863562	36863563
chr5	177019132	177019133
chr8	99129452	99129453
chr16	84300141	84300142
chr3	183353324	183353325
chr7	150924429	150924430
chr19	6604200	6604201
chr1	184724249	184724250
chr19	4066059	4066060
chr9	133003051	133003052
chr8	102166127	102166128
chr22	19132335	19132336
chr2	85581826	85581827
chr15	85174637	85174638
chr19	4815773	4815774
chr10	71754251	71754252
chr2	23598518	23598519
chr4	7075507	7075508
chr6	147523647	147523648
chr1	3566710	3566711
chr19	10990020	10990021
chr12	53662012	53662013
chr21	15755593	15755594
chr17	21226489	21226490
chr1	155278595	155278596
chr5	140027401	140027402
chr11	65625769	65625770
chr19	46431114	46431115
chr19	49223951	49223952
chr10	73083388	73083389
chr7	132937675	132937676
chr16	3451083	3451084
chr11	71791771	71791772
chr17	38210732	38210733
chr1	27560859	27560860
chr10	121356675	121356676
chr5	168006726	168006727
chr16	4817280	4817281
chr1	28585844	28585845
chr7	112090341	112090342
chr19	39390399	39390400
chr19	19030311	19030312
chr9	111882331	111882332
chr2	136288446	136288447
chr10	75545031	75545032
chrX	155110898	155110899
chr15	90895387	90895388
chr20	49084729	49084730
chr3	141089247	141089248
chr9	125667831	125667832
chr1	22755293	22755294
chr2	172290725	172290726
chr14	36295416	36295417
chr8	124253677	124253678
chr7	93633732	93633733
chr16	74729899	74729900
chr7	148684536	148684537
chr7	111846555	111846556
chr12	67662621	67662622
chr1	38158019	38158020
chr3	14361267	14361268
chr7	149535445	149535446
chr4	1858031	1858032
chr1	38156292	38156293
chr6	14800299	14800300
chr9	102861415	102861416
chr2	169747067	169747068
chr19	55629174	55629175
chr16	67840639	67840640
chr1	31327179	31327180
chr9	130497640	130497641
chr17	7591612	7591613
chr15	75315836	75315837
chr20	32398966	32398967
chr9	132346518	132346519
chr21	35402566	35402567
chr19	51152980	51152981
chr1	38478264	38478265
chr1	43312126	43312127
chr17	73285662	73285663
chr1	243419268	243419269
chr19	57946596	57946597
chr9	104161021	104161022
chr14	97263560	97263561
chr1	236958463	236958464
chr19	16607092	16607093
chr17	47492409	47492410
chr7	120590665	120590666
chr2	63816007	63816008
chr8	74884696	74884697
chr19	17970509	17970510
chr5	145562304	145562305
chr11	16760101	16760102
chr14	82000499	82000500
chr1	224544487	224544488
chr1	36689952	36689953
chr17	38083935	38083936
chr12	49246017	49246018
chr1	10532639	10532640
chr17	73851621	73851622

## Sheet: PscanChIP Output
NAME	ID	REG_N	L_PVALUE O/U	G_PVALUE O/U	R_AVG	R_STDEV	F_AVG	BG_AVG	SP_COR	PREF_POS	PREF_POS_PV
ZNF143	MA0088.2	1424	1.37117e-60 OVER	1.01341e-47 OVER	0.735156	0.0626004	0.70086	0.709404	-0.459	[-12,-2]	1.29964e-07
NFYB	MA0502.1	1424	1.5997e-29 OVER	5.81047e-183 OVER	0.81986	0.0788018	0.784877	0.748953	-0.0426	[22,32]	1
USF2	MA0526.2	1424	3.1097e-29 OVER	9.11901e-44 OVER	0.75244	0.085539	0.719185	0.718827	-0.1811	[-12,-2]	7.91994e-06
CTCF	MA0139.1	1424	4.40224e-28 OVER	1.21428e-20 OVER	0.764047	0.0616947	0.740764	0.747507	0.0838	[-6,4]	2.36726e-13
USF1	MA0093.2	1424	1.23852e-27 OVER	1.96053e-14 OVER	0.797121	0.0875403	0.764407	0.777472	-0.1718	[-15,-5]	2.66749e-05
MITF	MA0620.2	1424	5.56185e-27 OVER	1.10323e-06 OVER	0.721243	0.0888244	0.68935	0.707265	-0.1784	[-16,-6]	0.0154352
RBPJ	MA1116.1	1424	4.76111e-26 OVER	4.77613e-31 OVER	0.860898	0.0867447	0.82792	0.832378	-0.3193	[15,25]	0.00118377
TFEC	MA0871.1	1424	1.37058e-24 OVER	1.39979e-13 OVER	0.836887	0.0681807	0.81193	0.822017	-0.1355	[5,15]	2.78676e-05
TFEB	MA0692.1	1424	1.15172e-23 OVER	1.65881e-18 OVER	0.797568	0.0821662	0.768639	0.776746	-0.1687	[-15,-5]	1.18555e-06
TFE3	MA0831.2	1424	2.2548e-20 OVER	1.16895e-18 OVER	0.823512	0.0830748	0.795586	0.802371	-0.1819	[-11,-1]	2.29542e-05
SREBF2(var.2)	MA0828.1	1424	4.96806e-20 OVER	1.68278e-14 OVER	0.750512	0.0737661	0.725619	0.73391	-0.1426	[-15,-5]	1
Srebf1(var.2)	MA0829.1	1424	6.15443e-20 OVER	1.62338e-11 OVER	0.754573	0.0739336	0.729653	0.739663	-0.1379	[5,15]	1
BHLHE41	MA0636.1	1424	1.27083e-19 OVER	1.06168e-43 OVER	0.74559	0.0746969	0.72015	0.716246	-0.161	[-15,-5]	0.00106348
NFYA	MA0060.3	1424	4.09321e-18 OVER	2.88871e-155 OVER	0.836674	0.0828952	0.807282	0.769587	0.0228	[20,30]	1
MLX	MA0663.1	1424	3.21048e-17 OVER	7.88623e-20 OVER	0.742047	0.0731677	0.718796	0.722857	-0.1653	[-15,-5]	0.0618507
STAT3	MA0144.2	1424	8.14939e-17 OVER	0.913448 OVER	0.82478	0.0686195	0.803069	0.819389	-0.2967	[-15,-5]	1
TP63	MA0525.2	1424	3.01757e-16 OVER	1 UNDER	0.669406	0.0516642	0.653683	0.669996	-0.355	[14,24]	0.000592195
MYCN	MA0104.4	1424	5.39819e-16 OVER	1.47686e-86 OVER	0.756246	0.0636254	0.735167	0.719888	-0.1645	[-9,1]	3.62911e-09
STAT1	MA0137.3	1424	4.67326e-15 OVER	1 OVER	0.788151	0.0725082	0.76639	0.783486	-0.2849	[-15,-5]	1
Arntl	MA0603.1	1424	1.27398e-14 OVER	5.50248e-35 OVER	0.783516	0.0788475	0.76032	0.755942	-0.1754	[-15,-5]	0.000158506
Stat5a::Stat5b	MA0519.1	1424	1.93909e-13 OVER	1 OVER	0.808953	0.0709234	0.789078	0.807568	-0.2866	[15,25]	1
MLXIPL	MA0664.1	1424	4.15108e-12 OVER	6.90932e-08 OVER	0.757992	0.0748731	0.73774	0.745303	-0.1371	[5,15]	0.261945
Stat4	MA0518.1	1424	8.92943e-12 OVER	1 OVER	0.795545	0.0658594	0.777956	0.794891	-0.2343	[-18,-8]	1
CREB3	MA0638.1	1424	2.96394e-11 OVER	1.07179e-19 OVER	0.728549	0.054651	0.713811	0.714254	-0.0594	[-18,-8]	1
RELB	MA1117.1	1424	6.05352e-11 OVER	5.04144e-31 OVER	0.782602	0.061023	0.766002	0.762523	-0.2536	[15,25]	0.00201821
MYC	MA0147.3	1424	1.13903e-10 OVER	1.12005e-73 OVER	0.770596	0.0649826	0.753061	0.736684	-0.1403	[-9,1]	1.7905e-06
Creb3l2	MA0608.1	1424	2.19825e-10 OVER	1.2476e-44 OVER	0.79907	0.0641141	0.782085	0.773587	-0.1294	[-11,-1]	0.000677735
MXI1	MA1108.1	1424	4.37369e-10 OVER	3.29534e-82 OVER	0.772518	0.0618198	0.756046	0.738208	-0.124	[-9,1]	0.000143951
Tcfl5	MA0632.1	1424	5.20752e-10 OVER	4.05401e-176 OVER	0.861036	0.0653069	0.843055	0.80369	-0.1116	[-5,5]	1
BHLHE40	MA0464.2	1424	1.37096e-09 OVER	7.83873e-46 OVER	0.770202	0.0715945	0.752043	0.741347	-0.1442	[-15,-5]	0.0185888
Hes1	MA1099.1	1424	1.13706e-08 OVER	2.2304e-134 OVER	0.834184	0.0564542	0.819897	0.792394	-0.1028	[5,15]	0.118558
MAX	MA0058.3	1424	1.66764e-08 OVER	3.16569e-19 OVER	0.778705	0.072808	0.761077	0.759882	-0.1549	[-15,-5]	0.0114007
CTCFL	MA1102.1	1424	2.75404e-08 OVER	1.05427e-76 OVER	0.767741	0.073615	0.751168	0.728441	0.1164	[-3,7]	3.90941e-06
ERF	MA0760.1	1424	8.03306e-08 OVER	2.98722e-34 OVER	0.801823	0.0581997	0.78855	0.781681	-0.1008	[-50,-40]	1
TP53	MA0106.3	1424	9.21993e-08 OVER	1 UNDER	0.67365	0.0445441	0.663505	0.675257	-0.2289	[14,24]	0.0232987
MAX::MYC	MA0059.1	1424	9.2415e-08 OVER	9.71492e-20 OVER	0.762447	0.0597099	0.74865	0.746806	-0.1299	[0,10]	0.0671831
FOS::JUN(var.2)	MA1126.1	1424	1.7038e-07 OVER	4.17194e-06 UNDER	0.711249	0.0571945	0.698519	0.719916	-0.0667	[-27,-17]	1
ETV6	MA0645.1	1424	2.11477e-07 OVER	2.38686e-38 OVER	0.819822	0.0662265	0.805149	0.795515	-0.1041	[15,25]	1
EBF1	MA0154.3	1424	2.43301e-07 OVER	2.17972e-23 OVER	0.728261	0.0507901	0.71599	0.713768	-0.1022	[-8,2]	0.00491923
ELK1	MA0028.2	1424	9.79347e-07 OVER	5.74691e-56 OVER	0.773396	0.0692098	0.758753	0.742367	-0.0646	[45,55]	1
Pax2	MA0067.1	1424	1.05198e-06 OVER	1 UNDER	0.897995	0.0475909	0.887608	0.898225	-0.0804	[-21,-11]	1
FOSL1::JUND(var.2)	MA1143.1	1424	1.36428e-06 OVER	8.53812e-07 UNDER	0.769879	0.0636585	0.756364	0.779982	-0.0508	[-25,-15]	1
ELF4	MA0641.1	1424	1.36865e-06 OVER	1.9842e-32 OVER	0.747555	0.064376	0.733947	0.725903	-0.1081	[-9,1]	1
ELF1	MA0473.2	1424	1.46632e-06 OVER	5.92463e-34 OVER	0.747947	0.0648528	0.734256	0.725613	-0.1151	[56,66]	1
Sox17	MA0078.1	1424	1.69735e-06 OVER	1 OVER	0.843437	0.0628014	0.829859	0.84057	-0.098	[24,34]	0.0167802
SRY	MA0084.1	1424	2.22927e-06 UNDER	1.43642e-134 UNDER	0.801129	0.0636056	0.815538	0.848253	0.007	[-56,-46]	1
MNT	MA0825.1	1424	3.7339e-06 OVER	1.0771e-14 OVER	0.789864	0.0688705	0.775319	0.77425	-0.1278	[-15,-5]	0.0163752
FOSB::JUNB(var.2)	MA1136.1	1424	4.79951e-06 OVER	1 UNDER	0.738344	0.0646646	0.725125	0.742912	-0.0591	[-25,-15]	1
JDP2(var.2)	MA0656.1	1424	4.96839e-06 OVER	1 UNDER	0.693183	0.0678872	0.679197	0.696081	-0.0583	[-24,-14]	1
ZNF263	MA0528.1	1424	5.69538e-06 UNDER	1 OVER	0.772543	0.0491867	0.782976	0.768944	0.1169	[60,70]	1
TP73	MA0861.1	1424	6.27054e-06 OVER	1 OVER	0.708101	0.0479965	0.698469	0.706948	-0.2787	[-16,-6]	0.00374226
LHX2	MA0700.1	1424	6.37793e-06 OVER	1 OVER	0.787814	0.0679048	0.773234	0.782739	-0.0202	[-35,-25]	1
Gabpa	MA0062.2	1424	7.56059e-06 OVER	1.32907e-74 OVER	0.810695	0.0660927	0.797502	0.775989	-0.0514	[60,70]	1
CREB3L1	MA0839.1	1424	7.73493e-06 OVER	7.47382e-16 OVER	0.703054	0.0524788	0.692574	0.690711	-0.0082	[2,12]	1
HEY1	MA0823.1	1424	1.2818e-05 OVER	2.17512e-109 OVER	0.765275	0.0665687	0.751486	0.721721	-0.0887	[-15,-5]	0.0204631
ATF7	MA0834.1	1424	1.37132e-05 OVER	1 UNDER	0.683438	0.0664887	0.670294	0.687047	-0.0467	[-23,-13]	1
FOSL2::JUND(var.2)	MA1145.1	1424	2.46674e-05 OVER	0.0103778 UNDER	0.71379	0.0632322	0.701557	0.720757	-0.0636	[-28,-18]	1
EHF	MA0598.2	1424	2.5229e-05 OVER	2.23277e-19 OVER	0.75083	0.0635853	0.738539	0.734335	-0.0991	[56,66]	1
XBP1	MA0844.1	1424	3.4514e-05 OVER	2.64278e-05 OVER	0.719765	0.0518033	0.709605	0.712368	-0.0378	[-28,-18]	1
FOSL1::JUN(var.2)	MA1129.1	1424	3.49677e-05 OVER	0.0519115 UNDER	0.720482	0.0672788	0.707591	0.727199	-0.0588	[-25,-15]	1
ZBTB7A	MA0750.2	1424	4.19412e-05 OVER	1.53837e-92 OVER	0.797314	0.0642233	0.785042	0.759204	-0.0455	[-9,1]	1
ELK3	MA0759.1	1424	5.8426e-05 OVER	1.86601e-38 OVER	0.79554	0.0659816	0.783318	0.7713	-0.0667	[45,55]	1
Id2	MA0617.1	1424	6.03089e-05 OVER	2.04035e-20 OVER	0.770468	0.0792892	0.755035	0.749349	-0.1069	[-6,4]	0.000110816
PAX9	MA0781.1	1424	6.13272e-05 OVER	2.01681e-21 OVER	0.692844	0.0440632	0.684544	0.680822	0.0302	[-7,3]	0.196253
BCL6B	MA0731.1	1424	7.73658e-05 OVER	1.06314e-07 UNDER	0.627237	0.0486483	0.617907	0.635403	-0.1567	[18,28]	1
Gmeb1	MA0615.1	1424	9.19007e-05 OVER	1.9532e-76 OVER	0.785461	0.0501045	0.775818	0.758789	0.0267	[-17,-7]	1
ETV3	MA0763.1	1424	0.00010062 OVER	1.13065e-20 OVER	0.804936	0.0569059	0.794543	0.789696	-0.0844	[15,25]	1
FOXP3	MA0850.1	1424	0.000136383 UNDER	8.09698e-108 UNDER	0.84803	0.0543822	0.858481	0.883301	-0.011	[-57,-47]	1
JUN::JUNB(var.2)	MA1133.1	1424	0.000144657 OVER	0.0709756 UNDER	0.728228	0.0632034	0.716852	0.734403	-0.0463	[-24,-14]	1
Mlxip	MA0622.1	1424	0.000145412 OVER	6.48355e-18 OVER	0.769485	0.0809839	0.754193	0.749262	-0.0802	[-6,4]	0.000141504
Creb5	MA0840.1	1424	0.00016559 OVER	0.000269382 UNDER	0.708904	0.0689863	0.696369	0.717938	-0.068	[-24,-14]	1
TFAP2B(var.3)	MA0813.1	1424	0.000171999 OVER	5.90229e-126 OVER	0.776916	0.0576767	0.765865	0.735839	0.055	[-4,6]	1.71725e-05
TFAP2C(var.3)	MA0815.1	1424	0.00018971 OVER	5.02316e-141 OVER	0.770025	0.0596489	0.758607	0.724505	0.0526	[-4,6]	2.76347e-05
FLI1	MA0475.2	1424	0.000235212 OVER	3.85862e-26 OVER	0.794508	0.0631042	0.783337	0.775493	-0.0527	[-50,-40]	1
SREBF1	MA0595.1	1424	0.000300613 OVER	1 OVER	0.809578	0.0528859	0.800033	0.806585	-0.0133	[5,15]	1
TFAP2A(var.3)	MA0872.1	1424	0.000306493 OVER	6.63288e-141 OVER	0.76391	0.0610341	0.752406	0.717356	0.0621	[-4,6]	3.25437e-05
ELK4	MA0076.2	1424	0.000330527 OVER	4.51407e-55 OVER	0.819443	0.0654645	0.808035	0.790334	-0.0537	[-50,-40]	1
Sox3	MA0514.1	1424	0.000351797 UNDER	1.0788e-58 UNDER	0.80864	0.0561056	0.819214	0.834474	0.0187	[-40,-30]	1
FOSL2::JUNB(var.2)	MA1139.1	1424	0.000379598 OVER	1.11277e-07 UNDER	0.699764	0.068627	0.687772	0.711263	-0.0519	[-24,-14]	1
ETV1	MA0761.1	1424	0.00038146 OVER	8.87226e-40 OVER	0.809682	0.0616236	0.798991	0.786635	-0.0471	[40,50]	1
FOXD1	MA0031.1	1424	0.000390537 UNDER	8.97436e-116 UNDER	0.756592	0.0697904	0.769766	0.803809	0.0011	[-46,-36]	1
ZIC4	MA0751.1	1424	0.000403768 OVER	3.51671e-86 OVER	0.775212	0.0460485	0.766805	0.748951	0.0529	[-8,2]	4.08817e-05
Lhx8	MA0705.1	1424	0.000548103 OVER	1.67273e-09 OVER	0.837571	0.0716915	0.824633	0.824341	0.0399	[-36,-26]	1
LHX9	MA0701.1	1424	0.000604023 OVER	1 UNDER	0.839053	0.0753793	0.825344	0.839992	-0.0152	[24,34]	1
FEV	MA0156.2	1424	0.000626555 OVER	2.63877e-26 OVER	0.807091	0.0627242	0.796401	0.788131	-0.0595	[45,55]	1
ELF3	MA0640.1	1424	0.000665534 OVER	1.61609e-09 OVER	0.73646	0.060836	0.726113	0.725228	-0.1131	[-49,-39]	1
ETV5	MA0765.1	1424	0.000798101 OVER	2.11577e-56 OVER	0.830382	0.061936	0.819854	0.80249	-0.0358	[45,55]	1
CREB1	MA0018.3	1424	0.000808957 OVER	1 UNDER	0.719826	0.0718666	0.707652	0.724911	-0.0164	[-24,-14]	1
FOSL2::JUN(var.2)	MA1131.1	1424	0.00104246 OVER	6.7904e-07 UNDER	0.730741	0.0664117	0.719633	0.741349	-0.0369	[-25,-15]	1
ZNF384	MA1125.1	1424	0.0011061 UNDER	1.48255e-102 UNDER	0.674185	0.107237	0.693416	0.741716	-0.021	[-39,-29]	1
ZNF24	MA1124.1	1424	0.00118721 UNDER	3.43557e-66 UNDER	0.644607	0.0586865	0.655028	0.673466	0.0244	[26,36]	1
HEY2	MA0649.1	1424	0.00133609 OVER	2.31908e-81 OVER	0.776532	0.0609004	0.766079	0.742937	-0.0724	[-5,5]	0.0117706
Rfx1	MA0509.1	1424	0.00174411 OVER	3.83424e-13 OVER	0.745785	0.0531364	0.736785	0.734367	-0.0733	[-13,-3]	0.0517724
FOSB::JUN	MA1127.1	1424	0.00230477 OVER	8.86854e-06 UNDER	0.706759	0.067489	0.695851	0.716747	-0.055	[-25,-15]	1
JUNB(var.2)	MA1140.1	1424	0.00233153 OVER	6.30654e-06 UNDER	0.719418	0.0700274	0.708116	0.729892	-0.0544	[-25,-15]	1
Npas2	MA0626.1	1424	0.00247571 OVER	1 OVER	0.789817	0.066994	0.778589	0.786183	-0.1209	[-15,-5]	0.186159
MTF1	MA0863.1	1424	0.00269609 OVER	1.95104e-20 OVER	0.693834	0.0457615	0.686465	0.681636	-0.0227	[-18,-8]	1
BATF3	MA0835.1	1424	0.00339383 OVER	0.657249 UNDER	0.619965	0.0605166	0.610419	0.624885	-0.0435	[-23,-13]	1
ERG	MA0474.2	1424	0.00382811 OVER	3.05113e-19 OVER	0.813543	0.061139	0.803973	0.797735	-0.0515	[45,55]	1
MSX1	MA0666.1	1424	0.00469568 OVER	1 OVER	0.827191	0.0719002	0.815441	0.822953	-0.0178	[44,54]	1
ZBTB33	MA0527.1	1424	0.00477297 OVER	8.28942e-96 OVER	0.736172	0.0559596	0.727337	0.702306	0.0254	[-8,2]	0.0032759
Arid3a	MA0151.1	1424	0.00491087 UNDER	2.53436e-88 UNDER	0.799851	0.0847543	0.814022	0.848821	-0.0103	[28,38]	1
ETV4	MA0764.1	1424	0.00548876 OVER	2.24261e-30 OVER	0.813883	0.0611394	0.804504	0.793996	-0.0418	[45,55]	1
SOX10	MA0442.2	1424	0.00566874 UNDER	8.08099e-83 UNDER	0.772373	0.0700038	0.783673	0.811368	0.0151	[-30,-20]	1
FOXG1	MA0613.1	1424	0.00676879 UNDER	1.66645e-110 UNDER	0.742066	0.0769215	0.754732	0.792696	-0.0133	[-56,-46]	1
TFAP2C	MA0524.2	1424	0.00808109 OVER	7.21539e-116 OVER	0.818892	0.0512735	0.810667	0.784162	0.0318	[-4,6]	0.000519226
EN2	MA0642.1	1424	0.00831051 OVER	0.00114763 OVER	0.837278	0.0625916	0.82745	0.829575	0.0235	[45,55]	1
FOXI1	MA0042.2	1424	0.00836987 UNDER	2.15719e-101 UNDER	0.77308	0.0704889	0.784571	0.817188	0.034	[-57,-47]	1
Arid3b	MA0601.1	1424	0.0103671 UNDER	2.81787e-113 UNDER	0.693942	0.0884398	0.70833	0.752994	-0.0147	[25,35]	1
FOXO6	MA0849.1	1424	0.0105421 UNDER	1.99714e-105 UNDER	0.77733	0.0698785	0.78862	0.822065	0.0361	[-32,-22]	1
ONECUT2	MA0756.1	1424	0.0109202 UNDER	2.77215e-90 UNDER	0.659094	0.0637221	0.669443	0.696381	-0.0218	[62,72]	1
Atf1	MA0604.1	1424	0.0115068 OVER	4.31356e-05 OVER	0.799716	0.0679749	0.789458	0.790182	-0.0353	[-11,-1]	1
SREBF2	MA0596.1	1424	0.011682 OVER	0.0243154 UNDER	0.787222	0.0545435	0.778932	0.792945	0.0008	[-15,-5]	1
PAX1	MA0779.1	1424	0.0123448 OVER	7.31294e-19 OVER	0.719542	0.0409033	0.713485	0.709064	0.0315	[-7,3]	0.0575134
NFIX	MA0671.1	1424	0.0148738 OVER	3.13739e-44 OVER	0.897118	0.0456556	0.88981	0.879019	0.0132	[-1,9]	1
FOXL1	MA0033.2	1424	0.0154338 UNDER	4.39597e-108 UNDER	0.807753	0.067661	0.818446	0.851706	0.0299	[23,33]	1
ONECUT3	MA0757.1	1424	0.015503 UNDER	1.04081e-97 UNDER	0.650197	0.0670051	0.660925	0.69123	-0.0316	[57,67]	1
ETS1	MA0098.3	1424	0.0173048 OVER	2.3249e-19 OVER	0.810283	0.0625094	0.80134	0.794072	-0.0475	[-50,-40]	1
LIN54	MA0619.1	1424	0.0177229 UNDER	1.78433e-99 UNDER	0.752591	0.0837608	0.765623	0.80442	0.0172	[-46,-36]	1
Arnt	MA0004.1	1424	0.019958 OVER	1.66535e-26 OVER	0.808309	0.0779194	0.79657	0.784646	-0.0795	[-7,3]	0.00623322
TFAP2B	MA0811.1	1424	0.0200889 OVER	1.26222e-116 OVER	0.822369	0.0517656	0.814493	0.787169	0.0404	[-4,6]	0.00806741
NOTO	MA0710.1	1424	0.0222957 OVER	1.04873e-09 UNDER	0.802223	0.0673204	0.792093	0.814774	-0.0956	[20,30]	0.0182375
FOXO4	MA0848.1	1424	0.0241011 UNDER	1.35067e-105 UNDER	0.795194	0.068024	0.80572	0.83878	0.0371	[-32,-22]	1
ETV2	MA0762.1	1424	0.0350562 OVER	0.0243142 OVER	0.766998	0.059936	0.758698	0.760714	-0.0395	[-55,-45]	1
ONECUT1	MA0679.1	1424	0.0353906 UNDER	6.07338e-85 UNDER	0.661775	0.0637121	0.671407	0.697784	-0.0286	[57,67]	1
TEAD2	MA1121.1	1424	0.0381166 OVER	0.0149737 UNDER	0.753672	0.0594566	0.745155	0.760092	-0.1613	[16,26]	0.138655
Mecom	MA0029.1	1424	0.03846 UNDER	3.42599e-160 UNDER	0.686143	0.0588414	0.69483	0.734765	0.0095	[32,42]	1
TFAP2A(var.2)	MA0810.1	1424	0.0480983 OVER	1.55505e-141 OVER	0.839052	0.0527968	0.831437	0.798671	0.0434	[-4,6]	0.0140399
MEF2C	MA0497.1	1424	0.0516546 UNDER	9.56942e-122 UNDER	0.731663	0.0588349	0.740437	0.772688	-0.0219	[-38,-28]	1
MEF2A	MA0052.3	1424	0.0531631 UNDER	7.82154e-111 UNDER	0.680243	0.0703478	0.690674	0.726626	-0.0243	[-34,-24]	1
IRF1	MA0050.2	1424	0.0571638 UNDER	5.69585e-71 UNDER	0.680072	0.0594466	0.688735	0.710447	-0.0377	[-50,-40]	1
Gata1	MA0035.3	1424	0.0583696 UNDER	2.78348e-198 UNDER	0.746267	0.0652974	0.755283	0.808319	0.0512	[-65,-55]	1
HES7	MA0822.1	1424	0.0631549 OVER	1.81421e-79 OVER	0.691068	0.0574506	0.683077	0.659795	-0.0238	[-14,-4]	0.00865571
Foxj2	MA0614.1	1424	0.0641282 UNDER	9.06921e-112 UNDER	0.776228	0.0683712	0.78644	0.821539	-0.0224	[-31,-21]	1
LBX2	MA0699.1	1424	0.0680277 OVER	1 OVER	0.811117	0.0703473	0.801483	0.81098	0.0007	[-35,-25]	1
FOXK2	MA1103.1	1424	0.0681527 UNDER	1.36759e-119 UNDER	0.729389	0.0734789	0.739869	0.780072	-0.0035	[-60,-50]	1
HIF1A	MA1106.1	1424	0.0688267 OVER	3.04564e-56 OVER	0.786664	0.0664163	0.777304	0.756784	0.0015	[-5,5]	1
JUND(var.2)	MA0492.1	1424	0.0690963 OVER	1.22316e-32 UNDER	0.747406	0.0603306	0.739406	0.767774	-0.0326	[-23,-13]	1
ZIC3	MA0697.1	1424	0.070843 OVER	1.34743e-82 OVER	0.751384	0.04834	0.744751	0.724477	0.0736	[-8,2]	7.35035e-05
ZNF410	MA0752.1	1424	0.0750536 OVER	2.24206e-13 UNDER	0.637805	0.0496154	0.630945	0.64856	-0.1425	[13,23]	1
HOXD11	MA0908.1	1424	0.0778909 UNDER	2.33447e-95 UNDER	0.743269	0.0610501	0.751839	0.780136	0.0056	[65,75]	1
FOXO3	MA0157.2	1424	0.0811572 UNDER	3.6524e-88 UNDER	0.751255	0.0684428	0.76088	0.790766	0.0168	[-36,-26]	1
LEF1	MA0768.1	1424	0.102688 UNDER	3.22667e-102 UNDER	0.685069	0.0534021	0.692448	0.718641	0.0076	[-43,-33]	1
FOXP2	MA0593.1	1424	0.11337 UNDER	3.6728e-111 UNDER	0.747833	0.0714514	0.757578	0.795012	-0.0315	[-60,-50]	1
Znf423	MA0116.1	1424	0.114943 OVER	1.94391e-32 OVER	0.787929	0.0460139	0.781555	0.772424	0.0547	[-8,2]	0.000345327
SOX9	MA0077.1	1424	0.11512 OVER	0.287221 UNDER	0.807889	0.0573175	0.800189	0.812917	-0.0739	[19,29]	1
EN1	MA0027.2	1424	0.116269 OVER	1 UNDER	0.828753	0.0774808	0.818465	0.828838	0.0261	[24,34]	1
Twist2	MA0633.1	1424	0.131401 OVER	3.54962e-24 UNDER	0.748602	0.0776922	0.738763	0.771116	-0.1261	[-5,5]	1
JUN	MA0488.1	1424	0.15394 OVER	2.96317e-31 UNDER	0.745582	0.0611254	0.737917	0.765764	-0.0422	[-24,-14]	1
REST	MA0138.2	1424	0.167732 OVER	1.37789e-11 OVER	0.654959	0.044379	0.649523	0.645969	0.0586	[-10,0]	1
POU4F1	MA0790.1	1424	0.168395 UNDER	4.25695e-136 UNDER	0.648381	0.0694273	0.657728	0.700175	-0.0247	[27,37]	1
NEUROD2	MA0668.1	1424	0.177283 OVER	3.19146e-07 UNDER	0.814629	0.0432087	0.809035	0.821685	-0.0987	[-10,0]	1
Arid5a	MA0602.1	1424	0.184199 UNDER	6.45846e-108 UNDER	0.706322	0.06686	0.715472	0.749714	-0.0116	[42,52]	1
Nkx2-5	MA0063.1	1424	0.188402 UNDER	2.38022e-98 UNDER	0.843518	0.0639057	0.851955	0.882796	-0.0194	[48,58]	1
NFIC::TLX1	MA0119.1	1424	0.190048 OVER	2.12487e-10 OVER	0.697663	0.0526671	0.690748	0.687507	-0.0457	[-3,7]	1
TBP	MA0108.2	1424	0.194251 UNDER	4.32285e-60 UNDER	0.754339	0.0623411	0.762287	0.783396	-0.0313	[-68,-58]	1
NR3C2	MA0727.1	1424	0.206313 OVER	0.00152393 UNDER	0.67563	0.0513043	0.66906	0.681868	-0.1853	[-27,-17]	1
Spz1	MA0111.1	1424	0.206718 UNDER	1.02309e-06 UNDER	0.825864	0.0378999	0.830625	0.831854	0.048	[45,55]	1
MAFG::NFE2L1	MA0089.1	1424	0.214322 OVER	6.72314e-30 UNDER	0.889599	0.0681328	0.881247	0.911589	-0.0313	[-17,-7]	1
MSX2	MA0708.1	1424	0.214495 OVER	1 UNDER	0.797241	0.0808946	0.786945	0.797434	0.0193	[44,54]	1
Gata4	MA0482.1	1424	0.237066 UNDER	2.81572e-178 UNDER	0.789327	0.0580739	0.796552	0.840758	0.0714	[-65,-55]	1
FOXC1	MA0032.2	1424	0.259867 UNDER	4.20777e-129 UNDER	0.753726	0.063662	0.76227	0.799719	-0.0095	[-35,-25]	1
NR2C2	MA0504.1	1424	0.267306 UNDER	0.747731 OVER	0.779396	0.0427657	0.784663	0.775961	0.1182	[-63,-53]	1
Foxj3	MA0851.1	1424	0.287343 UNDER	1.63458e-126 UNDER	0.706703	0.0624717	0.715004	0.751286	-0.0226	[-57,-47]	1
GBX1	MA0889.1	1424	0.302676 OVER	1 UNDER	0.777157	0.0717118	0.768219	0.779055	0.0212	[45,55]	1
PAX5	MA0014.3	1424	0.310141 OVER	6.30028e-75 OVER	0.777217	0.0526564	0.770622	0.749474	0.0199	[-14,-4]	1
FOXC2	MA0846.1	1424	0.34239 UNDER	5.16413e-130 UNDER	0.745189	0.0636846	0.753516	0.791396	-0.0315	[-34,-24]	1
GATA6	MA1104.1	1424	0.342564 UNDER	1.29539e-208 UNDER	0.734539	0.0672648	0.74274	0.800698	0.0495	[41,51]	1
MEOX1	MA0661.1	1424	0.348449 OVER	1.47431e-09 UNDER	0.793592	0.0592398	0.786113	0.804565	0.0194	[-30,-20]	1
SMAD2::SMAD3::SMAD4	MA0513.1	1424	0.354425 UNDER	9.45788e-08 UNDER	0.755268	0.0482373	0.761361	0.763397	0.0714	[31,41]	1
MEF2D	MA0773.1	1424	0.362055 UNDER	6.29831e-100 UNDER	0.678906	0.0677173	0.687545	0.720927	-0.0534	[21,31]	1
ZIC1	MA0696.1	1424	0.380235 OVER	5.32667e-68 OVER	0.73799	0.0493619	0.732075	0.713335	0.0719	[-8,2]	0.000239567
ELF5	MA0136.2	1424	0.392838 OVER	1.74502e-06 OVER	0.829045	0.0619572	0.821975	0.819408	-0.0669	[55,65]	1
POU4F3	MA0791.1	1424	0.49613 UNDER	2.70027e-137 UNDER	0.630853	0.0671459	0.639094	0.681216	-0.025	[23,33]	1
RFX4	MA0799.1	1424	0.57252 OVER	1 UNDER	0.727513	0.0479095	0.721883	0.728646	-0.1072	[-17,-7]	1
FOXB1	MA0845.1	1424	0.628344 UNDER	1.88432e-133 UNDER	0.725898	0.0637629	0.733757	0.772902	-0.0201	[-35,-25]	1
POU4F2	MA0683.1	1424	0.692901 UNDER	4.81778e-134 UNDER	0.615084	0.060268	0.622266	0.65963	-0.0181	[23,33]	0.779016
VAX2	MA0723.1	1424	0.697735 OVER	4.16992e-14 UNDER	0.811053	0.0622392	0.803694	0.824896	-0.0082	[24,34]	1
FOXD2	MA0847.1	1424	0.709781 UNDER	5.78543e-93 UNDER	0.836354	0.059112	0.843434	0.871533	0.0165	[-57,-47]	1
GBX2	MA0890.1	1424	0.71532 OVER	0.176412 UNDER	0.785782	0.0766187	0.777015	0.792778	0.0153	[-35,-25]	1
GATA2	MA0036.3	1424	0.778592 UNDER	2.7681e-221 UNDER	0.745382	0.0725147	0.753481	0.819665	0.0287	[-40,-30]	1
GMEB2	MA0862.1	1424	0.819998 OVER	0.0759076 OVER	0.768622	0.0614598	0.761758	0.762644	-0.0151	[-31,-21]	1
Ddit3::Cebpa	MA0019.1	1424	0.831147 OVER	0.00727143 UNDER	0.782662	0.047659	0.777217	0.788022	-0.0839	[-29,-19]	1
SPDEF	MA0686.1	1424	0.831391 OVER	1.81832e-19 OVER	0.763878	0.0566868	0.757684	0.749138	-0.0861	[10,20]	1
FOXF2	MA0030.1	1424	0.911593 UNDER	8.14796e-104 UNDER	0.707873	0.0601851	0.714812	0.746059	0.0047	[-38,-28]	1
Tcf7	MA0769.1	1424	0.919615 UNDER	1.46369e-92 UNDER	0.695772	0.0570589	0.702253	0.729639	0.0218	[-44,-34]	1
EVX1	MA0887.1	1424	0.975045 OVER	1.18297e-10 UNDER	0.811636	0.0585852	0.805023	0.823045	0.0264	[-35,-25]	1
HES5	MA0821.1	1424	0.980277 OVER	1.6015e-57 OVER	0.707817	0.056404	0.701626	0.682126	-0.0331	[-14,-4]	0.0620213
PPARG	MA0066.1	1424	0.983743 OVER	0.240591 UNDER	0.708946	0.0378884	0.704726	0.712321	-0.0338	[-20,-10]	0.060975
HOXC11	MA0651.1	1424	0.985645 UNDER	4.83881e-75 UNDER	0.728858	0.0578193	0.735295	0.759336	0.0152	[65,75]	1
TCF7L2	MA0523.1	1424	0.999911 UNDER	2.41613e-81 UNDER	0.756952	0.0540609	0.762965	0.786762	0.004	[-43,-33]	1
E2F8	MA0865.1	1424	1 OVER	4.48506e-20 OVER	0.693533	0.0530424	0.687712	0.67952	-0.0779	[-39,-29]	1
Foxq1	MA0040.1	1424	1 UNDER	1.93595e-100 UNDER	0.737189	0.0654366	0.744607	0.777906	-0.0374	[25,35]	1
FOXK1	MA0852.2	1424	1 UNDER	2.70406e-96 UNDER	0.725135	0.0611157	0.73194	0.762247	0.0113	[-63,-53]	1
EMX1	MA0612.1	1424	1 OVER	6.01275e-13 UNDER	0.794028	0.0632811	0.786904	0.807539	-0.009	[-35,-25]	1
Klf12	MA0742.1	1424	1 OVER	1.75374e-62 OVER	0.773832	0.0570765	0.767735	0.746639	0.066	[52,62]	1
EVX2	MA0888.1	1424	1 OVER	1.45957e-09 UNDER	0.808414	0.0589893	0.801917	0.819342	0.0211	[-45,-35]	1
Msx3	MA0709.1	1424	1 OVER	0.384582 UNDER	0.796428	0.0807416	0.787608	0.803332	0.0222	[24,34]	1
KLF14	MA0740.1	1424	1 OVER	2.27621e-109 OVER	0.782132	0.0632273	0.775386	0.74078	0.1018	[52,62]	1
Foxo1	MA0480.1	1424	1 UNDER	2.14072e-87 UNDER	0.768264	0.0611906	0.774902	0.803407	0.0025	[-60,-50]	1
DUXA	MA0884.1	1424	1 OVER	7.69119e-27 UNDER	0.741176	0.0645392	0.734506	0.76089	-0.0449	[21,31]	0.0495892
Pparg::Rxra	MA0065.2	1424	1 UNDER	0.00080551 UNDER	0.766687	0.0428594	0.771074	0.772051	0.0859	[-68,-58]	1
PLAG1	MA0163.1	1424	1 OVER	5.79457e-97 OVER	0.759577	0.0499165	0.754173	0.729119	0.061	[-8,2]	1
Atf3	MA0605.1	1424	1 OVER	0.00247633 UNDER	0.787723	0.0662114	0.781053	0.795586	-0.0218	[-16,-6]	1
Shox2	MA0720.1	1424	1 OVER	0.00313867 UNDER	0.800863	0.0826028	0.792239	0.810557	0.0007	[24,34]	1
Dmbx1	MA0883.1	1424	1 UNDER	9.90836e-68 UNDER	0.730618	0.0509107	0.735956	0.75597	-0.0184	[58,68]	1
HINFP	MA0131.2	1424	1 OVER	2.36547e-167 OVER	0.784929	0.0536765	0.779287	0.739322	0.0416	[6,16]	1
FOXP1	MA0481.2	1424	1 UNDER	2.13378e-105 UNDER	0.735146	0.0663617	0.742132	0.777618	0.0155	[-54,-44]	1
SOX15	MA1152.1	1424	1 UNDER	2.51838e-84 UNDER	0.796761	0.0631523	0.803521	0.83231	-0.0337	[-40,-30]	1
GSC2	MA0891.1	1424	1 UNDER	4.10585e-67 UNDER	0.79107	0.0542791	0.796729	0.817964	-0.012	[20,30]	1
E2F1	MA0024.3	1424	1 OVER	9.08815e-109 OVER	0.73758	0.0497571	0.732439	0.705133	0.0624	[-9,1]	1
Nr1h3::Rxra	MA0494.1	1424	1 OVER	6.81858e-18 UNDER	0.757773	0.0375649	0.753959	0.767153	-0.0152	[-21,-11]	1
HOXC12	MA0906.1	1424	1 UNDER	1.51262e-64 UNDER	0.715599	0.0566718	0.721265	0.743084	0.0108	[65,75]	1
NR3C1	MA0113.3	1424	1 OVER	3.54084e-08 UNDER	0.677671	0.050401	0.672613	0.686365	-0.1623	[-27,-17]	1
Pou5f1::Sox2	MA0142.1	1424	1 UNDER	2.91479e-132 UNDER	0.688827	0.0553609	0.694349	0.729407	-0.0699	[-38,-28]	1
OTX2	MA0712.1	1424	1 UNDER	6.24866e-82 UNDER	0.791655	0.062971	0.798061	0.826531	-0.0506	[19,29]	1
TBX20	MA0689.1	1424	1 UNDER	1.4023e-51 UNDER	0.743279	0.0523165	0.74847	0.765745	-0.028	[50,60]	1
HNF1A	MA0046.2	1424	1 UNDER	1.57665e-116 UNDER	0.664802	0.0605545	0.670986	0.705935	0.0315	[27,37]	1
IRF3	MA1418.1	1424	1 UNDER	1.08522e-16 UNDER	0.653137	0.0515646	0.658094	0.665575	-0.0265	[-50,-40]	1
Hoxa11	MA0911.1	1424	1 UNDER	2.52779e-75 UNDER	0.73976	0.0532379	0.744984	0.767884	0.0172	[36,46]	1
ARNT::HIF1A	MA0259.1	1424	1 OVER	7.65646e-57 OVER	0.84349	0.0634973	0.837315	0.814763	0.012	[-6,4]	0.175457
RREB1	MA0073.1	1424	1 UNDER	0.000144625 OVER	0.74081	0.0467107	0.745594	0.73453	0.0565	[50,60]	1
BARHL2	MA0635.1	1424	1 UNDER	9.52371e-69 UNDER	0.803775	0.0583806	0.809494	0.833087	0.0181	[35,45]	1
RAX2	MA0717.1	1424	1 OVER	0.110258 UNDER	0.813229	0.0772584	0.805861	0.820542	0.0267	[24,34]	1
EMX2	MA0886.1	1424	1 OVER	3.85025e-14 UNDER	0.771783	0.0718749	0.765052	0.78778	-0.0128	[-30,-20]	1
HOXA5	MA0158.1	1424	1 OVER	5.47901e-42 UNDER	0.871864	0.0500293	0.867165	0.891127	-0.0714	[24,34]	1
MYB	MA0100.3	1424	1 OVER	0.0161749 UNDER	0.814981	0.0650591	0.80906	0.821976	-0.0099	[-5,5]	1
EWSR1-FLI1	MA0149.1	1424	1 UNDER	1 OVER	0.633501	0.0550415	0.638743	0.629884	0.0079	[-56,-46]	1
Klf1	MA0493.1	1424	1 OVER	1.18423e-49 OVER	0.825155	0.0577422	0.819763	0.800834	0.0511	[-65,-55]	1
MEF2B	MA0660.1	1424	1 UNDER	9.67259e-86 UNDER	0.674978	0.0647193	0.681253	0.71176	-0.0553	[21,31]	1
RELA	MA0107.1	1424	1 OVER	2.03013e-08 OVER	0.772877	0.0615354	0.767211	0.762125	-0.0208	[60,70]	1
KLF13	MA0657.1	1424	1 OVER	1.53858e-31 OVER	0.705139	0.0502293	0.700676	0.688478	0.0942	[9,19]	1
HOXC10	MA0905.1	1424	1 UNDER	1.59183e-93 UNDER	0.761317	0.0594425	0.766939	0.796818	0.0075	[-30,-20]	1
VSX1	MA0725.1	1424	1 OVER	1.06877e-10 UNDER	0.781901	0.0715091	0.775022	0.795856	0.026	[49,59]	1
HOXC13	MA0907.1	1424	1 UNDER	1.30143e-73 UNDER	0.711033	0.0574312	0.716565	0.740992	-0.0242	[65,75]	1
NRF1	MA0506.1	1424	1 OVER	1.59121e-162 OVER	0.802866	0.0649832	0.796866	0.748691	0.0015	[-10,0]	1
POU3F3	MA0788.1	1424	1 UNDER	5.23332e-129 UNDER	0.69055	0.0665618	0.696915	0.738609	-0.0456	[-44,-34]	1
RORA	MA0071.1	1424	1 UNDER	2.49644e-53 UNDER	0.761301	0.0598931	0.766773	0.787493	-0.0247	[-70,-60]	1
RFX5	MA0510.2	1424	1 OVER	1 UNDER	0.670567	0.0529078	0.665824	0.670726	-0.0343	[-27,-17]	1
TEF	MA0843.1	1424	1 OVER	6.61578e-52 UNDER	0.719004	0.0575527	0.713796	0.743806	-0.1083	[-29,-19]	1
ZBED1	MA0749.1	1424	1 OVER	1 UNDER	0.660393	0.0476276	0.656113	0.661197	-0.0286	[-24,-14]	1
FOXA1	MA0148.3	1424	1 UNDER	8.38757e-118 UNDER	0.751408	0.0568069	0.756738	0.790244	0.0126	[-63,-53]	1
HNF1B	MA0153.2	1424	1 UNDER	5.38087e-103 UNDER	0.658142	0.0605688	0.663779	0.696397	0.0527	[26,36]	1
GLI2	MA0734.1	1424	1 OVER	1.22545e-44 OVER	0.735333	0.0495107	0.730747	0.71563	-0.0112	[-4,6]	1
STAT1::STAT2	MA0517.1	1424	1 UNDER	6.20852e-47 UNDER	0.71948	0.059885	0.724776	0.743933	-0.0595	[-48,-38]	1
Arx	MA0874.1	1424	1 OVER	8.33556e-11 UNDER	0.690944	0.0561094	0.685882	0.70194	0.0026	[-32,-22]	1
SP8	MA0747.1	1424	1 OVER	5.46965e-96 OVER	0.831553	0.054895	0.826586	0.798263	0.0977	[56,66]	1
YY2	MA0748.1	1424	1 OVER	1.29311e-26 OVER	0.764868	0.0564528	0.759947	0.747695	-0.035	[-10,0]	1
FOS::JUND	MA1141.1	1424	1 OVER	1.38374e-70 UNDER	0.739605	0.0647382	0.734216	0.772629	0.0071	[-24,-14]	1
NR1H4	MA1110.1	1424	1 OVER	8.2532e-15 UNDER	0.748196	0.0557111	0.743253	0.760886	0.0262	[15,25]	1
MIXL1	MA0662.1	1424	1 OVER	0.000134998 UNDER	0.81247	0.0731359	0.806075	0.822311	0.0328	[45,55]	1
VSX2	MA0726.1	1424	1 OVER	1.96426e-08 UNDER	0.766612	0.0731038	0.760055	0.779399	0.0409	[49,59]	1
Prrx2	MA0075.2	1424	1 OVER	0.00186791 UNDER	0.81444	0.0781963	0.807623	0.82385	0.0344	[44,54]	1
Pitx1	MA0682.1	1424	1 UNDER	2.07698e-63 UNDER	0.796473	0.0601939	0.801834	0.825382	-0.0173	[49,59]	1
Hoxd3	MA0912.1	1424	1 OVER	4.94939e-45 UNDER	0.739593	0.0512266	0.735072	0.76006	-0.0366	[23,33]	1
RUNX1	MA0002.2	1424	1 OVER	4.98978e-18 UNDER	0.807689	0.0507503	0.803366	0.820414	-0.0386	[-5,5]	1
MEOX2	MA0706.1	1424	1 OVER	6.62353e-32 UNDER	0.794381	0.0597688	0.789216	0.814338	0.0193	[-30,-20]	1
Crem	MA0609.1	1424	1 OVER	1 UNDER	0.724181	0.0765363	0.718017	0.729009	-0.0157	[-30,-20]	1
ASCL1	MA1100.1	1424	1 OVER	1.69469e-25 OVER	0.778461	0.0642118	0.773054	0.759323	0.0375	[-9,1]	0.0202025
LHX6	MA0658.1	1424	1 OVER	5.01081e-07 UNDER	0.76535	0.064406	0.759963	0.775729	0.0585	[45,55]	1
JUND	MA0491.1	1424	1 OVER	1.15643e-77 UNDER	0.759676	0.0637957	0.754623	0.793999	0.0005	[20,30]	1
FOSB::JUNB	MA1135.1	1424	1 OVER	2.27684e-75 UNDER	0.750465	0.0693883	0.745042	0.787164	-0.0167	[-25,-15]	1
JUN::JUNB	MA1132.1	1424	1 OVER	3.02538e-70 UNDER	0.769496	0.0600141	0.764779	0.800016	0.0055	[-30,-20]	1
VAX1	MA0722.1	1424	1 OVER	1.29638e-28 UNDER	0.806363	0.062272	0.801019	0.826028	0.0034	[24,34]	1
SHOX	MA0630.1	1424	1 OVER	4.36806e-08 UNDER	0.803611	0.0794693	0.796962	0.817242	0.0132	[24,34]	1
Hoxb5	MA0904.1	1424	1 OVER	9.44681e-46 UNDER	0.698649	0.0543699	0.6941	0.720556	-0.0259	[23,33]	1
REL	MA0101.1	1424	1 OVER	1.11846e-05 OVER	0.825422	0.0523008	0.821229	0.817735	-0.0302	[60,70]	1
HESX1	MA0894.1	1424	1 OVER	2.1706e-05 UNDER	0.776565	0.0759244	0.770389	0.78748	0.0412	[-35,-25]	1
FOSL1::JUN	MA1128.1	1424	1 OVER	2.90324e-76 UNDER	0.747354	0.0658907	0.742431	0.782435	-0.0021	[-24,-14]	1
Hoxd8	MA0910.1	1424	1 UNDER	2.52047e-112 UNDER	0.655814	0.061866	0.660954	0.696924	-0.0279	[48,58]	1
Bcl6	MA0463.1	1424	1 OVER	7.13484e-17 UNDER	0.745048	0.0545057	0.740727	0.758268	-0.1219	[-3,7]	1
KLF9	MA1107.1	1424	1 OVER	8.10525e-41 OVER	0.768632	0.0621888	0.76369	0.745013	0.0747	[-64,-54]	1
OTX1	MA0711.1	1424	1 UNDER	2.80056e-38 UNDER	0.796313	0.0573234	0.800908	0.817351	-0.0395	[24,34]	1
T	MA0009.2	1424	1 OVER	2.02285e-17 UNDER	0.656872	0.050166	0.653146	0.669227	-0.0382	[-7,3]	0.000820572
GRHL2	MA1105.1	1424	1 UNDER	1.54753e-53 UNDER	0.700115	0.0540055	0.704284	0.72378	0.003	[52,62]	1
E2F7	MA0758.1	1424	1 OVER	1 OVER	0.647732	0.0533951	0.643638	0.644621	-0.1077	[32,42]	1
FOS::JUNB	MA1134.1	1424	1 OVER	2.35114e-82 UNDER	0.736541	0.0657383	0.731796	0.773094	0.0067	[-24,-14]	1
RUNX3	MA0684.1	1424	1 OVER	0.71287 UNDER	0.779945	0.0514968	0.776015	0.784105	-0.0823	[0,10]	1
EGR2	MA0472.2	1424	1 OVER	1.26589e-126 OVER	0.770515	0.0538631	0.766281	0.732044	0.0575	[-10,0]	1
MYF6	MA0667.1	1424	1 UNDER	1.2658e-45 UNDER	0.733317	0.0569572	0.737608	0.756236	0.0064	[-25,-15]	1
RFX3	MA0798.1	1424	1 OVER	1 UNDER	0.710075	0.0490583	0.706435	0.712012	-0.0627	[-27,-17]	1
FOSL2::JUND	MA1144.1	1424	1 OVER	1.62067e-79 UNDER	0.745474	0.0685981	0.740679	0.782864	-0.0096	[-20,-10]	1
PRRX1	MA0716.1	1424	1 OVER	5.69544e-07 UNDER	0.795586	0.082789	0.78943	0.808876	0.0309	[24,34]	1
RFX2	MA0600.2	1424	1 OVER	1 UNDER	0.675139	0.0528509	0.671295	0.678786	-0.0567	[-27,-17]	1
Alx1	MA0854.1	1424	1 OVER	8.94892e-19 UNDER	0.695877	0.0575904	0.691591	0.710599	0.0409	[23,33]	1
Foxa2	MA0047.2	1424	1 UNDER	2.81522e-111 UNDER	0.754935	0.0581177	0.759321	0.793343	-0.0042	[-39,-29]	1
NFIC	MA0161.2	1424	1 OVER	1 UNDER	0.779174	0.0578753	0.775018	0.780675	-0.0274	[-10,0]	1
TBX21	MA0690.1	1424	1 UNDER	2.2858e-32 UNDER	0.742644	0.0545713	0.746516	0.760997	0.0156	[40,50]	1
Alx4	MA0853.1	1424	1 OVER	1.64816e-08 UNDER	0.697362	0.0553275	0.693362	0.707078	0.0386	[23,33]	1
TBX1	MA0805.1	1424	1 UNDER	6.87565e-23 UNDER	0.768389	0.0619265	0.77289	0.785857	0.0464	[-56,-46]	1
ISX	MA0654.1	1424	1 OVER	8.98095e-11 UNDER	0.785514	0.0800904	0.779776	0.801187	-0.0114	[24,34]	1
CLOCK	MA0819.1	1424	1 OVER	1 UNDER	0.762272	0.0530891	0.758506	0.765304	-0.1099	[-5,5]	1
GLIS2	MA0736.1	1424	1 OVER	5.85856e-92 OVER	0.750979	0.0472108	0.747641	0.723047	0.0792	[-3,7]	1
SPIC	MA0687.1	1424	1 UNDER	2.06648e-29 UNDER	0.758055	0.0515809	0.761695	0.774573	0.0133	[-48,-38]	1
TBX5	MA0807.1	1424	1 UNDER	1.79154e-08 UNDER	0.817242	0.0544096	0.821095	0.82678	0.0561	[4,14]	1
MGA	MA0801.1	1424	1 UNDER	3.79119e-08 UNDER	0.799292	0.0558172	0.803307	0.808906	0.0328	[-56,-46]	1
LBX1	MA0618.1	1424	1 OVER	3.1524e-25 UNDER	0.794627	0.0601045	0.790263	0.812437	0.0003	[-36,-26]	1
ESR2	MA0258.2	1424	1 OVER	1 UNDER	0.760089	0.0455582	0.756967	0.76121	-0.0019	[12,22]	1
SP4	MA0685.1	1424	1 OVER	3.12182e-92 OVER	0.752641	0.0649964	0.748086	0.714149	0.1056	[53,63]	1
FOSL2::JUNB	MA1138.1	1424	1 OVER	2.37751e-81 UNDER	0.743138	0.0712575	0.738449	0.782475	-0.0151	[-25,-15]	1
Dlx2	MA0885.1	1424	1 OVER	3.16354e-17 UNDER	0.801799	0.0799489	0.796121	0.821383	-0.0029	[24,34]	1
ESX1	MA0644.1	1424	1 OVER	0.00268769 UNDER	0.800031	0.0718094	0.795072	0.808522	0.0326	[-35,-25]	1
HOXD12	MA0873.1	1424	1 UNDER	1.49982e-50 UNDER	0.727762	0.0542397	0.731427	0.750808	0.0157	[-40,-30]	1
SP3	MA0746.1	1424	1 OVER	2.2277e-103 OVER	0.839565	0.0653579	0.835042	0.798183	0.0903	[5,15]	1
ZEB1	MA0103.3	1424	1 OVER	3.18448e-25 OVER	0.821095	0.058867	0.816907	0.803647	0.0419	[-15,-5]	1
RORC	MA1151.1	1424	1 UNDER	1.86857e-33 UNDER	0.783634	0.0481063	0.786884	0.800091	-0.031	[-69,-59]	1
FOSL1::JUND	MA1142.1	1424	1 OVER	1.94881e-86 UNDER	0.783042	0.0629812	0.779084	0.819014	-0.0074	[-30,-20]	1
Lhx3	MA0135.1	1424	1 UNDER	7.09096e-113 UNDER	0.706801	0.0639102	0.711237	0.749394	-0.078	[21,31]	1
Foxd3	MA0041.1	1424	1 UNDER	1.8996e-76 UNDER	0.776392	0.0618938	0.780632	0.809354	-0.1438	[21,31]	0.122739
UNCX	MA0721.1	1424	1 OVER	2.41883e-07 UNDER	0.804219	0.0759179	0.79914	0.816691	0.0314	[24,34]	1
POU2F1	MA0785.1	1424	1 UNDER	5.28804e-118 UNDER	0.70968	0.0662851	0.71414	0.755035	-0.0361	[-39,-29]	1
FOS::JUN	MA0099.3	1424	1 OVER	5.01289e-80 UNDER	0.756673	0.0675467	0.75249	0.793615	-0.0021	[20,30]	1
NEUROD1	MA1109.1	1424	1 OVER	0.00020151 UNDER	0.776756	0.0562491	0.773117	0.784218	-0.0474	[-9,1]	0.00325495
NEUROG2	MA0669.1	1424	1 OVER	5.53862e-35 UNDER	0.747259	0.0550213	0.743741	0.766525	-0.0625	[10,20]	1
FOS	MA0476.1	1424	1 OVER	9.14189e-92 UNDER	0.762924	0.0687443	0.758691	0.80357	-0.0122	[20,30]	1
FOSL1::JUNB	MA1137.1	1424	1 OVER	6.25161e-88 UNDER	0.746151	0.0641637	0.742227	0.783163	0.0079	[-29,-19]	1
HOXA10	MA0899.1	1424	1 UNDER	1.54105e-78 UNDER	0.751089	0.071111	0.755723	0.78953	0.0009	[25,35]	1
ATF4	MA0833.1	1424	1 OVER	1.0051e-30 UNDER	0.728375	0.0507484	0.725114	0.744993	0.0122	[-24,-14]	1
PBX2	MA1113.1	1424	1 OVER	0.00298027 UNDER	0.746286	0.0627765	0.742335	0.753674	0.1277	[-29,-19]	1
Dlx4	MA0881.1	1424	1 OVER	1.26683e-12 UNDER	0.821114	0.0707211	0.816526	0.836025	0.0147	[-36,-26]	1
Nobox	MA0125.1	1424	1 OVER	1.63927e-11 UNDER	0.80858	0.0669466	0.804251	0.822096	0.0194	[24,34]	1
SOX13	MA1120.1	1424	1 OVER	1.34021e-24 UNDER	0.77318	0.0659379	0.768973	0.792463	-0.0894	[20,30]	1
SNAI2	MA0745.1	1424	1 UNDER	0.015313 UNDER	0.835562	0.056866	0.839267	0.841695	0.0587	[-51,-41]	1
RAX	MA0718.1	1424	1 OVER	1.55023e-08 UNDER	0.785963	0.0750642	0.7812	0.799157	0.0311	[-35,-25]	1
CEBPG	MA0838.1	1424	1 OVER	0.000681448 UNDER	0.730121	0.0538163	0.726693	0.736906	-0.0305	[-30,-20]	1
GRHL1	MA0647.1	1424	1 UNDER	4.31366e-45 UNDER	0.691358	0.0564775	0.694855	0.713939	0.0197	[-64,-54]	1
Ar	MA0007.3	1424	1 OVER	1 UNDER	0.679411	0.0456936	0.676494	0.682111	-0.0662	[-22,-12]	1
NR2F1	MA0017.2	1424	1 OVER	0.000326993 UNDER	0.755012	0.0567344	0.751526	0.762394	0.0205	[-14,-4]	0.962415
FOSL2	MA0478.1	1424	1 OVER	7.69224e-65 UNDER	0.769849	0.0614524	0.766118	0.799778	0.0185	[-20,-10]	1
GSC	MA0648.1	1424	1 UNDER	3.0835e-45 UNDER	0.769747	0.0611769	0.773611	0.794252	0.0036	[20,30]	1
JUNB	MA0490.1	1424	1 OVER	1.27399e-78 UNDER	0.763584	0.0659504	0.7597	0.799313	-0.0011	[25,35]	1
VENTX	MA0724.1	1424	1 OVER	9.52872e-16 UNDER	0.772303	0.0628148	0.768374	0.787039	0.0072	[44,54]	1
SMAD3	MA0795.1	1424	1 OVER	1 UNDER	0.705653	0.057541	0.702165	0.708065	-0.028	[-35,-25]	1
NFIA	MA0670.1	1424	1 OVER	1 UNDER	0.789117	0.0670625	0.784875	0.789421	-0.0387	[5,15]	1
FOSL2::JUN	MA1130.1	1424	1 OVER	1.48395e-79 UNDER	0.751366	0.0675458	0.747486	0.788187	0	[-29,-19]	1
NFKB1	MA0105.4	1424	1 OVER	5.98289e-32 OVER	0.668565	0.0576594	0.665113	0.649299	0.0221	[11,21]	1
TBR1	MA0802.1	1424	1 UNDER	1.41761e-41 UNDER	0.743954	0.0539389	0.747247	0.764617	0.0221	[-50,-40]	1
HIC2	MA0738.1	1424	1 OVER	4.93654e-21 OVER	0.857774	0.0495765	0.854748	0.844365	-0.0468	[-1,9]	1
PITX3	MA0714.1	1424	1 UNDER	2.26978e-44 UNDER	0.78858	0.0606348	0.792295	0.812617	-0.0302	[19,29]	1
NFATC1	MA0624.1	1424	1 OVER	1 UNDER	0.829949	0.0595758	0.826366	0.834504	-0.0606	[50,60]	1
IRF8	MA0652.1	1424	1 OVER	0.000469212 UNDER	0.668232	0.0524108	0.665157	0.674945	-0.0774	[-48,-38]	1
TEAD4	MA0809.1	1424	1 OVER	3.11924e-22 UNDER	0.823905	0.0590254	0.820464	0.840306	-0.1222	[15,25]	1
Sox5	MA0087.1	1424	1 UNDER	5.13593e-71 UNDER	0.794443	0.0705209	0.798752	0.830503	-0.0536	[-32,-22]	1
TFDP1	MA1122.1	1424	1 OVER	4.46347e-184 OVER	0.812062	0.0637918	0.808182	0.754383	0.0442	[-10,0]	1
POU3F1	MA0786.1	1424	1 UNDER	3.10744e-120 UNDER	0.703712	0.0709852	0.707995	0.752827	-0.0669	[21,31]	1
Dux	MA0611.1	1424	1 OVER	1 OVER	0.813568	0.0950129	0.808148	0.809681	0.0941	[-36,-26]	1
DUX4	MA0468.1	1424	1 OVER	1.08658e-35 UNDER	0.750972	0.0674418	0.747157	0.774812	-0.0791	[20,30]	0.188318
SPI1	MA0080.4	1424	1 UNDER	3.90915e-28 UNDER	0.688595	0.0608258	0.6921	0.707637	-0.0214	[-48,-38]	1
FOSL1	MA0477.1	1424	1 OVER	7.17924e-71 UNDER	0.763547	0.0635095	0.759995	0.796025	0.0189	[-20,-10]	1
TBX2	MA0688.1	1424	1 UNDER	2.02307e-42 UNDER	0.766353	0.0488426	0.769217	0.785267	0.0348	[35,45]	1
THAP1	MA0597.1	1424	1 OVER	2.20953e-42 OVER	0.892541	0.034058	0.8905	0.879343	0.0162	[-16,-6]	1
Lhx4	MA0704.1	1424	1 OVER	8.30458e-18 UNDER	0.803296	0.0640901	0.799438	0.819259	0.0356	[-36,-26]	1
RUNX2	MA0511.2	1424	1 OVER	1 UNDER	0.784966	0.0539846	0.781814	0.786213	-0.0554	[-1,9]	1
POU1F1	MA0784.1	1424	1 UNDER	4.81486e-116 UNDER	0.664859	0.0647675	0.668697	0.708737	-0.0213	[-48,-38]	1
PBX3	MA1114.1	1424	1 OVER	1 OVER	0.716573	0.0572466	0.713386	0.716306	0.144	[38,48]	1
CUX1	MA0754.1	1424	1 UNDER	1.61149e-37 UNDER	0.715608	0.0691933	0.71957	0.740724	0.0282	[-40,-30]	1
KLF16	MA0741.1	1424	1 OVER	1.10381e-105 OVER	0.823514	0.0698709	0.819474	0.778708	0.1034	[55,65]	1
ZNF740	MA0753.1	1424	1 UNDER	7.15335e-59 OVER	0.781931	0.0663847	0.785647	0.751284	0.1195	[55,65]	1
Neurog1	MA0623.1	1424	1 OVER	1.68203e-38 UNDER	0.81703	0.0397425	0.81477	0.831662	-0.1058	[-10,0]	0.0118871
GATA1::TAL1	MA0140.2	1424	1 OVER	4.88784e-125 UNDER	0.713404	0.0577395	0.710306	0.754341	0.0344	[24,34]	1
GLIS3	MA0737.1	1424	1 OVER	1.16582e-37 OVER	0.704318	0.0428289	0.701905	0.68873	0.0412	[-3,7]	1
Rhox11	MA0629.1	1424	1 UNDER	1.12945e-69 UNDER	0.746181	0.0467726	0.748783	0.769837	-0.006	[38,48]	1
ZNF354C	MA0130.1	1424	1 UNDER	1 UNDER	0.909425	0.0591504	0.912638	0.910882	0.0529	[53,63]	1
TBX15	MA0803.1	1424	1 UNDER	9.71347e-09 UNDER	0.774446	0.0608518	0.777864	0.785262	0.0417	[9,19]	1
IRF5	MA1420.1	1424	1 UNDER	0.00949104 UNDER	0.701444	0.0460956	0.703915	0.706552	-0.0353	[-33,-23]	1
NFATC3	MA0625.1	1424	1 OVER	0.000693194 UNDER	0.810216	0.0614497	0.806854	0.817956	-0.0878	[-35,-25]	1
Hoxd9	MA0913.1	1424	1 UNDER	7.16526e-77 UNDER	0.790658	0.0628989	0.794112	0.824252	-0.0356	[25,35]	1
TBX4	MA0806.1	1424	1 UNDER	8.52978e-13 UNDER	0.806146	0.0546178	0.809188	0.817743	0.0353	[-56,-46]	1
ZBTB7C	MA0695.1	1424	1 UNDER	1.34735e-34 OVER	0.77673	0.0493414	0.779468	0.759546	0.0704	[1,11]	1
Dlx3	MA0880.1	1424	1 OVER	1.59442e-15 UNDER	0.81632	0.0733945	0.812299	0.833409	0.0128	[24,34]	1
RHOXF1	MA0719.1	1424	1 UNDER	1.40967e-31 UNDER	0.891494	0.0547	0.894414	0.909649	0.0048	[24,34]	1
CDX1	MA0878.1	1424	1 UNDER	4.59949e-68 UNDER	0.780898	0.0695547	0.784631	0.81562	-0.0007	[24,34]	1
TBX19	MA0804.1	1424	1 OVER	8.70229e-38 UNDER	0.639605	0.0469964	0.637195	0.656725	-0.0472	[-5,5]	0.981124
PAX4	MA0068.2	1424	1 OVER	2.28909e-14 UNDER	0.756936	0.0699979	0.753239	0.772641	0.0173	[29,39]	1
POU5F1B	MA0792.1	1424	1 UNDER	8.02715e-101 UNDER	0.741792	0.0699259	0.745443	0.785395	-0.0388	[-41,-31]	1
MAFF	MA0495.2	1424	1 UNDER	2.36679e-143 UNDER	0.61862	0.0500376	0.62116	0.657179	0.0593	[-50,-40]	1
JDP2	MA0655.1	1424	1 OVER	1.16699e-94 UNDER	0.7129	0.068663	0.709483	0.754234	0.0064	[-21,-11]	1
IRF9	MA0653.1	1424	1 UNDER	1.53597e-17 UNDER	0.638033	0.0524153	0.640695	0.650989	-0.052	[-58,-48]	1
HOXA2	MA0900.1	1424	1 OVER	5.8404e-20 UNDER	0.816824	0.0602188	0.813728	0.832686	0.0221	[45,55]	1
NFE2	MA0841.1	1424	1 OVER	4.37776e-73 UNDER	0.703798	0.0627848	0.700726	0.736455	0.0184	[-15,-5]	1
NR4A1	MA1112.1	1424	1 UNDER	2.23435e-39 UNDER	0.754339	0.0629738	0.757493	0.777795	0.0527	[10,20]	1
TCF7L1	MA1421.1	1424	1 UNDER	2.04581e-68 UNDER	0.711429	0.0544433	0.71417	0.73869	0.0162	[-44,-34]	1
HSF1	MA0486.2	1424	1 UNDER	1.78e-26 UNDER	0.680907	0.0555806	0.6837	0.697776	-0.0083	[-44,-34]	1
EGR4	MA0733.1	1424	1 OVER	1.70699e-115 OVER	0.741842	0.0508666	0.739237	0.707455	0.0629	[53,63]	1
MZF1(var.2)	MA0057.1	1424	1 OVER	1.30355e-33 OVER	0.870899	0.0430285	0.868704	0.856129	0.0222	[5,15]	1
RXRB	MA0855.1	1424	1 UNDER	7.91347e-17 UNDER	0.668163	0.0496789	0.670608	0.680201	0.0931	[47,57]	1
SCRT1	MA0743.1	1424	1 UNDER	1.42265e-22 UNDER	0.700718	0.049741	0.703184	0.71465	0.0458	[-3,7]	1
ZBTB7B	MA0694.1	1424	1 UNDER	4.3776e-53 OVER	0.749772	0.0507734	0.752378	0.727616	0.0542	[-14,-4]	1
TWIST1	MA1123.1	1424	1 OVER	1.25134e-33 UNDER	0.762892	0.0589697	0.75997	0.783126	-0.067	[11,21]	1
PAX7	MA0680.1	1424	1 UNDER	6.09734e-78 UNDER	0.647791	0.0712989	0.651342	0.686183	-0.0411	[20,30]	1
DLX6	MA0882.1	1424	1 OVER	7.24562e-16 UNDER	0.816385	0.0722267	0.812852	0.833381	0.0164	[-36,-26]	1
NKX2-3	MA0672.1	1424	1 OVER	3.71141e-09 UNDER	0.81481	0.0526731	0.812291	0.824375	-0.0433	[55,65]	1
HNF4G	MA0484.1	1424	1 UNDER	8.52281e-19 UNDER	0.775803	0.0460446	0.777957	0.787579	0.0405	[-28,-18]	1
GATA3	MA0037.3	1424	1 UNDER	6.96913e-208 UNDER	0.802257	0.0649885	0.805251	0.866038	0.054	[44,54]	1
Rarb(var.2)	MA0858.1	1424	1 OVER	6.16601e-25 UNDER	0.655727	0.0461718	0.653612	0.669329	0.0408	[-32,-22]	1
PAX3	MA0780.1	1424	1 UNDER	3.8892e-76 UNDER	0.658358	0.0712556	0.661742	0.696227	-0.0375	[20,30]	1
IRF7	MA0772.1	1424	1 UNDER	3.38801e-39 UNDER	0.69928	0.0596697	0.702043	0.721437	-0.071	[47,57]	1
CDX2	MA0465.1	1424	1 UNDER	2.31924e-69 UNDER	0.758448	0.0655396	0.761492	0.791509	0.0049	[-40,-30]	1
RARA(var.2)	MA0730.1	1424	1 OVER	4.68369e-10 UNDER	0.666599	0.0434089	0.664608	0.674834	0.0768	[-67,-57]	1
POU3F2	MA0787.1	1424	1 UNDER	3.66032e-115 UNDER	0.697731	0.0679942	0.700927	0.743584	-0.0565	[-49,-39]	1
PHOX2A	MA0713.1	1424	1 OVER	1.8111e-55 UNDER	0.713426	0.0704751	0.710156	0.744895	-0.1262	[20,30]	0.00414035
Gfi1	MA0038.1	1424	1 OVER	1 UNDER	0.825248	0.068468	0.822201	0.827372	0.0207	[55,65]	1
HOXD13	MA0909.1	1424	1 UNDER	9.63201e-49 UNDER	0.761259	0.0740073	0.764609	0.79208	-0.0173	[25,35]	1
SP2	MA0516.1	1424	1 OVER	4.60659e-154 OVER	0.833691	0.0687879	0.830572	0.778243	0.1293	[52,62]	1
TEAD1	MA0090.2	1424	1 OVER	2.1562e-14 UNDER	0.828525	0.0533816	0.826154	0.840508	-0.1021	[-25,-15]	1
RXRG	MA0856.1	1424	1 UNDER	1.6781e-19 UNDER	0.678834	0.0488885	0.681003	0.69157	0.0956	[47,57]	1
TEAD3	MA0808.1	1424	1 OVER	9.75374e-13 UNDER	0.815523	0.061092	0.812871	0.828462	-0.0868	[34,44]	1
TGIF2	MA0797.1	1424	1 OVER	7.14969e-19 UNDER	0.683233	0.0539876	0.680831	0.697073	0.0271	[-24,-14]	1
E2F4	MA0470.1	1424	1 OVER	3.14733e-175 OVER	0.828742	0.0637172	0.82589	0.772962	0.0576	[-5,5]	1
NHLH1	MA0048.2	1424	1 OVER	2.44781e-10 OVER	0.774234	0.0617356	0.771511	0.762375	0.0283	[-10,0]	1
RARA::RXRA	MA0159.1	1424	1 UNDER	0.000231125 UNDER	0.757028	0.0366373	0.758619	0.761863	0.087	[-17,-7]	1
Hand1::Tcf3	MA0092.1	1424	1 UNDER	1.29339e-21 UNDER	0.8353	0.0453361	0.837319	0.847729	-0.0212	[-20,-10]	1
EGR1	MA0162.3	1424	1 OVER	1.86113e-116 OVER	0.7177	0.0570785	0.715134	0.678938	0.064	[52,62]	1
ALX3	MA0634.1	1424	1 OVER	4.03083e-17 UNDER	0.781339	0.0692253	0.778299	0.798244	0.0186	[-35,-25]	1
Hoxc9	MA0485.1	1424	1 OVER	3.54798e-47 UNDER	0.734042	0.0534362	0.731692	0.755929	-0.0389	[-39,-29]	1
NFKB2	MA0778.1	1424	1 OVER	3.89403e-28 OVER	0.700563	0.0607355	0.69803	0.68155	0.023	[-24,-14]	1
Barhl1	MA0877.1	1424	1 UNDER	1.78065e-51 UNDER	0.814076	0.0644837	0.816791	0.841729	-0.0025	[45,55]	1
Hes2	MA0616.1	1424	1 OVER	1 OVER	0.774431	0.0446582	0.772485	0.772851	-0.0456	[-14,-4]	1
RXRA::VDR	MA0074.1	1424	1 OVER	1 UNDER	0.714787	0.0427905	0.712975	0.716081	-0.0422	[-28,-18]	1
Esrrg	MA0643.1	1424	1 UNDER	1.495e-25 UNDER	0.763959	0.0548737	0.766238	0.780324	0.0396	[-15,-5]	1
Crx	MA0467.1	1424	1 UNDER	1.04457e-59 UNDER	0.763133	0.0512152	0.765217	0.786939	0.0268	[30,40]	1
Six3	MA0631.1	1424	1 UNDER	1.32667e-76 UNDER	0.676771	0.0483291	0.678728	0.70254	0.0298	[33,43]	1
NKX6-1	MA0674.1	1424	1 UNDER	1.33574e-61 UNDER	0.801504	0.0616101	0.804091	0.830635	-0.0026	[-36,-26]	1
Sox6	MA0515.1	1424	1 UNDER	4.07421e-32 UNDER	0.806787	0.0575722	0.809138	0.826072	-0.0301	[-40,-30]	1
TFAP4	MA0691.1	1424	1 OVER	1.29841e-19 UNDER	0.737026	0.0669158	0.734431	0.754503	0.0187	[-5,5]	1
HSF4	MA0771.1	1424	1 UNDER	2.42387e-10 UNDER	0.731914	0.0501653	0.733873	0.741549	0.0412	[-49,-39]	1
Ahr::Arnt	MA0006.1	1424	1 OVER	2.27727e-26 OVER	0.854864	0.0729261	0.85206	0.832788	-0.012	[-7,3]	1
Stat6	MA0520.1	1424	1 OVER	3.79218e-54 UNDER	0.750687	0.0594036	0.748443	0.776866	-0.1025	[42,52]	1
PDX1	MA0132.2	1424	1 OVER	3.07556e-31 UNDER	0.799033	0.0716037	0.796233	0.822685	-0.0159	[-31,-21]	1
Phox2b	MA0681.1	1424	1 OVER	9.11949e-56 UNDER	0.714011	0.0699173	0.711337	0.745321	-0.1231	[20,30]	0.0337625
MAF::NFE2	MA0501.1	1424	1 OVER	6.25737e-115 UNDER	0.699042	0.0519431	0.697163	0.734072	0.0142	[22,32]	1
HOXA13	MA0650.1	1424	1 UNDER	9.30272e-40 UNDER	0.76221	0.0724451	0.76491	0.789301	-0.0065	[25,35]	1
Bach1::Mafk	MA0591.1	1424	1 OVER	8.01126e-31 UNDER	0.722938	0.0468909	0.72119	0.738356	0.0409	[-23,-13]	1
PBX1	MA0070.1	1424	1 UNDER	6.08852e-25 UNDER	0.741808	0.0583896	0.743984	0.758994	0.0877	[-39,-29]	1
Rxra	MA0512.2	1424	1 UNDER	8.4628e-16 UNDER	0.672104	0.0493824	0.673925	0.683708	0.0896	[12,22]	1
MYBL1	MA0776.1	1424	1 UNDER	3.70688e-12 UNDER	0.695047	0.0492899	0.69687	0.70526	0.0694	[-59,-49]	1
CEBPD	MA0836.1	1424	1 OVER	9.61589e-17 UNDER	0.756135	0.052889	0.75412	0.768918	-0.0198	[-30,-20]	1
Hmx2	MA0897.1	1424	1 UNDER	1.22227e-51 UNDER	0.685638	0.052884	0.687583	0.708362	0.0121	[43,53]	1
SPIB	MA0081.1	1424	1 UNDER	2.75034e-11 UNDER	0.881852	0.0658626	0.88422	0.895023	0.0141	[-52,-42]	0.192317
Nr2f6	MA0677.1	1424	1 UNDER	4.24602e-16 UNDER	0.695405	0.0476323	0.697111	0.706701	0.0933	[12,22]	1
PPARA::RXRA	MA1148.1	1424	1 UNDER	1.31376e-19 UNDER	0.716934	0.0417989	0.718402	0.727849	0.0501	[-36,-26]	1
Nr2e3	MA0164.1	1424	1 UNDER	2.34891e-28 UNDER	0.756302	0.0815019	0.75923	0.781913	0.0022	[53,63]	1
TFAP2A	MA0003.3	1424	1 OVER	3.07571e-100 OVER	0.830237	0.056045	0.828197	0.795375	0.0738	[0,10]	0.500044
mix-a	MA0621.1	1424	1 UNDER	2.80772e-71 UNDER	0.676106	0.0833291	0.679214	0.718799	0.0112	[25,35]	1
GATA5	MA0766.1	1424	1 UNDER	1.3663e-186 UNDER	0.815554	0.0682537	0.817954	0.87784	0.0782	[44,54]	1
Nkx3-1	MA0124.2	1424	1 OVER	5.82032e-20 UNDER	0.779581	0.0594601	0.777489	0.795246	-0.0304	[54,64]	1
YY1	MA0095.2	1424	1 UNDER	1 UNDER	0.74211	0.062947	0.744389	0.746274	-0.0411	[-14,-4]	1
CEBPB	MA0466.2	1424	1 OVER	2.67141e-17 UNDER	0.764029	0.0527145	0.762121	0.776975	-0.0186	[-30,-20]	1
SOX8	MA0868.1	1424	1 OVER	1.45088e-70 UNDER	0.587821	0.0563521	0.585828	0.616523	-0.0911	[-27,-17]	1
MZF1	MA0056.1	1424	1 UNDER	1.00805e-14 OVER	0.916302	0.0592994	0.91845	0.902822	0.0587	[3,13]	1
Hmx3	MA0898.1	1424	1 UNDER	1.04851e-56 UNDER	0.682234	0.0529175	0.684083	0.706147	0.0103	[-47,-37]	1
NR2F2	MA1111.1	1424	1 UNDER	1.27079e-52 UNDER	0.758846	0.0614608	0.760974	0.785536	0.0145	[-15,-5]	1
GCM1	MA0646.1	1424	1 OVER	2.34703e-24 OVER	0.762586	0.0469906	0.760966	0.748906	0.0078	[0,10]	1
Myog	MA0500.1	1424	1 OVER	0.0605795 OVER	0.819138	0.0650383	0.816905	0.812706	0.0338	[-5,5]	0.427025
SCRT2	MA0744.1	1424	1 UNDER	9.46085e-14 UNDER	0.708009	0.0511932	0.709767	0.719257	0.0389	[-4,6]	1
PROX1	MA0794.1	1424	1 OVER	1 UNDER	0.715524	0.0498172	0.713825	0.71803	-0.0019	[-24,-14]	1
CUX2	MA0755.1	1424	1 UNDER	2.49062e-31 UNDER	0.70495	0.0672537	0.707235	0.727188	0.0285	[-40,-30]	1
HSF2	MA0770.1	1424	1 UNDER	3.1711e-29 UNDER	0.696289	0.0539949	0.698116	0.713522	-0.0336	[11,21]	1
TFAP2C(var.2)	MA0814.1	1424	1 OVER	6.7259e-72 OVER	0.812601	0.0563736	0.810711	0.783563	0.0683	[0,10]	1
NFATC2	MA0152.1	1424	1 UNDER	1.02245e-09 UNDER	0.846305	0.0646601	0.848473	0.858367	-0.0888	[63,73]	1
ESRRB	MA0141.3	1424	1 UNDER	9.87761e-40 UNDER	0.714699	0.0591085	0.716652	0.736814	-0.0205	[40,50]	1
TFAP2B(var.2)	MA0812.1	1424	1 OVER	7.95556e-78 OVER	0.805201	0.0592559	0.803281	0.773303	0.0727	[-5,5]	1
Dlx1	MA0879.1	1424	1 OVER	5.67966e-44 UNDER	0.795003	0.0663632	0.792772	0.821187	-0.0086	[-35,-25]	1
Rarb	MA0857.1	1424	1 UNDER	1.29439e-41 UNDER	0.6321	0.0496067	0.633643	0.651113	0.021	[18,28]	1
HOXB13	MA0901.1	1424	1 UNDER	1.153e-33 UNDER	0.753985	0.0724896	0.756251	0.778846	-0.0258	[25,35]	1
IRF2	MA0051.1	1424	1 UNDER	5.36834e-27 UNDER	0.703684	0.0496405	0.705275	0.7189	-0.0291	[64,74]	1
HLTF	MA0109.1	1424	1 OVER	3.66653e-35 UNDER	0.903132	0.0584485	0.901298	0.923629	-0.0582	[-30,-20]	1
MEIS2	MA0774.1	1424	1 UNDER	6.84161e-22 UNDER	0.803055	0.068332	0.805137	0.821898	0.0789	[-26,-16]	1
BHLHE23	MA0817.1	1424	1 UNDER	4.65499e-89 UNDER	0.706129	0.0549744	0.707849	0.738061	-0.0525	[11,21]	1
POU3F4	MA0789.1	1424	1 UNDER	1.47727e-101 UNDER	0.716744	0.0721848	0.718995	0.761951	-0.0528	[-36,-26]	1
PROP1	MA0715.1	1424	1 OVER	1.24155e-73 UNDER	0.673098	0.0770022	0.670695	0.713254	-0.1385	[20,30]	0.0365784
CEBPE	MA0837.1	1424	1 OVER	3.05078e-19 UNDER	0.772626	0.0522335	0.770993	0.786142	-0.0047	[-30,-20]	1
BACH2	MA1101.1	1424	1 OVER	1.13532e-87 UNDER	0.702922	0.0583651	0.701226	0.736557	0.0159	[17,27]	1
POU2F2	MA0507.1	1424	1 UNDER	1.67898e-89 UNDER	0.708983	0.0691039	0.711062	0.749214	-0.039	[21,31]	1
E2F2	MA0864.1	1424	1 OVER	0.0706398 UNDER	0.644386	0.0497368	0.642895	0.64925	-0.0557	[58,68]	1
RORB	MA1150.1	1424	1 UNDER	3.56432e-33 UNDER	0.778287	0.0526943	0.779828	0.796233	-0.0546	[10,20]	1
Esrra	MA0592.2	1424	1 UNDER	1.52886e-32 UNDER	0.705667	0.056189	0.707249	0.724618	-0.021	[40,50]	1
EGR3	MA0732.1	1424	1 OVER	3.93656e-121 OVER	0.736385	0.0611861	0.734579	0.693843	0.0771	[52,62]	1
SIX2	MA1119.1	1424	1 UNDER	1.33237e-64 UNDER	0.684654	0.0535901	0.686141	0.710652	0.0072	[-32,-22]	1
POU6F2	MA0793.1	1424	1 UNDER	4.93129e-75 UNDER	0.733208	0.0659667	0.735081	0.767978	-0.0095	[-30,-20]	1
Sox11	MA0869.1	1424	1 UNDER	1.88037e-79 UNDER	0.599609	0.0578254	0.601246	0.631083	-0.0824	[52,62]	1
EOMES	MA0800.1	1424	1 UNDER	4.93143e-39 UNDER	0.732496	0.0514236	0.733914	0.751555	0.0133	[41,51]	1
VDR	MA0693.2	1424	1 UNDER	7.33404e-49 UNDER	0.81279	0.0579918	0.814334	0.836983	0.0116	[29,39]	1
DBP	MA0639.1	1424	1 OVER	1.55389e-60 UNDER	0.72441	0.0603063	0.722773	0.752649	-0.0055	[-29,-19]	1
TAL1::TCF3	MA0091.1	1424	1 UNDER	2.05963e-45 UNDER	0.760783	0.0553764	0.762231	0.783008	-0.0273	[-4,6]	1
E2F3	MA0469.2	1424	1 OVER	1 UNDER	0.661171	0.0458664	0.659946	0.663619	-0.0591	[59,69]	1
RORA(var.2)	MA0072.1	1424	1 OVER	5.11356e-51 UNDER	0.712082	0.0577713	0.710639	0.736742	-0.1017	[-28,-18]	0.55608
RARA	MA0729.1	1424	1 UNDER	2.379e-35 UNDER	0.649521	0.0429355	0.650597	0.664638	-0.0085	[-21,-11]	1
OLIG1	MA0826.1	1424	1 UNDER	1.73753e-82 UNDER	0.71982	0.05538	0.72123	0.750617	-0.0509	[15,25]	1
Myod1	MA0499.1	1424	1 OVER	0.082876 OVER	0.812235	0.0611655	0.810713	0.806317	0.0265	[-9,1]	0.0750182
BARX1	MA0875.1	1424	1 OVER	1.71426e-32 UNDER	0.818757	0.067213	0.817028	0.841415	-0.0194	[-36,-26]	1
MAFK	MA0496.2	1424	1 UNDER	1.39188e-119 UNDER	0.642086	0.0493213	0.643291	0.676117	0.062	[-36,-26]	1
FIGLA	MA0820.1	1424	1 OVER	0.837112 UNDER	0.810905	0.0560615	0.809491	0.815356	-0.0134	[-5,5]	0.0118958
ISL2	MA0914.1	1424	1 OVER	1.42227e-21 UNDER	0.815879	0.0582774	0.814474	0.831835	0.0486	[49,59]	1
Hic1	MA0739.1	1424	1 OVER	8.50156e-08 OVER	0.817527	0.0466418	0.816376	0.809647	-0.0141	[14,24]	1
PRDM1	MA0508.2	1424	1 UNDER	2.68286e-30 UNDER	0.756148	0.0699482	0.757779	0.778876	-0.0082	[-50,-40]	1
HMBOX1	MA0895.1	1424	1 OVER	1.43069e-39 UNDER	0.785492	0.0555906	0.784135	0.806238	-0.0441	[-30,-20]	1
Nfe2l2	MA0150.2	1424	1 OVER	4.55325e-77 UNDER	0.700883	0.0514547	0.699704	0.728454	0.008	[17,27]	1
JUN(var.2)	MA0489.1	1424	1 OVER	1.04378e-109 UNDER	0.74595	0.0616294	0.744573	0.786372	0.0429	[17,27]	1
ZNF282	MA1154.1	1424	1 OVER	1 UNDER	0.699254	0.0431529	0.698221	0.701486	-0.0379	[18,28]	1
POU5F1	MA1115.1	1424	1 UNDER	1.0123e-87 UNDER	0.731367	0.0770228	0.733161	0.775687	-0.0938	[20,30]	1
Ascl2	MA0816.1	1424	1 OVER	1 UNDER	0.782559	0.0617557	0.781135	0.786027	0.0238	[-5,5]	1
BHLHE22	MA0818.1	1424	1 OVER	1.44255e-48 UNDER	0.744615	0.0525591	0.743397	0.766487	-0.0586	[15,25]	1
NKX2-8	MA0673.1	1424	1 OVER	2.56243e-13 UNDER	0.849441	0.0467995	0.848372	0.859568	-0.0293	[-51,-41]	1
TGIF1	MA0796.1	1424	1 OVER	1.65851e-25 UNDER	0.644486	0.0583478	0.643152	0.66187	0.0335	[-24,-14]	1
Pax6	MA0069.1	1424	1 OVER	3.52319e-21 UNDER	0.726851	0.0430815	0.725891	0.73854	-0.0136	[42,52]	1
Tcf12	MA0521.1	1424	1 OVER	1 OVER	0.808895	0.0644627	0.807469	0.806994	0.0327	[-5,5]	1
Pou2f3	MA0627.1	1424	1 UNDER	1.23025e-96 UNDER	0.68261	0.0640967	0.684037	0.721607	-0.0379	[-42,-32]	1
NR1A4::RXRA	MA1146.1	1424	1 OVER	1 UNDER	0.717022	0.0393464	0.716157	0.720051	0.0384	[-68,-58]	1
RARA::RXRG	MA1149.1	1424	1 UNDER	1 UNDER	0.746175	0.0398724	0.747035	0.747045	0.1072	[9,19]	1
NKX6-2	MA0675.1	1424	1 UNDER	4.34559e-46 UNDER	0.80626	0.0708207	0.807812	0.834904	0.0208	[-36,-26]	1
Tcf21	MA0832.1	1424	1 UNDER	3.68437e-21 UNDER	0.685943	0.055845	0.687127	0.701093	0.0208	[-3,7]	1
SRF	MA0083.3	1424	1 UNDER	2.23792e-52 UNDER	0.63395	0.0510328	0.63502	0.656052	0.0278	[-27,-17]	1
ZBTB18	MA0698.1	1424	1 UNDER	6.04867e-44 UNDER	0.738435	0.0538894	0.739555	0.759694	-0.0223	[11,21]	1
MSC	MA0665.1	1424	1 UNDER	6.33947e-17 UNDER	0.75789	0.0549147	0.75902	0.771232	0.012	[10,20]	1
ID4	MA0824.1	1424	1 OVER	1 OVER	0.818205	0.0550565	0.817026	0.814761	0.0095	[-5,5]	0.171377
CENPB	MA0637.1	1424	1 OVER	1.61156e-43 OVER	0.74687	0.0396069	0.746044	0.73133	-0.0097	[62,72]	1
NFAT5	MA0606.1	1424	1 OVER	3.80843e-16 UNDER	0.818475	0.0639318	0.817181	0.833644	-0.1502	[15,25]	1
Rarg	MA0859.1	1424	1 UNDER	3.999e-33 UNDER	0.652081	0.0478939	0.653012	0.668385	0.0418	[13,23]	1
CEBPA	MA0102.3	1424	1 OVER	2.30808e-52 UNDER	0.776221	0.0540223	0.775163	0.799614	-0.0313	[15,25]	1
MAFG	MA0659.1	1424	1 UNDER	3.76658e-74 UNDER	0.669598	0.0417505	0.670376	0.691474	0.0762	[-35,-25]	1
ESR1	MA0112.3	1424	1 UNDER	1 UNDER	0.668666	0.0455398	0.669426	0.669387	0.0297	[8,18]	1
HOXB2	MA0902.1	1424	1 OVER	6.41135e-44 UNDER	0.815098	0.0649797	0.814	0.840714	0.0302	[-30,-20]	1
IRF4	MA1419.1	1424	1 OVER	8.75636e-07 UNDER	0.652358	0.0510028	0.651549	0.660453	-0.0492	[-68,-58]	1
ZSCAN4	MA1155.1	1424	1 OVER	1.17449e-17 UNDER	0.681324	0.0488677	0.680553	0.693445	0.0027	[47,57]	1
Smad4	MA1153.1	1424	1 UNDER	1 UNDER	0.802109	0.0626848	0.803079	0.8059	-0.0175	[4,14]	1
LMX1A	MA0702.1	1424	1 OVER	8.73381e-39 UNDER	0.747108	0.0717116	0.745954	0.773604	0.0105	[24,34]	1
Zfx	MA0146.2	1424	1 UNDER	2.91531e-91 OVER	0.804089	0.0654645	0.805078	0.765526	0.0821	[57,67]	1
POU6F1	MA0628.1	1424	1 UNDER	4.31594e-77 UNDER	0.694378	0.0750877	0.695497	0.734557	-0.0024	[-30,-20]	1
Atoh1	MA0461.2	1424	1 OVER	4.1636e-52 UNDER	0.774392	0.0531193	0.773643	0.797338	-0.0617	[-10,0]	1
NKX3-2	MA0122.2	1424	1 OVER	5.96951e-27 UNDER	0.789428	0.0588304	0.788602	0.807444	-0.0229	[49,59]	1
Hoxa9	MA0594.1	1424	1 UNDER	7.31055e-64 UNDER	0.756209	0.0519564	0.756948	0.781264	-0.0179	[25,35]	0.135119
FOXH1	MA0479.1	1424	1 UNDER	2.84895e-48 UNDER	0.762106	0.0616487	0.762936	0.787656	-0.0485	[25,35]	1
KLF5	MA0599.1	1424	1 OVER	2.54593e-88 OVER	0.878621	0.0687583	0.877711	0.838866	0.1264	[55,65]	1
HOXB3	MA0903.1	1424	1 OVER	9.26835e-39 UNDER	0.813303	0.0654139	0.812426	0.837453	0.0287	[-30,-20]	1
SIX1	MA1118.1	1424	1 UNDER	1.05546e-44 UNDER	0.733928	0.0595076	0.73467	0.757604	-0.0047	[-25,-15]	1
KLF4	MA0039.3	1424	1 OVER	0.229454 OVER	0.788035	0.0586587	0.787276	0.782782	0.0104	[-65,-55]	1
MYBL2	MA0777.1	1424	1 OVER	0.245834 UNDER	0.670443	0.0474557	0.66986	0.674663	0.0884	[32,42]	1
MEIS1	MA0498.2	1424	1 UNDER	7.18744e-41 UNDER	0.868878	0.0646475	0.869673	0.893421	0.0659	[-27,-17]	0.187984
Nr2f6(var.2)	MA0728.1	1424	1 UNDER	1.52691e-18 UNDER	0.663344	0.0470795	0.663915	0.675309	0.0615	[47,57]	1
Hnf4a	MA0114.3	1424	1 OVER	4.14007e-05 UNDER	0.672813	0.0468588	0.672243	0.679405	-0.0139	[58,68]	1
PKNOX2	MA0783.1	1424	1 OVER	1.58528e-23 UNDER	0.672729	0.054572	0.672069	0.68834	0.0335	[-24,-14]	1
DMRT3	MA0610.1	1424	1 UNDER	6.64822e-75 UNDER	0.72748	0.0625392	0.728209	0.760411	-0.0646	[-30,-20]	1
INSM1	MA0155.1	1424	1 UNDER	2.27615e-24 OVER	0.81518	0.0450002	0.815693	0.802076	0.0424	[-4,6]	1
HLF	MA0043.2	1424	1 OVER	1.51204e-58 UNDER	0.756247	0.0566944	0.755617	0.782315	0.0051	[-29,-19]	1
Hmx1	MA0896.1	1424	1 OVER	6.62181e-25 UNDER	0.713175	0.0510347	0.712633	0.72819	0.0298	[-47,-37]	1
MEIS3	MA0775.1	1424	1 UNDER	2.72132e-23 UNDER	0.834951	0.0594749	0.835585	0.851875	0.0571	[39,49]	1
GCM2	MA0767.1	1424	1 OVER	1.59815e-26 OVER	0.791421	0.0475043	0.790985	0.776979	-0.0009	[30,40]	1
E2F6	MA0471.1	1424	1 UNDER	3.2094e-76 OVER	0.843066	0.0578895	0.84356	0.812262	0.0919	[0,10]	1
NR4A2	MA0160.1	1424	1 OVER	6.09113e-29 UNDER	0.842563	0.0525281	0.842124	0.859246	0.0209	[-71,-61]	1
TCF4	MA0830.1	1424	1 OVER	1 OVER	0.831635	0.0585463	0.831144	0.82797	0.0171	[-5,5]	0.0458465
TFCP2	MA0145.3	1424	1 OVER	1.11776e-05 UNDER	0.75642	0.0511157	0.75602	0.763936	-0.023	[-70,-60]	1
PKNOX1	MA0782.1	1424	1 OVER	1.20585e-25 UNDER	0.665838	0.0564674	0.66539	0.682708	0.0361	[-54,-44]	1
Gfi1b	MA0483.1	1424	1 OVER	1.7293e-18 UNDER	0.78907	0.0566768	0.788622	0.80344	0.0026	[-70,-60]	1
MNX1	MA0707.1	1424	1 UNDER	1.82175e-33 UNDER	0.805476	0.06516	0.805973	0.82776	0.0022	[-35,-25]	1
NR4A2::RXRA	MA1147.1	1424	1 UNDER	1 OVER	0.732726	0.0396324	0.733004	0.732199	0.0773	[12,22]	1
SOX21	MA0866.1	1424	1 OVER	2.34671e-61 UNDER	0.638962	0.0570337	0.638569	0.665864	-0.1014	[17,27]	1
GSX2	MA0893.1	1424	1 UNDER	3.91387e-36 UNDER	0.794848	0.0630333	0.795248	0.817284	0.0299	[-35,-25]	1
TCF3	MA0522.2	1424	1 OVER	1 OVER	0.831556	0.0585491	0.831216	0.829383	0.0236	[-5,5]	0.29074
Nkx2-5(var.2)	MA0503.1	1424	1 UNDER	1 UNDER	0.810575	0.0500731	0.810844	0.812165	0.0704	[-55,-45]	1
Sox2	MA0143.3	1424	1 UNDER	7.05016e-10 UNDER	0.794698	0.0684881	0.795065	0.807576	-0.0109	[-41,-31]	1
NFIL3	MA0025.1	1424	1 OVER	9.40364e-87 UNDER	0.723302	0.0622202	0.722986	0.758898	-0.1299	[-30,-20]	1
OLIG2	MA0678.1	1424	1 OVER	3.18553e-68 UNDER	0.74276	0.0524044	0.742512	0.768972	-0.0678	[15,25]	1
Mafb	MA0117.2	1424	1 OVER	5.52276e-71 UNDER	0.762326	0.0523438	0.762099	0.789084	0.0572	[-49,-39]	1
Rarg(var.2)	MA0860.1	1424	1 OVER	1.26932e-22 UNDER	0.64696	0.0460105	0.646764	0.65987	0.0589	[-17,-7]	1
NRL	MA0842.1	1424	1 UNDER	3.68841e-57 UNDER	0.805703	0.0499779	0.8059	0.828392	0.0631	[-50,-40]	1
GSX1	MA0892.1	1424	1 UNDER	3.92029e-39 UNDER	0.816041	0.0564538	0.816251	0.836986	0.0151	[-35,-25]	1
BSX	MA0876.1	1424	1 UNDER	1.14008e-33 UNDER	0.827102	0.0661644	0.827329	0.849816	-0.0181	[-36,-26]	1
Nr2e1	MA0676.1	1424	1 OVER	3.15194e-85 UNDER	0.776032	0.0609686	0.77584	0.81055	-0.0042	[-26,-16]	1
LMX1B	MA0703.1	1424	1 UNDER	4.94251e-43 UNDER	0.785219	0.0782745	0.785468	0.81574	0.0152	[24,34]	1
NR1H2::RXRA	MA0115.1	1424	1 UNDER	3.90305e-30 UNDER	0.627725	0.047473	0.627846	0.643118	0.0334	[13,23]	1
Nr5a2	MA0505.1	1424	1 OVER	1.23281e-06 UNDER	0.729301	0.0495719	0.729173	0.737098	-0.0438	[12,22]	1
GLIS1	MA0735.1	1424	1 UNDER	5.57777e-53 OVER	0.660932	0.0465525	0.661042	0.640644	0.0387	[-2,8]	1
SP1	MA0079.3	1424	1 OVER	2.06371e-125 OVER	0.863897	0.0708677	0.863787	0.813575	0.1268	[55,65]	1
Bhlha15	MA0607.1	1424	1 UNDER	1.86526e-26 UNDER	0.800306	0.0616545	0.800377	0.81902	-0.043	[-6,4]	0.0275706
SOX4	MA0867.1	1424	1 OVER	1.99115e-70 UNDER	0.59203	0.0545845	0.591967	0.619809	-0.0529	[-62,-52]	1
OLIG3	MA0827.1	1424	1 OVER	6.28083e-63 UNDER	0.77158	0.0481541	0.771526	0.794622	-0.0477	[15,25]	1
BATF::JUN	MA0462.1	1424	1 UNDER	1.74103e-104 UNDER	0.768136	0.0644409	0.768183	0.809185	0.0051	[-30,-20]	1
Sox1	MA0870.1	1424	1 UNDER	6.33607e-59 UNDER	0.641484	0.0568165	0.641513	0.6677	-0.0587	[-33,-23]	1

## Sheet: CCAAT BOX
Occurrences of the CCAAT box (JASPAR motif MA0502.1) in co-binding regions centered on the ZNF143 motif (JASPAR MA0088.2)
CHR	REG_START	REG_END	REG_STRAND	ABS_SITE_START	ABS_SITE_END	REL_SITE_START	REL_SITE_END	SITE_STRAND	SCORE	SITE	DISTANCE WITH RESPECT TO ZNF143 MOTIF
chr9	108220786	108220935	+	108220862	108220876	1	14	-	0.976468	CTGATTGGTCCATGG	1
chr19	7694563	7694712	+	7694609	7694623	-29	-16	+	0.974238	ACATTGGCCAATCAG	-16
chr6	31430781	31430930	+	31430897	31430911	41	54	+	0.968902	AGATCAGCCAATCAG	41
chr3	9684412	9684561	+	9684548	9684562	61	74	-	0.962814	CTGATTGGTCAGGTC	61
chr11	82867841	82867990	+	82867956	82867970	40	53	+	0.959572	GAATCGGCCAATGAG	40
chr22	46692633	46692782	+	46692743	46692757	35	48	+	0.959172	AAACCGACCAATCGG	35
chr12	128925144	128925293	+	128925170	128925184	-49	-36	-	0.959103	CTGATTGGTTGAGAC	-36
chr5	169659840	169659989	+	169659930	169659944	15	28	+	0.958984	AAGCTGGCCAATCAG	15
chr16	56763938	56764087	+	56764027	56764041	14	27	+	0.955517	GCCTTGGCCAATCAG	14
chr1	214776385	214776534	+	214776436	214776450	-24	-11	+	0.9552	GAAAGGGCCAATCAG	-11
chr12	131678740	131678889	+	131678866	131678880	51	64	+	0.954144	GGCTCAACCAATCAG	51
chr9	37485721	37485870	+	37485807	37485821	11	24	+	0.951036	CGCTGAGCCAATCAG	11
chr15	74674774	74674923	+	74674814	74674828	-35	-22	+	0.950623	CACGGGGCCAATCAG	-22
chr15	101685569	101685718	+	101685677	101685691	33	46	+	0.949434	CACTCCACCAATCAG	33
chr3	113415578	113415727	+	113415586	113415600	-67	-54	+	0.94883	CAACCCGCCAATCAG	-54
chr19	633567	633716	+	633680	633694	38	51	-	0.948081	CTGATTGGTTCCTCC	38
chr12	113830925	113831074	+	113831039	113831053	39	52	+	0.947573	TACTGAGCCAATCAG	39
chr17	79367873	79368022	+	79367900	79367914	-48	-35	+	0.946973	ACAACAGCCAATCAG	-35
chr16	89626994	89627143	+	89627013	89627027	-56	-43	-	0.945743	CTGATTGGTCAGAGC	-43
chr9	95833972	95834121	+	95834003	95834017	-44	-31	-	0.945323	CTCATTGGCCAGGTT	-31
chr2	88927159	88927308	+	88927206	88927220	-28	-15	-	0.944736	CTGATTGGTGCGCTC	-15
chr12	56618061	56618210	+	56618078	56618092	-58	-45	-	0.942976	CTGATTGGCCGGAGG	-45
chr2	183507204	183507353	+	183507263	183507277	-16	-3	-	0.942456	CTGATTGGTCAGGCC	-3
chr14	90849552	90849701	+	90849636	90849650	9	22	+	0.941996	AGCGCGACCAATCAG	9
chr12	124594351	124594500	+	124594459	124594473	33	46	+	0.94178	GCTCTGGCCAATCAG	33
chr1	236958390	236958539	+	236958487	236958501	22	35	-	0.941674	GTGATTGGTTGATAT	22
chr14	64010074	64010223	+	64010147	64010161	-2	11	-	0.940023	CTCATTGGCCAGTAT	11
chr1	54665780	54665929	+	54665789	54665803	-66	-53	-	0.939977	GTGATTGGTTGAATT	-53
chr3	50365690	50365839	+	50365697	50365711	-68	-55	-	0.93835	CTGATTGGCTGTTGC	-55
chr2	42067970	42068119	+	42068079	42068093	34	47	+	0.93835	GCAACAGCCAATCAG	34
chr16	30382454	30382603	+	30382585	30382599	56	69	+	0.937443	CCCTCAACCAATGAG	56
chr15	74613133	74613282	+	74613139	74613153	-69	-56	+	0.936813	CACCCAGCCAATGAG	-56
chr19	19249331	19249480	+	19249339	19249353	-67	-54	+	0.936655	CGTCCGACCAATCAG	-54
chr3	51534182	51534331	+	51534311	51534325	54	67	-	0.936633	CTCATTGGCTGCTTC	54
chr7	5609825	5609974	+	5609880	5609894	-20	-7	-	0.93593	ATGATTGGTCCATTT	-7
chr16	23690020	23690169	+	23690129	23690143	34	47	+	0.934858	CCCGCGGCCAATCAG	34
chr9	104160925	104161074	+	104160928	104160942	-72	-59	+	0.933766	AGACCAGCCAATCGG	-59
chr20	40057150	40057299	+	40057164	40057178	-61	-48	-	0.932839	CTGATTGGTTACAAT	-48
chr11	65625749	65625898	+	65625876	65625890	52	65	-	0.932357	CCCATTGGTCCAATT	52
chr3	155572258	155572407	+	155572281	155572295	-52	-39	+	0.931918	GAGCAAGCCAATCAG	-39
chr21	40721296	40721445	+	40721326	40721340	-45	-32	-	0.931746	CTGATTGGCGGACGC	-32
chr19	36195243	36195392	+	36195363	36195377	45	58	+	0.931613	GCTGCAGCCAATCAG	45
chr19	40727928	40728077	+	40728055	40728069	52	65	+	0.930952	AAAGCGACCAATCAA	52
chr1	28585779	28585928	+	28585874	28585888	20	33	-	0.929949	CTGATTGGCGGAGCC	20
chr14	58711396	58711545	+	58711535	58711549	64	77	+	0.929656	AGTTCAGCCAATGAG	64
chr7	56119261	56119410	+	56119364	56119378	28	41	+	0.928993	CCGCGGACCAATGAG	28
chr19	54704586	54704735	+	54704640	54704654	-21	-8	-	0.928617	CTGATTGGCTCTGAC	-8
chr3	11549301	11549450	+	11549338	11549352	-38	-25	-	0.928175	CTCATTGGCCAACAT	-25
chr22	29137845	29137994	+	29137866	29137880	-54	-41	+	0.927196	CGCCGGACCAATGAG	-41
chr6	47285274	47285423	+	47285362	47285376	13	26	-	0.926957	CTCATTGGCTAAGAC	13
chr19	46431032	46431181	+	46431140	46431154	33	46	+	0.926915	GGTTCCACCAATCAG	33
chr1	52114091	52114240	+	52114176	52114190	10	23	-	0.926799	GTGATTGGTCAGCTT	10
chr19	2269306	2269455	+	2269368	2269382	-13	0	+	0.92633	CCTTTCACCAATCAG	0
chr8	20381529	20381678	+	20381556	20381570	-48	-35	-	0.92625	CTCATTGGCTGGGAC	-35
chr22	39886300	39886449	+	39886327	39886341	-48	-35	-	0.92625	CTCATTGGCTGGGAC	-35
chr3	45385591	45385740	+	45385593	45385607	-73	-60	-	0.924893	GTGATTGGTCCAGAG	-60
chr19	44645606	44645755	+	44645693	44645707	12	25	+	0.924834	AGTCCCGCCAATCAG	12
chr2	158732859	158733008	+	158732895	158732909	-39	-26	+	0.924279	CGCTCGGCCAATGAG	-26
chr5	153211636	153211785	+	153211737	153211751	26	39	+	0.923623	AGTTTAGCCAATGAG	26
chr7	1465312	1465461	+	1465420	1465434	33	46	+	0.922926	ATTCTGGCCAATGAG	33
chr19	10155176	10155325	+	10155252	10155266	1	14	-	0.922926	CTCATTGGCCAGAAT	1
chr12	67662499	67662648	+	67662587	67662601	13	26	+	0.922288	ACGGGAGCCAATGAG	13
chr17	64927291	64927440	+	64927317	64927331	-49	-36	-	0.922057	CTGATTGGTGGTGTC	-36
chr2	18741897	18742046	+	18742006	18742020	34	47	-	0.922052	CTGATTGGTTGTGAG	34
chr1	11650551	11650700	+	11650683	11650697	57	70	+	0.921842	ATTCTAGCCAATGAG	57
chr16	16002076	16002225	+	16002082	16002096	-69	-56	+	0.921315	AGAAGGGCCAATGAG	-56
chr19	17721288	17721437	+	17721388	17721402	25	38	+	0.921043	GTTTTGGCCAATGAG	25
chr17	17319531	17319680	+	17319558	17319572	-48	-35	-	0.921043	CTCATTGGCCAAAAC	-35
chr3	12761694	12761843	+	12761718	12761732	-51	-38	-	0.92102	CTCATTGGTTAGCGC	-38
chr6	117996480	117996629	+	117996606	117996620	51	64	+	0.920515	ACGCTGGCCAATCGG	51
chr2	44395188	44395337	+	44395226	44395240	-37	-24	+	0.920448	TTCTTAGCCAATCAG	-24
chr19	49852147	49852296	+	49852255	49852269	33	46	+	0.920217	GTCCTAGCCAATGAG	33
chr8	97146797	97146946	+	97146909	97146923	37	50	+	0.919959	GTTTTAGCCAATGAG	37
chr19	38640349	38640498	+	38640399	38640413	-25	-12	-	0.91963	CTCATTGGCCAGAGC	-12
chr19	6313431	6313580	+	6313546	6313560	40	53	+	0.91963	GCTCTGGCCAATGAG	40
chr1	205196862	205197011	+	205196992	205197006	55	68	-	0.9196	CCCATTGGCCGGTTG	55
chr5	50258863	50259012	+	50258971	50258985	33	46	-	0.91913	CTCATTGGCCGCCTC	33
chr3	47830674	47830823	+	47830712	47830726	-37	-24	-	0.919123	GTGATTGGCTGACAT	-24
chr1	32645178	32645327	+	32645276	32645290	23	36	-	0.918965	TTGATTGGCTGAGGC	23
chr19	6761121	6761270	+	6761227	6761241	31	44	+	0.918403	GAACTGGCCAATGGG	31
chr19	14743192	14743341	+	14743299	14743313	32	45	+	0.918356	AGATCAGCCAATGGG	32
chr6	37210628	37210777	+	37210730	37210744	27	40	-	0.918267	CTCATTGGTCAGAAC	27
chr19	41570955	41571104	+	41571063	41571077	33	46	+	0.918267	GTTCTGACCAATGAG	33
chr7	7680012	7680161	+	7680132	7680146	45	58	+	0.917872	CTCGGCACCAATCAG	45
chr5	148827619	148827768	+	148827747	148827761	53	66	+	0.916883	AGTCTAGCCAATGAG	53
chr21	35402490	35402639	+	35402518	35402532	-47	-34	-	0.916343	CTCATTGGCCAGGCC	-34
chr3	49466698	49466847	+	49466790	49466804	17	30	+	0.915914	AGCCCAGCCAATCAC	17
chr17	46125376	46125525	+	46125478	46125492	27	40	-	0.915123	CTCATTGGTGGGTCC	27
chr17	3882607	3882756	+	3882715	3882729	33	46	+	0.914794	CCTCTGGCCAATGAG	33
chr11	69002331	69002480	+	69002422	69002436	16	29	-	0.914724	CTCATTGGCTGTGGT	16
chr19	45829502	45829651	+	45829611	45829625	34	47	+	0.914373	GGCTGAGCCAATCAA	34
chr9	132346434	132346583	+	132346542	132346556	33	46	+	0.914303	GTTCTGGCCAATGAG	33
chr7	128099522	128099671	+	128099581	128099595	-16	-3	+	0.914303	GTTCTGGCCAATGAG	-3
chr19	50501021	50501170	+	50501129	50501143	33	46	+	0.914303	GTTCTGGCCAATGAG	33
chr19	17782761	17782910	+	17782870	17782884	34	47	+	0.914303	GTTCTGGCCAATGAG	34
chr16	86462468	86462617	+	86462495	86462509	-48	-35	-	0.914303	CTCATTGGCCAGAAC	-35
chr10	14590580	14590729	+	14590681	14590695	26	39	-	0.914303	CTCATTGGCCAGAAC	26
chr19	11750419	11750568	+	11750511	11750525	17	30	+	0.913874	GTACTATCCAATCAG	17
chr19	33615637	33615786	+	33615769	33615783	57	70	-	0.913752	CTGATTGGATCACAC	57
chr14	74960290	74960439	+	74960317	74960331	-48	-35	+	0.913708	TTCCTAGCCAATCAG	-35
chr6	40132228	40132377	+	40132331	40132345	28	41	-	0.913379	CTCATTGGCTCTCTC	28
chr9	95527248	95527397	+	95527252	95527266	-71	-58	-	0.913271	ATGATTGGCCCATGC	-58
chr1	85769597	85769746	+	85769623	85769637	-49	-36	-	0.913219	CTCATTGGCTAGAAC	-36
chr15	90000513	90000662	+	90000539	90000553	-49	-36	-	0.913137	CTCATTGGCCACAGT	-36
chr20	22666802	22666951	+	22666903	22666917	26	39	+	0.912995	GATTCAGCCAATGGG	26
chr19	5058021	5058170	+	5058056	5058070	-40	-27	-	0.912813	CTCATTGGCCAGCAC	-27
chr16	81266534	81266683	+	81266567	81266581	-42	-29	+	0.912733	TATTCAGCCAATGAG	-29
chr8	38239785	38239934	+	38239834	38239848	-26	-13	-	0.912709	CTCATTGGCCGCGGG	-13
chr20	61531659	61531808	+	61531713	61531727	-21	-8	-	0.912546	CTAATTGGCCAATTT	-8
chr17	40729770	40729919	+	40729793	40729807	-52	-39	-	0.912482	GTGATTGGCTGAAGG	-39
chr17	6231761	6231910	+	6231780	6231794	-56	-43	-	0.91191	CCCATTGGCTCAAAT	-43
chr6	35145044	35145193	+	35145149	35145163	30	43	+	0.911766	AATATAGCCAATGAG	30
chr2	25584939	25585088	+	25585043	25585057	29	42	-	0.910563	TTGATTGGCTGGGCT	29
chr6	150067629	150067778	+	150067709	150067723	5	18	-	0.909808	CTGATTGGATGGGAC	5
chr1	117602698	117602847	+	117602767	117602781	-6	7	-	0.909706	GTGATTGGTTGGAGG	7
chr19	41257001	41257150	+	41257017	41257031	-59	-46	+	0.909699	GCTTGGGCCAATGGG	-46
chr9	133588011	133588160	+	133588141	133588155	55	68	+	0.909527	CCACCGGCCAATGGG	55
chr1	116958491	116958640	+	116958527	116958541	-39	-26	-	0.90941	TTGATTGGTTGTGTT	-26
chr16	70323368	70323517	+	70323445	70323459	2	15	+	0.909221	GCTCCGTCCAATCAG	2
chr21	35366788	35366937	+	35366864	35366878	1	14	-	0.908729	CCCATTGGTTGGCTC	1
chr16	25727575	25727724	+	25727684	25727698	34	47	+	0.908336	GTTTGGACCAATGGG	34
chr19	58609577	58609726	+	58609711	58609725	59	72	+	0.908181	CGCATGGCCAATCAG	59
chr7	75947427	75947576	+	75947480	75947494	-22	-9	-	0.907894	GTGATTGGCTCTTGC	-9
chr7	129588722	129588871	+	129588848	129588862	51	64	+	0.907394	AGGGCGGCCAATGAG	51
chr19	48693745	48693894	+	48693821	48693835	1	14	-	0.907018	TTGATTGGCCAAAGC	1
chr1	120218354	120218503	+	120218378	120218392	-51	-38	+	0.906975	CCATCACCCAATCAG	-38
chr9	35103143	35103292	+	35103224	35103238	6	19	+	0.906949	CACTCACCCAATCAG	6
chr14	72636320	72636469	+	72636427	72636441	32	45	+	0.906668	AGACTGGCCAATGGG	32
chr2	88844779	88844928	+	88844886	88844900	32	45	+	0.906476	ATCCCAGCCAATGGG	32
chr19	58330921	58331070	+	58331019	58331033	23	36	+	0.906468	GTCAGAGCCAATGAG	23
chr19	58258005	58258154	+	58258104	58258118	24	37	+	0.906468	GTCAGAGCCAATGAG	24
chr14	97229189	97229338	+	97229217	97229231	-47	-34	-	0.906218	CCCATTGGCTGAAAT	-34
chr19	58790162	58790311	+	58790274	58790288	37	50	-	0.906167	CCCATTGGCCGAGGG	37
chr1	29676583	29676732	+	29676714	29676728	56	69	+	0.905314	TCCTGAACCAATCAC	56
chr17	77702472	77702621	+	77702499	77702513	-48	-35	-	0.905232	CCCATTGGTCAAAAT	-35
chr9	95056068	95056217	+	95056082	95056096	-61	-48	-	0.904977	CCGATTGGTCGCGCC	-48
chr5	149789490	149789639	+	149789533	149789547	-32	-19	-	0.904932	CTCATTGGCTTGCTG	-19
chr20	3668394	3668543	+	3668502	3668516	33	46	+	0.904805	ACTCCAGCCAATGGG	33
chr2	37753555	37753704	+	37753662	37753676	32	45	+	0.904372	GTTTGGGCCAATGGG	32
chr8	95487341	95487490	+	95487399	95487413	-17	-4	-	0.904185	CTGATTGGACGACCC	-4
chr6	147523612	147523761	+	147523694	147523708	7	20	+	0.903789	AACTCAACCAATAGG	7
chr20	36998103	36998252	+	36998203	36998217	25	38	+	0.903732	AGGTCAACCAATGGG	25
chr9	134164969	134165118	+	134165065	134165079	21	34	-	0.903648	GCCATTGGCCGATTT	21
chr21	34915270	34915419	+	34915285	34915299	-60	-47	+	0.90332	TTTGGAGCCAATCAG	-47
chr19	16607044	16607193	+	16607060	16607074	-59	-46	-	0.903212	CCCATTGGTCGCTGC	-46
chr7	128365746	128365895	+	128365774	128365788	-47	-34	-	0.902852	CTCATTGGCCACACT	-34
chr16	69458420	69458569	+	69458460	69458474	-35	-22	-	0.902201	GTGATTGGCTGTTGC	-22
chr16	86986438	86986587	+	86986562	86986576	49	62	+	0.901559	GTTTCAACCAATGGG	49
chr9	90060658	90060807	+	90060747	90060761	14	27	+	0.901361	AGGGTGGCCAATGAG	14
chr22	39319961	39320110	+	39319963	39319977	-73	-60	-	0.901351	GTGATTGGCTCAGGA	-60
chr3	67048384	67048533	+	67048517	67048531	58	71	+	0.901302	GAATCAGCCAATAGG	58
chr21	38807427	38807576	+	38807556	38807570	54	67	-	0.901	TTGATTGGCTAGCAT	54
chrX	107334832	107334981	+	107334836	107334850	-71	-58	+	0.900353	AGCTTCACCAATCAC	-58
chr15	70712844	70712993	+	70712933	70712947	14	27	+	0.900277	AGGGTAGCCAATGAG	14
chr8	125538262	125538411	+	125538368	125538382	31	44	+	0.900236	CTGTAAACCAATGAG	31
chr8	101393764	101393913	+	101393823	101393837	-16	-3	+	0.89989	ATTTGGGCCAATGAA	-3
chr2	10552661	10552810	+	10552688	10552702	-48	-35	-	0.899856	CCCATTGGCCAGAGT	-35
chr3	126422909	126423058	+	126423006	126423020	22	35	-	0.899483	CCGATTGGTGAAGCC	22
chr19	58193185	58193334	+	58193284	58193298	24	37	+	0.899199	AGTTGAGCCAATGAC	24
chr7	150924288	150924437	+	150924314	150924328	-49	-36	+	0.899018	TCACCAGCCAATCAC	-36
chr20	20693468	20693617	+	20693556	20693570	13	26	+	0.898391	CAGTCCTCCAATCAG	13
chr1	211848984	211849133	+	211849021	211849035	-38	-25	-	0.898298	CTCATTGGCTAAGAA	-25
chr1	11120134	11120283	+	11120177	11120191	-32	-19	-	0.898187	CTCATTGGCCACCGG	-19
chr8	94767026	94767175	+	94767062	94767076	-39	-26	+	0.898152	GGGTTGTCCAATCAG	-26
chr16	53469473	53469622	+	53469493	53469507	-55	-42	+	0.898137	TCATGGGCCAATGGG	-42
chr19	1275330	1275479	+	1275468	1275482	63	76	-	0.897988	CCCATTGGCTGGCAT	63
chr10	85899196	85899345	+	85899216	85899230	-55	-42	-	0.897438	GTGATTGGCTGCTCG	-42
chr16	58270424	58270573	+	58270459	58270473	-40	-27	-	0.897202	CTTATTGGCTGAAAC	-27
chr3	42872926	42873075	+	42872950	42872964	-51	-38	-	0.897129	TTCATTGGCCAATGG	-38
chr10	125055328	125055477	+	125055354	125055368	-49	-36	-	0.897016	CTTATTGGTTAGAAT	-36
chr17	63226234	63226383	+	63226331	63226345	22	35	-	0.896993	CCCATTGGTTGGCCT	22
chr19	19030255	19030404	+	19030259	19030273	-71	-58	+	0.896734	AAGTAAGCCAATGGG	-58
chr12	46638149	46638298	+	46638257	46638271	33	46	+	0.896727	GATTCCACCAATGGG	33
chr1	36235638	36235787	+	36235661	36235675	-52	-39	+	0.896286	CGACCCACCAATCAC	-39
chr21	48017978	48018127	+	48018108	48018122	55	68	-	0.896087	GTGATTGGCTTAGGG	55
chr14	68286338	68286487	+	68286447	68286461	34	47	-	0.895611	CTGATTGGATACAGT	34
chr5	176778929	176779078	+	176778931	176778945	-73	-60	+	0.894796	TTGCGAGCCAATGAG	-60
chr8	141474447	141474596	+	141474479	141474493	-43	-30	+	0.894751	TCACCGGCCAATCAA	-30
chrX	40251031	40251180	+	40251093	40251107	-13	0	-	0.894529	CCCATTGGCCAGAAT	0
chr16	78830296	78830445	+	78830323	78830337	-48	-35	-	0.894529	CCCATTGGCCAGAAT	-35
chr1	11969017	11969166	+	11969057	11969071	-35	-22	-	0.894529	CCCATTGGCCAGAAT	-22
chr19	44133156	44133305	+	44133263	44133277	32	45	+	0.894529	ATTCTGGCCAATGGG	32
chr19	4815678	4815827	+	4815787	4815801	34	47	+	0.894529	ATTCTGGCCAATGGG	34
chr16	87009062	87009211	+	87009169	87009183	32	45	+	0.894529	ATTCTGGCCAATGGG	32
chr10	49758458	49758607	+	49758531	49758545	-2	11	+	0.894529	ATTCTGGCCAATGGG	11
chr12	120933664	120933813	+	120933789	120933803	50	63	+	0.894495	CAATGGACCAATGGA	50
chr19	36235795	36235944	+	36235887	36235901	17	30	+	0.894459	GAAAGGTCCAATGAG	17
chr17	46018715	46018864	+	46018780	46018794	-10	3	-	0.894411	CCCATTGGCCGCTGG	3
chr12	113154408	113154557	+	113154441	113154455	-42	-29	-	0.894229	CTCATTGGCCACACC	-29
chr19	13049207	13049356	+	13049321	13049335	39	52	+	0.893921	GCATAGACCAATGAC	39
chr11	64212423	64212572	+	64212482	64212496	-16	-3	+	0.893868	GTTCTAGCCAATCAA	-3
chr2	220577956	220578105	+	220577983	220577997	-48	-35	-	0.893445	CCCATTGGCTAGAAT	-35
chr19	57988931	57989080	+	57988980	57988994	-26	-13	-	0.893429	TTCATTGGCCCAGAG	-13
chr7	121036328	121036477	+	121036410	121036424	7	20	+	0.893113	GCCGCGACCAATGGG	7
chr19	6604144	6604293	+	6604178	6604192	-41	-28	-	0.892905	CCCATTGGCCAGGAC	-28
chr14	77346941	77347090	+	77346985	77346999	-31	-18	+	0.892731	AGCTGAGCCAATTAG	-18
chr19	13800026	13800175	+	13800134	13800148	33	46	+	0.892646	GTTTTGGCCAATGGG	33
chr15	91835063	91835212	+	91835090	91835104	-48	-35	-	0.892646	CCCATTGGCCAAAAC	-35
chr12	131727618	131727767	+	131727645	131727659	-48	-35	-	0.892646	CCCATTGGCCAAAAC	-35
chrX	39814994	39815143	+	39815094	39815108	25	38	+	0.892637	GGTTCAGCCAATGGG	25
chr12	117176025	117176174	+	117176117	117176131	17	30	-	0.892522	GTGATTGGCTTGGCT	17
chr19	58280848	58280997	+	58280947	58280961	24	37	+	0.892223	GGCTGAGCCAATGAA	24
chr1	151227049	151227198	+	151227172	151227186	48	61	-	0.891852	GTGATTGGTGAAGAG	48
chr7	100254027	100254176	+	100254116	100254130	14	27	-	0.891563	CCGATTGGCTGCCAG	14
chr5	154191581	154191730	+	154191694	154191708	38	51	-	0.891245	CTGATTGGATGTCTC	38
chr3	10636766	10636915	+	10636785	10636799	-56	-43	-	0.890968	TTGATTGGCTCCAGG	-43
chr12	66861821	66861970	+	66861929	66861943	33	46	+	0.890856	GTTCCAGCCAATGGG	33
chr18	23806191	23806340	+	23806328	23806342	62	75	+	0.890709	TCCTTGGCCAATCAC	62
chr10	71075352	71075501	+	71075453	71075467	26	39	-	0.89047	CTGATTGGGGCAGAT	26
chr1	154955715	154955864	+	154955718	154955732	-72	-59	+	0.890431	GAATACACCAATGGG	-59
chr20	40293388	40293537	+	40293415	40293429	-48	-35	-	0.889871	CCCATTGGTCAGAAC	-35
chr19	5407526	5407675	+	5407585	5407599	-16	-3	+	0.889871	GTTCTGACCAATGGG	-3
chr4	185585776	185585925	+	185585809	185585823	-42	-29	-	0.889571	CCCATTGGCCAGACT	-29
chr16	28011190	28011339	+	28011220	28011234	-45	-32	-	0.889571	CCCATTGGCCAGACT	-32
chr3	49449521	49449670	+	49449563	49449577	-33	-20	+	0.889489	CCCTTAACCAATCAT	-20
chr22	17640161	17640310	+	17640202	17640216	-34	-21	+	0.889308	TGCACAGCCAATCAG	-21
chr15	63481540	63481689	+	63481652	63481666	37	50	-	0.889179	CCGATTGGCCGCACG	37
chr4	140004152	140004301	+	140004188	140004202	-39	-26	-	0.888471	TTCATTGGCCCAGCG	-26
chr1	45140204	45140353	+	45140306	45140320	27	40	-	0.887909	GCCATTGGCTAATTC	27
chr19	58090287	58090436	+	58090323	58090337	-39	-26	-	0.887681	TTGATTGGCTCCGCG	-26
chr12	66663685	66663834	+	66663706	66663720	-54	-41	-	0.887349	TTGATTGGCTAAATA	-41
chr5	163651954	163652103	+	163651962	163651976	-67	-54	+	0.887109	CATCTCTCCAATCAG	-54
chr7	36911616	36911765	+	36911718	36911732	27	40	+	0.887081	ATTTTAGCCAATGAA	27
chr11	809850	809999	+	809853	809867	-72	-59	-	0.887045	GTCATTGGCTGAGCG	-59
chr11	329472	329621	+	329605	329619	58	71	+	0.886932	CCAACAACCAATGGG	58
chr1	201118583	201118732	+	201118645	201118659	-13	0	+	0.886727	GGACCCACCAATGGG	0
chrX	1511163	1511312	+	1511189	1511203	-49	-36	-	0.886402	CCCATTGGCTGCGCT	-36
chr22	31444698	31444847	+	31444727	31444741	-46	-33	-	0.886374	TTCATTGGCTGGAAT	-33
chr4	103749320	103749469	+	103749372	103749386	-23	-10	+	0.886178	CACGCGCCCAATCAG	-10
chr7	139227221	139227370	+	139227248	139227262	-48	-35	-	0.885907	CCCATTGGCCAGAAC	-35
chr6	13407213	13407362	+	13407240	13407254	-48	-35	+	0.885907	GTTCTGGCCAATGGG	-35
chr4	3758218	3758367	+	3758274	3758288	-19	-6	+	0.885907	GTTCTGGCCAATGGG	-6
chr3	197228560	197228709	+	197228586	197228600	-49	-36	-	0.885907	CCCATTGGCCAGAAC	-36
chr22	33300116	33300265	+	33300224	33300238	33	46	+	0.885907	GTTCTGGCCAATGGG	33
chr20	46020906	46021055	+	46020933	46020947	-48	-35	-	0.885907	CCCATTGGCCAGAAC	-35
chr20	986354	986503	+	986460	986474	31	44	-	0.885907	CCCATTGGCCAGAAC	31
chr19	49851128	49851277	+	49851236	49851250	33	46	+	0.885907	GTTCTGGCCAATGGG	33
chr18	46440226	46440375	+	46440253	46440267	-48	-35	-	0.885907	CCCATTGGCCAGAAC	-35
chr16	9233915	9234064	+	9233974	9233988	-16	-3	+	0.885907	GTTCTGGCCAATGGG	-3
chr12	131900425	131900574	+	131900533	131900547	33	46	+	0.885907	GTTCTGGCCAATGGG	33
chr12	131133971	131134120	+	131134001	131134015	-45	-32	-	0.885907	CCCATTGGCCAGAAC	-32
chr12	116369963	116370112	+	116370039	116370053	1	14	-	0.885907	CCCATTGGCCAGAAC	1
chr1	26042582	26042731	+	26042609	26042623	-48	-35	-	0.885907	CCCATTGGCCAGAAC	-35
chr1	20930019	20930168	+	20930046	20930060	-48	-35	-	0.885907	CCCATTGGCCAGAAC	-35
chr22	29853875	29854024	+	29853975	29853989	25	38	+	0.885898	GGTCCAGCCAATGGG	25
chr1	20767398	20767547	+	20767426	20767440	-47	-34	-	0.885898	CCCATTGGCTGGACC	-34
chr11	3876206	3876355	+	3876341	3876355	60	73	-	0.885167	CCGATTGGTTGTCAG	60
chr14	73314530	73314679	+	73314637	73314651	32	45	+	0.884864	AGCTAAGCCAATGGG	32
chr9	140188776	140188925	+	140188883	140188897	32	45	+	0.884823	GTTCTAGCCAATGGG	32
chr1	87752737	87752886	+	87752845	87752859	33	46	+	0.884823	GTTCTAGCCAATGGG	33
chr16	16064181	16064330	+	16064209	16064223	-47	-34	-	0.88456	CCCATTGGCTTGTAC	-34
chr15	29960369	29960518	+	29960483	29960497	39	52	+	0.884457	ACCACCACCAATCAC	39
chr20	49084644	49084793	+	49084752	49084766	33	46	+	0.88387	GGTATGGCCAATGAG	33
chr19	51231840	51231989	+	51231857	51231871	-58	-45	+	0.883854	GCAGTCTCCAATCAG	-45
chr17	45973318	45973467	+	45973448	45973462	55	68	-	0.88322	CCTATTGGTCAAATC	55
chr11	11005949	11006098	+	11006008	11006022	-16	-3	+	0.883211	ATTCCCACCAATGGG	-3
chr1	27560780	27560929	+	27560920	27560934	65	78	-	0.883116	CCCATTGGCCACGGC	65
chr16	29657039	29657188	+	29657041	29657055	-73	-60	-	0.882529	CCTATTGGTTAGCTT	-60
chr20	48002082	48002231	+	48002189	48002203	32	45	+	0.882192	ACATTGGCCAATGGA	32
chr7	5601697	5601846	+	5601732	5601746	-40	-27	-	0.881586	CCTATTGGTCCAGCC	-27
chr11	116127959	116128108	+	116127990	116128004	-44	-31	-	0.881557	TTGATTGGTCTGAAC	-31
chr7	99102132	99102281	+	99102225	99102239	18	31	-	0.881361	CCCATTGGCCAACCG	18
chr3	196669320	196669469	+	196669462	196669476	67	80	-	0.880944	CTCATTGGACCCAAT	67
chr19	4246862	4247011	+	4246986	4247000	49	62	+	0.880915	ATTGGAACCAATGAA	49
chr16	75285498	75285647	+	75285590	75285604	17	30	-	0.880661	CCCATTGGCCGCCGC	17
chr6	33547975	33548124	+	33548013	33548027	-37	-24	+	0.880644	CCCGGCTCCAATCAG	-24
chr11	126926439	126926588	+	126926462	126926476	-52	-39	-	0.880341	TTCATTGGCTAGAAT	-39
chr3	183353248	183353397	+	183353349	183353363	26	39	-	0.880149	CGGATTGGCCAGGGT	26
chr16	84300058	84300207	+	84300166	84300180	33	46	+	0.879414	ATTGTGGCCAATGGG	33
chr19	58919885	58920034	+	58919920	58919934	-40	-27	-	0.878894	GCCATTGGCCAAGTC	-27
chr15	66679028	66679177	+	66679138	66679152	35	48	-	0.878417	CCCATTGGTTGTCTG	35
chr12	53894596	53894745	+	53894658	53894672	-13	0	+	0.878056	GGAGTAACCAATGAC	0
chr20	750542	750691	+	750650	750664	33	46	+	0.877867	GCACAGGCCAATGAA	33
chr10	82444075	82444224	+	82444182	82444196	32	45	+	0.877466	GATCCAGCCAATAGG	32
chr19	28704746	28704895	+	28704773	28704787	-48	-35	-	0.877046	TTCATTGGCTAGAGC	-35
chr12	126578610	126578759	+	126578636	126578650	-49	-36	-	0.876767	TTCATTGGTCAGAAC	-36
chr16	29827601	29827750	+	29827739	29827753	63	76	-	0.876594	GTGATTGGCTGGAAA	63
chr1	165893974	165894123	+	165894050	165894064	1	14	-	0.876201	CTGATTGGCTTTGGA	1
chr9	139668244	139668393	+	139668352	139668366	33	46	+	0.876118	GCTGTGGCCAATGGG	33
chr10	94352735	94352884	+	94352830	94352844	20	33	-	0.876109	GCCATTGGTCCGGCT	20
chr1	230778058	230778207	+	230778199	230778213	66	79	-	0.876045	TTCATTGGCCGCGGC	66
chr4	54232266	54232415	+	54232272	54232286	-69	-56	-	0.875888	GTGATTGGCTAGAGA	-56
chr12	119667711	119667860	+	119667819	119667833	33	46	+	0.875683	GTTCTAACCAATGAA	33
chr6	28949719	28949868	+	28949833	28949847	39	52	-	0.87535	TTTATTGGTTGGTGC	39
chr19	14192289	14192438	+	14192317	14192331	-47	-34	-	0.875038	CCTATTGGCGAATTC	-34
chr19	48103647	48103796	+	48103668	48103682	-54	-41	+	0.874255	AATCTGGCCAATGAT	-41
chr6	30687858	30688007	+	30687988	30688002	55	68	+	0.873681	GCATCGACTAATCAG	55
chr16	4666219	4666368	+	4666350	4666364	56	69	+	0.873467	GCCTCGACCAATGGA	56
chr1	31327113	31327262	+	31327142	31327156	-46	-33	-	0.873022	CCTATTGGCCACGTT	-33
chrX	39609051	39609200	+	39609157	39609171	31	44	+	0.872803	GTTCTGGCCAATGAA	31
chr9	133424537	133424686	+	133424645	133424659	33	46	+	0.872803	GTTCTGGCCAATGAA	33
chr19	35711203	35711352	+	35711312	35711326	34	47	+	0.872803	GTTCTGGCCAATGAA	34
chr10	4868307	4868456	+	4868308	4868322	-74	-61	+	0.871973	CAACCAGCCAGTCAG	-61
chr19	18303829	18303978	+	18303873	18303887	-31	-18	-	0.871814	TTTATTGGTCAATAC	-18
chr19	17448102	17448251	+	17448241	17448255	64	77	+	0.871779	GCACCAGCCAATGGA	64
chr2	104995365	104995514	+	104995393	104995407	-47	-34	+	0.871494	GATTCAGCCAATGGA	-34
chr16	81538781	81538930	+	81538819	81538833	-37	-24	-	0.871313	TTCATTGGCCAGCAC	-24
chr7	45299778	45299927	+	45299833	45299847	-20	-7	+	0.870946	AACTCGCCCAATGGG	-7
chr11	116664577	116664726	+	116664604	116664618	-48	-35	-	0.870791	CCCATTGGCCACAAC	-35
chr17	16945496	16945645	+	16945619	16945633	48	61	-	0.870384	GCCATTGGCCCAGAG	48
chr12	53661925	53662074	+	53662031	53662045	31	44	-	0.869818	CTGATTGGCAGCCGC	31
chr11	17725698	17725847	+	17725725	17725739	-48	-35	-	0.869707	CCCATTGGCTACAAC	-35
chr10	88281565	88281714	+	88281583	88281597	-57	-44	+	0.869228	CCCGCAGCCAATCGC	-44
chr15	89584084	89584233	+	89584216	89584230	57	70	+	0.869184	GCTTTGGCCAATAGG	57
chr7	130007041	130007190	+	130007069	130007083	-47	-34	-	0.869059	TCCATTGGTCAAAGT	-34
chr19	13783442	13783591	+	13783550	13783564	33	46	+	0.868555	GTTCTCACCAATGGG	33
chr16	74729810	74729959	+	74729917	74729931	32	45	+	0.868555	GTTCTCACCAATGGG	32
chr19	56028399	56028548	+	56028496	56028510	22	35	-	0.868313	TCCATTGGTCGGCTC	22
chr7	12727000	12727149	+	12727115	12727129	40	53	+	0.868284	ACCCTCACCAATTAG	40
chr20	49116060	49116209	+	49116088	49116102	-47	-34	-	0.868213	CCTATTGGTCAGCAT	-34
chr2	59097954	59098103	+	59098030	59098044	1	14	-	0.867159	TCCATTGGCTAATAC	1
chr13	21476835	21476984	+	21476927	21476941	17	30	+	0.866655	CGGCCGGCCAATCGC	17
chr6	39693129	39693278	+	39693239	39693253	35	48	-	0.866567	CTAATTGGTCGCGAC	35
chr17	44886556	44886705	+	44886625	44886639	-6	7	-	0.866391	ATGATTGGTGGGAGC	7
chr10	1034189	1034338	+	1034300	1034314	36	49	-	0.866336	ACGATTGGCTGAGCT	36
chr11	94706655	94706804	+	94706795	94706809	65	78	+	0.866147	GCAACGACCAATCCG	65
chr7	101230782	101230931	+	101230809	101230823	-48	-35	-	0.866031	CCTATTGGTTGGAAC	-35
chr5	175173933	175174082	+	175174042	175174056	34	47	+	0.865853	ATCCTGGCCAATGAT	34
chrX	151999246	151999395	+	151999375	151999389	54	67	-	0.865719	CCTATTGGTGCAGGG	54
chr19	38714862	38715011	+	38714894	38714908	-43	-30	+	0.86479	GCCACGGCCAATCGC	-30
chr15	60800086	60800235	+	60800129	60800143	-32	-19	+	0.864606	AAAACAGCCAATAAA	-19
chr2	232063195	232063344	+	232063295	232063309	25	38	-	0.86378	GCGATTGGCTGCGCC	25
chr17	56406145	56406294	+	56406215	56406229	-5	8	+	0.863386	CCACCCACCAATAGG	8
chr6	26383199	26383348	+	26383272	26383286	-2	11	-	0.863246	ACCATTGGTTGGTTC	11
chr19	55987795	55987944	+	55987908	55987922	38	51	+	0.862584	CGCACAGCCAATGGG	38
chr20	32308015	32308164	+	32308150	32308164	60	73	+	0.862475	TGGAAGACCAATCAG	60
chr7	120590627	120590776	+	120590743	120590757	41	54	+	0.862377	GAACCAACCAATAGC	41
chr5	171615406	171615555	+	171615433	171615447	-48	-35	-	0.86201	CTAATTGGCTGCGGG	-35
chr5	176884765	176884914	+	176884835	176884849	-5	8	+	0.861617	CCAGCAACCAATGAT	8
chr19	51158325	51158474	+	51158352	51158366	-48	-35	-	0.860778	TTCATTGGTGAGAGC	-35
chr19	42901127	42901276	+	42901175	42901189	-27	-14	+	0.860528	CCCTGGGCCACTCAG	-14
chr19	57998947	57999096	+	57999046	57999060	24	37	+	0.860433	TCCCTGACCAATGAA	24
chr19	57922357	57922506	+	57922458	57922472	26	39	+	0.860267	AGTGTAGCCAATGAA	26
chr7	93633668	93633817	+	93633708	93633722	-35	-22	-	0.860079	CTCATTGGAGCCCTG	-22
chr1	20987947	20988096	+	20988045	20988059	23	36	-	0.859748	CCTATTGGTGGGAGT	23
chr16	3314464	3314613	+	3314552	3314566	13	26	+	0.859392	ACGCGAGCCAATTGG	13
chr6	35671411	35671560	+	35671519	35671533	33	46	+	0.859314	AGTTCTACCAATCAC	33
chr6	26458088	26458237	+	26458096	26458110	-67	-54	-	0.859282	ACCATTGGCTGGTTC	-54
chr6	26421567	26421716	+	26421573	26421587	-69	-56	-	0.859282	ACCATTGGCTGGTTC	-56
chr11	10830464	10830613	+	10830548	10830562	9	22	+	0.858911	TCGCCGCCCAATCAG	9
chr14	21924268	21924417	+	21924338	21924352	-5	8	+	0.858801	CCATCCGCCAATGGC	8
chr2	70418155	70418304	+	70418170	70418184	-60	-47	-	0.858655	GTTATTGGTCAGAGC	-47
chr4	6584959	6585108	+	6585035	6585049	1	14	-	0.858356	TCCATTGGCCAGAGT	1
chr1	93646036	93646185	+	93646093	93646107	-18	-5	+	0.858255	TCCCCCACCAATGGG	-5
chr19	57862416	57862565	+	57862553	57862567	62	75	+	0.858192	CGTGCAGCCAATGAC	62
chr1	33717520	33717669	+	33717579	33717593	-16	-3	+	0.858144	GTCTTGGCCAATGGA	-3
chr7	21466977	21467126	+	21467072	21467086	20	33	+	0.858134	GGCTCAGCCAATGGA	20
chr5	148206071	148206220	+	148206098	148206112	-48	-35	-	0.857693	GCCATTGGCCGAAAG	-35
chr13	103451346	103451495	+	103451369	103451383	-52	-39	-	0.857201	GGGATTGGCCCGTGC	-39
chr20	45323362	45323511	+	45323396	45323410	-41	-28	-	0.857118	CCTATTGGCCAGAAC	-28
chr1	22755217	22755366	+	22755321	22755335	29	42	+	0.857118	GTTCTGGCCAATAGG	29
chr19	50180111	50180260	+	50180239	50180253	53	66	+	0.856912	ATTTTGCCCAATCAC	53
chr6	167000381	167000530	+	167000440	167000454	-16	-3	+	0.856731	GCCCTGGCCAATGGA	-3
chr12	1913771	1913920	+	1913830	1913844	-16	-3	+	0.856545	GGACTGGCCAATGGA	-3
chr19	10185001	10185150	+	10185045	10185059	-31	-18	-	0.856529	CCTATTGGTCACATG	-18
chr19	11601968	11602117	+	11602076	11602090	33	46	+	0.856354	GTCCCAGCCAATGGA	33
chrX	40056451	40056600	+	40056490	40056504	-36	-23	-	0.856165	CCCATTGGCTAGAAA	-23
chr12	107987661	107987810	+	107987688	107987702	-48	-35	-	0.855627	CCTATTGGCCAGCAC	-35
chr12	57039767	57039916	+	57039908	57039922	66	79	-	0.85511	TCCATTGGTCAAAAC	66
chr1	206736466	206736615	+	206736493	206736507	-48	-35	-	0.854707	GCCATTGGCTGGAAC	-35
chr17	17653399	17653548	+	17653426	17653440	-48	-35	-	0.854683	TCCATTGGCTGGAGC	-35
chr8	126712529	126712678	+	126712535	126712549	-69	-56	+	0.854334	AGGGGGCCCAATGAG	-56
chr7	76012578	76012727	+	76012637	76012651	-16	-3	+	0.854025	CTTTGCTCCAATCAC	-3
chr11	45668227	45668376	+	45668335	45668349	33	46	+	0.853816	GCTGTAGCCAATTAG	33
chr16	54276304	54276453	+	54276333	54276347	-46	-33	-	0.853721	GCCATTGGTCAGAAC	-33
chr17	8750063	8750212	+	8750172	8750186	34	47	+	0.853029	ATTCTGGCCAATGGA	34
chr10	99257521	99257670	+	99257554	99257568	-42	-29	+	0.852936	ATTCCAGCCAGTCAG	-29
chr16	84457316	84457465	+	84457344	84457358	-47	-34	-	0.852636	TTTATTGGCCAGAAT	-34
chr4	1283541	1283690	+	1283582	1283596	-34	-21	-	0.852587	ACGATTGGTGCAGGG	-21
chr12	53297234	53297383	+	53297316	53297330	7	20	+	0.852477	CCAGGAGCCAGTCAG	7
chr10	131909441	131909590	+	131909458	131909472	-58	-45	-	0.852437	CTGGTTGGCTAATAG	-45
chr17	58469667	58469816	+	58469756	58469770	14	27	+	0.851788	CTTCCCGCCAATCGC	14
chr6	119215182	119215331	+	119215323	119215337	66	79	+	0.851431	GGTGCAGCCAATCGA	66
chr12	75905505	75905654	+	75905543	75905557	-37	-24	+	0.851426	TACGTGGCCAATGAA	-24
chr16	27118647	27118796	+	27118780	27118794	58	71	+	0.85137	ACAACCACCAATAGG	58
chr1	43312046	43312195	+	43312142	43312156	21	34	-	0.850894	CTTATTGGTGGTCCT	21
chr6	36561995	36562144	+	36562076	36562090	6	19	+	0.850486	AGCCCGTCCAATCAT	6
chr19	39881706	39881855	+	39881814	39881828	33	46	-	0.850345	CGGATTGGCGAGCGT	33
chr3	141089140	141089289	+	141089216	141089230	1	14	-	0.850062	TCCATTGGCTAAAAC	1
chr6	32145991	32146140	+	32146048	32146062	-18	-5	+	0.849753	GTATCAGCCAATAGC	-5
chr4	6463118	6463267	+	6463177	6463191	-16	-3	+	0.849734	GCTCTGGCCAATGGA	-3
chr4	185265084	185265233	+	185265118	185265132	-41	-28	-	0.849615	CCCATTGGCAGAGGC	-28
chr16	734276	734425	+	734377	734391	26	39	-	0.849464	GCCATTGGCCGGCAG	26
chr6	52860137	52860286	+	52860157	52860171	-55	-42	+	0.849452	GACCTCACCAATGGA	-42
chr17	17512542	17512691	+	17512649	17512663	32	45	+	0.849356	GTTCCAGCCAATGGA	32
chr12	124725105	124725254	+	124725212	124725226	32	45	+	0.849356	GTTCCAGCCAATGGA	32
chrX	13448317	13448466	+	13448418	13448432	26	39	-	0.849131	CCCATTGGCCACGAA	26
chr2	167232800	167232949	+	167232911	167232925	36	49	+	0.848841	GTGGGGACCAATGGC	36
chr5	95482627	95482776	+	95482653	95482667	-49	-36	-	0.84837	TCCATTGGTCAGAAC	-36
chr7	72936519	72936668	+	72936650	72936664	56	69	+	0.848172	GAATGCTCCAATAGG	56
chr19	10028024	10028173	+	10028125	10028139	26	39	+	0.848013	GGTTTATCCAATGGG	26
chrX	123094202	123094351	+	123094249	123094263	-28	-15	-	0.847748	ACGATTGGTCGGTGA	-15
chr19	57751798	57751947	+	57751899	57751913	26	39	+	0.847333	CCTGGGGCCAATGAT	26
chr20	43367627	43367776	+	43367655	43367669	-47	-34	-	0.846825	TCCATTGGTGGAGAC	-34
chr11	36355652	36355801	+	36355680	36355694	-47	-34	-	0.846814	GCCATTGGCCATCTT	-34
chr19	58144375	58144524	+	58144473	58144487	23	36	+	0.846756	CTTTGATCCAATGAA	23
chr11	69614358	69614507	+	69614466	69614480	33	46	+	0.84658	AGGCTGGCCAATGGA	33
chr5	39669156	39669305	+	39669268	39669282	37	50	+	0.846244	GTTATAGCCAATGAA	37
chr16	26799330	26799479	+	26799436	26799450	31	44	+	0.846244	GTTATAGCCAATGAA	31
chr1	61543703	61543852	+	61543756	61543770	-22	-9	+	0.844773	GCTTTATCCAATCAT	-9
chr12	54891362	54891511	+	54891463	54891477	26	39	+	0.844708	CAGTGCACCAACCAG	26
chr19	3743713	3743862	+	3743741	3743755	-47	-34	-	0.844651	TCCATTGGCCATTAT	-34
chr2	207288053	207288202	+	207288076	207288090	-52	-39	-	0.844407	TCCATTGGCCAGAAC	-39
chr19	50252770	50252919	+	50252829	50252843	-16	-3	+	0.844407	GTTCTGGCCAATGGA	-3
chr16	29687586	29687735	+	29687591	29687605	-70	-57	-	0.844407	TCCATTGGCCAGAAC	-57
chr5	140705693	140705842	+	140705748	140705762	-20	-7	+	0.844331	CTGTCCGCCAATCCG	-7
chr6	39902230	39902379	+	39902266	39902280	-39	-26	+	0.844154	CGCGCAGCCAATAGG	-26
chr10	25402248	25402397	+	25402275	25402289	-48	-35	-	0.844029	TCGATTGGCTACCAG	-35
chr14	94149742	94149891	+	94149769	94149783	-48	-35	-	0.843323	TCCATTGGCTAGAAC	-35
chr2	36845584	36845733	+	36845692	36845706	33	46	+	0.843323	GTTCTAGCCAATGGA	33
chr20	45779461	45779610	+	45779486	45779500	-50	-37	-	0.843072	CCCATTGGCCTTAAC	-37
chr6	109672740	109672889	+	109672848	109672862	33	46	-	0.842916	TCCATTGGCCAGCAC	33
chr8	140688116	140688265	+	140688175	140688189	-16	-3	+	0.842916	GTGCTGGCCAATGGA	-3
chr15	31780914	31781063	+	31781045	31781059	56	69	+	0.842702	CAAGCTGCCAATAAG	56
chr3	195641949	195642098	+	195641965	195641979	-59	-46	+	0.842041	CCTCTGCCCAATCAC	-46
chr5	33440941	33441090	+	33441017	33441031	1	14	-	0.841542	TCCATTGGCTGCTCG	1
chr11	747343	747492	+	747392	747406	-26	-13	-	0.841421	CCGATTGGCAGCCGC	-13
chr19	55773350	55773499	+	55773379	55773393	-46	-33	-	0.840604	CTGATTTGTGGAGCT	-33
chr12	117815649	117815798	+	117815756	117815770	32	45	+	0.840336	GTTGTCACCAATGAA	32
chr19	51263207	51263356	+	51263313	51263327	31	44	+	0.839177	CTTCTGGCCAATAAA	31
chr1	202779880	202780029	+	202779997	202780011	42	55	-	0.83907	CTGACTGGCCGGCAG	42
chr6	2765459	2765608	+	2765542	2765556	8	21	-	0.8387	GTGATTGGGGCAAAC	8
chr5	145562208	145562357	+	145562335	145562349	52	65	-	0.838499	CCGATAGGCCCACTC	52
chr10	58120956	58121105	+	58121078	58121092	47	60	-	0.838409	GCGATTGGCTGCAGA	47
chr1	3566645	3566794	+	3566682	3566696	-38	-25	+	0.838304	ACTGCAGCCTATCAG	-25
chr3	25706434	25706583	+	25706491	25706505	-18	-5	+	0.837986	CTCTCGGCCAATCCC	-5
chr12	51632887	51633036	+	51633006	51633020	44	57	+	0.837623	GCGTAGGCCAATGGA	44
chr17	38210662	38210811	+	38210695	38210709	-42	-29	+	0.836989	ACGCCAACCAATAGA	-29
chr13	44716067	44716216	+	44716191	44716205	49	62	-	0.836957	TCTATTGGCTAGTGC	49
chr19	38720342	38720491	+	38720385	38720399	-32	-19	+	0.83678	GGCTCAGCCAATCCC	-19
chr11	108464410	108464559	+	108464511	108464525	26	39	+	0.836451	GAGGGAACCAATCCC	26
chr12	104359430	104359579	+	104359549	104359563	44	57	-	0.83633	GTGATTGGGCTGTCC	44
chr14	99604424	99604573	+	99604453	99604467	-46	-33	-	0.833809	CCCATTGGTAAGAGC	-33
chr19	3990347	3990496	+	3990375	3990389	-47	-34	-	0.833554	GCTATTGGTCAGAAT	-34
chr6	116892416	116892565	+	116892498	116892512	7	20	+	0.833428	CAGGCAGCAAATCAG	7
chr8	42698460	42698609	+	42698504	42698518	-31	-18	-	0.833293	CTGATTAGCCCCGAG	-18
chr1	144533705	144533854	+	144533718	144533732	-62	-49	-	0.833233	CTGGTTGGTCGGCCG	-49
chr2	242089695	242089844	+	242089821	242089835	51	64	-	0.832591	CCCATTGGCAGGGCC	51
chr19	51275759	51275908	+	51275867	51275881	33	46	+	0.832423	TTTCTGACCAATAGG	33
chr1	224518003	224518152	+	224518113	224518127	35	48	-	0.832218	TTTATTGGTTCCCCG	35
chr16	3451002	3451151	+	3451102	3451116	25	38	+	0.831838	GCAGCAACCAATAGA	25
chr12	56367674	56367823	+	56367800	56367814	51	64	-	0.831244	GCTATTGGCTGGAGC	51
chr10	75541757	75541906	+	75541758	75541772	-74	-61	-	0.830594	CCGATTCGTCCAGCC	-61
chr7	132937585	132937734	+	132937727	132937741	67	80	-	0.829932	GTGATTGGATTTTCC	67
chr19	17970474	17970623	+	17970602	17970616	53	66	+	0.82991	TCCATAGCCAATGAA	53
chr16	30825780	30825929	+	30825837	30825851	-18	-5	+	0.829147	CGGTGAGCCAATCCC	-5
chr17	21226418	21226567	+	21226446	21226460	-47	-34	-	0.829098	CCCATTGGCAGTATT	-34
chr3	39425826	39425975	+	39425847	39425861	-54	-41	-	0.828714	GCTATTGGTGGAGGC	-41
chr1	26633206	26633355	+	26633236	26633250	-45	-32	-	0.827755	TCTATTGGCCCACAG	-32
chr7	42971810	42971959	+	42971849	42971863	-36	-23	-	0.827409	ATGATTGGAGGAGAG	-23
chr19	46498469	46498618	+	46498567	46498581	23	36	+	0.827198	TAGTTAGCCAATTGG	23
chr20	41867586	41867735	+	41867693	41867707	32	45	+	0.827055	GTTCTCACCAATGGA	32
chr3	49977392	49977541	+	49977395	49977409	-72	-59	-	0.82705	CTTATTGGATGGCGA	-59
chr14	36295370	36295519	+	36295472	36295486	27	40	+	0.826497	CGGGCAACCAATCGT	27
chr8	133132672	133132821	+	133132780	133132794	33	46	+	0.825655	AGTTTAAGCAATGAG	33
chr1	203473970	203474119	+	203474103	203474117	58	71	-	0.825522	GTGATTTGTTCCTTG	58
chr1	205719439	205719588	+	205719472	205719486	-42	-29	-	0.825089	CTGATAGGCTCCACC	-29
chr2	107405831	107405980	+	107405859	107405873	-47	-34	-	0.824936	TCTATTGGCTAAACT	-34
chr1	36851643	36851792	+	36851677	36851691	-41	-28	-	0.823964	AGGATTGGTTCAGGG	-28
chr15	96816885	96817034	+	96816986	96817000	26	39	-	0.823878	GAGATTGGTTCAAAG	26
chr11	117198349	117198498	+	117198467	117198481	43	56	+	0.823506	CTTCGAGCCAATCCA	43
chr7	92617449	92617598	+	92617530	92617544	6	19	+	0.823246	TGACTCACCAATAGG	6
chr2	97202265	97202414	+	97202395	97202409	55	68	+	0.822033	GGGCTTACCAATGGG	55
chr1	185126139	185126288	+	185126170	185126184	-44	-31	+	0.821992	CCACCGGCCAACCAC	-31
chr3	14361188	14361337	+	14361296	14361310	33	46	+	0.821651	GTTCCGGCCAATAGA	33
chr16	89557200	89557349	+	89557247	89557261	-28	-15	-	0.821443	TGGATTGGCTGCCTC	-15
chr11	64578080	64578229	+	64578206	64578220	51	64	-	0.821441	GGGATTGGCCCTTCC	51
chr4	8855139	8855288	+	8855166	8855180	-48	-35	-	0.821179	CTCACTGGTCAGAAC	-35
chr16	4897201	4897350	+	4897327	4897341	51	64	-	0.820966	CCCATTGGAGTGGGC	51
chr1	18779203	18779352	+	18779230	18779244	-48	-35	-	0.820753	ACCATTGGCTAGAAC	-35
chr17	62398580	62398729	+	62398600	62398614	-55	-42	+	0.820579	GCTCTAACTAATGAG	-42
chr6	20000010	20000159	+	20000069	20000083	-16	-3	+	0.820566	GTTCCAGCCAATAGA	-3
chr1	3535710	3535859	+	3535836	3535850	51	64	+	0.820463	CCACACCCCAATCAC	51
chr8	18067450	18067599	+	18067569	18067583	44	57	+	0.820079	TGGACATCCAATGAG	44
chr19	12833551	12833700	+	12833553	12833567	-73	-60	+	0.818781	CACGTGACCAAAGAG	-60
chr19	19431287	19431436	+	19431298	19431312	-64	-51	+	0.818546	GACTCATCCAATCCC	-51
chr1	38156212	38156361	+	38156311	38156325	24	37	+	0.818317	GGACTGGCCACTCGG	24
chr9	133002965	133003114	+	133003073	133003087	33	46	+	0.817443	GTTCTATCCAATAGG	33
chr20	50956731	50956880	+	50956765	50956779	-41	-28	+	0.817215	GTTCTGGCCAGTGAG	-28
chr12	124068953	124069102	+	124069018	124069032	-10	3	+	0.816328	GAGCCCGCCAATCCA	3
chr16	28891180	28891329	+	28891273	28891287	18	31	+	0.815675	CGCTCCACCAATCCC	18
chr3	127416367	127416516	+	127416475	127416489	33	46	+	0.815617	GTTCTGGCCAATAGA	33
chr17	78505269	78505418	+	78505377	78505391	33	46	+	0.815617	GTTCTGGCCAATAGA	33
chr15	56056690	56056839	+	56056780	56056794	15	28	-	0.815617	TCTATTGGCCAGAAC	15
chr7	149535364	149535513	+	149535381	149535395	-58	-45	+	0.815494	CCGGGAGCCAATAGC	-45
chr7	36805370	36805519	+	36805423	36805437	-22	-9	+	0.815394	GACTACACCAATAGC	-9
chr14	23398731	23398880	+	23398756	23398770	-50	-37	+	0.814929	GGATCCACCAATCTC	-37
chr8	99129384	99129533	+	99129394	99129408	-65	-52	+	0.814475	GGACTGACCAACCAC	-52
chr2	169747001	169747150	+	169747020	169747034	-56	-43	-	0.814447	AGGATTGGTTGAACT	-43
chr2	176866944	176867093	+	176867035	176867049	16	29	+	0.813976	CCGCTCGCCAATTGG	16
chr4	7075445	7075594	+	7075473	7075487	-47	-34	-	0.813727	CCTATTGGGCAAAAT	-34
chr16	27365353	27365502	+	27365382	27365396	-46	-33	-	0.813627	TCTATTGGTGAAAAT	-33
chr19	57901063	57901212	+	57901162	57901176	24	37	+	0.813314	GACTTACCCAATAAA	24
chr11	75245817	75245966	+	75245827	75245841	-65	-52	+	0.812915	AAACCTACCAATTAA	-52
chr7	148684470	148684619	+	148684607	148684621	62	75	-	0.812495	TTGAGTGGCTCAGCC	62
chr2	136288396	136288545	+	136288411	136288425	-60	-47	+	0.811944	ATTCCAGCCAAGCAC	-47
chr7	7221968	7222117	+	7222071	7222085	28	41	+	0.811885	CCGGCAGCCAATCCC	28
chr3	47018180	47018329	+	47018291	47018305	36	49	+	0.81078	CTCGCGGCCAATCCA	36
chr21	33467185	33467334	+	33467244	33467258	-16	-3	+	0.810446	TATAGAACCACTCAG	-3
chr1	150459638	150459787	+	150459730	150459744	17	30	+	0.81024	GCCGGAACCACTCAC	17
chr22	37137557	37137706	+	37137633	37137647	1	14	-	0.809923	TCCATTGGTCACAGA	1
chr6	33783706	33783855	+	33783822	33783836	41	54	-	0.809353	GCTATTGGTCTAACC	41
chr21	44394645	44394794	+	44394728	44394742	8	21	-	0.809278	CCGATTGCTGCAGCC	8
chr11	71814555	71814704	+	71814619	71814633	-11	2	+	0.80923	TTCTGGGCCATTGAG	2
chr20	56036214	56036363	+	56036350	56036364	61	74	+	0.808628	ACTTTGACCAAAGGG	61
chr22	36784112	36784261	+	36784177	36784191	-10	3	-	0.80849	CGTATTGGCCTGTGG	3
chr1	55230377	55230526	+	55230487	55230501	35	48	+	0.807383	CACTCCCCCAATAGG	35
chr11	66056712	66056861	+	66056791	66056805	4	17	+	0.80723	GGAACAGCCAATAGA	4
chr1	36863483	36863632	+	36863602	36863616	44	57	-	0.806533	GTCATTGGAGTCTCT	44
chr10	73083310	73083459	+	73083337	73083351	-48	-35	-	0.806255	TGCATTGGTCAAAAC	-35
chr7	99517211	99517360	+	99517296	99517310	10	23	-	0.80609	GTGAGTGGCTCCTCC	10
chr6	31239929	31240078	+	31239937	31239951	-67	-54	+	0.805628	CCGACACCCAATGGG	-54
chr4	159593151	159593300	+	159593172	159593186	-54	-41	+	0.804868	CGAGCCTCCAATCGA	-41
chr4	99850348	99850497	+	99850366	99850380	-57	-44	-	0.804701	CCGTTTGGCCCTGGC	-44
chr19	45430500	45430649	+	45430521	45430535	-54	-41	-	0.804699	GGGATTGGCTGTCCT	-41
chr19	45418340	45418489	+	45418437	45418451	22	35	-	0.804699	GGGATTGGCTGTCCT	22
chr11	4115841	4115990	+	4115888	4115902	-28	-15	+	0.804608	AATGGGGCCCATGGG	-15
chr16	79879668	79879817	+	79879733	79879747	-10	3	+	0.804455	AGCTCCAACAATCAC	3
chr19	58326309	58326458	+	58326345	58326359	-39	-26	-	0.804421	CTCACTGGCTCTGCC	-26
chr12	56223515	56223664	+	56223618	56223632	28	41	+	0.804177	CTCTGCACCAATGCC	28
chr19	5453024	5453173	+	5453083	5453097	-16	-3	+	0.804174	ATTCTGGCCAATGCA	-3
chr8	73228866	73229015	+	73228920	73228934	-21	-8	+	0.803674	TGTTCTGCCAATGGG	-8
chr19	49956680	49956829	+	49956804	49956818	49	62	+	0.803398	CCGCCGCCCAATAGG	49
chr19	42747300	42747449	+	42747403	42747417	28	41	-	0.803152	CCCATTGACTGAGGG	28
chr19	45216504	45216653	+	45216611	45216625	32	45	+	0.802551	ATTCAAGCCCATGAG	32
chr14	64109122	64109271	+	64109140	64109154	-57	-44	-	0.802431	GTCATTGGGTGAAAA	-44
chr9	102861385	102861534	+	102861410	102861424	-50	-37	-	0.801981	CCCATTGGGCTCTCG	-37
chr2	178257282	178257431	+	178257300	178257314	-57	-44	-	0.80159	CTGCTTGGCAGGTGC	-44
chr1	206899746	206899895	+	206899843	206899857	22	35	-	0.800898	ACTATTGGCTCCGGC	22
chr1	222817342	222817491	+	222817481	222817495	64	77	+	0.800647	GAAAGCGCCAGTCAC	64
chr2	128785714	128785863	+	128785720	128785734	-69	-56	+	0.800416	GAGTCAGCCAGTCGC	-56
chr15	85174625	85174774	+	85174697	85174711	-3	10	-	0.800056	CTCAGTGGCTAGCCG	10
chr19	51152880	51153029	+	51152966	51152980	11	24	-	0.800035	TTCCTTGGCCAATGC	11
chr19	34663255	34663404	+	34663258	34663272	-72	-59	+	0.799847	GAGGCCACGAATGAG	-59
chrX	155110798	155110947	+	155110939	155110953	66	79	-	0.799826	GCCATTGGAGGAGCG	66
chr16	33569495	33569644	+	33569522	33569536	-48	-35	-	0.799391	CCCAGTGGCCAAAAT	-35
chr6	11249740	11249889	+	11249767	11249781	-48	-35	-	0.799376	CCCATTAGCCAGATC	-35
chr1	246729570	246729719	+	246729646	246729660	1	14	-	0.79922	GTGAGTGGACCGTTG	1
chr11	74660106	74660255	+	74660239	74660253	58	71	-	0.798854	CCGATTGACTCCGCG	58
chr20	32398835	32398984	+	32398880	32398894	-30	-17	+	0.798849	GCGCAGGCCAAGGAG	-17
chr1	160255000	160255149	+	160255000	160255014	-75	-62	+	0.798315	CGGGTAACCAATGGT	-62
chr22	41844641	41844790	+	41844729	41844743	13	26	-	0.798167	GTCATTGATTAAGGC	13
chr19	2096889	2097038	+	2096914	2096928	-50	-37	-	0.798054	TTGGTTGGCCGGCGG	-37
chr10	70853141	70853290	+	70853184	70853198	-32	-19	-	0.797714	TCTATTGGACAAAGT	-19
chr8	146228264	146228413	+	146228313	146228327	-26	-13	+	0.79747	TCACCAACCAATTGA	-13
chr9	114943510	114943659	+	114943618	114943632	33	46	+	0.797205	CAAATCAGCAATGAG	33
chr19	57791639	57791788	+	57791742	57791756	28	41	+	0.796902	CTCTGGGCCATTGAC	28
chr1	24263321	24263470	+	24263345	24263359	-51	-38	+	0.79683	TCTGAAACCAATGGC	-38
chr8	124084642	124084791	+	124084776	124084790	59	72	-	0.796797	GTCTTTGGTCGATTA	59
chr6	144416889	144417038	+	144416920	144416934	-44	-31	-	0.79678	CTTAGTGGCTAAGGG	-31
chr20	47897572	47897721	+	47897617	47897631	-30	-17	-	0.795521	GACATTGGCCTGTTG	-17
chr16	78133160	78133309	+	78133255	78133269	20	33	-	0.795131	AGGATTGGCCAGAAC	20
chr11	70545874	70546023	+	70545981	70545995	32	45	+	0.795074	GTTCTCACCACTGAG	32
chr22	27366855	27367004	+	27366990	27367004	60	73	-	0.794707	GTGATAGGTGTGTGT	60
chr6	30457035	30457184	+	30457104	30457118	-6	7	-	0.794545	CTGATTGCTGGGAAA	7
chr5	36488214	36488363	+	36488310	36488324	21	34	-	0.794207	CTGAGTGGCCCTGCA	21
chr9	140117968	140118117	+	140118095	140118109	52	65	+	0.794088	ATAGGCGCCACTCAA	52
chr8	42010143	42010292	+	42010281	42010295	63	76	-	0.793873	GTGACTGGATGAGTG	63
chr5	131525974	131526123	+	131526075	131526089	26	39	+	0.793305	GGGTCTACCAATGGA	26
chr19	50353862	50354011	+	50353876	50353890	-61	-48	+	0.792911	GCCGGGGCTAATGGG	-48
chr2	118955062	118955211	+	118955202	118955216	65	78	-	0.792736	GTGGTTGGCTACATG	65
chr9	137029984	137030133	+	137030061	137030075	2	15	+	0.792137	TTGGTAACGAATCAG	2
chr15	75315774	75315923	+	75315886	75315900	37	50	+	0.791875	AGGCGTGCCAGTCAG	37
chr2	218491808	218491957	+	218491836	218491850	-47	-34	+	0.791226	TTTCTAGCCAATAGC	-34
chr7	152887641	152887790	+	152887750	152887764	34	47	+	0.791202	TCTCTAGCCAATAGA	34
chr10	118986520	118986669	+	118986546	118986560	-49	-36	+	0.791139	CTCCCAGCCACTGGG	-36
chr17	72354920	72355069	+	72354957	72354971	-38	-25	-	0.791027	GTGATTGCCTCTGGG	-25
chr17	38083835	38083984	+	38083841	38083855	-69	-56	+	0.789656	CTCCGGCCGAATCAG	-56
chr1	31769768	31769917	+	31769797	31769811	-46	-33	-	0.789551	AGGATTGGTGGACGG	-33
chr7	30066454	30066603	+	30066547	30066561	18	31	+	0.788495	CGCAGAGCCAACCGG	18
chr20	23331213	23331362	+	23331247	23331261	-41	-28	+	0.788342	GGTTGGACCAACGAA	-28
chr19	32896479	32896628	+	32896591	32896605	37	50	+	0.788074	CCCGGGGCCTATGGG	37
chr11	61129343	61129492	+	61129379	61129393	-39	-26	-	0.787898	CTTATAGGCTCGCAG	-26
chr17	30677072	30677221	+	30677072	30677086	-75	-62	+	0.787769	GTCCCACCCACTCAG	-62
chr10	91461267	91461416	+	91461363	91461377	21	34	-	0.7875	GCCATTGTTTGAATT	21
chr1	47646887	47647036	+	47647006	47647020	44	57	+	0.787029	GCCTGAGCCACTCCG	44
chr6	139094537	139094686	+	139094546	139094560	-66	-53	+	0.786806	GAAACAACCAAGGAA	-53
chr12	107677520	107677669	+	107677627	107677641	32	45	+	0.786649	GCACCTACCAATAGA	32
chr15	79165051	79165200	+	79165171	79165185	45	58	-	0.786499	GTCGTTGGCTGGAGC	45
chr8	74884631	74884780	+	74884639	74884653	-67	-54	+	0.78642	CCCTGATCCAATTGC	-54
chr1	23694930	23695079	+	23695051	23695065	46	59	+	0.786041	CCAAAAGCCAAGGAG	46
chr19	55973204	55973353	+	55973300	55973314	21	34	+	0.785995	CGTTCTGCCAATGGA	21
chr8	146126936	146127085	+	146127056	146127070	45	58	+	0.784466	CCTCTGGGCAATGGG	45
chr19	50528721	50528870	+	50528792	50528806	-4	9	-	0.784412	CTCATTGCTCATCCC	9
chr20	49045067	49045216	+	49045175	49045189	33	46	+	0.783976	GTTCTGGCCAACGGG	33
chr1	22778278	22778427	+	22778398	22778412	45	58	-	0.783825	TTGAATGGCGAAAGC	45
chr20	48951878	48952027	+	48951975	48951989	22	35	-	0.783782	GTCTTTGGTGGATCC	22
chr6	166744318	166744467	+	166744426	166744440	33	46	+	0.783449	AGTCCAACCCATGAA	33
chr19	4723961	4724110	+	4724065	4724079	29	42	+	0.783414	GATGCTACCTATCAG	29
chr4	39183664	39183813	+	39183793	39183807	54	67	-	0.782486	CCCTTTGGCCAGCAC	54
chr5	176944100	176944249	+	176944224	176944238	49	62	-	0.782365	CCCATTGGAAGAGGA	49
chr11	118979360	118979509	+	118979425	118979439	-10	3	-	0.781437	CCCATTGCACCATGG	3
chr1	52344578	52344727	+	52344700	52344714	47	60	+	0.78134	GTGGAAACCACTGAG	47
chr12	50017346	50017495	+	50017439	50017453	18	31	+	0.781185	GCCGTGGCCGATGGG	18
chr16	29888898	29889047	+	29888936	29888950	-37	-24	+	0.781154	GTTTTGACCAACCAT	-24
chr3	61237063	61237212	+	61237190	61237204	52	65	+	0.779624	GCGGAGGCCAATACG	52
chr9	111882207	111882356	+	111882312	111882326	30	43	+	0.779418	AGACCCACCAAGCGC	30
chr7	73256749	73256898	+	73256814	73256828	-10	3	+	0.779105	CTCACCGCCAATCCA	3
chr12	49245974	49246123	+	49246031	49246045	-18	-5	+	0.778681	GAAACTACCAATCCC	-5
chr1	181002996	181003145	+	181003053	181003067	-18	-5	-	0.778635	CTTATTGGGAGAAGG	-5
chr10	73137190	73137339	+	73137279	73137293	14	27	+	0.77758	CGCACAGCCAATGCC	14
chr19	45504390	45504539	+	45504494	45504508	29	42	+	0.777578	GTCCAGAGCAATGGG	29
chr16	3184945	3185094	+	3184960	3184974	-60	-47	-	0.776811	CTCAGTGGACGAACG	-47
chr17	27181961	27182110	+	27182080	27182094	44	57	+	0.776313	GGCTTGTTCAATCGG	44
chr16	4817230	4817379	+	4817247	4817261	-58	-45	-	0.775856	CCGAGTGGGCGGGTC	-45
chr17	40307091	40307240	+	40307198	40307212	32	45	-	0.775182	GTCAGTGGCTGCCTG	32
chr10	102241316	102241465	+	102241421	102241435	30	43	+	0.775147	AAAGAATCCACTCGG	30
chr15	57179408	57179557	+	57179433	57179447	-50	-37	-	0.774243	GCCCTTGGCTAATCT	-37
chr3	42190678	42190827	+	42190751	42190765	-2	11	-	0.773845	TTTATTGGCAGTGCT	11
chr10	75545020	75545169	+	75545046	75545060	-49	-36	+	0.773354	ACTCCATCCAATAGT	-36
chrX	118987064	118987213	+	118987111	118987125	-28	-15	+	0.773085	GCGCCACCCAATCCC	-15
chr1	10532577	10532726	+	10532620	10532634	-32	-19	+	0.771872	TCCGCAGCAAATCAC	-19
chr17	43239146	43239295	+	43239257	43239271	36	49	-	0.771604	CTTAGTGGCCTGAGC	36
chr16	78036892	78037041	+	78037027	78037041	60	73	-	0.771342	CCTAGTGGTCAGTCC	60
chr9	102583933	102584082	+	102583956	102583970	-52	-39	-	0.771257	GCGACTGGCCGAGGA	-39
chr3	40805395	40805544	+	40805503	40805517	33	46	+	0.770872	GTTCTGGGCAATGAA	33
chr19	13512296	13512445	+	13512404	13512418	33	46	+	0.770436	ATTCCACCCAATAGA	33
chr11	57529221	57529370	+	57529303	57529317	7	20	-	0.770337	GCCTTTGGCTGGGTG	7
chr6	159495517	159495666	+	159495543	159495557	-49	-36	-	0.769812	CCTGTTGGTCAGGCT	-36
chr16	30787973	30788122	+	30788098	30788112	50	63	-	0.769763	CCTAGTGGTCCCAGT	50
chr21	30445908	30446057	+	30446020	30446034	37	50	+	0.769675	TGGCTCTCCAATTAG	37
chr21	35014091	35014240	+	35014209	35014223	43	56	+	0.76932	AGGACTACCAATAAA	43
chr1	36929970	36930119	+	36930090	36930104	45	58	-	0.768932	GTGATCGGGCCGTGG	45
chr1	25876094	25876243	+	25876198	25876212	29	42	+	0.768791	CCTCCCGGCAATAAG	29
chr19	2785428	2785577	+	2785528	2785542	25	38	-	0.767863	CCCCTTGGTCCTCAG	25
chr13	48270943	48271092	+	48271033	48271047	15	28	-	0.767535	CTCACTGGGCAGCTG	15
chr22	29553862	29554011	+	29553932	29553946	-5	8	-	0.767443	TTCATTGTCTGTTAC	8
chr17	29158805	29158954	+	29158825	29158839	-55	-42	-	0.767272	CTGATAGGACAGAAA	-42
chr9	98224946	98225095	+	98224997	98225011	-24	-11	+	0.76699	CCACAGGCCAATACA	-11
chr15	90895305	90895454	+	90895403	90895417	23	36	+	0.766424	CTATCAGCCTATGGA	23
chr11	68742219	68742368	+	68742323	68742337	29	42	+	0.766216	ACTCCAGCCAGTGGA	29
chr11	18656031	18656180	+	18656107	18656121	1	14	+	0.766212	TTAGCAACCAAGGGG	1
chr19	17814784	17814933	+	17814876	17814890	17	30	+	0.765959	GCATAAGCCATTAGG	17
chr10	99205798	99205947	+	99205877	99205891	4	17	+	0.765332	CCCGGGACAAATCCG	4
chr6	10771662	10771811	+	10771705	10771719	-32	-19	+	0.765264	ACCAGAAGCAATAGG	-19
chr19	55629099	55629248	+	55629134	55629148	-40	-27	-	0.765207	GCCCTTGGCCACTTC	-27
chr14	103800263	103800412	+	103800287	103800301	-51	-38	+	0.764521	ACCAGGGCCACTCCG	-38
chr19	7894853	7895002	+	7894864	7894878	-64	-51	+	0.764399	GTGTTGATCAATAGG	-51
chr11	65652164	65652313	+	65652251	65652265	12	25	-	0.763542	CCCATTGTTTATGAG	12
chr16	87422132	87422281	+	87422240	87422254	33	46	-	0.763301	TTCATTTGACAGGTT	33
chr1	36765620	36765769	+	36765741	36765755	46	59	-	0.762957	CTAATTTGCCCTAGT	46
chr3	127309504	127309653	+	127309630	127309644	51	64	+	0.762607	CCAGCAGCCTATAGG	51
chr9	130007406	130007555	+	130007524	130007538	43	56	+	0.762432	TGGAGAGCCTATGAG	43
chr7	75821311	75821460	+	75821404	75821418	18	31	-	0.761827	CAGATTGGCATTCTT	18
chr9	37920491	37920640	+	37920530	37920544	-36	-23	+	0.76175	GAAGGGGCCACCCAG	-23
chr11	123349290	123349439	+	123349395	123349409	30	43	-	0.761406	TTGATTGCCGGGGGA	30
chr19	12777630	12777779	+	12777710	12777724	5	18	-	0.760312	CTGGTTGGGCTAAAG	5
chr17	15401544	15401693	+	15401634	15401648	15	28	-	0.760068	TCCATTCGTCCAAAG	15
chr3	9438628	9438777	+	9438760	9438774	57	70	+	0.759158	CTTTACTCCAACCAG	57
chr19	50096605	50096754	+	50096671	50096685	-9	4	+	0.758679	TATGCCACCAACCAC	4
chr4	26264943	26265092	+	26264970	26264984	-48	-35	-	0.758255	AACATTGGCTAGGCC	-35
chr19	18439208	18439357	+	18439318	18439332	35	48	-	0.758067	GCCAGTGGTTACTGC	35
chr19	44669123	44669272	+	44669133	44669147	-65	-52	+	0.758029	TGTAGGTCCAATCGT	-52
chr2	12633254	12633403	+	12633367	12633381	38	51	+	0.757927	TTCCTCGCCAATGCC	38
chr16	27993608	27993757	+	27993635	27993649	-48	-35	-	0.757823	ATGATTGTGCCATTG	-35
chr7	99102797	99102946	+	99102855	99102869	-17	-4	-	0.75771	CCCGTTGGACAGGGC	-4
chr19	58962839	58962988	+	58962938	58962952	24	37	-	0.757223	CGTATTGGGGCAATG	24
chr7	97736030	97736179	+	97736089	97736103	-16	-3	-	0.757209	ATGATGGGCGGGGCC	-3
chr19	47852312	47852461	+	47852405	47852419	18	31	+	0.75699	AGAGGGCGCAATCAC	18
chr19	11266692	11266841	+	11266738	11266752	-29	-16	-	0.756415	TCCATAGGTCGAGCG	-16
chr1	41469544	41469693	+	41469605	41469619	-14	-1	-	0.756101	CCTAGTGGCTCATCA	-1
chr5	55419778	55419927	+	55419824	55419838	-29	-16	-	0.755888	CTGAATGGCAGGAGA	-16
chr11	134339745	134339894	+	134339796	134339810	-24	-11	-	0.755661	TTCAATGGCACATTG	-11
chr1	44435414	44435563	+	44435540	44435554	51	64	-	0.755502	AACATTGGTTCTCTG	51
chr1	153940318	153940467	+	153940449	153940463	56	69	+	0.755446	CTGTGCTCCAGTCAC	56
chr17	21837332	21837481	+	21837414	21837428	7	20	-	0.755306	TTGAGTGGCAGGTGG	7
chr10	121356621	121356770	+	121356748	121356762	52	65	-	0.754549	TCTGTTGGCCCAGTC	52
chr11	85339535	85339684	+	85339677	85339691	67	80	+	0.753169	GACTAAGCCAAGGGA	67
chr19	58912827	58912976	+	58912909	58912923	7	20	-	0.752677	GCGAGTGGTGAGAAC	7
chr16	67840537	67840686	+	67840562	67840576	-50	-37	-	0.752431	CTCTTTGGACACTGA	-37
chr6	21259053	21259202	+	21259080	21259094	-48	-35	-	0.752383	TTCACTGGCCAGAGA	-35
chr11	9482577	9482726	+	9482700	9482714	48	61	-	0.751471	CCGCTTGGGCCCGGG	48
chr8	102166041	102166190	+	102166149	102166163	33	46	+	0.751401	ATTTTATCCAGTGAA	33
chr14	59655259	59655408	+	59655346	59655360	12	25	+	0.751072	TTTGTATCCTATCAG	12
chr17	72186470	72186619	+	72186483	72186497	-62	-49	+	0.750888	ATGGTCACAAATGAC	-49
chr6	30181276	30181425	+	30181311	30181325	-40	-27	+	0.750408	CACCGGGCAAATCCC	-27
chr12	54689547	54689696	+	54689570	54689584	-52	-39	+	0.750254	GAAAGAGGCAAGCAG	-39
chr2	85581761	85581910	+	85581787	85581801	-49	-36	-	0.750253	ATGATTGACCCTCCC	-36
chr19	47104193	47104342	+	47104221	47104235	-47	-34	-	0.749866	GCCATGGGCCAGGCC	-34
chr19	10989940	10990089	+	10989967	10989981	-48	-35	-	0.749621	TTTGTTGGCTAGAAT	-35
chr19	10530805	10530954	+	10530901	10530915	21	34	+	0.749583	CTGGCAACCAGTCCG	21
chr17	36754956	36755105	+	36755045	36755059	14	27	-	0.749402	CGAATTGGATTATAG	14
chr1	222817536	222817685	+	222817604	222817618	-7	6	-	0.749394	TCCTTTGGTGCCTTG	6
chr20	49609577	49609726	+	49609650	49609664	-2	11	-	0.749085	GTAATGGGCGGAGTT	11
chr18	54305840	54305989	+	54305974	54305988	59	72	+	0.748982	TCAGCGCCCAATCCC	59
chr10	104004894	104005043	+	104004938	104004952	-31	-18	+	0.748512	TTTCCAGCCAATTGT	-18
chr2	26568607	26568756	+	26568714	26568728	32	45	+	0.748316	AAATTGACCTTTCAC	32
chr1	26361812	26361961	+	26361926	26361940	39	52	+	0.748296	CGGAGAACCTATCAT	39
chr7	129420354	129420503	+	129420493	129420507	64	77	-	0.747611	GCCACTGGACGATCT	64
chr5	168006679	168006828	+	168006803	168006817	49	62	-	0.747542	CAGAGTGGTCCCAGC	49
chr1	224544377	224544526	+	224544423	224544437	-29	-16	+	0.745861	ACTTGTACTAATGAA	-16
chr11	69444952	69445101	+	69444979	69444993	-48	-35	-	0.745118	CCAACTGGCTAGGAC	-35
chr11	64656884	64657033	+	64656901	64656915	-58	-45	+	0.745077	ACTTCAGCAAATGTG	-45
chr16	25122795	25122944	+	25122891	25122905	21	34	-	0.744114	CTGTTTAGTTTCTTT	21
chr7	150736357	150736506	+	150736494	150736508	62	75	-	0.744028	CTGAAGGGTTGCTGG	62
chr1	24286061	24286210	+	24286110	24286124	-26	-13	+	0.743734	CGGTGGACCGAGCAG	-13
chr4	122924702	122924851	+	122924820	122924834	43	56	-	0.743459	CTGAGAGGTTGAAAG	43
chr1	10475592	10475741	+	10475618	10475632	-49	-36	+	0.74279	TGTTGCACCAGTCAT	-36
chr19	15490669	15490818	+	15490735	15490749	-9	4	+	0.742688	CCGTGGCCTAATGGG	4
chr9	130497539	130497688	+	130497631	130497645	17	30	+	0.741963	AGCCACGCCCATCGC	17
chr17	40075311	40075460	+	40075335	40075349	-51	-38	-	0.741781	CCAATTCGCTGCTGG	-38
chr6	155635699	155635848	+	155635775	155635789	1	14	-	0.741641	CTGGGTGGTCGGCGG	1
chr14	100659545	100659694	+	100659609	100659623	-11	2	-	0.741065	CGGAGTGGCTTTTTG	2
chr1	243419134	243419283	+	243419165	243419179	-44	-31	+	0.740777	CTGGCAGCCAAACCG	-31
chr16	24550440	24550589	+	24550450	24550464	-65	-52	-	0.740278	TTTATTGGAAGCAGC	-52
chr16	75019168	75019317	+	75019304	75019318	61	74	-	0.740261	CTGACTAGCTCCTCG	61
chr9	125667735	125667884	+	125667738	125667752	-72	-59	+	0.73985	CAAACTGCGAATCAA	-59
chr12	6643529	6643678	+	6643588	6643602	-16	-3	-	0.739691	GGGACTGGCTGAGCC	-3
chr17	47492309	47492458	+	47492422	47492436	38	51	-	0.739397	CTCTTTGGTGATCAA	38
chr20	565221	565370	+	565248	565262	-48	-35	-	0.737334	ACCACTGGTCAGAAT	-35
chr16	66981166	66981315	+	66981184	66981198	-57	-44	+	0.737318	CGTAAGTCCAATTAC	-44
chr19	52050135	52050284	+	52050190	52050204	-20	-7	+	0.737263	CCTTCAACCAACCCC	-7
chr12	48592061	48592210	+	48592133	48592147	-3	10	-	0.736469	CCTCTTGGGTAGTTT	10
chr19	1503546	1503695	+	1503680	1503694	59	72	-	0.736442	GCCCTTGGCTGGGGA	59
chr3	128902825	128902974	+	128902944	128902958	44	57	-	0.735493	CTTCTCGGTTCATTC	44
chr1	222886546	222886695	+	222886619	222886633	-2	11	-	0.735032	CTGTTTGGAAAGAGG	11
chr5	140027342	140027491	+	140027458	140027472	41	54	-	0.734829	TCGATTGTTGGTGAC	41
chr1	149224412	149224561	+	149224458	149224472	-29	-16	+	0.733822	AAGTCGCCCTATCCG	-16
chr11	16760075	16760224	+	16760113	16760127	-37	-24	+	0.733668	CCAGTATGCAATGAA	-24
chr6	38671040	38671189	+	38671121	38671135	6	19	-	0.732807	CAGAGTGGTTTCTCT	6
chr19	3036239	3036388	+	3036294	3036308	-20	-7	+	0.731622	CAGGCTGTCAATCAA	-7
chr1	26910779	26910928	+	26910809	26910823	-45	-32	-	0.731497	CTGATGAGCTGCCTG	-32
chr1	26527733	26527882	+	26527825	26527839	17	30	-	0.731264	CTCACTGCTCCACCC	17
chr11	8008620	8008769	+	8008705	8008719	10	23	+	0.731253	CCTCGGGCCAAAAGC	10
chr1	2112113	2112262	+	2112254	2112268	66	79	-	0.730946	CTCCTGGGCCCAGCC	66
chr20	39619294	39619443	+	39619426	39619440	57	70	-	0.730524	GGGATAGGTTGGAGG	57
chrX	2171419	2171568	+	2171437	2171451	-57	-44	+	0.72934	ACTCCAGCCTAGGAG	-44
chr11	46336800	46336949	+	46336900	46336914	25	38	-	0.72899	CCGTTTGGGTGGAGA	25
chr15	64455445	64455594	+	64455553	64455567	33	46	-	0.728959	TCCACTGGCCTGCGG	33
chr5	176782915	176783064	+	176782943	176782957	-47	-34	-	0.728566	TCAATTGGCAAGAAG	-34
chr9	115480374	115480523	+	115480463	115480477	14	27	-	0.727072	GTGATTCGCACTTTA	14
chr6	52149785	52149934	+	52149810	52149824	-50	-37	-	0.726543	GTCATTGAGCAGCTG	-37
chr11	65479343	65479492	+	65479414	65479428	-4	9	+	0.725913	GACAAAGCCAAAAAC	9
chr21	30365181	30365330	+	30365259	30365273	3	16	-	0.72586	TCCATTTGCTGCCCC	3
chr20	17742404	17742553	+	17742452	17742466	-27	-14	+	0.72473	CACATGGCCATGCAG	-14
chr19	48233624	48233773	+	48233731	48233745	32	45	-	0.724612	CTCCTTTGCCCCGTG	32
chr11	66056423	66056572	+	66056505	66056519	7	20	+	0.724571	ACGAATACTAATGAG	7
chr17	30771351	30771500	+	30771378	30771392	-48	-35	+	0.723487	CTCCCCACCCCTCAG	-35
chr17	18128649	18128798	+	18128779	18128793	55	68	+	0.72157	TGTCTGGCCAACAGG	55
chr8	30770400	30770549	+	30770404	30770418	-71	-58	-	0.721431	CTTCTTTGCTCAGTC	-58
chr1	9777733	9777882	+	9777857	9777871	49	62	+	0.721053	GGGTGGGCCAGCCGG	49
chr17	73285608	73285757	+	73285643	73285657	-40	-27	+	0.721047	TTCGCGACCAAGGGC	-27
chr6	16323139	16323288	+	16323246	16323260	32	45	+	0.720592	AGACCTGCCAACAGG	32
chr6	160148024	160148173	+	160148122	160148136	23	36	-	0.720561	CTCGCTGGCCCGCCC	23
chr15	96817034	96817183	+	96817171	96817185	62	75	+	0.720356	GCACTCAGCAGTGAG	62
chr8	93977657	93977806	+	93977795	93977809	63	76	+	0.720023	ACCGCGAGTAATCGG	63
chr3	33977991	33978140	+	33978056	33978070	-10	3	-	0.720007	ATCACTGGATGATGA	3
chr2	17699795	17699944	+	17699907	17699921	37	50	+	0.719957	TGTCTCACCACTGAA	37
chr12	50505617	50505766	+	50505643	50505657	-49	-36	+	0.719801	TGGCTCGCCAAAGAC	-36
chr1	19980271	19980420	+	19980362	19980376	16	29	-	0.718709	CCTTTTGGCAGATCC	16
chr1	203281103	203281252	+	203281191	203281205	13	26	-	0.718503	GTCCTTGGTGCTGCA	13
chr18	57026408	57026557	+	57026529	57026543	46	59	+	0.718426	CGGATGGCCAACAGG	46
chr11	47448104	47448253	+	47448121	47448135	-58	-45	+	0.718089	GGCGGGGCCTATGTG	-45
chr1	241683184	241683333	+	241683296	241683310	37	50	-	0.717937	CTGATTTTTACGTGT	37
chr11	65819569	65819718	+	65819664	65819678	20	33	+	0.717651	CGAGGGGCCACTAGA	20
chr3	127842771	127842920	+	127842791	127842805	-55	-42	-	0.717262	CGGGTTGGCTTCCCC	-42
chr12	120524844	120524993	+	120524980	120524994	61	74	-	0.717176	CTGTTTGCTGCCAGC	61
chr3	122920710	122920859	+	122920759	122920773	-26	-13	-	0.71696	CCGAAAGGTCCCTCC	-13
chr15	40401269	40401418	+	40401397	40401411	53	66	+	0.716643	TTTCACGGCAATGGG	53
chr15	85144050	85144199	+	85144168	85144182	43	56	+	0.716105	GTCTCCACCAACAGA	43
chr11	118016106	118016255	+	118016151	118016165	-30	-17	+	0.716052	TTCTGGACCAGGGAG	-17
chr17	63319308	63319457	+	63319337	63319351	-46	-33	-	0.715808	TTCACTGGAGAGAAC	-33
chr14	82000409	82000558	+	82000495	82000509	11	24	-	0.714571	GTGATTAACTCGGGG	11
chr6	14800171	14800320	+	14800255	14800269	9	22	+	0.714158	GGCACAGCCCTTCAG	9
chr22	18111620	18111769	+	18111653	18111667	-42	-29	-	0.714039	CTGACTCGTGACCTG	-29
chr19	39390291	39390440	+	39390364	39390378	-2	11	+	0.713167	GAGCGCCCCAGTTAG	11
chr5	53606706	53606855	+	53606744	53606758	-37	-24	+	0.712837	GTCCCCGCCAACCCC	-24
chr10	28966094	28966243	+	28966226	28966240	57	70	+	0.712484	CAGCGCACCAGCCGG	57
chr7	111846471	111846620	+	111846586	111846600	40	53	+	0.712396	GGCGCGGCAAATGTG	40
chr6	27100792	27100941	+	27100928	27100942	61	74	-	0.712378	CCCGTGGGCCGAGTG	61
chr22	19132242	19132391	+	19132315	19132329	-2	11	-	0.712298	TTTATTGGAAATGTA	11
chr1	208002072	208002221	+	208002104	208002118	-43	-30	+	0.71226	GGCTGTGCCAGTGAT	-30
chr3	100428195	100428344	+	100428209	100428223	-61	-48	-	0.712146	CTCTTCGGCCTAGGC	-48
chr7	92157862	92158011	+	92157946	92157960	9	22	+	0.712092	CGCCGAGCCGCTCGG	9
chr4	185655350	185655499	+	185655405	185655419	-20	-7	+	0.712091	CGCACAACCAGTTAC	-7
chr16	72127749	72127898	+	72127749	72127763	-75	-62	+	0.711754	GGATCCAGGAATCGG	-62
chr16	84986533	84986682	+	84986560	84986574	-48	-35	-	0.711313	ACCATAGGCCGCAGG	-35
chr12	56754217	56754366	+	56754219	56754233	-73	-60	-	0.711276	CTGATTTTCGAGAAC	-60
chr1	235491645	235491794	+	235491749	235491763	29	42	+	0.71127	CAACGCGCAAATCCT	29
chr6	136611010	136611159	+	136611132	136611146	47	60	-	0.710874	CCCTCTGGCCCGTAG	47
chr9	102057221	102057370	+	102057328	102057342	32	45	+	0.710442	GTTCTGGTCAAAGAG	32
chr7	138037535	138037684	+	138037593	138037607	-17	-4	+	0.709947	GCCCAACCCAGTCGC	-4
chr19	18392542	18392691	+	18392628	18392642	11	24	-	0.70992	GTCATGGGGGCGGCC	11
chr8	124253589	124253738	+	124253597	124253611	-67	-54	+	0.709091	GGCGGGGGCAACGAG	-54
chr21	15755728	15755877	+	15755775	15755789	-28	-15	-	0.709091	CTCTTTAGCCCCGCC	-15
chr17	45401257	45401406	+	45401379	45401393	47	60	+	0.70801	GGGCTGACCACAGAG	47
chr14	73525152	73525301	+	73525187	73525201	-40	-27	-	0.707187	CTCTATGGTTCCGCG	-27
chr12	122502880	122503029	+	122502892	122502906	-63	-50	-	0.706901	GTGATTGACACTGGA	-50
chr19	4471491	4471640	+	4471629	4471643	63	76	+	0.706806	CGAGCTGGCAATCGC	63
chr19	17530770	17530919	+	17530807	17530821	-38	-25	+	0.706636	CTTCCGGGCAATCTC	-25
chr1	38157894	38158043	+	38157971	38157985	2	15	-	0.706613	TGGGTTGGTGGGGAG	2
chr1	201139978	201140127	+	201140006	201140020	-47	-34	+	0.706165	GGAGGCTCCACTCCG	-34
chr19	4065965	4066114	+	4066104	4066118	64	77	-	0.705096	CCCAGAGGTCCCTGC	64
chr10	11220839	11220988	+	11220929	11220943	15	28	-	0.704268	CCCTCTGGCCACTTC	15
chr22	21368700	21368849	+	21368744	21368758	-31	-18	-	0.703372	CTGAGAGGATAAACT	-18
chr17	42404356	42404505	+	42404380	42404394	-51	-38	+	0.702599	CGAGGGGCCAACTAT	-38
chr2	97405934	97406083	+	97405975	97405989	-34	-21	-	0.701783	CTTATTTGCATTTGC	-21
chr19	59084066	59084215	+	59084204	59084218	63	76	+	0.700313	CGCCTAGGCAACCGG	63
chr12	49463948	49464097	+	49464039	49464053	16	29	-	0.699897	CCGTTTTGTGGTTTC	16
chr15	50716510	50716659	+	50716575	50716589	-10	3	+	0.699105	CGCAATGCAAATCGG	3
chr4	6785221	6785370	+	6785254	6785268	-42	-29	+	0.698888	GCCTGGGCCGCTCGC	-29
chr10	105156333	105156482	+	105156452	105156466	44	57	-	0.698566	GTTAGTGGTAGCTGG	44
chr12	110939936	110940085	+	110940008	110940022	-3	10	-	0.698528	CCGTTTGGGAACTTG	10
chr19	49223900	49224049	+	49223906	49223920	-69	-56	-	0.698342	CCCATCCGCTACTTC	-56
chr22	41601102	41601251	+	41601206	41601220	29	42	-	0.695537	GAGAATGGCGGGAGC	29
chr3	194991917	194992066	+	194991965	194991979	-27	-14	-	0.694899	CCGCTGGGTCCTAGG	-14
chr17	7591560	7591709	+	7591651	7591665	16	29	+	0.694538	CTTCTAACCTTTCAC	16
chr17	80250789	80250938	+	80250851	80250865	-13	0	+	0.694389	ACGGAGACCCAGGAG	0
chr20	48985639	48985788	+	48985747	48985761	33	46	-	0.693352	CTGATGGATGTTGGT	33
chr20	30467835	30467984	+	30467917	30467931	7	20	+	0.692705	GCGCCGCCCAAGCTG	7
chr1	20042273	20042422	+	20042356	20042370	8	21	-	0.69262	CCCATTAGAGACGGA	8
chr2	113522098	113522247	+	113522152	113522166	-21	-8	-	0.692096	GCGGTAGGCCCGGGC	-8
chr19	38826280	38826429	+	38826295	38826309	-60	-47	+	0.691462	CCCTCTGCCGACCAG	-47
chr10	5931879	5932028	+	5931996	5932010	42	55	-	0.691401	CGGATGGGGCGTGGC	42
chr8	124408865	124409014	+	124408959	124408973	19	32	-	0.69097	CCGTTTGGAATTTTG	19
chr17	46102610	46102759	+	46102626	46102640	-59	-46	-	0.690956	ACCATAGGATCGCGG	-46
chr12	133264034	133264183	+	133264087	133264101	-22	-9	-	0.690688	GTGGTAGGCGCGCGC	-9
chr5	41904197	41904346	+	41904294	41904308	22	35	+	0.687004	GGAGGGAAAAATGAC	22
chr5	114961789	114961938	+	114961839	114961853	-25	-12	-	0.686178	GGCGTTGGCTCTGCC	-12
chr11	117856924	117857073	+	117856976	117856990	-23	-10	-	0.686129	CGGGTTGCCCCAGGC	-10
chr1	1334826	1334975	+	1334842	1334856	-59	-46	+	0.686115	CAACGCGCCTAACGC	-46
chr4	1858000	1858149	+	1858085	1858099	10	23	-	0.686001	GCGGCTGGCTCCTGG	10
chr2	71357691	71357840	+	71357712	71357726	-54	-41	-	0.685955	GCGCTGGGCGCATCT	-41
chr4	3076325	3076474	+	3076464	3076478	64	77	+	0.68576	CAGAGCCCCATTCAT	64
chr12	99038638	99038787	+	99038727	99038741	14	27	-	0.685551	GATATTGCTCCAAAT	14
chr7	112090233	112090382	+	112090350	112090364	42	55	-	0.683841	AAGACTGGCCGCATG	42
chr1	31241830	31241979	+	31241967	31241981	62	75	+	0.682472	GGACCCACAGATAAG	62
chr1	36689904	36690053	+	36689928	36689942	-51	-38	+	0.682471	ATGGCAGCCAAGTCG	-38
chr2	12856694	12856843	+	12856712	12856726	-57	-44	+	0.68232	ACCCCGGCCCAGCCG	-44
chr19	8989185	8989334	+	8989302	8989316	42	55	+	0.682182	ACAAAAACAAAACAA	42
chr2	86333273	86333422	+	86333412	86333426	64	77	-	0.681915	AGGCTTGGCCAGCCG	64
chr21	46238099	46238248	+	46238108	46238122	-66	-53	-	0.681797	GCGGTTGGAGATGCG	-53
chr19	17337196	17337345	+	17337322	17337336	51	64	-	0.681407	GTCGTGGGCGGGGTC	51
chr17	73851519	73851668	+	73851557	73851571	-37	-24	+	0.679138	CTGCGCAACAAACAA	-24
chr19	46916804	46916953	+	46916926	46916940	47	60	+	0.676134	GGGCTGTCCACTCCC	47
chr1	26232985	26233134	+	26233089	26233103	29	42	+	0.675569	CAGGAGGACAATGCC	29
chr16	75498691	75498840	+	75498830	75498844	64	77	+	0.675319	CATGCGCCCCAACAG	64
chr1	9648558	9648707	+	9648558	9648572	-75	-62	-	0.675305	CTCGGTGGACTGTCT	-62
chr6	27862369	27862518	+	27862483	27862497	39	52	+	0.67286	ACTTTAGAGAATAGG	39
chr12	510566	510715	+	510605	510619	-36	-23	+	0.67285	CAGAGCTCCAGGCAG	-23
chr1	184724165	184724314	+	184724209	184724223	-31	-18	+	0.67239	GAGTTGCCCCCTGAG	-18
chr3	150102762	150102911	+	150102885	150102899	48	61	+	0.672319	TAGGGGACCAGAAAG	48
chr16	3508057	3508206	+	3508154	3508168	22	35	-	0.672015	CCCAGCGGCCGCCGG	22
chr7	43012411	43012560	+	43012494	43012508	8	21	-	0.670878	CCAACTGTTTCATAG	8
chr16	31106258	31106407	+	31106364	31106378	31	44	-	0.670531	ACTGTTGGCCGGGCA	31
chr20	62496252	62496401	+	62496331	62496345	4	17	-	0.67023	CATGTTGGACGGTCC	4
chr11	71791735	71791884	+	71791778	71791792	-32	-19	+	0.669725	AGCCCCGCCCCTGAC	-19
chr7	100895609	100895758	+	100895652	100895666	-32	-19	-	0.668133	TCGGTGGGCTGGAGG	-19
chr5	172483076	172483225	+	172483206	172483220	55	68	+	0.66777	CAACCCGCCCCTCCG	55
chr2	23598461	23598610	+	23598464	23598478	-72	-59	+	0.667346	CTACCTGCAAAGGAG	-59
chr9	96929091	96929240	+	96929091	96929105	-75	-62	-	0.665641	CTGGTTGTAGGCGCC	-62
chr17	36908779	36908928	+	36908893	36908907	39	52	+	0.665227	TTTGCAACCAAACTA	39
chr6	43655428	43655577	+	43655528	43655542	25	38	+	0.665088	ACCCTGACCTCTCGT	25
chr14	97263472	97263621	+	97263483	97263497	-64	-51	+	0.661664	TAGAAGACCAGGGAG	-51
chr1	26948122	26948271	+	26948132	26948146	-65	-52	+	0.658552	AGATGGGGAAATTAA	-52
chr12	1799976	1800125	+	1800024	1800038	-27	-14	-	0.658159	GTTCCTGGCCGAACC	-14
chr19	57946486	57946635	+	57946502	57946516	-59	-46	+	0.657931	CCGCGCGCCCAGCAT	-46
chr2	172290681	172290830	+	172290751	172290765	-5	8	+	0.657716	TCACGAGGCACTAGG	8
chr6	34216942	34217091	+	34217081	34217095	64	77	-	0.656015	GCCCCTGGCCCGCCC	64
chr7	5862678	5862827	+	5862694	5862708	-59	-46	-	0.655548	GTGACTGCAGCCGTG	-46
chr5	177019073	177019222	+	177019114	177019128	-34	-21	+	0.653972	TTGTGGTCCACCCGG	-21
chr9	100684605	100684754	+	100684626	100684640	-54	-41	+	0.648116	CCTCTCGGCAACGAA	-41
chr8	117778448	117778597	+	117778575	117778589	52	65	-	0.646093	CGGAATCGCGCACCC	52
chr16	4784220	4784369	+	4784359	4784373	64	77	+	0.638953	ACCCGGACCTTCCGG	64
chr2	63815968	63816117	+	63816088	63816102	45	58	+	0.637552	CCCTCTCCGAGTCAG	45

## Sheet: E BOX
Occurrences of the E box (JASPAR MA0093.2) in co-binding regions of NFYB with ZNF143, centered on the ZNF143 motif (JASPAR MA0088.2).
CHR	REG_START	REG_END	REG_STRAND	ABS_SITE_START	ABS_SITE_END	REL_SITE_START	REL_SITE_END	SITE_STRAND	SCORE	SITE	DISTANCE WITH RESPECT TO ZNF143 MOTIF
chr17	77702472	77702621	+	77702516	77702526	-31	-22	-	1	GGTCACGTGGC	-22
chr16	33569495	33569644	+	33569539	33569549	-31	-22	-	1	GGTCACGTGGC	-22
chr11	65479343	65479492	+	65479435	65479445	17	26	+	1	GCCACGTGACC	17
chr12	107677520	107677669	+	107677615	107677625	20	29	+	0.990631	ACCACGTGACC	20
chr2	37753555	37753704	+	37753648	37753658	18	27	-	0.99014	GGTCACGTGAC	18
chr16	27993608	27993757	+	27993718	27993728	35	44	-	0.99014	GGTCACGTGAC	35
chr12	131900425	131900574	+	131900519	131900529	19	28	-	0.99014	GGTCACGTGAC	19
chr7	128365746	128365895	+	128365791	128365801	-30	-21	+	0.99014	GTCACGTGACC	-21
chr2	176866944	176867093	+	176867078	176867088	59	68	+	0.99014	GTCACGTGACC	59
chr19	12833551	12833700	+	12833551	12833561	-75	-66	+	0.99014	GTCACGTGACC	-66
chr19	3990347	3990496	+	3990392	3990402	-30	-21	+	0.99014	GTCACGTGACC	-21
chr9	139668244	139668393	+	139668339	139668349	20	29	+	0.984665	GCCATGTGACC	20
chr9	133002965	133003114	+	133003060	133003070	20	29	+	0.984665	GCCATGTGACC	20
chr6	37210628	37210777	+	37210747	37210757	44	53	-	0.984665	GGTCACATGGC	44
chr6	35145044	35145193	+	35145138	35145148	19	28	+	0.984665	GCCATGTGACC	19
chr20	50956731	50956880	+	50956753	50956763	-53	-44	+	0.984665	GCCATGTGACC	-44
chr20	17742404	17742553	+	17742449	17742459	-30	-21	-	0.984665	GGTCACATGGC	-21
chr19	51158325	51158474	+	51158369	51158379	-31	-22	-	0.984665	GGTCACATGGC	-22
chr19	45216504	45216653	+	45216599	45216609	20	29	+	0.984665	GCCATGTGACC	20
chr19	44133156	44133305	+	44133251	44133261	20	29	+	0.984665	GCCATGTGACC	20
chr17	21226418	21226567	+	21226462	21226472	-31	-22	-	0.984665	GGTCACATGGC	-22
chr11	64212423	64212572	+	64212470	64212480	-28	-19	+	0.984665	GCCATGTGACC	-19
chr2	207288053	207288202	+	207288094	207288104	-34	-25	+	0.978072	GCCACGTGACT	-25
chr19	5453024	5453173	+	5453071	5453081	-28	-19	+	0.978072	GCCACGTGACT	-19
chr19	5058021	5058170	+	5058073	5058083	-23	-14	-	0.978072	AGTCACGTGGC	-14
chr11	70545874	70546023	+	70545969	70545979	20	29	+	0.978072	GCCACGTGACT	20
chr1	206736466	206736615	+	206736510	206736520	-31	-22	-	0.978072	AGTCACGTGGC	-22
chr6	11249740	11249889	+	11249784	11249794	-31	-22	-	0.975296	GGTCACATGGT	-22
chr22	29553862	29554011	+	29553948	29553958	11	20	-	0.975296	GGTCACATGGT	11
chr18	46440226	46440375	+	46440269	46440279	-32	-23	-	0.975296	GGTCACATGGT	-23
chr16	84300058	84300207	+	84300153	84300163	20	29	+	0.975296	ACCATGTGACC	20
chr4	6584959	6585108	+	6585053	6585063	19	28	+	0.974805	GTCATGTGACC	19
chr20	41867586	41867735	+	41867681	41867691	20	29	+	0.974805	GTCATGTGACC	20
chr17	30677072	30677221	+	30677100	30677110	-47	-38	+	0.974805	GTCATGTGACC	-38
chr17	17653399	17653548	+	17653444	17653454	-30	-21	+	0.974805	GTCATGTGACC	-21
chr17	3882607	3882756	+	3882702	3882712	20	29	+	0.974805	GTCATGTGACC	20
chr13	48270943	48271092	+	48270988	48270998	-30	-21	+	0.974805	GTCATGTGACC	-21
chr12	131727618	131727767	+	131727663	131727673	-30	-21	+	0.974805	GTCATGTGACC	-21
chr3	127416367	127416516	+	127416461	127416471	19	28	-	0.974805	GGTCACATGAC	19
chr22	37137557	37137706	+	37137649	37137659	17	26	-	0.974805	GGTCACATGAC	17
chr17	64927291	64927440	+	64927334	64927344	-32	-23	-	0.974805	GGTCACATGAC	-23
chr17	63226234	63226383	+	63226348	63226358	39	48	-	0.974805	GGTCACATGAC	39
chr16	27365353	27365502	+	27365397	27365407	-31	-22	-	0.974805	GGTCACATGAC	-22
chr12	128925144	128925293	+	128925187	128925197	-32	-23	-	0.974805	GGTCACATGAC	-23
chr11	68742219	68742368	+	68742309	68742319	15	24	-	0.974805	GGTCACATGAC	15
chr2	118955062	118955211	+	118955104	118955114	-33	-24	+	0.974775	CTCACGTGACC	-24
chr20	49045067	49045216	+	49045162	49045172	20	29	+	0.969299	CCCATGTGACC	20
chr14	77346941	77347090	+	77346973	77346983	-43	-34	+	0.969299	CCCATGTGACC	-34
chr1	22778278	22778427	+	22778294	22778304	-59	-50	+	0.968859	AGCACGTGACC	-50
chrX	40056451	40056600	+	40056507	40056517	-19	-10	-	0.968703	AGTCACGTGGT	-10
chr9	95833972	95834121	+	95834020	95834030	-27	-18	+	0.968212	GTCACGTGACT	-18
chr8	140688116	140688265	+	140688162	140688172	-29	-20	+	0.965436	ATCATGTGACC	-20
chr4	8855139	8855288	+	8855184	8855194	-30	-21	+	0.965436	ATCATGTGACC	-21
chr15	90000513	90000662	+	90000557	90000567	-31	-22	+	0.965436	ATCATGTGACC	-22
chr12	131678740	131678889	+	131678853	131678863	38	47	+	0.965436	ATCATGTGACC	38
chr10	82444075	82444224	+	82444169	82444179	19	28	-	0.965436	GGTCACATGAT	19
chr4	7075445	7075594	+	7075490	7075500	-30	-21	-	0.962892	GGTCACATGCC	-21
chr4	3758218	3758367	+	3758261	3758271	-32	-23	+	0.962892	GGCATGTGACC	-23
chr19	10185001	10185150	+	10185018	10185028	-58	-49	-	0.962892	GGTCACATGCC	-49
chr15	101685569	101685718	+	101685665	101685675	21	30	+	0.962892	GGCATGTGACC	21
chr10	73083310	73083459	+	73083355	73083365	-30	-21	+	0.962892	GGCATGTGACC	-21
chr9	133424537	133424686	+	133424632	133424642	20	29	+	0.962736	GCCATGTGACT	20
chr9	37920491	37920640	+	37920584	37920594	18	27	+	0.962736	GCCATGTGACT	18
chr8	102166041	102166190	+	102166136	102166146	20	29	+	0.962736	GCCATGTGACT	20
chr8	101393764	101393913	+	101393810	101393820	-29	-20	+	0.962736	GCCATGTGACT	-20
chr7	139227221	139227370	+	139227265	139227275	-31	-22	-	0.962736	AGTCACATGGC	-22
chr7	1465312	1465461	+	1465407	1465417	20	29	+	0.962736	GCCATGTGACT	20
chr6	159495517	159495666	+	159495559	159495569	-33	-24	-	0.962736	AGTCACATGGC	-24
chr6	47285274	47285423	+	47285303	47285313	-46	-37	+	0.962736	GCCATGTGACT	-37
chr6	13407213	13407362	+	13407227	13407237	-61	-52	+	0.962736	GCCATGTGACT	-52
chr5	148827619	148827768	+	148827735	148827745	41	50	+	0.962736	GCCATGTGACT	41
chr4	6463118	6463267	+	6463165	6463175	-28	-19	+	0.962736	GCCATGTGACT	-19
chr22	39886300	39886449	+	39886344	39886354	-31	-22	-	0.962736	AGTCACATGGC	-22
chr22	31444698	31444847	+	31444743	31444753	-30	-21	-	0.962736	AGTCACATGGC	-21
chr22	27366855	27367004	+	27366950	27366960	20	29	+	0.962736	GCCATGTGACT	20
chr20	49084644	49084793	+	49084739	49084749	20	29	+	0.962736	GCCATGTGACT	20
chr2	220577956	220578105	+	220578000	220578010	-31	-22	-	0.962736	AGTCACATGGC	-22
chr2	88844779	88844928	+	88844873	88844883	19	28	+	0.962736	GCCATGTGACT	19
chr2	59097954	59098103	+	59098047	59098057	18	27	-	0.962736	AGTCACATGGC	18
chr19	51263207	51263356	+	51263301	51263311	19	28	+	0.962736	GCCATGTGACT	19
chr19	50252770	50252919	+	50252816	50252826	-29	-20	+	0.962736	GCCATGTGACT	-20
chr19	10155176	10155325	+	10155269	10155279	18	27	-	0.962736	AGTCACATGGC	18
chr17	72354920	72355069	+	72355014	72355024	19	28	+	0.962736	GCCATGTGACT	19
chr17	63319308	63319457	+	63319353	63319363	-30	-21	-	0.962736	AGTCACATGGC	-21
chr17	8750063	8750212	+	8750159	8750169	21	30	+	0.962736	GCCATGTGACT	21
chr16	84457316	84457465	+	84457361	84457371	-30	-21	-	0.962736	AGTCACATGGC	-21
chr16	74729810	74729959	+	74729905	74729915	20	29	+	0.962736	GCCATGTGACT	20
chr16	54276304	54276453	+	54276350	54276360	-29	-20	-	0.962736	AGTCACATGGC	-20
chr16	28011190	28011339	+	28011235	28011245	-30	-21	-	0.962736	AGTCACATGGC	-21
chr15	91835063	91835212	+	91835107	91835117	-31	-22	-	0.962736	AGTCACATGGC	-22
chr14	72636320	72636469	+	72636415	72636425	20	29	+	0.962736	GCCATGTGACT	20
chr11	134339745	134339894	+	134339748	134339758	-72	-63	-	0.962736	AGTCACATGGC	-63
chr11	126926439	126926588	+	126926479	126926489	-35	-26	-	0.962736	AGTCACATGGC	-26
chr11	116664577	116664726	+	116664621	116664631	-31	-22	-	0.962736	AGTCACATGGC	-22
chr11	69614358	69614507	+	69614453	69614463	20	29	+	0.962736	GCCATGTGACT	20
chr11	69444952	69445101	+	69444996	69445006	-31	-22	-	0.962736	AGTCACATGGC	-22
chr1	31327113	31327262	+	31327157	31327167	-31	-22	-	0.962736	AGTCACATGGC	-22
chr1	22755217	22755366	+	22755308	22755318	16	25	+	0.962736	GCCATGTGACT	16
chr7	5862678	5862827	+	5862689	5862699	-64	-55	+	0.962706	CCCACGTGACT	-55
chr2	218491808	218491957	+	218491823	218491833	-60	-51	+	0.959928	GCCACGTGACA	-51
chr9	125667735	125667884	+	125667781	125667791	-29	-20	-	0.959454	GATCACGTGAC	-20
chr21	48017978	48018127	+	48018067	48018077	14	23	+	0.956299	GGCACGTGACT	14
chr20	45779461	45779610	+	45779564	45779574	28	37	-	0.956299	AGTCACGTGCC	28
chr6	14800171	14800320	+	14800311	14800321	65	74	+	0.953978	GCCATGTGATC	65
chr17	78505269	78505418	+	78505364	78505374	20	29	+	0.953978	GCCATGTGATC	20
chr12	124594351	124594500	+	124594445	124594455	19	28	-	0.953978	GATCACATGGC	19
chr8	133132672	133132821	+	133132768	133132778	21	30	+	0.953368	ACCATGTGACT	21
chr7	75821311	75821460	+	75821352	75821362	-34	-25	-	0.953368	AGTCACATGGT	-25
chr20	43367627	43367776	+	43367671	43367681	-31	-22	-	0.953368	AGTCACATGGT	-22
chr2	10552661	10552810	+	10552705	10552715	-31	-22	-	0.953368	AGTCACATGGT	-22
chr19	51275759	51275908	+	51275854	51275864	20	29	+	0.953368	ACCATGTGACT	20
chr17	72186470	72186619	+	72186477	72186487	-68	-59	-	0.953368	AGTCACATGGT	-59
chr17	17319531	17319680	+	17319575	17319585	-31	-22	-	0.953368	AGTCACATGGT	-22
chr16	86462468	86462617	+	86462512	86462522	-31	-22	-	0.953368	AGTCACATGGT	-22
chr11	17725698	17725847	+	17725742	17725752	-31	-22	-	0.953368	AGTCACATGGT	-22
chr1	33717520	33717669	+	33717567	33717577	-28	-19	+	0.953368	ACCATGTGACT	-19
chr1	20767398	20767547	+	20767443	20767453	-30	-21	-	0.953368	AGTCACATGGT	-21
chr7	130007041	130007190	+	130007084	130007094	-32	-23	-	0.952877	AGTCACATGAC	-23
chr7	36805370	36805519	+	36805415	36805425	-30	-21	-	0.952877	AGTCACATGAC	-21
chr6	167000381	167000530	+	167000428	167000438	-28	-19	+	0.952877	GTCATGTGACT	-19
chr5	39669156	39669305	+	39669255	39669265	24	33	+	0.952877	GTCATGTGACT	24
chr4	26264943	26265092	+	26264987	26264997	-31	-22	-	0.952877	AGTCACATGAC	-22
chr3	197228560	197228709	+	197228603	197228613	-32	-23	-	0.952877	AGTCACATGAC	-23
chr21	33467185	33467334	+	33467294	33467304	34	43	+	0.952877	GTCATGTGACT	34
chr2	107405831	107405980	+	107405876	107405886	-30	-21	+	0.952877	GTCATGTGACT	-21
chr19	48693745	48693894	+	48693837	48693847	17	26	-	0.952877	AGTCACATGAC	17
chr19	35711203	35711352	+	35711299	35711309	21	30	+	0.952877	GTCATGTGACT	21
chr19	13783442	13783591	+	13783536	13783546	19	28	-	0.952877	AGTCACATGAC	19
chr14	94149742	94149891	+	94149786	94149796	-31	-22	-	0.952877	AGTCACATGAC	-22
chr12	117815649	117815798	+	117815744	117815754	20	29	+	0.952877	GTCATGTGACT	20
chr1	18779203	18779352	+	18779246	18779256	-32	-23	-	0.952877	AGTCACATGAC	-23
chr4	99850348	99850497	+	99850348	99850358	-75	-66	+	0.949075	GCCACGTGACG	-66
chr3	11549301	11549450	+	11549354	11549364	-22	-13	-	0.94737	AGTCACATGGG	-13
chr6	35671411	35671560	+	35671507	35671517	21	30	+	0.946783	GACATGTGACC	21
chr5	176782915	176783064	+	176782959	176782969	-31	-22	-	0.946783	GGTCACATGTC	-22
chr2	36845584	36845733	+	36845678	36845688	19	28	-	0.946267	GGTCACGTGAA	19
chr9	132346434	132346583	+	132346529	132346539	20	29	+	0.94461	ACCATGTGATC	20
chr20	3668394	3668543	+	3668489	3668499	20	29	+	0.944593	GCCATGTGACA	20
chr19	49852147	49852296	+	49852242	49852252	20	29	+	0.944593	GCCATGTGACA	20
chr12	131133971	131134120	+	131134018	131134028	-28	-19	+	0.944008	GCCACGTGGCC	-19
chr19	28704746	28704895	+	28704790	28704800	-31	-22	-	0.943508	AGTCACATGAT	-22
chr19	10989940	10990089	+	10989984	10989994	-31	-22	-	0.943508	AGTCACATGAT	-22
chr16	78830296	78830445	+	78830340	78830350	-31	-22	-	0.943508	AGTCACATGAT	-22
chr12	119667711	119667860	+	119667806	119667816	20	29	+	0.943508	ATCATGTGACT	20
chr10	125055328	125055477	+	125055371	125055381	-32	-23	-	0.943508	AGTCACATGAT	-23
chr12	113154408	113154557	+	113154457	113154467	-26	-17	-	0.940964	AGTCACATGCC	-17
chr16	4897201	4897350	+	4897345	4897355	69	78	+	0.939706	ACCACGTGACG	69
chr19	50501021	50501170	+	50501116	50501126	20	29	+	0.938265	ACCACATGACC	20
chr15	56056690	56056839	+	56056798	56056808	33	42	+	0.938265	ACCACATGACC	33
chr16	81266534	81266683	+	81266549	81266559	-60	-51	-	0.937774	GGTCATGTGAC	-51
chr16	29657039	29657188	+	29657183	29657193	69	78	-	0.937774	GGTCATGTGAC	69
chr10	14590580	14590729	+	14590699	14590709	44	53	+	0.937774	GTCACATGACC	44
chr17	6231761	6231910	+	6231797	6231807	-39	-30	-	0.937511	AGTCACATGAG	-30
chr11	85339535	85339684	+	85339632	85339642	22	31	-	0.937511	AGTCACATGAG	22
chr19	6604144	6604293	+	6604195	6604205	-24	-15	-	0.934733	TGTCACATGAC	-15
chr17	45401257	45401406	+	45401293	45401303	-39	-30	+	0.93461	GTCAGGTGACC	-30
chr2	232063195	232063344	+	232063313	232063323	43	52	+	0.933709	CCCACGTGACG	43
chr6	20000010	20000159	+	20000056	20000066	-29	-20	+	0.93205	GCCATGTGATT	-20
chr20	48002082	48002231	+	48002177	48002187	20	29	+	0.93205	GCCATGTGATT	20
chr19	4815678	4815827	+	4815774	4815784	21	30	+	0.93205	GCCATGTGATT	21
chr12	117176025	117176174	+	117176091	117176101	-9	0	-	0.931595	AGTCACATGCT	0
chr12	104359430	104359579	+	104359567	104359577	62	71	+	0.929847	ATCACGTGACG	62
chr3	40805395	40805544	+	40805531	40805541	61	70	-	0.929227	TGTCACATGGG	61
chr11	45668227	45668376	+	45668322	45668332	20	29	+	0.928672	GCCATGTGGCC	20
chr1	11120134	11120283	+	11120265	11120275	56	65	-	0.928642	GGCCACGTGGG	56
chrX	40251031	40251180	+	40251111	40251121	5	14	+	0.928406	ATCACATGACC	5
chr7	36911616	36911765	+	36911705	36911715	14	23	-	0.928406	GGTCATGTGAT	14
chr3	141089140	141089289	+	141089234	141089244	19	28	+	0.928406	ATCACATGACC	19
chr16	26799330	26799479	+	26799423	26799433	18	27	-	0.928406	GGTCATGTGAT	18
chr12	124725105	124725254	+	124725199	124725209	19	28	-	0.928406	GGTCATGTGAT	19
chr16	84986533	84986682	+	84986674	84986684	66	75	+	0.926838	GCCACCTGACC	66
chr1	9777733	9777882	+	9777785	9777795	-23	-14	+	0.926838	GCCACCTGACC	-14
chr1	29676583	29676732	+	29676700	29676710	42	51	-	0.925861	GGTCATGTGCC	42
chr7	101230782	101230931	+	101230826	101230836	-31	-22	+	0.925706	GCCACATGACT	-22
chr5	153211636	153211785	+	153211725	153211735	14	23	+	0.925706	GCCACATGACT	14
chr19	13512296	13512445	+	13512391	13512401	20	29	+	0.925706	GCCACATGACT	20
chr14	99604424	99604573	+	99604469	99604479	-30	-21	-	0.925706	AGTCATGTGGC	-21
chr12	126578610	126578759	+	126578702	126578712	17	26	-	0.925706	AGTCATGTGGC	17
chr19	55773350	55773499	+	55773396	55773406	-29	-20	-	0.925364	TGTCACATGAT	-20
chr19	14743192	14743341	+	14743287	14743297	20	29	+	0.925364	ATCATGTGACA	20
chr19	5407526	5407675	+	5407573	5407583	-28	-19	+	0.925364	ATCATGTGACA	-19
chr7	97736030	97736179	+	97736172	97736182	67	76	-	0.92388	CGTCACATGAC	67
chr22	33300116	33300265	+	33300211	33300221	20	29	+	0.92282	GGCATGTGACA	20
chr3	14361188	14361337	+	14361283	14361293	20	29	+	0.922681	ACCATGTGATT	20
chr1	87752737	87752886	+	87752832	87752842	20	29	+	0.922681	ACCATGTGATT	20
chr8	126712529	126712678	+	126712637	126712647	33	42	+	0.922439	GTCATATGACC	33
chr5	95482627	95482776	+	95482670	95482680	-32	-23	+	0.922439	GTCATATGACC	-23
chr19	17721288	17721437	+	17721374	17721384	11	20	-	0.922439	GGTCATATGAC	11
chr16	87009062	87009211	+	87009156	87009166	19	28	+	0.92219	GTCATGTGATT	19
chr11	116127959	116128108	+	116128007	116128017	-27	-18	-	0.922079	AGCCACGTGGC	-18
chr20	45323362	45323511	+	45323413	45323423	-24	-15	-	0.918863	AGTCACATGGA	-15
chr20	46020906	46021055	+	46020951	46020961	-30	-21	+	0.918813	GTCATGTGGCC	-21
chr17	17512542	17512691	+	17512636	17512646	19	28	-	0.918813	GGCCACATGAC	19
chr5	176884765	176884914	+	176884776	176884786	-64	-55	-	0.916655	GGTCACTTGGC	-55
chr19	49851128	49851277	+	49851223	49851233	20	29	+	0.916337	ACCACATGACT	20
chr17	15401544	15401693	+	15401651	15401661	32	41	-	0.916337	AGTCATGTGGT	32
chr16	16064181	16064330	+	16064226	16064236	-30	-21	-	0.916337	AGTCATGTGGT	-21
chr12	107987661	107987810	+	107987764	107987774	28	37	+	0.914625	GCCATGTGTCC	28
chrX	39609051	39609200	+	39609086	39609096	-40	-31	-	0.914625	GGACACATGGC	-31
chr1	36765620	36765769	+	36765682	36765692	-13	-4	-	0.913906	TATCACATGGC	-4
chr18	23806191	23806340	+	23806223	23806233	-43	-34	+	0.913876	CCCACGTGATA	-34
chrX	13448317	13448466	+	13448435	13448445	43	52	-	0.913329	GGTCACCTGCT	43
chr6	36561995	36562144	+	36562086	36562096	16	25	+	0.912822	ATCATGTGATT	16
chr19	13800026	13800175	+	13800122	13800132	21	30	+	0.912822	ATCATGTGATT	21
chr20	49116060	49116209	+	49116105	49116115	-30	-21	-	0.91037	AGTCATATGGC	-21
chr5	175173933	175174082	+	175174029	175174039	21	30	+	0.91034	CCCACATGACT	21
chr6	30457035	30457184	+	30457149	30457159	39	48	-	0.909753	GGTCATGTGTC	39
chr1	20930019	20930168	+	20930064	20930074	-30	-21	+	0.909444	ATCATGTGGCC	-21
chr20	40293388	40293537	+	40293432	40293442	-31	-22	-	0.909004	AGTCACATGAA	-22
chr22	39319961	39320110	+	39319980	39319990	-56	-47	-	0.908188	GGACACGTGCC	-47
chr14	97229189	97229338	+	97229234	97229244	-30	-21	+	0.90761	ATCACCTGACC	-21
chr19	11601968	11602117	+	11602063	11602073	20	29	+	0.906744	GCCATGTGGCT	20
chr20	565221	565370	+	565265	565275	-31	-22	-	0.906477	AGTCATGTGAT	-22
chr5	36488214	36488363	+	36488258	36488268	-31	-22	-	0.90491	AGTCAGGTGGC	-22
chr20	48951878	48952027	+	48951879	48951889	-74	-65	-	0.904538	TATCACATGGT	-65
chr8	97146797	97146946	+	97146896	97146906	24	33	+	0.903933	GGCACATGACT	24
chr8	99129384	99129533	+	99129489	99129499	30	39	-	0.900135	GGCCACGTGGA	30
chr1	26042582	26042731	+	26042583	26042593	-74	-65	-	0.897091	AGTCACATGCA	-65
chr1	10532577	10532726	+	10532680	10532690	28	37	-	0.894138	AATCACGTGTG	28
chr19	6761121	6761270	+	6761215	6761225	19	28	+	0.893194	GTCATGTGATG	19
chr9	102057221	102057370	+	102057316	102057326	20	29	+	0.892227	GCCATATGACA	20
chr19	46431032	46431181	+	46431121	46431131	14	23	+	0.891534	CGCATGTGGCC	14
chr19	17782761	17782910	+	17782856	17782866	20	29	-	0.890791	GGCCACATGTC	20
chr12	116369963	116370112	+	116370055	116370065	17	26	-	0.889575	AGTCAGATGGC	17
chr21	35402490	35402639	+	35402534	35402544	-31	-22	-	0.888598	AGTCATATGCC	-22
chr19	58280848	58280997	+	58280939	58280949	16	25	-	0.886132	GGTAACGTGGC	16
chr19	50353862	50354011	+	50353966	50353976	29	38	+	0.886132	GCCACGTCACC	29
chr11	69002331	69002480	+	69002440	69002450	34	43	+	0.885789	GGCACATGACA	34
chr19	47852312	47852461	+	47852319	47852329	-68	-59	+	0.884941	CGCACGTGGCT	-59
chr3	150102762	150102911	+	150102812	150102822	-25	-16	-	0.882771	GTTCACGTGGT	-16
chr16	9233915	9234064	+	9233961	9233971	-29	-20	-	0.882273	GGCCATGTGGT	-20
chr8	20381529	20381678	+	20381574	20381584	-30	-21	+	0.878758	ATCATGTGGTC	-21
chr14	82000409	82000558	+	82000490	82000500	6	15	+	0.878317	TTCATGTGATT	6
chr21	40721296	40721445	+	40721343	40721353	-28	-19	+	0.876273	GTCACGGGACC	-19
chr3	183353248	183353397	+	183353274	183353284	-49	-40	+	0.873112	CCCAGGTGGCC	-40
chr14	100659545	100659694	+	100659673	100659683	53	62	-	0.872794	TGCCACGTGCT	53
chr22	18111620	18111769	+	18111655	18111665	-40	-31	+	0.872193	GACTCGTGACC	-31
chr9	133588011	133588160	+	133588063	133588073	-23	-14	+	0.870797	GCCATGGGACC	-14
chr10	99205798	99205947	+	99205819	99205829	-54	-45	-	0.870151	AGACACGTGTC	-45
chr14	59655259	59655408	+	59655376	59655386	42	51	-	0.86726	TGTCACCTGCG	42
chr1	2112113	2112262	+	2112151	2112161	-37	-28	+	0.866879	CTCAGATGACC	-28
chr17	36754956	36755105	+	36754960	36754970	-71	-62	+	0.866705	GGCAGGTGGCC	-62
chr19	58609577	58609726	+	58609697	58609707	45	54	+	0.866517	GACAGGTGACA	45
chr16	25727575	25727724	+	25727611	25727621	-39	-30	+	0.864994	GGCACCTGACA	-30
chr16	81538781	81538930	+	81538835	81538845	-21	-12	-	0.864266	AGTCACGTAGC	-12
chr5	53606706	53606855	+	53606842	53606852	61	70	+	0.864204	GCCACGAGACT	61
chr6	136611010	136611159	+	136611092	136611102	7	16	-	0.864204	AGTCGCGTGGC	7
chr17	80250789	80250938	+	80250789	80250799	-75	-66	+	0.864155	GTCATGTGCCC	-66
chr11	11005949	11006098	+	11005996	11006006	-28	-19	+	0.863442	ACCTTGTGACT	-19
chr15	89584084	89584233	+	89584203	89584213	44	53	-	0.861449	GGTCAGCTGAC	44
chr3	61237063	61237212	+	61237094	61237104	-44	-35	+	0.861331	GTCCTGTGACC	-35
chr10	75541757	75541906	+	75541779	75541789	-53	-44	-	0.8613	GGTCACGCGAG	-44
chr1	236958390	236958539	+	236958482	236958492	17	26	+	0.860714	AGCAGGTGATT	17
chr8	125538262	125538411	+	125538296	125538306	-41	-32	+	0.860663	GCCAAGTGGCC	-32
chr6	21259053	21259202	+	21259097	21259107	-31	-22	-	0.860659	TATCACATGTG	-22
chr11	809850	809999	+	809867	809877	-58	-49	+	0.859149	GCCTCGTGACG	-49
chr10	11220839	11220988	+	11220845	11220855	-69	-60	-	0.855804	CATCACATGTT	-60
chr1	230778058	230778207	+	230778102	230778112	-31	-22	-	0.852522	CGCCACATGAG	-22
chr6	160148024	160148173	+	160148057	160148067	-42	-33	+	0.851339	CGCAGGTGGCC	-33
chr1	206899746	206899895	+	206899790	206899800	-31	-22	+	0.851081	CTCATATGGCC	-22
chr16	79879668	79879817	+	79879742	79879752	-1	8	-	0.850296	AATCACATGTA	8
chr1	120218354	120218503	+	120218387	120218397	-42	-33	-	0.84952	AATCAGATGGT	-33
chr5	163651954	163652103	+	163652050	163652060	21	30	-	0.84938	AGTCAGCTGGC	21
chr19	54704586	54704735	+	54704673	54704683	12	21	-	0.84929	CGTCACGAGAC	12
chr4	54232266	54232415	+	54232373	54232383	32	41	-	0.848902	GATCAGGTGTT	32
chr19	3036239	3036388	+	3036309	3036319	-5	4	-	0.848838	AGTAACGTGGG	4
chr12	122502880	122503029	+	122502887	122502897	-68	-59	+	0.848675	CCCAAGTGATT	-59
chr3	12761694	12761843	+	12761790	12761800	21	30	+	0.847769	AACACATGATT	21
chr15	85174625	85174774	+	85174765	85174775	65	74	-	0.846454	TGTCACGGGGC	65
chr21	44394645	44394794	+	44394672	44394682	-48	-39	-	0.84606	TGTCGCGTGGC	-39
chr10	4868307	4868456	+	4868397	4868407	15	24	-	0.843814	CGTCACAAGGC	15
chr12	1913771	1913920	+	1913781	1913791	-65	-56	+	0.843329	GCCATGTGCTC	-56
chr9	37485721	37485870	+	37485816	37485826	20	29	-	0.843083	AATCAGGTGCT	20
chr7	5601697	5601846	+	5601805	5601815	33	42	-	0.842825	AGTCACGCGCC	33
chr19	3743713	3743862	+	3743758	3743768	-30	-21	-	0.842373	GGTCATAAGGC	-21
chr6	117996480	117996629	+	117996490	117996500	-65	-56	+	0.842259	TCCACGCGACC	-56
chr6	109672740	109672889	+	109672821	109672831	6	15	-	0.84148	AGTCACTTGTG	6
chr22	36784112	36784261	+	36784216	36784226	29	38	-	0.840145	GGCCAGATGGG	29
chr20	750542	750691	+	750637	750647	20	29	+	0.840111	GCCATGTCATC	20
chr19	14192289	14192438	+	14192427	14192437	63	72	+	0.840049	AGCCTGTGACC	63
chr7	152887641	152887790	+	152887644	152887654	-72	-63	+	0.839893	ACCCTGTGACT	-63
chr7	138037535	138037684	+	138037602	138037612	-8	1	-	0.8395	AGTCGCATGGT	1
chr16	66981166	66981315	+	66981256	66981266	15	24	+	0.839037	ACCAGGTGGCA	15
chr7	121036328	121036477	+	121036355	121036365	-48	-39	+	0.838891	GGCAAGTGGCC	-39
chr2	70418155	70418304	+	70418196	70418206	-34	-25	+	0.838891	GGCAAGTGGCC	-25
chr19	6313431	6313580	+	6313526	6313536	20	29	+	0.838746	GCCTTGTGGCC	20
chr11	118979360	118979509	+	118979475	118979485	40	49	-	0.83848	GGTCATGAGAT	40
chr20	40057150	40057299	+	40057202	40057212	-23	-14	+	0.838146	CACACGTGGTT	-14
chr2	85581761	85581910	+	85581779	85581789	-57	-48	+	0.837634	CTCAGGTGATG	-48
chr19	50528721	50528870	+	50528853	50528863	57	66	+	0.837415	CGCATGTGTCA	57
chr21	46238099	46238248	+	46238121	46238131	-53	-44	-	0.835601	CGTCACGGGGC	-44
chr10	99257521	99257670	+	99257598	99257608	2	11	+	0.835207	GCCACGCGACG	2
chr15	96816885	96817034	+	96816905	96816915	-55	-46	+	0.833924	CTCTCGTGACG	-46
chr19	4723961	4724110	+	4724001	4724011	-35	-26	+	0.833896	CCCCTGTGACT	-26
chr9	140117968	140118117	+	140117995	140118005	-48	-39	-	0.833721	GGTCACATCCG	-39
chr1	28585779	28585928	+	28585885	28585895	31	40	+	0.833456	AGCCCGTGACT	31
chr21	30445908	30446057	+	30445931	30445941	-52	-43	+	0.8324	TTCACGCGACC	-43
chr19	1503546	1503695	+	1503593	1503603	-28	-19	-	0.832153	AGCCACGAGGC	-19
chr19	44645606	44645755	+	44645648	44645658	-33	-24	+	0.830341	TCCATTTGACC	-24
chr5	177019073	177019222	+	177019168	177019178	20	29	-	0.83014	GGCGACGTGGC	20
chr2	42067970	42068119	+	42067977	42067987	-68	-59	-	0.829977	GACCACTTGGC	-59
chr8	18067450	18067599	+	18067541	18067551	16	25	+	0.829316	CTAATGTGACT	16
chr3	155572258	155572407	+	155572303	155572313	-30	-21	+	0.828857	CTCTCGTGGCC	-21
chr19	4065965	4066114	+	4066065	4066075	25	34	-	0.826633	TGCCACCTGCC	25
chr11	65652164	65652313	+	65652301	65652311	62	71	-	0.826633	TGCCACCTGCC	62
chr19	4246862	4247011	+	4246897	4246907	-40	-31	+	0.82584	TCCACATGGCT	-31
chr11	66056712	66056861	+	66056765	66056775	-22	-13	-	0.824698	GATCACGGGCT	-13
chr19	51231840	51231989	+	51231932	51231942	17	26	-	0.824681	TGTCACGCGCC	17
chr11	47448104	47448253	+	47448203	47448213	24	33	+	0.824681	GGCCCGTGACA	24
chr19	58962839	58962988	+	58962899	58962909	-15	-6	+	0.824398	ACCACATAACC	-6
chr1	85769597	85769746	+	85769641	85769651	-31	-22	+	0.824037	CTCCTGTGACT	-22
chr10	102241316	102241465	+	102241356	102241366	-35	-26	-	0.823705	GGGCACGTGCA	-26
chr8	42698460	42698609	+	42698559	42698569	24	33	-	0.823596	GGCCAGGTGTT	24
chr19	17448102	17448251	+	17448168	17448178	-9	0	-	0.823547	GGTCTCATGTT	0
chr14	73314530	73314679	+	73314607	73314617	2	11	+	0.823381	CCCTTGTGGCC	2
chr12	49463948	49464097	+	49464055	49464065	32	41	-	0.823145	GGTCATAAGAT	32
chr16	53469473	53469622	+	53469573	53469583	25	34	+	0.821599	GCCATTTGATT	25
chr19	13049207	13049356	+	13049240	13049250	-42	-33	-	0.820746	GGCCATCTGGG	-33
chr16	87422132	87422281	+	87422160	87422170	-47	-38	+	0.820724	TCCGCGTGACT	-38
chr9	102583933	102584082	+	102584065	102584075	57	66	-	0.819872	CGTCCCATGGC	57
chr15	66679028	66679177	+	66679114	66679124	11	20	-	0.819407	CGTCATCTGCC	11
chr15	74674774	74674923	+	74674823	74674833	-26	-17	-	0.818694	AATCAGCTGGC	-17
chr12	66861821	66861970	+	66861916	66861926	20	29	+	0.818431	GCCATAGGACC	20
chr9	102861385	102861534	+	102861455	102861465	-5	4	-	0.818401	GGTCCTGTGGG	4
chr16	25122795	25122944	+	25122926	25122936	56	65	-	0.818401	GGTTATGTGGG	56
chr1	31769768	31769917	+	31769838	31769848	-5	4	-	0.818401	GGTCTTGTGGG	4
chr7	128099522	128099671	+	128099569	128099579	-28	-19	+	0.818182	GCCATGTCATT	-19
chr2	183507204	183507353	+	183507211	183507221	-68	-59	-	0.817727	AGTTACATGCT	-59
chr1	3535710	3535859	+	3535749	3535759	-36	-27	-	0.817264	TGCCACCTGCT	-27
chr11	82867841	82867990	+	82867931	82867941	15	24	+	0.817039	AACAAATGACC	15
chr5	50258863	50259012	+	50258939	50258949	1	10	-	0.816788	AGCCACGAGGG	1
chr1	26232985	26233134	+	26232995	26233005	-65	-56	-	0.816653	CGGCACGTGCC	-56
chr1	202779880	202780029	+	202779938	202779948	-17	-8	+	0.815871	CCCAGCTGACA	-8
chr12	120524844	120524993	+	120524864	120524874	-55	-46	-	0.81578	CGCCACCTGCC	-46
chr20	30467835	30467984	+	30467953	30467963	43	52	-	0.815316	GGCCAGCTGGC	43
chr19	49223900	49224049	+	49224009	49224019	34	43	+	0.815312	AGCCCGTGACA	34
chr6	26458088	26458237	+	26458171	26458181	8	17	+	0.815237	CCCAGGAGACC	8
chr16	75019168	75019317	+	75019247	75019257	4	13	-	0.815237	GGTGACCTGGG	4
chr6	39902230	39902379	+	39902293	39902303	-12	-3	+	0.815168	CCCGCGTGGCC	-3
chr9	115480374	115480523	+	115480390	115480400	-59	-50	+	0.814984	GCCTCCTGACT	-50
chr11	36355652	36355801	+	36355672	36355682	-55	-46	-	0.81496	TCTCACATGCC	-46
chr12	75905505	75905654	+	75905541	75905551	-39	-30	+	0.814837	CCTACGTGGCC	-30
chr1	54665780	54665929	+	54665868	54665878	13	22	-	0.814805	GGCAACATGGC	13
chr1	52114091	52114240	+	52114170	52114180	4	13	-	0.814538	GGTCCTGTGAT	4
chr20	56036214	56036363	+	56036261	56036271	-28	-19	+	0.814472	GCCTGGTGACA	-19
chr19	58326309	58326458	+	58326364	58326374	-20	-11	-	0.814358	TGTCATTTGAC	-11
chr19	38640349	38640498	+	38640437	38640447	13	22	+	0.813998	GTCTGGTGATC	13
chr8	146126936	146127085	+	146126947	146126957	-64	-55	-	0.813365	CGTCATTTGGC	-55
chr16	3508057	3508206	+	3508180	3508190	48	57	-	0.812971	GGTGAGGTGGC	48
chr6	30687858	30688007	+	30687976	30687986	43	52	+	0.812056	GGTACATGACC	43
chr9	96929091	96929240	+	96929106	96929116	-60	-51	+	0.811892	GCCAGGTGCCT	-51
chr2	18741897	18742046	+	18742000	18742010	28	37	-	0.811374	GGTCGCCTGAT	28
chr20	39619294	39619443	+	39619342	39619352	-27	-18	-	0.810749	GACCACTTGAT	-18
chr19	50180111	50180260	+	50180148	50180158	-38	-29	-	0.809549	GGACAGGTGTT	-29
chr1	20042273	20042422	+	20042395	20042405	47	56	-	0.809032	GATCACATCCT	47
chr19	7894853	7895002	+	7894858	7894868	-70	-61	-	0.80883	TATCAGGTGTT	-61
chr11	71814555	71814704	+	71814661	71814671	31	40	+	0.808615	CCCTTGTGATA	31
chr9	140188776	140188925	+	140188869	140188879	18	27	-	0.808571	GGTCGTATGAC	18
chr8	124253589	124253738	+	124253695	124253705	31	40	+	0.80843	GGGACGTGGCC	31
chr15	96817034	96817183	+	96817046	96817056	-63	-54	+	0.808267	ACCTCATGACA	-54
chr1	222817536	222817685	+	222817641	222817651	30	39	-	0.808196	GATGACGTGTT	30
chr2	242089695	242089844	+	242089742	242089752	-28	-19	+	0.806783	GCCTCATGACG	-19
chr19	56028399	56028548	+	56028527	56028537	53	62	-	0.806724	GGACGCGTGGT	53
chr11	46336800	46336949	+	46336858	46336868	-17	-8	-	0.806412	CGCCACCTGCT	-8
chr19	58912827	58912976	+	58912854	58912864	-48	-39	-	0.805126	GACCACGTTGC	-39
chr9	95527248	95527397	+	95527304	95527314	-19	-10	+	0.805112	CCAATGTGGCC	-10
chr16	27118647	27118796	+	27118682	27118692	-40	-31	-	0.805035	AGTCAAATGTT	-31
chr17	42404356	42404505	+	42404367	42404377	-64	-55	+	0.805006	AGCACGTGGAC	-55
chr7	7221968	7222117	+	7222092	7222102	49	58	+	0.804915	CTCACGTCGCC	49
chr9	98224946	98225095	+	98225027	98225037	6	15	+	0.804782	AACAGATGACA	6
chr9	130007406	130007555	+	130007493	130007503	12	21	-	0.804378	GGTGACGTGTA	12
chr19	32896479	32896628	+	32896532	32896542	-22	-13	+	0.804066	AGCACGAGACG	-13
chr16	86986438	86986587	+	86986472	86986482	-41	-32	-	0.803181	GGTCACTGGGC	-32
chr1	224518003	224518152	+	224518135	224518145	57	66	-	0.802866	AACCAGGTGGG	57
chr16	3314464	3314613	+	3314585	3314595	46	55	+	0.800727	CCCACGTCTCC	46
chr5	131525974	131526123	+	131526055	131526065	6	15	-	0.80055	TATCAGCTGGC	6
chr6	30181276	30181425	+	30181308	30181318	-43	-34	-	0.800309	GATCACCGGGC	-34
chr3	33977991	33978140	+	33978030	33978040	-36	-27	+	0.800039	GCCATGTTATA	-27
chr19	17814784	17814933	+	17814861	17814871	2	11	-	0.79995	GGCCAGCTGGG	2
chr19	15490669	15490818	+	15490701	15490711	-43	-34	+	0.79995	CCCAGCTGGCC	-34
chr1	3566645	3566794	+	3566663	3566673	-57	-48	-	0.799649	AGTCAGAAGGC	-48
chr7	129588722	129588871	+	129588788	129588798	-9	0	-	0.799646	TGTCACATACT	0
chr2	128785714	128785863	+	128785810	128785820	21	30	-	0.799618	AGTCAGGAGGG	21
chr7	112090233	112090382	+	112090356	112090366	48	57	-	0.799439	GGCCGCATGGG	48
chr10	85899196	85899345	+	85899328	85899338	57	66	+	0.799137	CGAAGGTGACC	57
chr11	74660106	74660255	+	74660190	74660200	9	18	-	0.799061	GGCCACGTCCT	9
chr19	18303829	18303978	+	18303900	18303910	-4	5	+	0.798549	GCAATGTGGCT	5
chr3	122920710	122920859	+	122920732	122920742	-53	-44	-	0.798518	AGCCACGTTGG	-44
chr12	48592061	48592210	+	48592063	48592073	-73	-64	-	0.798493	CGTCACAGGCC	-64
chr17	16945496	16945645	+	16945540	16945550	-31	-22	-	0.798099	CGTCCCATGCC	-22
chr17	58469667	58469816	+	58469734	58469744	-8	1	+	0.798069	CGCACGTAACG	1
chr3	50365690	50365839	+	50365796	50365806	31	40	+	0.797698	GCGATCTGACC	31
chr20	23331213	23331362	+	23331213	23331223	-75	-66	+	0.797605	CCCACCTAACC	-66
chr19	50096605	50096754	+	50096747	50096757	67	76	+	0.796921	GGCAGCTGATT	67
chr7	75947427	75947576	+	75947475	75947485	-27	-18	+	0.796803	GGCCTGTGATT	-18
chr17	46018715	46018864	+	46018819	46018829	29	38	+	0.796206	GCCTCGTTACC	29
chr11	65819569	65819718	+	65819646	65819656	2	11	+	0.796206	GCCTCGCGACC	2
chr17	45973318	45973467	+	45973378	45973388	-15	-6	+	0.795621	CACATGTCACT	-6
chr1	203473970	203474119	+	203474091	203474101	46	55	+	0.795576	ATCATGTAGCC	46
chr16	4666219	4666368	+	4666330	4666340	36	45	-	0.795158	CGTCAGCTGAG	36
chr15	63481540	63481689	+	63481606	63481616	-9	0	-	0.795136	AGTCCCATGAA	0
chrX	39814994	39815143	+	39815075	39815085	6	15	+	0.795018	TGCAAGTGGCC	6
chrX	118987064	118987213	+	118987074	118987084	-65	-56	-	0.794304	TAACACCTGGT	-56
chr1	150459638	150459787	+	150459676	150459686	-37	-28	+	0.794164	GCCACGGGTCT	-28
chr1	41469544	41469693	+	41469550	41469560	-69	-60	+	0.794013	GCCTTGTGTTC	-60
chr22	19132242	19132391	+	19132372	19132382	55	64	-	0.793983	GAACACGAGGG	55
chr2	25584939	25585088	+	25584975	25584985	-39	-30	+	0.79368	TCCAGGTGGCG	-30
chr16	78133160	78133309	+	78133210	78133220	-25	-16	-	0.79368	CGCCACCTGGA	-16
chr19	57751798	57751947	+	57751879	57751889	6	15	-	0.793636	TGCCAGGTGCG	6
chr16	89557200	89557349	+	89557218	89557228	-57	-48	+	0.793587	CGCATGCGACA	-48
chr10	105156333	105156482	+	105156335	105156345	-73	-64	-	0.793526	GGTCACCTCCG	-64
chr8	73228866	73229015	+	73228902	73228912	-39	-30	+	0.793388	GCCAGCTGGCT	-30
chr19	45829502	45829651	+	45829602	45829612	25	34	-	0.793308	AGTGACCTGGG	25
chr1	1334826	1334975	+	1334895	1334905	-6	3	+	0.793308	CCCAGGGGACT	3
chr6	16323139	16323288	+	16323223	16323233	9	18	-	0.793239	AGCCACGCGGG	9
chr1	153940318	153940467	+	153940359	153940369	-34	-25	-	0.792928	GGTCTCTTGAC	-25
chr3	49449521	49449670	+	49449581	49449591	-15	-6	-	0.792846	AGCCGCGTGGG	-6
chr12	67662499	67662648	+	67662624	67662634	50	59	-	0.792714	AATCACATTCT	50
chr7	30066454	30066603	+	30066479	30066489	-50	-41	+	0.792695	CCCTTGTGGTC	-41
chr1	201118583	201118732	+	201118688	201118698	30	39	+	0.792373	CACATATGGTC	30
chr9	130497539	130497688	+	130497578	130497588	-36	-27	-	0.790318	AGTCAACTGCC	-27
chr1	36929970	36930119	+	36930085	36930095	40	49	+	0.790194	TGCGCGTGATC	40
chr19	36195243	36195392	+	36195330	36195340	12	21	+	0.790091	CTCAGCTGGCC	12
chr19	49956680	49956829	+	49956792	49956802	37	46	+	0.790038	TCCCCGTGATT	37
chr21	38807427	38807576	+	38807446	38807456	-56	-47	+	0.789148	AAAATGTGACA	-47
chr12	113830925	113831074	+	113830948	113830958	-52	-43	-	0.78872	CATCATCTGCC	-43
chr17	7591560	7591709	+	7591612	7591622	-23	-14	-	0.78828	AGCCACGAGGA	-14
chr1	38157894	38158043	+	38157908	38157918	-61	-52	-	0.787821	CGCCACAAGGC	-52
chr3	9684412	9684561	+	9684554	9684564	67	76	-	0.787808	GGTCAGGTCAG	67
chr10	121356621	121356770	+	121356646	121356656	-50	-41	-	0.787505	GACCAAGTGGG	-41
chr19	48233624	48233773	+	48233689	48233699	-10	-1	+	0.787041	AGCATGGGATT	-1
chr1	211848984	211849133	+	211849070	211849080	11	20	-	0.786657	TGTCACTAGGC	11
chr19	19249331	19249480	+	19249371	19249381	-35	-26	-	0.786564	AATCACCAGGG	-26
chr3	196669320	196669469	+	196669409	196669419	14	23	+	0.786439	GGCACGAGGCT	14
chr15	64455445	64455594	+	64455504	64455514	-16	-7	-	0.786288	GACCACAAGCC	-7
chr4	122924702	122924851	+	122924762	122924772	-15	-6	-	0.786222	GGTCATATTTC	-6
chr6	10771662	10771811	+	10771784	10771794	47	56	+	0.786101	CCCTCGTGGTT	47
chr16	28891180	28891329	+	28891322	28891332	67	76	+	0.785988	GCCTCCTGACG	67
chr20	62496252	62496401	+	62496295	62496305	-32	-23	-	0.78455	GATCCCCTGGG	-23
chr16	3184945	3185094	+	3185066	3185076	46	55	-	0.78455	GATCTCCTGGG	46
chr1	165893974	165894123	+	165894045	165894055	-4	5	+	0.784298	GCCTCCTGATT	5
chr19	11750419	11750568	+	11750439	11750449	-55	-46	-	0.784244	GTTCATCTGGC	-46
chr1	151227049	151227198	+	151227149	151227159	25	34	+	0.784175	AGCAGCTGGCC	25
chr19	45430500	45430649	+	45430623	45430633	48	57	+	0.784088	CCCACGCGGTC	48
chr3	67048384	67048533	+	67048477	67048487	18	27	-	0.784057	GGCCACAGGCT	18
chr2	178257282	178257431	+	178257294	178257304	-63	-54	-	0.78354	ACTCACCTGCT	-54
chr17	30771351	30771500	+	30771441	30771451	15	24	-	0.78338	AGCCACGGGAG	15
chr19	18439208	18439357	+	18439307	18439317	24	33	+	0.783309	CCCTTGTGGCA	24
chr1	31241830	31241979	+	31241901	31241911	-4	5	+	0.783309	CCCTTGTGGCA	5
chr11	18656031	18656180	+	18656147	18656157	41	50	+	0.783186	CCCTGGTGGCC	41
chr19	57946486	57946635	+	57946583	57946593	22	31	-	0.782986	AGCAACGTGAG	22
chr17	46102610	46102759	+	46102616	46102626	-69	-60	+	0.78276	TGCAGGTGGCA	-60
chr12	1799976	1800125	+	1800071	1800081	20	29	-	0.782663	GGTCAGAGGGG	20
chr19	17970474	17970623	+	17970522	17970532	-27	-18	-	0.78224	GAACAGGTGGA	-18
chr19	19030255	19030404	+	19030372	19030382	42	51	-	0.781529	GGAAACATGAT	42
chr15	85144050	85144199	+	85144088	85144098	-37	-28	-	0.781505	GGTCAGGTTCG	-28
chr19	41570955	41571104	+	41570990	41571000	-40	-31	+	0.781214	GCTACATGATT	-31
chr5	33440941	33441090	+	33441075	33441085	59	68	-	0.780329	CATCAGCTGGT	59
chr10	94352735	94352884	+	94352801	94352811	-9	0	-	0.779817	CATCCCATGGT	0
chr22	17640161	17640310	+	17640233	17640243	-3	6	-	0.779689	CATCACGGGAG	6
chr19	55629099	55629248	+	55629212	55629222	38	47	-	0.779361	CGCCAGATGAG	38
chr20	986354	986503	+	986477	986487	48	57	-	0.779222	AGACACACGGC	48
chr16	56763938	56764087	+	56763965	56763975	-48	-39	+	0.778799	CCCACGGGTCT	-39
chr13	103451346	103451495	+	103451429	103451439	8	17	-	0.778605	GGACACGCGTC	8
chr16	30787973	30788122	+	30788042	30788052	-6	3	+	0.77751	CCCATGAGGCT	3
chr12	66663685	66663834	+	66663764	66663774	4	13	-	0.777319	GGTCACTTTCT	4
chr7	56119261	56119410	+	56119391	56119401	55	64	+	0.777316	GACCTGTGGCC	55
chr2	167232800	167232949	+	167232857	167232867	-18	-9	-	0.777163	AGTCACTTTGT	-9
chr3	126422909	126423058	+	126423037	126423047	53	62	+	0.777133	AGGACGTGGCT	53
chr1	208002072	208002221	+	208002096	208002106	-51	-42	-	0.776623	AGCCACCAGGC	-42
chr6	43655428	43655577	+	43655433	43655443	-70	-61	-	0.775261	GACCAGCTGGT	-61
chr22	29137845	29137994	+	29137971	29137981	51	60	+	0.775084	CTCGGGTGATC	51
chr11	66056423	66056572	+	66056551	66056561	53	62	-	0.775003	GGCCACCCGGC	53
chr16	70323368	70323517	+	70323495	70323505	52	61	+	0.774814	CTCATGAGATA	52
chr19	38714862	38715011	+	38714957	38714967	20	29	+	0.77461	GCCAGGGGGCC	20
chr19	38826280	38826429	+	38826378	38826388	23	32	-	0.774229	GACCGCGTGAG	23
chr1	38156212	38156361	+	38156304	38156314	17	26	+	0.773562	AACATGTGGAC	17
chr17	36908779	36908928	+	36908912	36908922	58	67	+	0.77279	TACTGGTGACC	58
chr5	171615406	171615555	+	171615420	171615430	-61	-52	+	0.772658	GCCCCGGGACC	-52
chr19	18392542	18392691	+	18392666	18392676	49	58	+	0.772658	GCCCCGGGACC	49
chr19	17530770	17530919	+	17530908	17530918	63	72	+	0.772658	GCCCCGCGACC	63
chr10	28966094	28966243	+	28966146	28966156	-23	-14	-	0.772658	GGTCCCGGGGC	-14
chr1	201139978	201140127	+	201140100	201140110	47	56	+	0.772531	AGCAGGTGTTA	47
chr2	113522098	113522247	+	113522238	113522248	65	74	+	0.77222	TCCACGCGTCC	65
chr15	29960369	29960518	+	29960389	29960399	-55	-46	+	0.772192	AGCAGTTGATC	-46
chr10	75545020	75545169	+	75545068	75545078	-27	-18	+	0.771615	CTCTCCTGACA	-18
chr3	49977392	49977541	+	49977446	49977456	-21	-12	-	0.771536	AGTCCCCTGCG	-12
chr16	29827601	29827750	+	29827723	29827733	47	56	-	0.771536	AGTCCCCTGCG	47
chr12	6643529	6643678	+	6643556	6643566	-48	-39	+	0.771073	CGCACGTAGCT	-39
chr3	195641949	195642098	+	195641986	195641996	-38	-29	-	0.771068	AGCCAAATGAG	-29
chr2	136288396	136288545	+	136288540	136288550	69	78	-	0.770981	AACCAGGTGTT	69
chr11	108464410	108464559	+	108464452	108464462	-33	-24	-	0.770932	AATGACATGTT	-24
chr9	100684605	100684754	+	100684693	100684703	13	22	-	0.770792	AGTTACCTGTC	13
chr5	149789490	149789639	+	149789505	149789515	-60	-51	+	0.770386	AACTCATGACA	-51
chr6	144416889	144417038	+	144416969	144416979	5	14	+	0.770179	GACTTGTGGTC	5
chr11	64656884	64657033	+	64656927	64656937	-32	-23	+	0.770009	AGCCTGTGTCC	-23
chr22	41601102	41601251	+	41601150	41601160	-27	-18	-	0.769626	GCACACATGCG	-18
chr20	48985639	48985788	+	48985698	48985708	-16	-7	+	0.769616	AGCATGTTTCC	-7
chr16	16002076	16002225	+	16002108	16002118	-43	-34	-	0.768995	AGACATCTGCT	-34
chr19	16607044	16607193	+	16607111	16607121	-8	1	+	0.768862	CTCCCATGACA	1
chr17	62398580	62398729	+	62398586	62398596	-69	-60	-	0.768788	GAACACAAGAG	-60
chr12	49245974	49246123	+	49246091	49246101	42	51	-	0.768405	GGCAATGTGGT	42
chr3	10636766	10636915	+	10636769	10636779	-72	-63	+	0.768019	TCCAGGTGCCT	-63
chr19	52050135	52050284	+	52050143	52050153	-67	-58	+	0.76741	AGCTGGTGGCC	-58
chr21	35014091	35014240	+	35014162	35014172	-4	5	-	0.766742	CGTCATGTTCC	5
chr1	205719439	205719588	+	205719443	205719453	-71	-62	+	0.766178	ATCACGTCTTC	-62
chr7	12727000	12727149	+	12727054	12727064	-21	-12	-	0.765819	CAACAGGTGGT	-12
chr1	43312046	43312195	+	43312161	43312171	40	49	-	0.76565	GGTCGCTTGCG	40
chr20	32308015	32308164	+	32308109	32308119	19	28	+	0.765275	GACTCGTGGCG	19
chr2	12633254	12633403	+	12633270	12633280	-59	-50	-	0.76507	AATCAGGAGAT	-50
chr2	172290681	172290830	+	172290750	172290760	-6	3	+	0.764843	CTCACGAGGCA	3
chr17	73851519	73851668	+	73851658	73851668	64	73	-	0.764801	AGTCTCCTGGA	64
chr7	132937585	132937734	+	132937624	132937634	-36	-27	+	0.764312	CCCAGGAGACG	-27
chr7	72936519	72936668	+	72936631	72936641	37	46	+	0.764243	CCCCCGTGGCG	37
chr19	58144375	58144524	+	58144389	58144399	-61	-52	+	0.763975	CCCAGCTGTCT	-52
chr12	133264034	133264183	+	133264157	133264167	48	57	-	0.763923	TGTCAGGCGGT	48
chr3	100428195	100428344	+	100428261	100428271	-9	0	+	0.763619	CGCATGCGTCC	0
chr11	75245817	75245966	+	75245890	75245900	-2	7	+	0.763463	CCCATGGGTCT	7
chr19	57862416	57862565	+	57862510	57862520	19	28	+	0.762958	ACTACGTTACC	19
chr16	4817230	4817379	+	4817309	4817319	4	13	-	0.762958	GGTAACGTAGT	4
chr1	93646036	93646185	+	93646081	93646091	-30	-21	-	0.762936	GTTCCCATGGC	-21
chr6	33547975	33548124	+	33548091	33548101	41	50	-	0.762871	GGTGATCTGGG	41
chr2	26568607	26568756	+	26568640	26568650	-42	-33	+	0.762871	CCCAGATCACC	-33
chr1	23694930	23695079	+	23694993	23695003	-12	-3	+	0.762802	CCCCCATGGCC	-3
chr5	176944100	176944249	+	176944126	176944136	-49	-40	-	0.762798	GGTTACGCGAC	-40
chr1	246729570	246729719	+	246729681	246729691	36	45	+	0.762732	GGCTGGTGTCC	36
chr1	243419134	243419283	+	243419146	243419156	-63	-54	-	0.762716	TGTCTCTTGGC	-54
chr13	44716067	44716216	+	44716136	44716146	-6	3	+	0.762408	CCCACAAGGCC	3
chr12	56618061	56618210	+	56618165	56618175	29	38	+	0.762128	AGCCTGTGGCT	29
chr15	60800086	60800235	+	60800207	60800217	46	55	+	0.760799	ACCATCTGCTC	46
chr17	21837332	21837481	+	21837419	21837429	12	21	-	0.760751	TGGCAGGTGGG	12
chr5	169659840	169659989	+	169659939	169659949	24	33	-	0.760749	AATCAGGGGGC	24
chr20	32398835	32398984	+	32398919	32398929	9	18	+	0.76074	GCCCTTTGACC	9
chr2	17699795	17699944	+	17699892	17699902	22	31	+	0.760117	CCCACGCGCCC	22
chr15	75315774	75315923	+	75315895	75315905	46	55	-	0.759607	AGTCAGATTCC	46
chrX	155110798	155110947	+	155110928	155110938	55	64	-	0.759389	TGTCGCCTGCT	55
chr1	24263321	24263470	+	24263399	24263409	3	12	+	0.759287	CTCCTGTGGTC	3
chr11	61129343	61129492	+	61129413	61129423	-5	4	-	0.759244	GGCCTCCTGGG	4
chr1	26361812	26361961	+	26361881	26361891	-6	3	+	0.759244	CCCAGGGGGCC	3
chr19	57922357	57922506	+	57922444	57922454	12	21	-	0.759054	GGACACAAGCA	12
chr12	56223515	56223664	+	56223608	56223618	18	27	+	0.758845	GGCAGGTGGAC	18
chr15	74613133	74613282	+	74613229	74613239	21	30	+	0.757843	TCCTCATGGCC	21
chr4	1283541	1283690	+	1283627	1283637	11	20	+	0.757836	GGCGCGTGGCG	11
chr17	73285608	73285757	+	73285659	73285669	-24	-15	-	0.757396	GGACAGCTGGA	-15
chr6	116892416	116892565	+	116892514	116892524	23	32	+	0.757372	GCCCCCTGGCC	23
chr17	79367873	79368022	+	79367973	79367983	25	34	-	0.757292	GGTCCCGCGGG	25
chr7	93633668	93633817	+	93633767	93633777	24	33	-	0.757271	CATAACGTGTT	24
chr10	91461267	91461416	+	91461385	91461395	43	52	-	0.756992	GGTAACATCGC	43
chr12	99038638	99038787	+	99038775	99038785	62	71	+	0.756961	CCGACGGGACC	62
chr8	94767026	94767175	+	94767136	94767146	35	44	-	0.756929	GGTACCATGGC	35
chr8	146228264	146228413	+	146228334	146228344	-5	4	-	0.756899	GGTTTCGTGGG	4
chr19	57988931	57989080	+	57989022	57989032	16	25	+	0.756899	CCCACGGCACC	16
chrX	107334832	107334981	+	107334845	107334855	-62	-53	-	0.756608	AATCACCGGCC	-53
chr19	58919885	58920034	+	58919973	58919983	13	22	-	0.756562	GTTCACGTCCC	13
chr19	57998947	57999096	+	57998998	57999008	-24	-15	+	0.756499	GGCACGGGAAC	-15
chr1	26910779	26910928	+	26910909	26910919	55	64	+	0.756299	TCCACGTGTGT	55
chr14	64010074	64010223	+	64010081	64010091	-68	-59	+	0.756216	ACCTTCTGGCC	-59
chr15	57179408	57179557	+	57179443	57179453	-40	-31	-	0.756215	AATCTCCTGCC	-31
chr10	58120956	58121105	+	58121073	58121083	42	51	+	0.756215	GGCAGGCGATT	42
chr19	2269306	2269455	+	2269444	2269454	63	72	-	0.756165	GGTCGCGTTCC	63
chr1	36689904	36690053	+	36689942	36689952	-37	-28	-	0.755695	GGCCAGGAGAG	-28
chr1	10475592	10475741	+	10475683	10475693	16	25	-	0.755695	GGCCAGGAGAG	16
chr14	21924268	21924417	+	21924404	21924414	61	70	-	0.755634	AGTCTCTTGAG	61
chr1	26633206	26633355	+	26633218	26633228	-63	-54	-	0.755427	AGTCGCCTGTG	-54
chr20	20693468	20693617	+	20693534	20693544	-9	0	-	0.75505	AGTCCCGAGAT	0
chr1	19980271	19980420	+	19980314	19980324	-32	-23	-	0.754941	AGTCTCCTGAA	-23
chr1	144533705	144533854	+	144533755	144533765	-25	-16	-	0.754801	GAGCAGATGGG	-16
chr14	97263472	97263621	+	97263472	97263482	-75	-66	+	0.754358	ACCACATTTCC	-66
chr11	16760075	16760224	+	16760091	16760101	-59	-50	-	0.75357	GGACACATCTT	-50
chr16	23690020	23690169	+	23690086	23690096	-9	0	-	0.753568	GCTCCCATGGT	0
chr19	12777630	12777779	+	12777631	12777641	-74	-65	-	0.75344	GCTCACGGGAG	-65
chr21	15755728	15755877	+	15755740	15755750	-63	-54	-	0.75343	GGTCCCGCGAT	-54
chr6	33783706	33783855	+	33783831	33783841	50	59	+	0.753346	CTAACCTGACA	50
chr16	30825780	30825929	+	30825791	30825801	-64	-55	+	0.753231	GGCGGGTGGCC	-55
chr19	10530805	10530954	+	10530910	10530920	30	39	-	0.753161	AGTCCGGTGTC	30
chr2	23598461	23598610	+	23598597	23598607	61	70	-	0.753105	GGACATAAGAT	61
chr17	47492309	47492458	+	47492360	47492370	-24	-15	+	0.753102	AGCAGATGAAC	-15
chr1	241683184	241683333	+	241683273	241683283	14	23	+	0.752762	CTCAGGTTATT	14
chr3	45385591	45385740	+	45385682	45385692	16	25	+	0.752623	CCCTTGTGGTA	16
chr11	118016106	118016255	+	118016188	118016198	7	16	-	0.7525	GACCACCAGGG	7
chr9	95056068	95056217	+	95056157	95056167	14	23	+	0.752202	TCCACGTGGAA	14
chr8	42010143	42010292	+	42010178	42010188	-40	-31	+	0.752174	AACTCGTGCCC	-31
chr2	44395188	44395337	+	44395269	44395279	6	15	+	0.751194	ACCAGGCGTCC	6
chr10	88281565	88281714	+	88281705	88281715	65	74	-	0.750885	GGTCGCGGGCC	65
chr19	47104193	47104342	+	47104240	47104250	-28	-19	-	0.750729	AGTGACGCGGC	-19
chr1	222886546	222886695	+	222886690	222886700	69	78	-	0.750651	GGGCACGGGAG	69
chr20	47897572	47897721	+	47897683	47897693	36	45	+	0.750548	AGCACTTGAAC	36
chr1	117602698	117602847	+	117602793	117602803	20	29	+	0.750513	CCTATATGATT	20
chrX	2171419	2171568	+	2171429	2171439	-65	-56	+	0.750336	GCCACGGCACT	-56
chr4	103749320	103749469	+	103749370	103749380	-25	-16	+	0.750257	CTCACGCGCCC	-16
chr7	5609825	5609974	+	5609907	5609917	7	16	+	0.750234	GCCTCCTGGTC	7
chr6	32145991	32146140	+	32146017	32146027	-49	-40	-	0.750173	AATCCCTTGGC	-40
chr19	33615637	33615786	+	33615738	33615748	26	35	+	0.749793	TGCATCTGGCA	26
chr10	131909441	131909590	+	131909449	131909459	-67	-58	+	0.749396	TCCCTGTGGCT	-58
chr19	2785428	2785577	+	2785538	2785548	35	44	+	0.749385	CTCAGGCGGCC	35
chr17	27181961	27182110	+	27182061	27182071	25	34	+	0.749025	CCCAGCTGGCG	25
chr2	63815968	63816117	+	63816111	63816121	68	77	+	0.74891	TAGAGGTGACC	68
chr22	21368700	21368849	+	21368764	21368774	-11	-2	-	0.748467	CGCCACGGGCT	-2
chr11	4115841	4115990	+	4115947	4115957	31	40	+	0.748386	TACACGTCGCC	31
chr3	127309504	127309653	+	127309573	127309583	-6	3	+	0.748361	CCCACAAGTCC	3
chr11	3876206	3876355	+	3876350	3876360	69	78	-	0.748067	TGTCAGGCGAG	69
chr11	57529221	57529370	+	57529224	57529234	-72	-63	-	0.747964	GCTCACAGGGG	-63
chr12	54689547	54689696	+	54689617	54689627	-5	4	-	0.74761	GGCCTGGTGGT	4
chr19	633567	633716	+	633584	633594	-58	-49	-	0.747561	GGTTTCATGGT	-49
chr7	99102132	99102281	+	99102192	99102202	-15	-6	+	0.747433	CTCGCGAGACC	-6
chr14	103800263	103800412	+	103800302	103800312	-36	-27	-	0.747433	GGTCTCGCGAG	-27
chr1	154955715	154955864	+	154955725	154955735	-65	-56	+	0.747236	CCAATGGGACC	-56
chr1	149224412	149224561	+	149224472	149224482	-15	-6	+	0.747132	GTGATGTCACC	-6
chr3	42190678	42190827	+	42190678	42190688	-75	-66	+	0.747102	CTGACGTCACC	-66
chr16	69458420	69458569	+	69458490	69458500	-5	4	-	0.747073	GGCCTTATGGG	4
chr1	36863483	36863632	+	36863574	36863584	16	25	+	0.746966	GGCTCGTGCTC	16
chr10	70853141	70853290	+	70853162	70853172	-54	-45	+	0.746887	CCTATGTGGTT	-45
chr1	55230377	55230526	+	55230445	55230455	-7	2	-	0.746876	GATGACTTGAG	2
chr19	1275330	1275479	+	1275421	1275431	16	25	-	0.746684	GCTCACCAGGC	16
chr5	148206071	148206220	+	148206147	148206157	1	10	-	0.746192	AGTCCTGTGCA	1
chr16	29888898	29889047	+	29889028	29889038	55	64	+	0.746192	TGCACATTACT	55
chr19	39390291	39390440	+	39390432	39390442	66	75	-	0.746153	AGCCATGTTGG	66
chr3	49466698	49466847	+	49466717	49466727	-56	-47	-	0.746093	GACCACCAGCC	-47
chr1	61543703	61543852	+	61543765	61543775	-13	-4	-	0.745885	AATCATAAGGA	-4
chr16	30382454	30382603	+	30382539	30382549	10	19	-	0.745831	TGACAGCTGGG	10
chr14	90849552	90849701	+	90849645	90849655	18	27	-	0.745414	AATCAGACGGC	18
chr3	51534182	51534331	+	51534182	51534192	-75	-66	-	0.745197	GGACGCCTGGG	-66
chr19	48103647	48103796	+	48103742	48103752	20	29	+	0.744981	CCCATTTAACC	20
chr3	47830674	47830823	+	47830765	47830775	16	25	+	0.744244	CGCTGCTGACC	16
chr5	176778929	176779078	+	176779069	176779079	65	74	+	0.743812	GGCTTCTGGCC	65
chr20	36998103	36998252	+	36998224	36998234	46	55	-	0.743108	TGTCAGGAGAA	46
chr12	124068953	124069102	+	124068966	124068976	-62	-53	-	0.742978	AGTCGCTTGTC	-53
chr11	71791735	71791884	+	71791760	71791770	-50	-41	-	0.742932	CGTCACCCGCG	-41
chr9	35103143	35103292	+	35103239	35103249	21	30	-	0.742494	CGTTACTTGGT	21
chr6	147523612	147523761	+	147523708	147523718	21	30	-	0.742474	GGTGACGAGAA	21
chr1	45140204	45140353	+	45140342	45140352	63	72	-	0.742468	GGTCAGCCGGG	63
chr9	108220786	108220935	+	108220926	108220936	65	74	+	0.742191	ACCATTTGTTT	65
chr19	45418340	45418489	+	45418473	45418483	58	67	-	0.742075	GGTAAGCTGGG	58
chr15	50716510	50716659	+	50716598	50716608	13	22	-	0.742075	GGTGAGCTGGG	13
chr2	169747001	169747150	+	169747117	169747127	41	50	+	0.742019	CCGCTGTGACC	41
chr6	31430781	31430930	+	31430827	31430837	-29	-20	-	0.74182	TGTCAGGTCCT	-20
chr8	95487341	95487490	+	95487427	95487437	11	20	+	0.741691	CGCATGTATCT	11
chr19	57791639	57791788	+	57791763	57791773	49	58	-	0.741648	GGACAGGAGAG	49
chr14	23398731	23398880	+	23398848	23398858	42	51	+	0.741564	CCCATGAAACC	42
chr12	54891362	54891511	+	54891403	54891413	-34	-25	+	0.741557	GGCCTGTGAGC	-25
chr12	56754217	56754366	+	56754235	56754245	-57	-48	+	0.741527	CGCGCGTGAGC	-48
chr6	26421567	26421716	+	26421655	26421665	13	22	+	0.741481	AGAATCTGATC	13
chr9	114943510	114943659	+	114943541	114943551	-44	-35	+	0.74131	GCCTGCTGACA	-35
chr7	99517211	99517360	+	99517284	99517294	-2	7	+	0.741186	AGGACGGGACC	7
chr22	41844641	41844790	+	41844745	41844755	29	38	+	0.741008	GCCATGTAAAT	29
chr11	117856924	117857073	+	117856994	117857004	-5	4	-	0.74048	AGCCCTGTGGG	4
chr1	44435414	44435563	+	44435483	44435493	-6	3	+	0.74048	CCCACAAGGCT	3
chr19	46498469	46498618	+	46498526	46498536	-18	-9	-	0.740273	CGTTAGGTGCC	-9
chr6	26383199	26383348	+	26383330	26383340	56	65	+	0.739714	ATCTTGGGACT	56
chr19	19431287	19431436	+	19431291	19431301	-71	-62	+	0.739714	ATCTTGAGACT	-62
chr7	120590627	120590776	+	120590703	120590713	1	10	-	0.738582	AGGCACGGGGG	1
chr5	114961789	114961938	+	114961803	114961813	-61	-52	-	0.73855	GAACACGCGTT	-52
chr15	79165051	79165200	+	79165151	79165161	25	34	-	0.738344	GGGCGCGTGCG	25
chr19	8989185	8989334	+	8989240	8989250	-20	-11	-	0.738219	AGTCAGACGTC	-11
chr17	40729770	40729919	+	40729895	40729905	50	59	+	0.738219	GCCATGGGCCT	50
chr16	734276	734425	+	734314	734324	-37	-28	+	0.738219	GCCATGAGCCT	-28
chr5	55419778	55419927	+	55419830	55419840	-23	-14	+	0.738072	GGCAGGAGATA	-14
chr20	61531659	61531808	+	61531773	61531783	39	48	-	0.73782	GGCCACTGGGT	39
chr3	9438628	9438777	+	9438634	9438644	-69	-60	+	0.737472	CGCAGGAGGCC	-60
chr7	129420354	129420503	+	129420492	129420502	63	72	-	0.737329	GGCCACTGGAC	63
chr6	52149785	52149934	+	52149922	52149932	62	71	+	0.737038	AACTTTTGACC	62
chr14	74960290	74960439	+	74960396	74960406	31	40	+	0.736187	GCCTCCTGTTC	31
chr17	40307091	40307240	+	40307233	40307243	67	76	+	0.735905	GCCGGCTGACT	67
chr7	148684470	148684619	+	148684576	148684586	31	40	-	0.735887	CGTCATCAGGG	31
chr5	145562208	145562357	+	145562225	145562235	-58	-49	+	0.735791	GGCATCTCACA	-49
chr8	141474447	141474596	+	141474450	141474460	-72	-63	-	0.735668	GGTCCGCTGCC	-63
chr6	34216942	34217091	+	34217080	34217090	63	72	+	0.735599	GGCCCCTGGCC	63
chr7	21466977	21467126	+	21467058	21467068	6	15	+	0.73552	CGCGCGTCACC	6
chr12	50017346	50017495	+	50017375	50017385	-46	-37	-	0.735219	GGTAACATCCC	-37
chr17	38083835	38083984	+	38083873	38083883	-37	-28	+	0.735189	CGTACGTCACC	-28
chr19	36235795	36235944	+	36235891	36235901	21	30	-	0.735121	GGTCCAATGAG	21
chr10	25402248	25402397	+	25402383	25402393	60	69	-	0.735121	GGTTAAATGAG	60
chr21	35366788	35366937	+	35366881	35366891	18	27	-	0.735063	AGTAACATAGC	18
chr6	139094537	139094686	+	139094562	139094572	-50	-41	-	0.735001	AGTTGCATGGC	-41
chr10	49758458	49758607	+	49758518	49758528	-15	-6	+	0.735001	GCCATGCAACT	-6
chr7	100254027	100254176	+	100254076	100254086	-26	-17	-	0.734847	GGCCAATTGGG	-17
chr2	158732859	158733008	+	158732938	158732948	4	13	+	0.733902	AACACATCATT	4
chr19	42901127	42901276	+	42901155	42901165	-47	-38	-	0.733141	GGACACTCGGC	-38
chr3	47018180	47018329	+	47018288	47018298	33	42	-	0.732586	TGTCTCGCGGC	33
chr1	52344578	52344727	+	52344721	52344731	68	77	+	0.732541	TCCGCGTGTCA	68
chr19	46916804	46916953	+	46916888	46916898	9	18	+	0.732338	CTCATCTTACA	9
chr7	100895609	100895758	+	100895743	100895753	59	68	-	0.732003	GGGCACGGGGA	59
chr11	94706655	94706804	+	94706670	94706680	-60	-51	-	0.73199	GGTCCGATGCA	-51
chr12	53894596	53894745	+	53894720	53894730	49	58	+	0.73194	CACAGATGGCG	49
chr10	73137190	73137339	+	73137211	73137221	-54	-45	-	0.731302	AGCCACCGGCC	-45
chr17	44886556	44886705	+	44886568	44886578	-63	-54	-	0.731014	AGCCATGGGAG	-54
chr16	78036892	78037041	+	78037015	78037025	48	57	-	0.730909	AGCCTCCTGCC	48
chr1	181002996	181003145	+	181003020	181003030	-51	-42	+	0.730742	AGCAACTGATG	-42
chr16	58270424	58270573	+	58270436	58270446	-63	-54	+	0.729579	CCCTCCTGTCT	-54
chr1	224544377	224544526	+	224544449	224544459	-3	6	+	0.729544	AGCATGCGTCA	6
chr11	64578080	64578229	+	64578181	64578191	26	35	-	0.729484	GGACACCTCCT	26
chr8	117778448	117778597	+	117778557	117778567	34	43	+	0.729016	CGCATGTGCGC	34
chr10	71075352	71075501	+	71075425	71075435	-2	7	+	0.729006	AGCATGGGCCC	7
chr6	28949719	28949868	+	28949758	28949768	-36	-27	-	0.728696	GAGCACGTTCC	-27
chr10	1034189	1034338	+	1034321	1034331	57	66	-	0.728626	AGTGACGTACC	57
chr19	41257001	41257150	+	41257061	41257071	-15	-6	-	0.728454	GGTCGCGTAGA	-6
chr7	76012578	76012727	+	76012646	76012656	-7	2	-	0.728319	AATCACAACGC	2
chr22	29853875	29854024	+	29853908	29853918	-42	-33	-	0.727566	GGAAAGGTGGG	-33
chr17	56406145	56406294	+	56406263	56406273	43	52	-	0.727566	GGACTGGTGGG	43
chr4	159593151	159593300	+	159593295	159593305	69	78	+	0.726671	CCCCTCTGGCC	69
chrX	1511163	1511312	+	1511299	1511309	61	70	+	0.726585	ACCTTGTGAAG	61
chr12	510566	510715	+	510674	510684	33	42	-	0.726277	GGCGAGATGGG	33
chr19	17337196	17337345	+	17337262	17337272	-9	0	-	0.726181	GGTCCCAGGCT	0
chr19	55987795	55987944	+	55987816	55987826	-54	-45	+	0.725711	AAGACCTGACA	-45
chr19	34663255	34663404	+	34663297	34663307	-33	-24	-	0.725504	AGTCTCGCGAG	-24
chr10	118986520	118986669	+	118986551	118986561	-44	-35	-	0.72526	AGCCACTGGGC	-35
chr19	40727928	40728077	+	40727958	40727968	-45	-36	-	0.725169	TGCCCCCTGGT	-36
chr6	31239929	31240078	+	31239969	31239979	-35	-26	-	0.725029	CGTCATGAGTA	-26
chr1	36851643	36851792	+	36851654	36851664	-64	-55	+	0.725023	GGCAAGAGGCC	-55
chr7	150924288	150924437	+	150924312	150924322	-51	-42	-	0.724911	GCTCACCAGCC	-42
chr6	166744318	166744467	+	166744394	166744404	1	10	+	0.724908	CGCACCAGACG	1
chr3	25706434	25706583	+	25706475	25706485	-34	-25	+	0.724879	GCCTTGTCGCC	-25
chr6	27100792	27100941	+	27100855	27100865	-12	-3	+	0.724485	TGGACGTGGCA	-3
chr3	127842771	127842920	+	127842886	127842896	40	49	+	0.724422	TGCACGAGGCA	40
chr14	68286338	68286487	+	68286442	68286452	29	38	+	0.723641	GGCCTCTGATT	29
chr1	222817342	222817491	+	222817370	222817380	-47	-38	-	0.723274	CGGCACGAGAG	-38
chr19	51152880	51153029	+	51152949	51152959	-6	3	+	0.722853	CCCATGAGCCT	3
chr19	57901063	57901212	+	57901132	57901142	-6	3	+	0.722799	CCCAGAAGACA	3
chr17	38210662	38210811	+	38210732	38210742	-5	4	-	0.722799	TGTCTTCTGGG	4
chr8	124084642	124084791	+	124084786	124084796	69	78	-	0.722547	GATTACATTGT	69
chr19	44669123	44669272	+	44669218	44669228	20	29	+	0.722281	TCCTCCTGATA	20
chr7	150736357	150736506	+	150736365	150736375	-67	-58	+	0.721966	GCCTGGTGCCT	-58
chr12	57039767	57039916	+	57039786	57039796	-56	-47	-	0.72154	AGCCGCCTGCT	-47
chr1	32645178	32645327	+	32645294	32645304	41	50	+	0.72154	AGCAGGCGGCT	41
chr11	747343	747492	+	747437	747447	19	28	-	0.721402	CGTCCCGTCGC	19
chr1	11969017	11969166	+	11969113	11969123	21	30	+	0.720877	TTCAGGTAGCC	21
chr7	43012411	43012560	+	43012493	43012503	7	16	+	0.72084	GCCAACTGTTT	7
chr12	56367674	56367823	+	56367688	56367698	-61	-52	-	0.720722	CGTCCCTTGCT	-52
chr19	58790162	58790311	+	58790192	58790202	-45	-36	-	0.720264	GGCCAGAGGCC	-36
chr1	24286061	24286210	+	24286067	24286077	-69	-60	-	0.720233	GGCCAGGGGCG	-60
chr12	50505617	50505766	+	50505742	50505752	50	59	-	0.720199	GATAACGGGCC	50
chr14	36295370	36295519	+	36295508	36295518	63	72	+	0.720108	GCCCTCTGGCT	63
chr1	36235638	36235787	+	36235670	36235680	-43	-34	-	0.720106	AATCACGCAGC	-34
chr1	47646887	47647036	+	47646933	47646943	-29	-20	+	0.720028	CCCCTGGGACT	-20
chr8	93977657	93977806	+	93977727	93977737	-5	4	-	0.719635	AGTACCATGGG	4
chr13	21476835	21476984	+	21476959	21476969	49	58	+	0.719571	CTCACGCGCTC	49
chr17	46125376	46125525	+	46125456	46125466	5	14	-	0.719396	AGACACTAGGG	5
chr6	2765459	2765608	+	2765574	2765584	40	49	-	0.719235	ACTTACATGCC	40
chr17	29158805	29158954	+	29158916	29158926	36	45	-	0.7188	AGTCATTTTGG	36
chr6	27862369	27862518	+	27862448	27862458	4	13	-	0.718729	GGTGACATTGA	4
chr5	41904197	41904346	+	41904299	41904309	27	36	+	0.718213	GAAAAATGACC	27
chr7	42971810	42971959	+	42971828	42971838	-57	-48	+	0.717706	CTCACCTTTCC	-48
chr1	205196862	205197011	+	205196928	205196938	-9	0	-	0.717268	GATCGCACGGT	0
chr18	57026408	57026557	+	57026444	57026454	-39	-30	+	0.717128	GCCCGGAGACC	-30
chr19	45504390	45504539	+	45504482	45504492	17	26	+	0.716826	CTCAGTTGTCT	17
chr17	40075311	40075460	+	40075373	40075383	-13	-4	-	0.716665	GGCCCCGGGGC	-4
chr4	185585776	185585925	+	185585801	185585811	-50	-41	-	0.71649	TCTCACGTCCC	-41
chr5	154191581	154191730	+	154191583	154191593	-73	-64	+	0.716422	CTCTTATGTTC	-64
chr16	31106258	31106407	+	31106259	31106269	-74	-65	-	0.716416	AGGGACGTGCG	-65
chr12	120933664	120933813	+	120933685	120933695	-54	-45	-	0.716335	GGCCTCGTAGC	-45
chr8	74884631	74884780	+	74884765	74884775	59	68	+	0.716166	ATCCTGGGACT	59
chr16	29687586	29687735	+	29687727	29687737	66	75	-	0.71556	AAGCACCTGCA	66
chr14	58711396	58711545	+	58711445	58711455	-26	-17	+	0.714989	CTCTCGCGGCC	-17
chr5	168006679	168006828	+	168006730	168006740	-24	-15	+	0.714972	TGCAGGTGGAC	-15
chr16	75285498	75285647	+	75285622	75285632	49	58	-	0.7148	AGCCGCCTGTC	49
chr7	111846471	111846620	+	111846593	111846603	47	56	+	0.714616	CAAATGTGGTT	47
chr19	42747300	42747449	+	42747428	42747438	53	62	+	0.714095	CCCATGAGCTC	53
chrX	151999246	151999395	+	151999263	151999273	-58	-49	-	0.71374	AGTCCGCTGCC	-49
chr11	9482577	9482726	+	9482663	9482673	11	20	+	0.713499	TCCGCCTGGCC	11
chr15	70712844	70712993	+	70712988	70712998	69	78	+	0.712342	TGCAGGAGATT	69
chr19	38720342	38720491	+	38720415	38720425	-2	7	+	0.712033	ACGACGGGACG	7
chr17	43239146	43239295	+	43239196	43239206	-25	-16	-	0.711852	GGCCAGAAGAA	-16
chr16	67840537	67840686	+	67840584	67840594	-28	-19	-	0.711838	TACCACATTTC	-19
chr19	58330921	58331070	+	58330968	58330978	-28	-19	-	0.711122	TGAAACCTGGT	-19
chr4	3076325	3076474	+	3076387	3076397	-13	-4	-	0.710831	GGACGCAAGGC	-4
chr19	58258005	58258154	+	58258065	58258075	-15	-6	+	0.710592	ACTACATAACC	-6
chr19	58090287	58090436	+	58090366	58090376	4	13	-	0.710592	GGTAATGTAGT	4
chr6	40132228	40132377	+	40132231	40132241	-72	-63	-	0.710289	CAACAGCTGGT	-63
chr1	203281103	203281252	+	203281213	203281223	35	44	-	0.710169	AGTCCCAGGAG	35
chr18	54305840	54305989	+	54305941	54305951	26	35	+	0.709853	GTGACGTCATT	26
chr1	184724165	184724314	+	184724213	184724223	-27	-18	-	0.709313	TGCCCCCTGAG	-18
chr15	90895305	90895454	+	90895357	90895367	-23	-14	+	0.708632	TGCTCGGGACT	-14
chr14	64109122	64109271	+	64109264	64109274	67	76	+	0.708457	TTCATGTTGTT	67
chr7	149535364	149535513	+	149535445	149535455	6	15	-	0.708319	CGCCGCCTGGG	6
chr7	7680012	7680161	+	7680017	7680027	-70	-61	-	0.708319	CGCGACCTGGG	-61
chr1	214776385	214776534	+	214776445	214776455	-15	-6	-	0.708276	AATCAGACGCG	-6
chrX	123094202	123094351	+	123094237	123094247	-40	-31	-	0.708091	AGTCAGTCGGC	-31
chr16	75498691	75498840	+	75498806	75498816	40	49	+	0.707892	CCCCTGTGAGA	40
chr7	73256749	73256898	+	73256838	73256848	14	23	-	0.707751	GGGCGTGTGGG	14
chr16	24550440	24550589	+	24550552	24550562	37	46	-	0.707751	GGGCCTGTGGG	37
chr2	97202265	97202414	+	97202340	97202350	0	9	-	0.707268	GGTCCCCGGAC	0
chr9	90060658	90060807	+	90060756	90060766	23	32	-	0.707139	AATGAGATGTC	23
chr12	53297234	53297383	+	53297235	53297245	-74	-65	-	0.707134	GACCACTGGGT	-65
chr3	39425826	39425975	+	39425874	39425884	-27	-18	-	0.706904	GGCGGCGTGGT	-18
chr2	88927159	88927308	+	88927201	88927211	-33	-24	+	0.706686	TTTACCTGATT	-24
chr12	53661925	53662074	+	53662026	53662036	26	35	+	0.705219	GCCCGCTGATT	26
chr19	55973204	55973353	+	55973246	55973256	-33	-24	-	0.70521	AGTCTCAAGAA	-24
chr17	18128649	18128798	+	18128766	18128776	42	51	+	0.704786	CCCAGTTCACC	42
chr20	22666802	22666951	+	22666810	22666820	-67	-58	-	0.704772	TGGCACATAGG	-58
chr4	140004152	140004301	+	140004245	140004255	18	27	-	0.704714	GAACACCTCAG	18
chr6	119215182	119215331	+	119215271	119215281	14	23	+	0.704349	CCCATCTTGCT	14
chr12	110939936	110940085	+	110940046	110940056	35	44	+	0.703759	GAGACGAGATC	35
chr8	124408865	124409014	+	124408899	124408909	-41	-32	-	0.702705	CTTCACATAGT	-32
chr1	25876094	25876243	+	25876237	25876247	68	77	-	0.702321	GGGCGGGTGGC	68
chr7	45299778	45299927	+	45299796	45299806	-57	-48	-	0.701912	CGCCCCCTGCC	-48
chr16	3451002	3451151	+	3451134	3451144	57	66	+	0.701912	GGCAGGAGGCG	57
chr11	329472	329621	+	329502	329512	-45	-36	-	0.701342	AGTCAAATACG	-36
chr1	9648558	9648707	+	9648674	9648684	41	50	-	0.7013	GGCCGCGCGGG	41
chr22	46692633	46692782	+	46692685	46692695	-23	-14	+	0.701179	GCGTCCTGACT	-14
chr8	30770400	30770549	+	30770439	30770449	-36	-27	+	0.701051	AGCACGGTACA	-27
chr2	71357691	71357840	+	71357792	71357802	26	35	+	0.700937	GCCATGGCGCC	26
chr1	26527733	26527882	+	26527741	26527751	-67	-58	-	0.700907	GGCTGCGTGGG	-58
chr11	123349290	123349439	+	123349348	123349358	-17	-8	+	0.700534	GGTAGATGGCC	-8
chr1	11650551	11650700	+	11650669	11650679	43	52	-	0.700534	GGCCATCTACC	43
chr19	10028024	10028173	+	10028140	10028150	41	50	-	0.700035	AGCCACTGGAG	41
chr15	40401269	40401418	+	40401309	40401319	-35	-26	-	0.699251	TAACACAGGCT	-26
chr21	30365181	30365330	+	30365311	30365321	55	64	-	0.698853	CGCCACCGGAG	55
chr12	51632887	51633036	+	51632955	51632965	-7	2	+	0.698485	TTGACATGATG	2
chr19	7694563	7694712	+	7694655	7694665	17	26	+	0.698468	AGCTTCTGTCT	17
chr21	34915270	34915419	+	34915318	34915328	-27	-18	-	0.698272	TGGCCCGTGCG	-18
chr16	4784220	4784369	+	4784345	4784355	50	59	+	0.698081	TGCACACGTCC	50
chr1	160255000	160255149	+	160255095	160255105	20	29	+	0.698033	CTCCTGTGAAA	20
chr2	97405934	97406083	+	97405981	97405991	-28	-19	+	0.697919	TGCATTTGCCC	-19
chr4	185655350	185655499	+	185655428	185655438	3	12	-	0.697374	CAAAACATGCC	3
chr1	235491645	235491794	+	235491678	235491688	-42	-33	+	0.696879	CCCACCAGTTC	-33
chr19	59084066	59084215	+	59084091	59084101	-50	-41	-	0.695454	AGAGACTTGGG	-41
chr7	92617449	92617598	+	92617476	92617486	-48	-39	+	0.695207	CAGATATGTCC	-39
chr9	111882207	111882356	+	111882224	111882234	-58	-49	-	0.695067	GGTAATGGGAG	-49
chr10	5931879	5932028	+	5932001	5932011	47	56	+	0.694955	GGGGCGTGGCC	47
chr8	38239785	38239934	+	38239840	38239850	-20	-11	-	0.694893	GGCCGCGGGCC	-11
chr2	12856694	12856843	+	12856782	12856792	13	22	-	0.694893	GGCCCCGGGCC	13
chr1	20987947	20988096	+	20988067	20988077	45	54	-	0.694562	GGCCCCGTCCC	45
chr3	42872926	42873075	+	42872926	42872936	-75	-66	+	0.692544	AGCAGGGGGCG	-66
chr6	155635699	155635848	+	155635738	155635748	-36	-27	-	0.692323	GAGCGCATGCG	-27
chr6	39693129	39693278	+	39693155	39693165	-49	-40	+	0.691903	CTCCGGCGACC	-40
chr19	39881706	39881855	+	39881758	39881768	-23	-14	-	0.691572	GGTCTCCTCAG	-14
chr11	8008620	8008769	+	8008690	8008700	-5	4	-	0.691509	GGTTTCCTGAG	4
chr15	31780914	31781063	+	31780984	31780994	-5	4	-	0.690276	GGAAAAGTGGG	4
chr1	26948122	26948271	+	26948161	26948171	-36	-27	+	0.69019	ACGGCCTGACC	-27
chr6	52860137	52860286	+	52860155	52860165	-57	-48	+	0.689797	ACGACCTCACC	-48
chr1	185126139	185126288	+	185126180	185126190	-34	-25	+	0.689734	ACCACCAAACC	-25
chr4	39183664	39183813	+	39183792	39183802	53	62	+	0.689382	CCCCTTTGGCC	53
chr1	116958491	116958640	+	116958626	116958636	60	69	+	0.688403	CCCTCAGGACA	60
chr3	128902825	128902974	+	128902865	128902875	-35	-26	+	0.686569	GGCGGGTGTTT	-26
chr4	185265084	185265233	+	185265142	185265152	-17	-8	+	0.685192	GCAAGCTGGCT	-8
chr5	172483076	172483225	+	172483130	172483140	-21	-12	+	0.685106	CGCAGACGGCC	-12
chr16	89626994	89627143	+	89627019	89627029	-50	-41	-	0.684223	GGTCAGAGCGC	-41
chr4	6785221	6785370	+	6785241	6785251	-55	-46	-	0.684193	GGTCAGGCCGG	-46
chr19	4471491	4471640	+	4471564	4471574	-2	7	+	0.683784	ATTTTGTGGCT	7
chr11	10830464	10830613	+	10830557	10830567	18	27	-	0.683447	AATCAGCGGCC	18
chr11	65625749	65625898	+	65625843	65625853	19	28	-	0.683154	GGTCCTGGGCG	19
chr3	194991917	194992066	+	194991918	194991928	-74	-65	-	0.682905	AATCGCGGGCG	-65
chr2	86333273	86333422	+	86333343	86333353	-5	4	+	0.682737	CCAACATGCTC	4
chr7	92157862	92158011	+	92157965	92157975	28	37	+	0.682591	GGCACCTCGTT	28
chr14	73525152	73525301	+	73525249	73525259	22	31	+	0.68222	ATCAGCTCGCC	22
chr19	58193185	58193334	+	58193245	58193255	-15	-6	+	0.679906	ACTACATTATC	-6
chr9	137029984	137030133	+	137030004	137030014	-55	-46	-	0.679558	GGCGACACGCC	-46
chr20	49609577	49609726	+	49609591	49609601	-61	-52	-	0.67955	TGTCAGCTATC	-52
chr11	117198349	117198498	+	117198483	117198493	59	68	-	0.679431	TGTCACAGCTC	59
chr3	113415578	113415727	+	113415710	113415720	57	66	-	0.679129	GGCCCAATGAG	57
chr4	1858000	1858149	+	1858124	1858134	49	58	-	0.677467	CGTACCGTGGA	49
chr10	104004894	104005043	+	104005020	104005030	51	60	+	0.67713	TCCACCTCTCT	51
chr19	2096889	2097038	+	2096960	2096970	-4	5	+	0.676644	GCCTGGTGTGC	5
chr2	104995365	104995514	+	104995493	104995503	53	62	+	0.676391	AGCATGGGCTT	53
chr12	46638149	46638298	+	46638164	46638174	-60	-51	+	0.674951	CCCACCTCTTT	-51
chr1	27560780	27560929	+	27560871	27560881	16	25	+	0.672035	CCCAGCTTTCC	16
chr5	140027342	140027491	+	140027427	140027437	10	19	+	0.671809	AGCTTGTCGCT	10
chr5	140705693	140705842	+	140705707	140705717	-61	-52	-	0.669672	ACTAACCTGCT	-52
chr6	150067629	150067778	+	150067714	150067724	10	19	+	0.669418	TGGATGGGACT	10
chr9	104160925	104161074	+	104161062	104161072	62	71	-	0.665822	CATGACGGGAG	62
chr9	134164969	134165118	+	134165089	134165099	45	54	-	0.663628	AGGCCCGAGGC	45
chr7	99102797	99102946	+	99102852	99102862	-20	-11	-	0.653965	AACCCCGTTGG	-11
chr19	11266692	11266841	+	11266738	11266748	-29	-20	+	0.653593	TCCATAGGTCG	-20
chr16	72127749	72127898	+	72127761	72127771	-63	-54	+	0.634856	CGGGCGTGTTC	-54
chr6	38671040	38671189	+	38671135	38671145	20	29	-	0.629682	TGTTACTTAAT	20
