# Supplementary material for: Integrating Peak Colocalization and Motif Enrichment Analysis for the Discovery of Genome-Wide Regulatory Modules and Transcription Factor Recruitment Rules
Source: Front Genet. 2020 Feb 21;11:72. doi: 10.3389/fgene.2020.00072 (PMC7046753; doi:10.3389/fgene.2020.00072)
Supplement: Supplementary Table 8 — List of co-binding summit coordinates for NF-YB and PBX2, complete PscanChIP output, and relative position of NF-YB with respect to PBX2 sites as output by PscanChIP. [file Table_8.xlsx]

## Sheet: PBX2 IN NFYB
PBX2 summits co-binding with NFYB
chr5	145583031	145583032
chr19	49403563	49403564
chr17	79881590	79881591
chr7	150736561	150736562
chr12	114094754	114094755
chr6	10771991	10771992
chr11	809799	809800
chr12	104680685	104680686
chr19	39341095	39341096
chr5	176778936	176778937
chr19	14640366	14640367
chr13	80915453	80915454
chr11	62432801	62432802
chr12	110151478	110151479
chr1	1334709	1334710
chr19	1041020	1041021
chr1	118472292	118472293
chr6	41040284	41040285
chr20	5107227	5107228
chr11	77705866	77705867
chr1	178994888	178994889
chr3	50605200	50605201
chr16	30441556	30441557
chr5	175964884	175964885
chr2	160148830	160148831
chr15	83847889	83847890
chr10	4891964	4891965
chr2	65663789	65663790
chr1	236451604	236451605
chr1	24286196	24286197
chr20	35918106	35918107
chr20	32495262	32495263
chr17	43394550	43394551
chr21	43823887	43823888
chr7	25164932	25164933
chr14	54683782	54683783
chr1	28562626	28562627
chr19	47359448	47359449
chr16	2479184	2479185
chr12	56552194	56552195
chr19	12175556	12175557
chr7	129710284	129710285
chr11	62366880	62366881
chr16	2205291	2205292
chr2	64978659	64978660
chr6	28863379	28863380
chr1	208001991	208001992
chr17	80416488	80416489
chr3	53925895	53925896
chr1	6640069	6640070
chr20	50602582	50602583
chr7	25739166	25739167
chr20	34984368	34984369
chr10	114913439	114913440
chrX	47518759	47518760
chr3	186288290	186288291
chr14	61191008	61191009
chr14	24711918	24711919
chr9	123884112	123884113
chr1	150669875	150669876
chr3	124153995	124153996
chr11	63381841	63381842
chr1	227917477	227917478
chrX	19361998	19361999
chr3	61237155	61237156
chr3	42846026	42846027
chr2	205099777	205099778
chr22	46024571	46024572
chr22	32058202	32058203
chr14	60714859	60714860
chr3	151987763	151987764
chr1	84807831	84807832
chr1	232029511	232029512
chr12	128124905	128124906
chr16	83747406	83747407
chr8	146012783	146012784
chr5	178077348	178077349
chr9	37027864	37027865
chr11	64902555	64902556
chr7	129588829	129588830
chr16	58270478	58270479
chr2	61765610	61765611
chr5	177580868	177580869
chr22	41032773	41032774
chr15	63402237	63402238
chr3	9885665	9885666
chr20	750654	750655
chr13	73301918	73301919
chr11	102962979	102962980
chr15	67119061	67119062
chr14	97150122	97150123
chr2	84512441	84512442
chr11	5613028	5613029
chr2	10952971	10952972
chr4	40859243	40859244
chr1	44820925	44820926
chrX	134305270	134305271
chr19	55629231	55629232
chr1	226250389	226250390
chr1	246729533	246729534
chr16	30382467	30382468
chr16	21716272	21716273
chr9	99171146	99171147
chr3	115502884	115502885
chr16	67840490	67840491
chr7	132797317	132797318
chr7	2443017	2443018
chr11	19138752	19138753
chr12	122502849	122502850
chr22	42228993	42228994
chr1	240140918	240140919
chr11	64578278	64578279
chr12	12878744	12878745
chr21	34915139	34915140
chr17	47866466	47866467
chr14	95146444	95146445
chr19	59087067	59087068
chr1	7764692	7764693
chr1	6845093	6845094
chr19	32761672	32761673
chr1	156470807	156470808
chr14	75986650	75986651
chr21	30446068	30446069
chr7	137687036	137687037
chr16	2956080	2956081
chr19	4723856	4723857
chr15	85174603	85174604
chr17	43176701	43176702
chr1	204381136	204381137
chr3	138666081	138666082
chr19	57752037	57752038
chr7	129402616	129402617
chr3	48488106	48488107
chr8	23386404	23386405
chr20	44044732	44044733
chr3	9055622	9055623
chr20	22188107	22188108
chr10	15356095	15356096
chr19	13001731	13001732
chr2	12633484	12633485
chr2	179468799	179468800
chr6	166744346	166744347
chr15	100049266	100049267
chr11	119699838	119699839
chr6	160211374	160211375
chr4	103789936	103789937
chr7	135413137	135413138
chr6	119670998	119670999
chr1	2121152	2121153
chr11	116910998	116910999
chr5	121804601	121804602
chr5	54603630	54603631
chr1	68150763	68150764
chr8	21058553	21058554
chr16	8422398	8422399
chr14	96001146	96001147
chr20	61343196	61343197
chr9	130477974	130477975
chr5	160004462	160004463
chr1	224518158	224518159
chr9	4461622	4461623
chr19	13648484	13648485
chr5	112312387	112312388
chr2	38708255	38708256
chr11	43902380	43902381
chr16	54353531	54353532
chr12	1065268	1065269
chr10	17497409	17497410
chr2	239197466	239197467
chr11	45940442	45940443
chr19	40477730	40477731
chr1	935655	935656
chr1	24285642	24285643
chr8	129047532	129047533
chr15	75918108	75918109
chr2	239112279	239112280
chr10	99257625	99257626
chr15	45003562	45003563
chr17	5323109	5323110
chr16	18812955	18812956
chr9	131592110	131592111
chr6	38670999	38671000
chr10	101419168	101419169
chr20	46860446	46860447
chr16	88752966	88752967
chr22	21368711	21368712
chrX	106449773	106449774
chr10	131909434	131909435
chr12	67662644	67662645
chr5	148737510	148737511
chr12	111312528	111312529
chr14	93615555	93615556
chr3	72496307	72496308
chr21	40279140	40279141
chr21	47648828	47648829
chr18	47191191	47191192
chr20	46327082	46327083
chr1	3839014	3839015
chr6	100247490	100247491
chr7	65540845	65540846
chr6	47655395	47655396
chr10	93309229	93309230
chr5	122081491	122081492
chr4	146830713	146830714
chr13	21476963	21476964
chr7	151216996	151216997
chr19	59071031	59071032
chr6	19805090	19805091
chr19	46296245	46296246
chr2	232726456	232726457
chr4	39460617	39460618
chr14	73525088	73525089
chr16	26065408	26065409
chr3	10157223	10157224
chr10	51572393	51572394
chr2	85843373	85843374
chr19	13562456	13562457
chr9	112771106	112771107
chr9	5879702	5879703
chr6	40703699	40703700
chr6	49431012	49431013
chr3	5031207	5031208
chr4	40372748	40372749
chr2	45867886	45867887
chr12	122681564	122681565
chr17	56495035	56495036
chr20	10299450	10299451
chr4	190861896	190861897
chr14	66578326	66578327
chr8	356897	356898
chr12	133001796	133001797
chr7	51009413	51009414
chr19	6313539	6313540
chr6	119215213	119215214
chrX	65235627	65235628
chr12	96252785	96252786
chr3	128746104	128746105
chr11	59728190	59728191
chr20	33292526	33292527
chr19	19496501	19496502
chr1	201924470	201924471
chr10	85899275	85899276
chr9	114943648	114943649
chr1	27191640	27191641
chr3	195642010	195642011
chr20	59805416	59805417
chr17	63377472	63377473
chr20	55274011	55274012
chr1	31241921	31241922
chr19	19030414	19030415
chr19	2061679	2061680
chr10	50380944	50380945
chr11	12186341	12186342
chr9	94757432	94757433
chr1	22703686	22703687
chr19	1269163	1269164
chr6	28584073	28584074
chr4	1714493	1714494
chr22	28062825	28062826
chr11	66313571	66313572
chr10	116015181	116015182
chr7	139615997	139615998
chr1	65894912	65894913
chr5	114961824	114961825
chr19	58790223	58790224
chr20	32399053	32399054
chr5	176884787	176884788
chr10	1102283	1102284
chr13	100111505	100111506
chrX	38512472	38512473
chr8	102492290	102492291
chr1	224985877	224985878
chr20	986503	986504
chr2	27008681	27008682
chr5	74632789	74632790
chr7	92158056	92158057
chr7	98189471	98189472
chr8	91959028	91959029
chr3	72713516	72713517
chr2	218752684	218752685
chr1	109584695	109584696
chr16	19100959	19100960
chr7	99102255	99102256
chr20	37744858	37744859
chr15	67702913	67702914
chr5	140105486	140105487
chr7	152456815	152456816
chr12	123717909	123717910
chr7	98991199	98991200
chr12	68087897	68087898
chr20	56420547	56420548
chr7	56119323	56119324
chr17	79320163	79320164
chr4	141622272	141622273
chr3	133249568	133249569
chrX	153060057	153060058
chr1	1447482	1447483
chr16	10187621	10187622
chr2	191879069	191879070
chr12	50135127	50135128
chr10	118978385	118978386
chr5	168628830	168628831
chr11	44839211	44839212
chr1	236958676	236958677
chr1	222790974	222790975
chr17	37275035	37275036
chr12	30736469	30736470
chr11	76155720	76155721
chr17	55275212	55275213
chr9	102584059	102584060
chr21	33501960	33501961
chr22	38674942	38674943
chr4	89291836	89291837
chr6	170863413	170863414
chr3	120461472	120461473
chr1	160254949	160254950
chr2	157189360	157189361
chr1	26948084	26948085
chrX	40640366	40640367
chr1	203281168	203281169
chr9	35815491	35815492
chr2	61035734	61035735
chr14	73314652	73314653
chr7	27702696	27702697
chr1	224180345	224180346
chr17	7531248	7531249
chr11	59312976	59312977
chr22	17640180	17640181
chr12	96450929	96450930
chr4	186929426	186929427
chr16	13293593	13293594
chr5	16465941	16465942
chr9	140196789	140196790
chr14	102176562	102176563
chr12	105747230	105747231
chr19	46195807	46195808
chr10	14590724	14590725
chr10	4868391	4868392
chr1	34944289	34944290
chr2	18741987	18741988
chr2	96874111	96874112
chr6	43139054	43139055
chr7	65392622	65392623
chr12	53298976	53298977
chr17	36754982	36754983
chrX	15353722	15353723
chr7	145482033	145482034
chr19	1415651	1415652
chr16	70415367	70415368
chr13	25722680	25722681
chr9	34989538	34989539
chr21	37282181	37282182
chr15	41523033	41523034
chr16	29801867	29801868
chr20	47489818	47489819
chr12	127742116	127742117
chr20	48115466	48115467
chr17	39686605	39686606
chr22	31686850	31686851
chr9	115480418	115480419
chr2	47090608	47090609
chrX	19148001	19148002
chr6	40132386	40132387
chr22	34317146	34317147
chr15	77363515	77363516
chr5	37852135	37852136
chr1	55230332	55230333
chr11	75245773	75245774
chr3	40494860	40494861
chr3	197463995	197463996
chr3	160167610	160167611
chr12	125880528	125880529
chr19	51182851	51182852
chr11	19927883	19927884
chr12	129490545	129490546
chr19	39421448	39421449
chr12	96636659	96636660
chr17	71848320	71848321
chr21	43550733	43550734
chr21	43709531	43709532
chr9	136203258	136203259
chr1	31158384	31158385
chr5	131526008	131526009
chr22	27679833	27679834
chr10	13203497	13203498
chr3	13311396	13311397
chr6	91078981	91078982
chr11	66247814	66247815
chr3	10276760	10276761
chr6	11153786	11153787
chr3	58644469	58644470
chr2	3381691	3381692
chr17	74537198	74537199
chr6	33378216	33378217
chr2	38683051	38683052
chr7	153106085	153106086
chr1	151798683	151798684
chr12	94498961	94498962
chr3	141447539	141447540
chr1	15524760	15524761
chr15	75445611	75445612
chr5	137514809	137514810
chr3	45730792	45730793
chr6	37225500	37225501
chr14	91527474	91527475
chr11	43567323	43567324
chr7	4297501	4297502
chr1	714126	714127
chr19	36239326	36239327
chr19	30556985	30556986
chr2	27603659	27603660
chr3	11812148	11812149
chr17	77810104	77810105
chr1	44115748	44115749
chr5	3802285	3802286
chr3	193853816	193853817
chr6	10771779	10771780
chr3	49761556	49761557
chr15	91537827	91537828
chr16	58163528	58163529
chr15	58357959	58357960
chr15	31618796	31618797
chr8	22085488	22085489
chr2	175162931	175162932
chr7	112090484	112090485
chr1	180580599	180580600
chr1	15613137	15613138
chr3	42492423	42492424
chr2	178618732	178618733
chr10	73680766	73680767
chr10	28129434	28129435
chr4	148538448	148538449
chr8	103666282	103666283
chr6	155055493	155055494
chr8	142318467	142318468
chr2	39903683	39903684
chr4	187680727	187680728
chr3	58186023	58186024
chr9	99180895	99180896
chr10	122792280	122792281
chr12	112563211	112563212
chr12	125401921	125401922
chr8	141351450	141351451
chr1	18784833	18784834
chr16	67217636	67217637
chr16	71929238	71929239
chr20	55305278	55305279
chr17	27182055	27182056
chr5	162932486	162932487
chrX	40440148	40440149
chr1	89990371	89990372
chr2	73964522	73964523
chr8	681268	681269
chr5	76591886	76591887
chr9	125703201	125703202
chr12	92903328	92903329
chr1	31251321	31251322
chr17	78976362	78976363
chr12	114094549	114094550
chr9	140118004	140118005
chr16	13200535	13200536
chr6	2765652	2765653
chr21	33031872	33031873
chr15	91498564	91498565
chrX	48432746	48432747
chr12	50136053	50136054
chr3	58170534	58170535
chr19	3627108	3627109
chr8	126010643	126010644
chr18	60072259	60072260
chrX	119935507	119935508
chr8	28745666	28745667
chr15	42867626	42867627
chr12	115396563	115396564
chr3	141456974	141456975
chr15	38889635	38889636
chr19	54714831	54714832
chr16	87526723	87526724
chr12	118573828	118573829
chr7	73097817	73097818
chr17	7739062	7739063
chr7	102671689	102671690
chr6	170893756	170893757
chr1	116958510	116958511
chr8	30770548	30770549
chr19	58280946	58280947
chr22	44627282	44627283
chr6	108914031	108914032
chr8	70812214	70812215
chr15	64455472	64455473
chr6	80380668	80380669
chr19	4535307	4535308
chr16	19995679	19995680
chr1	23107445	23107446
chr7	156803490	156803491
chr11	44844135	44844136
chr10	111971001	111971002
chr10	15806561	15806562
chr12	92539663	92539664
chr10	3684306	3684307
chr6	149969792	149969793
chr9	77680667	77680668
chr6	138276592	138276593
chr9	137030055	137030056
chr16	54304834	54304835
chr20	32308163	32308164
chr16	30597115	30597116
chr3	48701154	48701155
chr16	27652812	27652813
chr1	78455724	78455725
chr7	7680368	7680369
chr2	98620711	98620712
chr3	39706619	39706620
chr2	30369469	30369470
chr1	61352921	61352922
chr16	72127680	72127681
chr10	130580082	130580083
chr8	61830708	61830709
chr22	28119859	28119860
chr8	134661775	134661776
chr1	8014318	8014319
chr1	241683150	241683151
chr19	38714882	38714883
chr12	108361178	108361179
chr1	224544551	224544552
chr15	42264864	42264865
chr1	27560936	27560937
chr14	55221635	55221636
chr17	63470961	63470962
chr19	5904525	5904526
chr15	40401146	40401147
chr12	50101443	50101444
chr1	6797530	6797531
chr1	11186796	11186797
chr11	64008488	64008489
chr3	17432470	17432471
chr6	31465886	31465887
chr17	30771446	30771447
chr17	73043104	73043105
chr19	1040090	1040091
chr10	105022263	105022264
chr12	56754231	56754232
chr2	75740104	75740105
chr14	23755443	23755444
chr14	96112203	96112204
chr10	91403729	91403730
chr13	31736167	31736168
chr17	64763905	64763906
chr18	70928757	70928758
chr8	62659218	62659219
chr14	76832499	76832500
chr1	2515437	2515438
chr12	129529938	129529939
chr16	88729593	88729594
chr2	85926631	85926632
chr16	19043256	19043257
chr17	66031738	66031739
chr4	53402113	53402114
chr6	31947329	31947330
chr3	139360786	139360787
chr12	108848433	108848434
chr15	101648164	101648165
chr1	159915603	159915604
chr18	9897328	9897329
chr19	50096763	50096764
chr19	45972658	45972659
chr10	118543754	118543755
chr6	43597886	43597887
chr7	99698472	99698473
chr19	34043956	34043957
chr4	4752060	4752061
chr4	78911352	78911353
chr7	108166769	108166770
chr21	34852248	34852249
chr19	52050122	52050123
chr19	17448183	17448184
chr10	22292817	22292818
chr16	78963880	78963881
chr4	15716348	15716349
chr2	230585460	230585461
chr2	225016566	225016567
chr1	1407096	1407097
chr3	140272662	140272663
chr5	158113452	158113453
chr7	132275807	132275808
chr14	97247053	97247054
chr1	35658888	35658889
chr16	21610827	21610828
chr15	93447668	93447669
chr17	40075382	40075383
chr7	44836192	44836193
chr19	17530750	17530751
chr13	96329232	96329233
chr3	9975412	9975413
chr16	29817087	29817088
chr14	21777100	21777101
chr1	154984761	154984762
chr9	128895225	128895226
chr15	69745122	69745123
chr17	45727288	45727289
chr6	150263042	150263043
chr5	173246558	173246559
chr20	47195442	47195443
chr18	46429840	46429841
chr5	106705520	106705521
chr20	3827421	3827422
chr3	14455854	14455855
chr9	95056145	95056146
chr12	127944420	127944421
chr13	100452513	100452514
chr20	58682894	58682895
chr16	27313673	27313674
chr1	14887979	14887980
chr17	17924795	17924796
chr3	158668251	158668252
chr4	6647035	6647036
chr1	29179737	29179738
chr16	54963199	54963200
chr18	22050989	22050990
chr22	37832195	37832196
chr7	154997179	154997180
chr17	43749805	43749806
chr19	47363471	47363472
chr15	91241959	91241960
chr12	129952006	129952007
chr11	32109274	32109275
chr1	165796814	165796815
chr21	33186363	33186364
chr16	57769592	57769593
chr8	9095579	9095580
chr7	66767629	66767630
chr16	54472004	54472005
chr9	135377146	135377147
chr1	114880269	114880270
chr17	18086750	18086751
chr1	207818479	207818480
chr10	15238172	15238173
chr7	123141095	123141096
chr12	125769706	125769707
chr15	43803070	43803071
chr7	32304983	32304984
chr12	110032548	110032549
chr16	15146296	15146297
chr17	40027083	40027084
chr1	27998837	27998838
chr1	118251544	118251545
chr9	129525806	129525807
chr12	115542469	115542470
chr1	150459750	150459751
chr17	8055912	8055913
chr11	47965591	47965592
chr17	76183203	76183204
chr1	172501642	172501643
chr18	33030069	33030070
chr16	15669716	15669717
chr16	10479769	10479770
chr1	222886645	222886646
chr16	19344080	19344081
chr15	100096996	100096997
chr4	1283627	1283628
chr4	6732899	6732900
chr4	55270231	55270232
chr9	124976235	124976236
chr7	1178027	1178028
chr10	125055375	125055376
chr1	166958318	166958319
chr12	56367517	56367518
chr1	154302303	154302304
chr12	127836233	127836234
chr3	70382417	70382418
chr19	3684412	3684413
chr20	9073546	9073547
chr14	68062299	68062300
chr16	30669592	30669593
chr6	27806143	27806144
chr22	32932621	32932622
chr1	207996262	207996263
chr3	55643384	55643385
chr1	24226656	24226657
chr8	86270912	86270913
chr1	91273077	91273078
chr12	108867627	108867628
chr11	79225929	79225930
chr17	25560282	25560283
chr12	111200872	111200873
chr18	44241200	44241201
chr5	95482706	95482707
chr1	11322760	11322761
chr10	122196345	122196346
chr16	79745070	79745071
chr9	98531957	98531958
chr16	23690040	23690041
chr12	121567023	121567024
chr3	39425833	39425834
chr20	40422440	40422441
chr3	58020697	58020698
chr17	26972297	26972298
chr7	11259485	11259486
chr12	54348624	54348625
chr11	12298879	12298880
chr1	28585861	28585862
chr3	66860222	66860223
chr15	74119335	74119336
chr7	100450235	100450236
chr1	145438335	145438336
chr11	35845675	35845676
chr3	196669413	196669414
chr7	132937687	132937688
chr1	2323063	2323064
chr7	3122645	3122646
chr16	28962219	28962220
chr2	157529898	157529899
chr3	41890405	41890406
chr12	108491510	108491511
chr11	65628081	65628082
chr14	101088334	101088335
chr2	65727657	65727658
chr4	174255577	174255578
chr19	11485761	11485762
chr14	75669580	75669581
chr1	213709202	213709203
chr10	75541793	75541794
chr15	89164474	89164475
chr3	44380170	44380171
chr1	18337105	18337106
chr1	36765698	36765699
chr3	184875333	184875334
chr3	14220214	14220215
chr17	64777375	64777376
chr12	114680146	114680147
chr8	87520989	87520990
chr3	185303805	185303806
chr19	48867550	48867551
chr17	79369144	79369145
chr7	27150367	27150368
chr1	30337657	30337658
chr12	58087845	58087846
chr14	71635942	71635943
chrX	74493975	74493976
chr15	56056799	56056800
chr9	140095327	140095328
chrX	120331595	120331596
chr3	129655785	129655786
chr11	64095126	64095127
chr2	219135063	219135064
chr20	55341025	55341026
chr10	98887438	98887439
chr12	105817897	105817898
chr2	11547296	11547297
chr16	8438884	8438885
chr20	49802039	49802040
chr9	115889593	115889594
chr20	58283117	58283118
chr20	56293751	56293752
chr12	77277151	77277152
chr1	41145374	41145375
chr10	119656260	119656261
chr9	131218264	131218265
chr9	96929067	96929068
chr20	46359724	46359725
chr11	10450157	10450158
chr3	3168617	3168618
chr10	48548140	48548141
chr22	19132246	19132247
chr1	2111964	2111965
chr6	42494549	42494550
chr3	196014666	196014667
chr3	142611771	142611772
chr12	113881110	113881111
chr18	28148419	28148420
chr5	94500772	94500773
chr19	11501271	11501272
chr19	12512125	12512126
chr19	48972346	48972347
chr20	47461046	47461047
chr1	171283157	171283158
chr11	3400426	3400427
chr19	13632071	13632072
chr2	127904217	127904218
chr4	108910984	108910985
chr1	164672865	164672866
chr6	5476247	5476248
chr13	50966374	50966375
chr10	71075471	71075472
chr19	19976666	19976667
chr14	97665352	97665353
chr19	6280084	6280085
chr3	73074231	73074232
chr14	23623781	23623782
chr20	56178388	56178389
chr1	171750807	171750808
chr12	119088550	119088551
chr10	11737099	11737100
chr12	122461425	122461426
chr1	51567912	51567913
chr7	120716572	120716573
chr19	32896499	32896500
chr3	138906758	138906759
chr22	45259322	45259323
chr20	34330539	34330540
chr16	24292983	24292984
chr5	36394346	36394347
chr12	31902395	31902396
chr18	61089763	61089764
chr9	33229942	33229943
chr16	57846879	57846880
chr14	96646510	96646511
chr22	35452694	35452695
chr16	30790148	30790149
chr10	88018428	88018429
chr5	43313738	43313739
chr12	125297708	125297709
chr3	195292701	195292702
chr9	130075515	130075516
chr8	143519584	143519585
chr2	223597677	223597678
chr16	16033415	16033416
chr1	45847049	45847050
chr8	18067537	18067538
chr19	12721592	12721593
chr19	29069862	29069863
chr14	95305889	95305890
chr1	40129441	40129442
chr15	75932658	75932659
chr1	25876328	25876329
chr19	45122143	45122144
chr12	119737120	119737121
chr3	61631124	61631125
chr6	166796574	166796575
chr5	149737119	149737120
chr16	54691592	54691593
chr19	16771172	16771173
chr12	125150866	125150867
chr18	248257	248258
chr12	111403539	111403540
chr18	56877721	56877722
chr20	43487896	43487897
chr20	30467581	30467582
chr7	99071003	99071004
chr6	53213810	53213811
chr12	113200742	113200743
chr20	31560202	31560203
chr4	38162248	38162249
chr5	149021065	149021066
chr3	51832771	51832772
chr13	60970529	60970530
chr17	75388581	75388582
chr17	6265280	6265281
chr10	74055761	74055762
chr6	37007395	37007396
chr11	56864832	56864833
chr22	39321936	39321937
chr1	6052710	6052711
chr7	75364182	75364183
chr19	49347819	49347820
chr22	37754633	37754634
chr22	28072976	28072977
chr12	120842257	120842258
chr9	133588078	133588079
chr11	919431	919432
chr1	5746460	5746461
chr3	52274275	52274276
chr11	69258251	69258252
chr16	6599662	6599663
chr15	71773117	71773118
chr20	381221	381222
chr16	53780057	53780058
chr15	77946343	77946344
chr16	87148666	87148667
chr1	37889592	37889593
chr19	40904759	40904760
chr1	38397487	38397488
chr14	93050742	93050743
chr3	185569953	185569954
chr20	36873521	36873522
chr2	70141950	70141951
chr8	133188832	133188833
chr19	3036249	3036250
chr6	43905285	43905286
chr6	35407267	35407268
chr10	12110746	12110747
chr7	122543004	122543005
chr12	108473716	108473717
chrX	25034108	25034109
chr12	53308734	53308735
chr3	136884200	136884201
chr2	30454902	30454903
chr19	58609706	58609707
chr6	29716864	29716865
chr1	200395492	200395493
chr12	124069012	124069013
chr5	89174322	89174323
chr11	105893215	105893216
chr9	116537439	116537440
chr10	105560075	105560076
chr22	27139320	27139321
chr7	72971715	72971716
chr6	144164478	144164479
chr4	104119654	104119655
chr2	12246706	12246707
chr9	102021852	102021853
chr1	16104610	16104611
chr9	115983715	115983716
chr5	43065081	43065082
chr1	40143531	40143532
chr1	234659458	234659459
chr16	21192408	21192409
chr11	44882850	44882851
chr1	173523387	173523388
chr12	120524891	120524892
chr12	115304336	115304337
chr6	160148000	160148001
chr10	99556595	99556596
chr19	8103866	8103867
chr16	19389371	19389372
chr1	151227184	151227185
chr4	5079938	5079939
chr12	62492104	62492105
chrX	153640442	153640443
chr8	9009194	9009195
chr3	176929954	176929955
chr19	41284110	41284111
chr12	108513929	108513930
chr17	15042377	15042378
chr19	1249728	1249729
chr7	139044510	139044511
chr14	103585663	103585664
chr15	43443034	43443035
chr4	68411304	68411305
chr2	208307625	208307626
chr5	102186364	102186365
chr2	45438102	45438103
chr20	56034479	56034480
chr3	31532162	31532163
chr16	57948530	57948531
chr6	781657	781658
chr4	79567478	79567479
chr15	41056219	41056220
chr16	20837912	20837913
chr7	150782798	150782799
chr9	98271638	98271639
chr7	120590760	120590761
chr3	65160623	65160624
chr10	99449620	99449621
chr12	119996219	119996220
chr12	104323950	104323951
chr2	86444157	86444158
chr1	61062661	61062662
chr16	28014851	28014852
chr1	244232972	244232973
chr2	161941936	161941937
chr19	36195393	36195394
chr10	112631641	112631642
chr1	32208634	32208635
chr20	48367330	48367331
chr17	42634708	42634709
chr8	20381593	20381594
chrX	119525983	119525984
chr20	49789820	49789821
chr13	48270990	48270991
chr14	72636414	72636415
chr17	1619596	1619597
chr18	45898747	45898748
chr8	104111424	104111425
chr7	56174308	56174309
chr8	11480466	11480467
chr1	227127872	227127873
chr22	37386692	37386693
chr7	75795917	75795918
chr3	131115302	131115303
chr20	56770317	56770318
chr8	129062245	129062246
chr11	66746377	66746378
chr22	30275940	30275941
chr12	115484812	115484813
chr11	86748952	86748953
chr6	108879741	108879742
chr11	15165606	15165607
chr4	89744425	89744426
chr20	1188326	1188327
chr5	63962047	63962048
chr20	57967226	57967227
chr10	99205817	99205818
chr21	30397315	30397316
chr1	92414871	92414872
chr20	46944093	46944094
chr8	22757658	22757659
chr22	19384742	19384743
chr5	176864796	176864797
chr12	51567010	51567011
chr8	19794610	19794611
chr16	50569098	50569099
chr10	47062320	47062321
chr1	226637689	226637690
chr16	9660173	9660174
chr10	74033613	74033614
chr2	193059704	193059705
chr12	118305363	118305364
chr16	3314693	3314694
chr1	8938826	8938827
chr1	93646096	93646097
chr3	39363291	39363292
chr19	2740229	2740230
chr16	8480615	8480616
chr16	9090919	9090920
chr6	30687956	30687957
chr3	37634037	37634038
chr19	11641469	11641470
chr17	31765778	31765779
chr12	125699036	125699037
chr12	111450915	111450916
chr19	30346165	30346166
chr12	118447964	118447965
chr4	25938502	25938503
chr16	5065593	5065594
chr19	28704809	28704810
chr2	53993470	53993471
chr10	116112806	116112807
chr3	135498060	135498061
chr19	58898623	58898624
chr1	202779926	202779927
chr4	25971178	25971179
chr16	50894005	50894006
chr5	158352461	158352462
chr3	113775604	113775605
chr19	3035671	3035672
chr16	13662855	13662856
chr13	110438985	110438986
chr14	69446262	69446263
chr14	96299982	96299983
chr15	45879480	45879481
chr5	142350135	142350136
chr12	119752317	119752318
chr5	31720297	31720298
chr21	35028457	35028458
chr7	128379307	128379308
chr13	103451423	103451424
chr9	94249695	94249696
chr1	7844311	7844312
chr19	50528861	50528862
chr19	15270275	15270276
chr7	150924421	150924422
chr22	27993851	27993852
chr12	125644429	125644430
chr5	176251060	176251061
chr19	33463205	33463206
chrX	40309766	40309767
chr12	111245533	111245534
chr22	38203921	38203922
chr21	33467298	33467299
chr13	21094845	21094846
chr13	103249197	103249198
chr16	85170614	85170615
chr22	37248812	37248813
chr1	34701425	34701426
chr9	132446982	132446983
chr3	169751578	169751579
chr16	16157717	16157718
chr10	71360687	71360688
chr7	139045207	139045208
chr19	10764938	10764939
chr5	71311091	71311092
chr15	75315865	75315866
chr5	137667596	137667597
chr20	45175117	45175118
chr1	101362430	101362431
chr6	45913132	45913133
chr19	6970673	6970674
chr16	27365398	27365399
chr2	202985725	202985726
chr12	132077005	132077006
chr1	10003493	10003494
chr1	176822835	176822836
chr19	46792785	46792786
chr10	32440953	32440954
chr12	104780476	104780477
chr9	137536688	137536689
chr19	8008769	8008770
chr12	126578679	126578680
chr16	28223464	28223465
chr7	98097432	98097433
chr12	133464223	133464224
chr15	79414934	79414935
chr7	35379618	35379619
chr22	46671815	46671816
chr9	134649681	134649682
chr15	83478382	83478383
chr16	48034734	48034735
chr16	87339856	87339857
chr12	65563224	65563225
chr12	125686685	125686686
chrX	14891529	14891530
chr12	110517659	110517660
chr20	20693577	20693578
chr2	122354470	122354471
chr16	18938039	18938040
chr2	120464853	120464854
chr15	101817720	101817721
chr20	17499487	17499488
chr2	71357709	71357710
chr21	30672726	30672727
chr4	55771285	55771286
chr9	131924988	131924989
chr6	95967314	95967315
chr6	138082391	138082392
chr1	151027531	151027532
chr2	177799118	177799119
chr1	95743483	95743484
chr11	118928214	118928215
chr19	17905600	17905601
chr14	94149789	94149790
chr19	46791015	46791016
chr12	130991592	130991593
chr17	63591567	63591568
chr5	174684958	174684959
chr20	30504698	30504699
chr20	16227718	16227719
chr17	46970181	46970182
chr16	13228913	13228914
chr20	40057220	40057221
chr1	213858024	213858025
chr1	63142945	63142946
chr19	50661992	50661993
chr16	30538749	30538750
chr2	136912122	136912123
chr12	111287678	111287679
chr1	63420636	63420637
chr7	97707178	97707179
chr12	114126317	114126318
chr20	5857987	5857988
chr3	71060518	71060519
chr14	50384067	50384068
chr22	38054418	38054419
chr4	6422898	6422899
chr1	179262870	179262871
chr19	45180464	45180465
chr8	135708951	135708952
chr8	11660119	11660120
chr12	109535833	109535834
chr1	39210598	39210599
chr11	108093697	108093698
chr8	18055333	18055334
chr14	76734304	76734305
chr9	123131276	123131277
chr19	1503535	1503536
chr3	43663860	43663861
chrX	40251116	40251117
chr9	37485843	37485844
chr11	45868864	45868865
chr16	71410870	71410871
chr20	32274233	32274234
chr4	6463157	6463158
chr21	33406956	33406957
chr22	24388247	24388248
chr9	104230596	104230597
chr4	176986970	176986971
chr9	130830180	130830181
chr6	148912186	148912187
chr7	66309962	66309963
chr22	29137892	29137893
chr12	116744979	116744980
chr12	6961255	6961256
chr7	103881823	103881824
chr1	35325509	35325510
chr20	5451830	5451831
chr6	126516927	126516928
chr2	85964863	85964864
chr19	5424813	5424814
chr19	528824	528825
chr19	39034755	39034756
chr18	35250307	35250308
chr1	229761947	229761948
chr7	73779841	73779842
chr3	67040822	67040823
chr1	12079494	12079495
chr19	10870578	10870579
chr15	69818086	69818087
chr5	172882347	172882348
chr3	51922668	51922669
chr3	49760893	49760894
chr12	50419344	50419345
chr5	39333403	39333404
chr11	15948949	15948950
chr4	82694929	82694930
chr1	25042347	25042348
chr9	116366863	116366864
chr19	55773409	55773410
chr1	65796708	65796709
chr6	44454941	44454942
chr18	3596854	3596855
chr12	56618024	56618025
chr4	3401767	3401768
chr17	36831416	36831417
chr5	150632467	150632468
chr16	16258374	16258375
chr1	15274977	15274978
chr19	54704688	54704689
chr16	86638211	86638212
chr7	66903260	66903261
chr10	94593241	94593242
chrX	48355246	48355247
chr7	102635265	102635266
chr11	62359097	62359098
chr7	29494348	29494349
chr3	67048585	67048586
chr2	119605412	119605413
chr21	35360925	35360926
chr19	29533549	29533550
chr19	17414258	17414259
chr14	93489583	93489584
chr17	1726995	1726996
chr7	35544180	35544181
chr16	68560336	68560337
chr22	49833277	49833278
chr3	13711983	13711984
chr20	52055106	52055107
chr10	13341660	13341661
chr12	113830892	113830893
chr17	54529999	54530000
chr2	134490770	134490771
chr12	93548293	93548294
chr22	39101700	39101701
chr4	38071015	38071016
chr1	174992615	174992616
chr2	230808079	230808080
chr16	19945255	19945256
chr20	46810480	46810481
chr7	150705785	150705786
chr6	158104955	158104956
chr9	139743740	139743741
chr5	14972175	14972176
chr18	12991215	12991216
chr10	79342694	79342695
chr11	113246321	113246322
chr2	25640818	25640819
chr11	68910514	68910515
chr19	4246958	4246959
chr7	158622283	158622284
chr5	135463426	135463427
chr15	71931429	71931430
chr8	103612085	103612086
chr4	119606373	119606374
chr18	45625131	45625132
chr1	150534679	150534680
chr20	48083205	48083206
chr3	128589410	128589411
chr13	28494059	28494060
chr12	104327273	104327274
chr15	70202293	70202294
chr12	66562396	66562397
chr5	77604695	77604696
chr9	99212297	99212298
chr1	55431825	55431826
chr3	9691010	9691011
chr6	13914058	13914059
chr19	13779941	13779942
chr10	1568786	1568787
chrX	73834644	73834645
chr2	68942596	68942597
chr1	44435666	44435667
chr20	56868757	56868758
chr20	49609856	49609857
chr10	94519288	94519289
chr19	8372924	8372925
chr1	185286430	185286431
chr1	211900013	211900014
chr22	36811783	36811784
chr20	5931177	5931178
chr3	14623040	14623041
chr17	45918660	45918661
chr3	128732526	128732527
chr18	61113677	61113678
chr20	34357126	34357127
chr3	141577444	141577445
chr10	11220836	11220837
chr16	10677300	10677301
chr16	86462520	86462521
chr21	43099292	43099293
chr1	40364924	40364925
chr11	82868061	82868062
chr20	36224762	36224763
chr2	55920950	55920951
chr2	230989152	230989153
chr3	157028650	157028651
chr1	36335396	36335397
chr12	106192215	106192216
chr6	99269797	99269798
chr20	47354175	47354176
chr20	46695805	46695806
chr20	56205424	56205425
chr1	15792310	15792311
chr12	105666983	105666984
chr1	117204460	117204461
chr16	19137837	19137838
chr5	71674953	71674954
chr2	201083572	201083573
chr9	33473918	33473919
chr20	37374610	37374611
chr6	26153212	26153213
chr10	8031150	8031151
chr20	60505339	60505340
chr1	163291626	163291627
chr19	38826425	38826426
chr9	140353905	140353906
chr3	42268738	42268739
chr20	55711093	55711094
chr1	3999654	3999655
chr1	54954072	54954073
chr14	97372975	97372976
chr4	159690171	159690172
chr7	65215922	65215923
chr15	98503711	98503712
chr6	35118147	35118148
chr7	112515164	112515165
chr3	9404741	9404742
chr3	43733825	43733826
chr2	112392704	112392705
chr1	39050255	39050256
chr7	39363941	39363942
chr4	54232231	54232232
chr4	44728571	44728572
chr9	82186553	82186554
chr10	127051742	127051743
chr4	1505732	1505733
chr11	118683385	118683386
chr6	5737891	5737892
chr16	48257584	48257585
chr6	45852284	45852285
chr20	49045175	49045176
chr1	15606228	15606229
chr15	70393983	70393984
chr12	115232066	115232067
chr12	107381034	107381035
chr7	152787515	152787516
chr11	33898814	33898815
chr17	67189098	67189099
chr12	131602147	131602148
chr2	113889111	113889112
chrX	40069674	40069675
chr6	41251530	41251531
chr17	39845774	39845775
chr11	45275401	45275402
chr2	74549012	74549013
chr1	31625464	31625465
chr12	107677622	107677623
chr9	122861518	122861519
chr1	144533708	144533709
chr1	169455307	169455308
chr9	132597624	132597625
chr9	96483879	96483880
chr20	37264731	37264732
chr1	66284861	66284862
chr19	13906056	13906057
chr8	140614437	140614438
chr22	39021483	39021484
chr1	181039984	181039985
chr16	20268779	20268780
chr12	124675723	124675724
chr6	168050364	168050365
chr2	64999057	64999058
chr13	99920417	99920418
chr1	30147294	30147295
chrX	13448429	13448430
chr2	10418685	10418686
chr1	43920371	43920372
chr22	47666417	47666418
chr15	90086814	90086815
chr12	122204546	122204547
chr20	50820903	50820904
chr10	62868841	62868842
chr10	73269381	73269382
chr3	69965054	69965055
chr8	131398235	131398236
chr2	107405867	107405868
chr1	197115867	197115868
chr16	72042500	72042501
chr11	3819289	3819290
chr5	171850600	171850601
chr12	131978195	131978196
chr11	44716853	44716854
chr1	38156199	38156200
chr10	5726491	5726492
chr7	116192848	116192849
chr1	92048114	92048115
chr12	132855860	132855861
chr6	149573936	149573937
chr2	225039934	225039935
chr2	54342699	54342700
chr1	32404179	32404180
chr19	16607061	16607062
chr19	38515801	38515802
chr19	51231927	51231928
chr10	21466060	21466061
chr2	234220064	234220065
chr10	104677874	104677875
chr4	123483791	123483792
chr2	62413165	62413166
chr12	111505046	111505047
chr12	113622807	113622808
chr2	47335968	47335969
chr1	91487101	91487102
chr1	1310650	1310651
chr2	179166431	179166432
chr5	38289749	38289750
chr12	125634364	125634365
chr1	230297184	230297185
chr2	158811899	158811900
chrX	39809483	39809484
chr16	8561634	8561635
chr3	4781745	4781746
chr14	104181847	104181848
chr7	5601804	5601805
chr3	37702525	37702526
chr20	48130275	48130276
chr17	64927333	64927334
chr1	30660466	30660467
chr2	97405874	97405875
chr17	55290742	55290743
chr12	127381859	127381860
chr16	81266558	81266559
chr16	49602057	49602058
chr1	161136174	161136175
chr7	75624010	75624011
chr5	171960227	171960228
chr16	69588565	69588566
chr15	75422370	75422371
chr11	10686248	10686249
chr3	38192423	38192424
chr12	131648952	131648953
chr19	49224042	49224043
chr1	38325400	38325401
chr2	145453447	145453448
chr12	125171168	125171169
chr5	40861007	40861008
chr3	135232716	135232717
chr17	8093651	8093652
chr12	53835493	53835494
chrX	41887589	41887590
chr1	155278544	155278545
chr15	40527862	40527863
chr18	46440275	46440276
chr16	14429403	14429404
chr12	124190678	124190679
chr19	11334088	11334089
chr22	27366960	27366961
chr13	33859941	33859942
chr12	128925192	128925193
chr1	197659419	197659420
chr2	74425653	74425654
chr12	125765242	125765243
chr7	101229597	101229598
chr16	6737820	6737821
chr1	226741778	226741779
chr16	22203740	22203741
chr16	2582065	2582066
chr16	53615869	53615870
chr10	30368547	30368548
chr17	43945241	43945242
chr2	235790458	235790459
chr1	43977280	43977281
chr16	19349862	19349863
chr17	15855472	15855473
chr1	43691030	43691031
chr16	78959155	78959156
chr1	25844631	25844632
chr2	218491824	218491825
chr1	23199975	23199976
chr7	2559299	2559300
chr8	136685847	136685848
chr22	36031235	36031236
chr1	36863573	36863574
chr5	52851210	52851211
chr3	37034957	37034958
chr14	78083206	78083207
chr19	15277735	15277736
chr7	66440372	66440373
chr16	13654189	13654190
chr16	28038582	28038583
chr11	9118191	9118192
chr10	132505836	132505837
chr1	19318298	19318299
chr21	43594474	43594475
chr6	143559631	143559632
chr17	3882703	3882704
chr1	201423367	201423368
chr8	142181078	142181079
chr11	69408842	69408843
chr5	43368537	43368538
chr22	23718627	23718628
chr10	102672522	102672523
chr19	6806715	6806716
chr19	17341985	17341986
chr1	54873390	54873391
chr1	20896198	20896199
chr19	10001268	10001269
chr1	245162211	245162212
chr12	116370083	116370084
chr11	119208604	119208605
chr7	36936753	36936754
chr18	46200352	46200353
chr22	35460815	35460816
chr21	41058129	41058130
chr20	49702488	49702489
chr19	9259547	9259548
chr11	108535752	108535753
chr17	17512646	17512647
chr2	70787755	70787756
chr8	66546452	66546453
chr2	232379113	232379114
chr5	173759907	173759908
chr9	116319710	116319711
chr17	42404382	42404383
chr1	33717569	33717570
chr5	176739299	176739300
chr2	23598463	23598464
chr12	52998821	52998822
chr16	67279972	67279973
chr10	34314204	34314205
chr16	84720571	84720572
chr5	179563898	179563899
chr19	50385108	50385109
chr2	145648555	145648556
chr19	17817654	17817655
chr12	110215592	110215593
chr12	130612242	130612243
chr5	149598925	149598926
chr14	24610865	24610866
chr11	10738524	10738525
chr8	124840405	124840406
chr12	131134021	131134022
chr17	46102494	46102495
chr1	247267798	247267799
chr14	89479587	89479588
chr3	41103612	41103613
chr22	18531446	18531447
chr8	144017539	144017540
chrX	38660475	38660476
chr5	16447287	16447288
chr5	148786318	148786319
chr12	51420130	51420131
chr12	111431396	111431397
chr19	49141017	49141018
chr8	25316038	25316039
chr1	25559701	25559702
chr16	19470465	19470466
chr11	130392315	130392316
chr1	220263276	220263277
chr7	156910729	156910730
chr14	74698705	74698706
chr4	8855182	8855183
chr6	30585249	30585250
chr12	93414647	93414648
chr21	36478680	36478681
chr6	43866689	43866690
chr2	171018616	171018617
chr1	46903568	46903569
chr6	53348941	53348942
chr3	36743787	36743788
chr18	23806226	23806227
chr20	47181731	47181732
chr9	130461654	130461655
chr1	45956977	45956978
chr1	211434288	211434289
chr14	35845994	35845995
chr20	36831365	36831366
chr7	5463687	5463688
chr2	74055961	74055962
chr7	72929700	72929701
chr16	31261073	31261074
chr12	116202219	116202220
chr20	49290231	49290232
chr17	6231795	6231796
chr6	45992070	45992071
chr12	122156983	122156984
chr16	27037140	27037141
chr16	48536083	48536084
chr4	111115132	111115133
chr6	34150826	34150827
chr11	123403081	123403082
chr5	176504626	176504627
chr19	49468405	49468406
chr10	88374842	88374843
chr11	85359039	85359040
chr20	46725913	46725914
chr20	4055826	4055827
chr7	26482804	26482805
chr12	108440104	108440105
chr9	90219204	90219205
chr3	124298694	124298695
chr5	140940579	140940580
chr12	132014513	132014514
chr6	27721060	27721061
chr16	23031584	23031585
chr1	54665691	54665692
chr4	149363701	149363702
chr6	35331264	35331265
chr7	98052561	98052562
chr16	48926999	48927000
chr16	56761047	56761048
chr14	99604488	99604489
chr1	219401541	219401542
chr22	43195641	43195642
chr1	28052282	28052283
chr4	124410169	124410170
chr5	172000716	172000717
chr17	77771022	77771023
chr16	81538838	81538839
chr20	60409062	60409063
chr3	193615232	193615233
chr16	89018113	89018114
chr20	55403648	55403649
chr11	86643200	86643201
chr20	17514271	17514272
chr16	84847381	84847382
chr21	30365371	30365372
chr12	1800131	1800132
chr10	88097900	88097901
chr1	227511778	227511779
chr9	125693864	125693865
chr22	46957580	46957581
chr12	120933804	120933805
chr17	80712887	80712888
chr12	93133024	93133025
chr1	200997778	200997779
chr16	81348427	81348428
chr15	78030074	78030075
chr6	36567653	36567654
chr10	71185442	71185443
chr3	186240989	186240990
chr6	10825238	10825239
chr11	70309445	70309446
chr10	49492266	49492267
chr7	103254802	103254803
chr22	39195440	39195441
chr19	45807594	45807595
chr12	131736091	131736092
chr11	71020860	71020861
chr16	28011236	28011237
chr5	174898793	174898794
chr12	131478575	131478576
chr20	45683808	45683809
chr5	175254194	175254195
chr3	42695941	42695942
chr22	31444740	31444741
chr11	45600088	45600089
chr11	116664639	116664640
chr6	117923732	117923733
chr1	46614204	46614205
chr3	160283549	160283550
chr22	26802256	26802257
chr12	125121048	125121049
chr3	127205380	127205381
chr20	55524600	55524601
chrX	11550567	11550568
chr5	36488251	36488252
chr19	2151582	2151583
chr20	36857095	36857096
chr5	172119083	172119084
chr2	224506037	224506038
chr1	33904155	33904156
chr5	75664087	75664088
chr5	141428993	141428994
chr11	859863	859864
chr22	26797855	26797856
chr2	25475282	25475283
chr2	62932796	62932797
chr15	81310731	81310732
chr3	141553341	141553342
chr14	102051091	102051092
chr1	19389344	19389345
chr7	75856444	75856445
chr11	69240375	69240376
chr6	44583562	44583563
chr17	63226354	63226355
chr3	128736014	128736015
chr3	71690989	71690990
chr19	14380021	14380022
chr8	101348138	101348139
chr1	67614466	67614467
chr11	46867910	46867911
chrX	130964669	130964670
chr19	6688894	6688895
chr11	66336124	66336125
chr12	124949646	124949647
chr1	36930072	36930073
chr3	13185108	13185109
chr5	134651289	134651290
chr8	103425175	103425176
chr7	101367316	101367317
chr12	131592983	131592984
chr11	68778610	68778611
chr20	46726959	46726960
chr11	62267938	62267939
chr8	38558476	38558477
chr15	91260423	91260424
chr19	8155294	8155295
chr16	26799421	26799422
chr15	101792260	101792261
chr20	47459880	47459881
chr12	124604654	124604655
chr20	46094702	46094703
chr10	121138510	121138511
chr12	124385506	124385507
chr12	116886975	116886976
chr12	125713399	125713400
chr16	83863793	83863794
chr12	121837848	121837849
chr3	128298952	128298953
chr8	9273537	9273538
chr15	76603847	76603848
chr7	158224763	158224764
chr1	24519728	24519729
chr6	27204980	27204981
chr12	123965519	123965520
chr16	77691016	77691017
chr4	26795569	26795570
chr1	19980463	19980464
chr3	156837386	156837387
chr8	143484566	143484567
chr6	7154267	7154268
chr14	77346981	77346982
chr1	15111846	15111847
chr2	74912696	74912697
chr6	149766874	149766875
chr9	36190778	36190779
chr19	51318856	51318857
chr7	22695598	22695599
chr19	17883189	17883190
chr19	42007159	42007160
chr19	5791266	5791267
chr16	27756844	27756845
chr12	133000017	133000018
chrX	48380133	48380134
chr12	56521719	56521720
chr20	25012929	25012930
chr16	24337954	24337955
chr1	16757310	16757311
chr1	41862863	41862864
chr3	127167311	127167312
chr1	113825729	113825730
chr10	3827560	3827561
chr12	58266332	58266333
chr17	72355016	72355017
chr19	3162588	3162589
chr19	4791414	4791415
chr22	24181400	24181401
chrX	40325606	40325607
chr3	150102802	150102803
chr5	39669250	39669251
chr8	27174742	27174743
chr19	41768482	41768483
chr2	232047513	232047514
chr3	126076285	126076286
chr16	49315925	49315926
chr17	46537630	46537631
chr9	102057320	102057321
chr1	88051520	88051521
chr19	49852242	49852243
chr9	35116372	35116373
chr1	10988901	10988902
chr2	27309502	27309503
chr1	11425982	11425983
chr2	33347175	33347176
chr17	43386982	43386983
chr2	96830715	96830716
chr15	60593440	60593441
chr9	130811077	130811078
chr1	71107741	71107742
chr1	206842424	206842425
chr18	72163592	72163593
chr3	128753681	128753682
chr5	138306721	138306722
chr11	9573708	9573709
chr1	23786006	23786007
chr16	90024612	90024613
chr20	1066363	1066364
chr6	11249798	11249799
chr15	59397280	59397281
chr22	42666652	42666653
chr6	110870687	110870688
chr19	46087819	46087820
chr12	49532587	49532588
chrX	40056513	40056514
chr12	113806361	113806362
chr19	6425622	6425623
chr11	34070810	34070811
chr22	26795455	26795456
chr2	160793170	160793171
chr20	46362865	46362866
chrX	49593810	49593811
chr17	46622512	46622513
chr6	91111822	91111823
chr19	30351578	30351579
chr21	36421685	36421686
chr17	66453957	66453958
chr1	92087126	92087127
chr1	30122670	30122671
chr14	53469499	53469500
chr20	5485295	5485296
chr19	47164817	47164818
chr17	46024524	46024525
chr3	52570424	52570425
chr2	98325274	98325275
chr14	24911555	24911556
chr17	25891705	25891706
chr12	106337501	106337502
chr17	15555257	15555258
chr7	130007093	130007094
chr9	98197562	98197563
chr10	80472143	80472144
chr7	2671302	2671303
chr5	139257895	139257896
chr19	756304	756305
chr11	45355432	45355433
chr1	41469732	41469733
chr2	162208388	162208389
chr20	37482616	37482617
chr12	125662952	125662953
chr3	14830419	14830420
chr20	46911752	46911753
chr3	42530881	42530882
chr16	70323588	70323589
chr3	183353379	183353380
chr14	101073432	101073433
chr19	11602066	11602067
chr16	89238116	89238117
chr9	101633543	101633544
chr12	114679929	114679930
chr16	16238003	16238004
chr12	131606439	131606440
chr7	127903663	127903664
chr9	132237504	132237505
chr15	89584210	89584211
chr2	37753656	37753657
chr9	109988932	109988933
chr17	81009634	81009635
chr12	92751763	92751764
chr16	30457365	30457366
chr2	169286702	169286703
chr9	130159019	130159020
chr6	34216815	34216816
chr1	95200589	95200590
chr3	45387537	45387538
chr1	168355932	168355933
chr6	35296051	35296052
chr19	51158375	51158376
chr16	23530806	23530807
chr5	169195214	169195215
chr17	79448508	79448509
chr2	64711408	64711409
chr20	50956774	50956775
chr3	142613577	142613578
chr9	126993789	126993790
chr6	35656933	35656934
chr17	34263229	34263230
chr19	56638929	56638930
chr16	50416523	50416524
chr15	66312536	66312537
chr3	11549360	11549361
chr6	33790503	33790504
chr5	171267239	171267240
chr15	79806476	79806477
chr1	230296982	230296983
chr1	95143485	95143486
chr4	15152841	15152842
chr9	127420657	127420658
chr19	42772577	42772578
chr12	110505534	110505535
chr1	151314035	151314036
chr16	27993723	27993724
chr12	129308554	129308555
chr2	232803932	232803933
chr3	10477743	10477744
chr20	48985629	48985630
chr14	50778982	50778983
chr7	155090843	155090844
chr9	133377251	133377252
chr19	47034191	47034192
chr20	48118598	48118599
chr22	35552523	35552524
chr8	102302131	102302132
chr3	170160946	170160947
chr20	30536040	30536041
chr17	26297832	26297833
chr1	25051153	25051154
chr14	50087418	50087419
chrX	47510007	47510008
chr1	117274266	117274267
chr1	211646217	211646218
chr5	170965126	170965127
chr4	37455488	37455489
chr22	37673059	37673060
chr19	1516587	1516588
chr1	39211668	39211669
chr6	43027315	43027316
chr17	18266780	18266781
chr1	5782057	5782058
chr3	56443157	56443158
chr3	140969377	140969378
chr22	43795562	43795563
chr19	2475978	2475979
chr15	74150620	74150621
chr7	36911692	36911693
chr21	48018090	48018091
chr1	3541373	3541374
chr1	154928614	154928615
chr17	63319366	63319367
chr15	70392010	70392011
chr8	10562669	10562670
chr1	33768207	33768208
chr1	25314803	25314804
chr11	63341622	63341623
chr4	2264071	2264072
chr9	131205582	131205583
chr17	78505372	78505373
chr14	97130060	97130061
chr21	32862975	32862976
chr11	116128010	116128011
chr20	49822813	49822814
chr15	81290819	81290820
chr20	55681561	55681562
chr3	150489619	150489620
chr11	119252544	119252545
chr5	176782980	176782981
chr19	3073463	3073464
chr1	248854949	248854950
chr16	81773986	81773987
chr3	36917919	36917920
chr14	24858653	24858654
chr15	70115702	70115703
chr2	232582127	232582128
chr2	20324159	20324160
chr14	77360821	77360822
chr22	28108457	28108458
chr8	95961744	95961745
chr17	74670876	74670877
chr20	58624429	58624430
chr11	11006006	11006007
chr2	119447211	119447212
chr9	138986058	138986059
chr16	25277480	25277481
chr7	101379558	101379559
chr5	171955557	171955558
chr16	49488091	49488092
chr10	74058037	74058038
chr19	50768042	50768043
chr21	40516302	40516303
chr11	46336783	46336784
chr3	52017474	52017475
chr12	124758452	124758453
chr1	33704112	33704113
chr17	36784924	36784925
chr3	197228610	197228611
chr17	17743593	17743594
chr4	20701906	20701907
chr16	49958187	49958188
chr6	42897203	42897204
chr3	40805512	40805513
chr3	9009456	9009457
chr6	31371321	31371322
chr7	137681197	137681198
chr7	121036588	121036589
chr16	58260078	58260079
chr9	124005071	124005072
chr17	8750162	8750163
chr11	64085173	64085174
chr19	35578504	35578505
chr11	126926479	126926480
chr8	126712639	126712640
chr16	23364927	23364928
chr15	66994590	66994591
chr12	118979963	118979964
chr22	27024901	27024902
chr11	62722159	62722160
chr12	54422186	54422187
chr4	24807314	24807315
chr16	83897465	83897466
chr19	14053208	14053209
chr4	184531356	184531357
chr3	13497377	13497378
chr2	120222715	120222716
chr16	84991563	84991564
chr16	46951092	46951093
chr20	41867669	41867670
chr19	56826595	56826596
chr8	101393808	101393809
chr11	329618	329619
chr4	39183984	39183985
chr19	47024115	47024116
chr2	10183503	10183504
chr8	30506112	30506113
chr1	25436146	25436147
chr3	158288942	158288943
chr12	109827132	109827133
chr11	17429329	17429330
chr17	31121708	31121709
chr18	136611	136612
chr1	27379210	27379211
chrX	48776379	48776380
[truncated: 749 more rows]

## Sheet: PscanChIP Output
NAME	ID	REG_N	L_PVALUE O/U	G_PVALUE O/U	R_AVG	R_STDEV	F_AVG	BG_AVG	SP_COR	PREF_POS	PREF_POS_PV
NFYB	MA0502.1	2748	0 OVER	0 OVER	0.868682	0.0715085	0.760419	0.748953	-0.0658	[-18,-8]	2.80348e-23
NFYA	MA0060.3	2748	0 OVER	0 OVER	0.890517	0.0809276	0.781929	0.769587	-0.0306	[15,25]	1.71073e-17
Arnt	MA0004.1	2748	0 OVER	0 OVER	0.874018	0.0838931	0.786493	0.784646	-0.2385	[-2,8]	3.24988e-34
Hes1	MA1099.1	2748	1.77688e-295 OVER	0 OVER	0.866469	0.0533049	0.806953	0.792394	-0.2401	[-5,5]	5.01507e-37
Npas2	MA0626.1	2748	1.69533e-284 OVER	0 OVER	0.850513	0.0662112	0.781675	0.786183	-0.3623	[-5,5]	3.03266e-37
Creb3l2	MA0608.1	2748	1.86623e-283 OVER	0 OVER	0.841735	0.0656852	0.776971	0.773587	-0.3133	[-1,9]	1.06189e-60
Tcfl5	MA0632.1	2748	1.32715e-276 OVER	0 OVER	0.891282	0.0588601	0.825516	0.80369	-0.2282	[-5,5]	8.20886e-28
MAX::MYC	MA0059.1	2748	0 OVER	0 OVER	0.814088	0.0596196	0.748606	0.746806	-0.3212	[-5,5]	3.82895e-49
USF1	MA0093.2	2748	0 OVER	0 OVER	0.896088	0.074368	0.767446	0.777472	-0.4552	[-5,5]	1.58198e-96
Arntl	MA0603.1	2748	0 OVER	0 OVER	0.876241	0.0693353	0.754958	0.755942	-0.461	[-5,5]	8.66257e-70
Id2	MA0617.1	2748	0 OVER	0 OVER	0.852922	0.0806085	0.751218	0.749349	-0.3608	[-6,4]	8.31865e-39
Mlxip	MA0622.1	2748	0 OVER	0 OVER	0.849821	0.0807993	0.750923	0.749262	-0.3114	[-1,9]	1.8197e-39
BHLHE41	MA0636.1	2748	0 OVER	0 OVER	0.827016	0.07603	0.713924	0.716246	-0.3986	[-5,5]	2.05568e-52
HEY2	MA0649.1	2748	0 OVER	0 OVER	0.824711	0.0644134	0.753786	0.742937	-0.3013	[-5,5]	2.61889e-36
MLX	MA0663.1	2748	0 OVER	0 OVER	0.818979	0.0693404	0.715684	0.722857	-0.4126	[-5,5]	2.75827e-55
MLXIPL	MA0664.1	2748	0 OVER	0 OVER	0.841233	0.0679906	0.737219	0.745303	-0.4229	[-5,5]	3.13388e-48
TFEB	MA0692.1	2748	0 OVER	0 OVER	0.892387	0.0677639	0.769787	0.776746	-0.4563	[-5,5]	2.39329e-71
BHLHE40	MA0464.2	2748	0 OVER	0 OVER	0.847924	0.0733134	0.743634	0.741347	-0.3899	[-5,5]	4.34203e-49
HEY1	MA0823.1	2748	0 OVER	0 OVER	0.813801	0.0700894	0.737805	0.721721	-0.2832	[-5,5]	8.03079e-39
MAX	MA0058.3	2748	0 OVER	0 OVER	0.854808	0.0679583	0.75997	0.759882	-0.379	[-5,5]	4.88733e-43
MNT	MA0825.1	2748	0 OVER	0 OVER	0.86113	0.0677221	0.773796	0.77425	-0.3751	[-5,5]	4.61607e-41
SREBF2(var.2)	MA0828.1	2748	0 OVER	0 OVER	0.82133	0.071604	0.72351	0.73391	-0.3669	[-5,5]	1.97285e-67
Srebf1(var.2)	MA0829.1	2748	0 OVER	0 OVER	0.827336	0.0713572	0.728904	0.739663	-0.3683	[-5,5]	1.32065e-64
TFEC	MA0871.1	2748	0 OVER	0 OVER	0.912044	0.0561171	0.813705	0.822017	-0.411	[-5,5]	2.69643e-65
MITF	MA0620.2	2748	0 OVER	0 OVER	0.820966	0.0810235	0.692428	0.707265	-0.3839	[-6,4]	3.73861e-76
MXI1	MA1108.1	2748	0 OVER	0 OVER	0.821346	0.065974	0.750707	0.738208	-0.3088	[-4,6]	8.02346e-56
MYC	MA0147.3	2748	0 OVER	0 OVER	0.824493	0.0662348	0.748909	0.736684	-0.3388	[-4,6]	4.0216e-53
MYCN	MA0104.4	2748	0 OVER	0 OVER	0.805348	0.0634231	0.732016	0.719888	-0.3272	[-4,6]	8.83879e-51
USF2	MA0526.2	2748	0 OVER	0 OVER	0.850388	0.0732169	0.716394	0.718827	-0.4842	[-2,8]	1.43596e-111
TFE3	MA0831.2	2748	0 OVER	0 OVER	0.919484	0.0646283	0.796515	0.802371	-0.4652	[-1,9]	8.37336e-84
Pax2	MA0067.1	2748	3.05937e-216 OVER	1.77991e-191 OVER	0.925959	0.044819	0.885458	0.898225	-0.1956	[-6,4]	2.19482e-54
Twist2	MA0633.1	2748	4.64674e-186 OVER	1.73205e-174 OVER	0.811268	0.0684577	0.752097	0.771116	-0.2438	[-5,5]	2.25325e-36
Lhx8	MA0705.1	2748	2.91242e-184 OVER	5.13354e-248 OVER	0.872908	0.0673814	0.816718	0.824341	-0.0096	[14,24]	1.9752e-12
CLOCK	MA0819.1	2748	1.41356e-180 OVER	1.38599e-234 OVER	0.804152	0.0557237	0.759261	0.765304	-0.2547	[-5,5]	5.55624e-29
CREB3	MA0638.1	2748	1.73476e-174 OVER	4.00734e-201 OVER	0.747746	0.0526533	0.707664	0.714254	-0.215	[-3,7]	1.49567e-39
HES5	MA0821.1	2748	2.30638e-140 OVER	0 OVER	0.733617	0.0592901	0.69227	0.682126	-0.1919	[-4,6]	1.01291e-34
Dux	MA0611.1	2748	1.39357e-136 OVER	6.42211e-161 OVER	0.864747	0.098609	0.800309	0.809681	0.0158	[14,24]	1.26838e-08
EN2	MA0642.1	2748	6.43044e-136 OVER	1.19705e-174 OVER	0.864939	0.0603641	0.823165	0.829575	0.0052	[15,25]	7.33704e-11
HIF1A	MA1106.1	2748	2.06858e-134 OVER	1.89938e-278 OVER	0.81291	0.0725491	0.764834	0.756784	-0.22	[0,10]	2.54911e-32
XBP1	MA0844.1	2748	1.39549e-124 OVER	6.27956e-110 OVER	0.735034	0.0500443	0.70308	0.712368	-0.1652	[-3,7]	1.04308e-43
Atf1	MA0604.1	2748	4.1694e-122 OVER	3.32407e-105 OVER	0.815535	0.0573441	0.777724	0.790182	-0.12	[-6,4]	3.12253e-38
HES7	MA0822.1	2748	2.3024e-120 OVER	0 OVER	0.711476	0.0595243	0.672905	0.659795	-0.1781	[-4,6]	5.02399e-37
LHX2	MA0700.1	2748	6.54331e-119 OVER	3.26287e-126 OVER	0.811846	0.0595093	0.769926	0.782739	-0.0089	[15,25]	1.23268e-10
EN1	MA0027.2	2748	2.10755e-114 OVER	5.01077e-118 OVER	0.86465	0.0761347	0.816897	0.828838	0.0149	[-21,-11]	1.49344e-11
MSX1	MA0666.1	2748	2.1445e-113 OVER	1.79331e-132 OVER	0.857446	0.068762	0.813489	0.822953	0.0069	[14,24]	1.40471e-13
Hes2	MA0616.1	2748	1.03178e-112 OVER	1.77053e-148 OVER	0.801497	0.0536342	0.770017	0.772851	-0.1696	[-4,6]	1.16539e-22
MAFG::NFE2L1	MA0089.1	2748	5.01669e-112 OVER	1.2853e-19 OVER	0.922938	0.0605943	0.883311	0.911589	-0.0839	[-2,8]	1.18808e-40
LBX2	MA0699.1	2748	4.62447e-109 OVER	3.4237e-106 OVER	0.840995	0.0675839	0.799397	0.81098	0.0025	[15,25]	3.76548e-11
CREB3L1	MA0839.1	2748	5.56859e-106 OVER	1.67531e-154 OVER	0.718562	0.0509367	0.688673	0.690711	-0.1838	[-3,7]	5.73227e-39
FOSL1::JUND(var.2)	MA1143.1	2748	1.02733e-101 OVER	9.6021e-20 OVER	0.790942	0.0584074	0.756874	0.779982	-0.0669	[0,10]	3.4622e-34
LHX9	MA0701.1	2748	1.30754e-101 OVER	2.85006e-92 OVER	0.868501	0.0691657	0.824975	0.839992	0.0134	[-21,-11]	4.40096e-13
DUXA	MA0884.1	2748	2.95023e-97 OVER	6.34268e-31 OVER	0.778506	0.0753639	0.73837	0.76089	-0.0364	[1,11]	4.01481e-13
MSX2	MA0708.1	2748	1.31916e-93 OVER	2.1373e-97 OVER	0.831148	0.0795334	0.785787	0.797434	0.0236	[-21,-11]	1.3758e-09
ARNT::HIF1A	MA0259.1	2748	3.11111e-87 OVER	5.58933e-222 OVER	0.860653	0.0680888	0.824605	0.814763	-0.1529	[-1,9]	9.43607e-27
SREBF1	MA0595.1	2748	1.34438e-83 OVER	1.61589e-121 OVER	0.831863	0.0527959	0.802962	0.806585	-0.0688	[-5,5]	9.94281e-37
LHX6	MA0658.1	2748	3.54397e-83 OVER	1.44421e-41 OVER	0.792158	0.0603716	0.758453	0.775729	0.0025	[-20,-10]	1.94768e-05
GBX1	MA0889.1	2748	1.07527e-81 OVER	3.93629e-73 OVER	0.804597	0.0701478	0.766775	0.779055	0.0111	[15,25]	6.64969e-07
Atf3	MA0605.1	2748	4.7791e-78 OVER	3.92626e-14 OVER	0.804722	0.0570922	0.774082	0.795586	-0.0576	[-6,4]	1.7956e-27
NR2F1	MA0017.2	2748	6.85929e-76 OVER	1.08342e-69 OVER	0.784399	0.0619473	0.753861	0.762394	-0.1268	[-4,6]	2.55484e-46
RAX2	MA0717.1	2748	3.9604e-72 OVER	2.06754e-54 OVER	0.843989	0.0751502	0.806005	0.820542	0.0287	[14,24]	3.97906e-07
Gfi1	MA0038.1	2748	3.54031e-71 OVER	1.85746e-83 OVER	0.85802	0.0786558	0.821865	0.827372	0.0268	[15,25]	0.00233365
MIXL1	MA0662.1	2748	1.46748e-69 OVER	6.30998e-43 OVER	0.841964	0.0711388	0.806666	0.822311	0.0208	[15,25]	4.37309e-07
ESX1	MA0644.1	2748	2.71524e-68 OVER	1.10002e-48 OVER	0.829285	0.0704791	0.795002	0.808522	0.0253	[15,25]	2.23823e-05
GBX2	MA0890.1	2748	1.03712e-67 OVER	9.35368e-47 OVER	0.814072	0.0737569	0.77784	0.792778	0.0143	[15,25]	1.59258e-08
Msx3	MA0709.1	2748	3.36794e-64 OVER	7.64743e-50 OVER	0.826627	0.0780629	0.788901	0.803332	0.0279	[14,24]	2.81955e-10
Prrx2	MA0075.2	2748	4.55756e-64 OVER	3.21615e-45 OVER	0.845366	0.0758399	0.809202	0.82385	0.0293	[14,24]	1.04859e-07
Shox2	MA0720.1	2748	9.4805e-62 OVER	4.51187e-39 OVER	0.831542	0.0796604	0.793934	0.810557	0.0209	[14,24]	4.93747e-09
Sox17	MA0078.1	2748	7.35823e-60 OVER	6.66455e-58 OVER	0.858568	0.0557483	0.831787	0.84057	-0.0415	[-21,-11]	5.10681e-09
JUN::JUNB	MA1132.1	2748	1.00247e-59 OVER	0.00117069 UNDER	0.794563	0.0613483	0.76772	0.800016	-0.0158	[-5,5]	6.834e-22
DUX4	MA0468.1	2748	5.43391e-59 OVER	1.53034e-09 OVER	0.784965	0.0764852	0.753186	0.774812	-0.0395	[0,10]	0.000759892
FOSL1::JUN	MA1128.1	2748	1.83922e-58 OVER	9.25444e-06 UNDER	0.775111	0.0686112	0.745749	0.782435	-0.0396	[-4,6]	8.66622e-21
FOS::JUND	MA1141.1	2748	7.87359e-57 OVER	0.000123928 UNDER	0.765993	0.0680032	0.737086	0.772629	-0.0353	[-4,6]	1.15662e-21
PRRX1	MA0716.1	2748	1.4257e-56 OVER	1.28449e-31 OVER	0.827807	0.079953	0.791628	0.808876	0.0253	[14,24]	1.88861e-07
FOS::JUN(var.2)	MA1126.1	2748	1.31214e-55 OVER	0.00977578 OVER	0.724108	0.0525549	0.701679	0.719916	-0.0584	[-2,8]	7.95901e-37
FOSL1::JUND	MA1142.1	2748	2.37346e-55 OVER	8.53835e-07 UNDER	0.811528	0.0653818	0.784204	0.819014	-0.0404	[-5,5]	3.95908e-26
FOS::JUN	MA0099.3	2748	2.52376e-55 OVER	1.62051e-05 UNDER	0.786213	0.0706443	0.756952	0.793615	-0.0406	[-5,5]	3.07802e-23
FOSL2::JUN	MA1130.1	2748	4.6897e-54 OVER	7.55099e-06 UNDER	0.780589	0.0707448	0.751557	0.788187	-0.0379	[-4,6]	4.33144e-19
FOSL1::JUN(var.2)	MA1129.1	2748	1.04335e-53 OVER	4.87658e-12 OVER	0.736593	0.0634437	0.7102	0.727199	-0.0747	[-5,5]	1.02486e-30
FOSB::JUNB	MA1135.1	2748	3.39612e-53 OVER	3.03113e-05 UNDER	0.77965	0.0732404	0.749991	0.787164	-0.0493	[-5,5]	1.25131e-28
UNCX	MA0721.1	2748	4.30816e-53 OVER	2.90338e-27 OVER	0.832831	0.0733718	0.800417	0.816691	0.0265	[14,24]	5.63866e-07
HESX1	MA0894.1	2748	1.14385e-52 OVER	1.51121e-30 OVER	0.804776	0.0742859	0.772284	0.78748	0.0211	[15,25]	0.00141139
EVX2	MA0888.1	2748	4.60809e-52 OVER	1.04665e-12 OVER	0.827377	0.0527379	0.802954	0.819342	0.0072	[15,25]	0.000182466
JUNB(var.2)	MA1140.1	2748	7.33299e-52 OVER	1.87238e-07 OVER	0.737682	0.0654639	0.710887	0.729892	-0.0816	[-5,5]	2.64258e-25
NFIX	MA0671.1	2748	7.60539e-52 OVER	6.15327e-237 OVER	0.907459	0.0403806	0.888083	0.879019	-0.0406	[-16,-6]	1.09567e-08
EVX1	MA0887.1	2748	2.67871e-51 OVER	2.53706e-11 OVER	0.830666	0.0528077	0.806563	0.823045	0.008	[15,25]	0.000498072
FOSL2::JUND(var.2)	MA1145.1	2748	1.34188e-50 OVER	6.91197e-07 OVER	0.727575	0.0592991	0.703583	0.720757	-0.0742	[-3,7]	1.497e-26
RAX	MA0718.1	2748	2.07172e-50 OVER	5.61077e-26 OVER	0.814711	0.0724232	0.783424	0.799157	0.0261	[15,25]	0.00893394
ZEB1	MA0103.3	2748	4.5786e-50 OVER	7.04572e-221 OVER	0.839134	0.0526397	0.814201	0.803647	-0.179	[-5,5]	6.40634e-24
FOSL1::JUNB	MA1137.1	2748	1.73079e-49 OVER	2.53857e-13 UNDER	0.772914	0.0658354	0.746891	0.783163	-0.0364	[-4,6]	1.13046e-19
FOSL2::JUNB	MA1138.1	2748	2.60896e-49 OVER	1.1062e-07 UNDER	0.773382	0.0752161	0.743974	0.782475	-0.0478	[-5,5]	1.34824e-26
FOSB::JUNB(var.2)	MA1136.1	2748	3.10045e-49 OVER	1.47223e-10 OVER	0.751476	0.0614736	0.727178	0.742912	-0.0739	[-5,5]	3.76609e-32
VSX2	MA0726.1	2748	3.32927e-49 OVER	7.22016e-21 OVER	0.792166	0.0660572	0.761846	0.779399	0.0135	[14,24]	1.39974e-08
FOSL2::JUND	MA1144.1	2748	4.90773e-49 OVER	3.92547e-07 UNDER	0.774346	0.0727925	0.745977	0.782864	-0.04	[-5,5]	4.03205e-26
MEOX1	MA0661.1	2748	1.65045e-48 OVER	7.13885e-09 OVER	0.811485	0.0536091	0.787548	0.804565	0.0375	[-20,-10]	2.35528e-06
FOSL2::JUNB(var.2)	MA1139.1	2748	1.64572e-47 OVER	0.00382487 OVER	0.716719	0.0651218	0.691292	0.711263	-0.0747	[-4,6]	1.17852e-27
FOSL1	MA0477.1	2748	1.72485e-47 OVER	0.0179065 UNDER	0.790714	0.0687539	0.763941	0.796025	-0.0346	[-5,5]	2.08913e-20
FOSL2::JUN(var.2)	MA1131.1	2748	3.86799e-47 OVER	0.000491627 OVER	0.747168	0.0631996	0.722597	0.741349	-0.0482	[-5,5]	2.05915e-23
SHOX	MA0630.1	2748	4.79155e-47 OVER	4.76157e-21 OVER	0.831759	0.0749418	0.800023	0.817242	0.0233	[14,24]	8.83521e-08
Arx	MA0874.1	2748	3.35854e-45 OVER	1.32657e-06 OVER	0.707804	0.0518623	0.685939	0.70194	0.0106	[-22,-12]	1.35596e-05
ESR2	MA0258.2	2748	8.20828e-45 OVER	3.66584e-53 OVER	0.774794	0.0439692	0.757197	0.76121	-0.1211	[-3,7]	3.50151e-44
JUND	MA0491.1	2748	1.28757e-44 OVER	1.15526e-07 UNDER	0.785755	0.068233	0.760025	0.793999	-0.0391	[-5,5]	1.20857e-17
FOS::JUNB	MA1134.1	2748	2.01977e-44 OVER	6.48323e-13 UNDER	0.762481	0.0691374	0.736476	0.773094	-0.03	[-4,6]	9.90746e-23
FOSL2	MA0478.1	2748	2.91343e-44 OVER	0.358521 UNDER	0.795736	0.0648703	0.770849	0.799778	-0.0457	[-5,5]	7.79747e-27
Lhx4	MA0704.1	2748	4.29753e-44 OVER	7.87903e-09 OVER	0.826891	0.0593152	0.80162	0.819259	0.0222	[-21,-11]	8.9207e-06
NEUROG2	MA0669.1	2748	1.56771e-43 OVER	1.28434e-06 OVER	0.772755	0.0550681	0.75103	0.766525	-0.0713	[-5,5]	1.06476e-20
JUNB	MA0490.1	2748	1.92524e-43 OVER	2.38401e-08 UNDER	0.790501	0.0701748	0.764456	0.799313	-0.0434	[-5,5]	2.28876e-26
SREBF2	MA0596.1	2748	2.70195e-43 OVER	5.75697e-39 OVER	0.807054	0.053548	0.78605	0.792945	-0.0485	[-5,5]	3.64848e-32
JDP2(var.2)	MA0656.1	2748	1.4598e-42 OVER	2.6487e-09 OVER	0.704724	0.0657421	0.680607	0.696081	-0.0726	[-4,6]	1.0985e-22
JUN::JUNB(var.2)	MA1133.1	2748	6.9102e-42 OVER	0.0157619 OVER	0.739061	0.0600492	0.717288	0.734403	-0.0542	[-4,6]	9.21855e-23
VSX1	MA0725.1	2748	9.81357e-42 OVER	4.60039e-12 OVER	0.805397	0.0641554	0.777843	0.795856	0.0184	[14,24]	1.26641e-09
NFE2	MA0841.1	2748	2.53832e-41 OVER	0.00130658 UNDER	0.73043	0.0681102	0.705558	0.736455	-0.0312	[-5,5]	2.57222e-22
FOS	MA0476.1	2748	6.64523e-41 OVER	7.24938e-15 UNDER	0.791599	0.0729822	0.765327	0.80357	-0.0407	[-5,5]	2.87268e-20
TP53	MA0106.3	2748	1.04518e-38 OVER	3.58136e-17 OVER	0.682985	0.0440424	0.667005	0.675257	-0.0796	[-11,-1]	1.47801e-13
RORB	MA1150.1	2748	1.14139e-38 OVER	4.13918e-09 OVER	0.80419	0.061179	0.783278	0.796233	-0.0686	[-5,5]	2.08303e-21
ALX3	MA0634.1	2748	1.34884e-38 OVER	2.85353e-08 OVER	0.806593	0.066944	0.781326	0.798244	0.0298	[15,25]	5.33922e-05
JDP2	MA0655.1	2748	2.16218e-38 OVER	1.04318e-11 UNDER	0.743223	0.0751571	0.716925	0.754234	-0.0223	[-6,4]	5.33296e-22
Crem	MA0609.1	2748	3.56789e-38 OVER	0.000158818 OVER	0.735755	0.070014	0.710795	0.729009	-0.0459	[-5,5]	1.2345e-15
PAX5	MA0014.3	2748	1.64805e-37 OVER	7.40011e-147 OVER	0.778379	0.0543524	0.758595	0.749474	-0.0349	[-4,6]	4.23404e-26
RORA(var.2)	MA0072.1	2748	1.78697e-37 OVER	1 OVER	0.739383	0.0667852	0.71711	0.736742	-0.0592	[-8,2]	4.96181e-16
VAX2	MA0723.1	2748	3.38929e-37 OVER	0.0192439 OVER	0.829232	0.0563957	0.807362	0.824896	0.0198	[14,24]	1.1444e-09
Creb5	MA0840.1	2748	5.14317e-37 OVER	1 OVER	0.721237	0.0662151	0.698658	0.717938	-0.0586	[-4,6]	7.57797e-17
Alx4	MA0853.1	2748	5.98826e-37 OVER	0.000323447 OVER	0.71182	0.0504994	0.692388	0.707078	0.0142	[13,23]	2.122e-05
ATF7	MA0834.1	2748	3.02902e-36 OVER	0.000603288 OVER	0.692845	0.0635181	0.671295	0.687047	-0.0677	[-3,7]	1.2628e-17
ISX	MA0654.1	2748	3.82892e-36 OVER	1.76933e-10 OVER	0.811959	0.0775316	0.783582	0.801187	0.0147	[14,24]	5.99053e-07
CREB1	MA0018.3	2748	1.24522e-35 OVER	3.88283e-07 OVER	0.733042	0.0696307	0.709616	0.724911	-0.0506	[-4,6]	4.94319e-28
Dlx4	MA0881.1	2748	2.14724e-35 OVER	2.20737e-10 OVER	0.845482	0.0683679	0.820868	0.836025	0.0295	[14,24]	0.000496541
Alx1	MA0854.1	2748	2.44231e-35 OVER	1 OVER	0.713271	0.0540155	0.693108	0.710599	0.018	[13,23]	0.0179857
NOTO	MA0710.1	2748	3.84017e-35 OVER	0.0435683 OVER	0.819192	0.0605264	0.796659	0.814774	-0.0305	[-20,-10]	3.25277e-05
TP63	MA0525.2	2748	4.58925e-35 OVER	1 OVER	0.672405	0.0451638	0.657113	0.669996	-0.1297	[-1,9]	5.36479e-13
ZNF263	MA0528.1	2748	8.76e-35 UNDER	0.19225 UNDER	0.765841	0.0473394	0.782632	0.768944	0.0199	[60,70]	0.000116551
VENTX	MA0724.1	2748	1.08802e-33 OVER	1 OVER	0.79027	0.0579968	0.769043	0.787039	0.0266	[14,24]	8.44029e-06
HOXA2	MA0900.1	2748	1.35584e-33 OVER	0.0933648 OVER	0.836613	0.0567345	0.81648	0.832686	0.0142	[15,25]	0.00419964
EMX2	MA0886.1	2748	2.37037e-33 OVER	0.277065 OVER	0.792114	0.0682388	0.768325	0.78778	0.0255	[15,25]	5.79267e-05
DLX6	MA0882.1	2748	2.75103e-32 OVER	2.85522e-07 OVER	0.841584	0.0696378	0.817569	0.833381	0.0261	[14,24]	0.000119221
EMX1	MA0612.1	2748	1.14144e-31 OVER	1 OVER	0.81006	0.0573953	0.789201	0.807539	0.0203	[15,25]	0.000658543
PBX1	MA0070.1	2748	2.533e-31 OVER	2.2689e-06 OVER	0.765859	0.0618265	0.746236	0.758994	0.0207	[-24,-14]	0.0450617
Dlx3	MA0880.1	2748	1.35665e-30 OVER	1.03508e-05 OVER	0.840896	0.0705312	0.817167	0.833409	0.0341	[14,24]	0.00120017
MEOX2	MA0706.1	2748	2.43424e-30 OVER	1 UNDER	0.811961	0.0539558	0.79288	0.814338	0.0437	[-20,-10]	0.00272636
TP73	MA0861.1	2748	2.1052e-29 OVER	2.5174e-09 OVER	0.712802	0.0444307	0.69855	0.706948	-0.1031	[-1,9]	4.8396e-15
RORA	MA0071.1	2748	2.72738e-29 OVER	1 OVER	0.790321	0.0658227	0.770308	0.787493	-0.0786	[-5,5]	5.13684e-23
TGIF2	MA0797.1	2748	4.11744e-29 OVER	0.0202988 OVER	0.701361	0.0560399	0.683489	0.697073	-0.058	[-4,6]	1.36358e-14
PKNOX2	MA0783.1	2748	4.16e-29 OVER	0.00660123 OVER	0.692951	0.0565485	0.674895	0.68834	-0.0421	[-4,6]	8.60335e-17
JUN(var.2)	MA0489.1	2748	5.2597e-29 OVER	1.65865e-25 UNDER	0.772308	0.0659567	0.752465	0.786372	-0.0334	[-3,7]	4.4537e-20
BACH2	MA1101.1	2748	5.3904e-29 OVER	8.70704e-25 UNDER	0.7236	0.0615519	0.704564	0.736557	-0.0433	[-8,2]	1.14096e-09
ZNF384	MA1125.1	2748	1.15138e-28 UNDER	7.00543e-158 UNDER	0.684041	0.104183	0.718845	0.741716	-0.0002	[61,71]	2.85692e-14
Nobox	MA0125.1	2748	1.11227e-27 OVER	0.00678419 OVER	0.827298	0.0638805	0.806632	0.822096	0.037	[14,24]	1.94519e-05
PAX4	MA0068.2	2748	3.53773e-26 OVER	1 OVER	0.77582	0.0651848	0.754873	0.772641	0.0208	[14,24]	0.00812992
Dlx2	MA0885.1	2748	1.81027e-25 OVER	0.199175 OVER	0.826364	0.0762838	0.802726	0.821383	0.0357	[14,24]	3.73995e-05
FOSB::JUN	MA1127.1	2748	7.01569e-25 OVER	1 OVER	0.717353	0.0640422	0.699168	0.716747	-0.0393	[-5,5]	4.65517e-15
Hoxd3	MA0912.1	2748	1.34333e-23 OVER	1 UNDER	0.758304	0.0529854	0.74289	0.76006	0.0015	[-22,-12]	2.17009e-07
PAX9	MA0781.1	2748	4.88915e-23 OVER	1.67137e-47 OVER	0.693274	0.0427502	0.681303	0.680822	-0.0099	[-22,-12]	7.50559e-07
CUX2	MA0755.1	2748	9.38139e-23 OVER	1 UNDER	0.726415	0.066013	0.707711	0.727188	0.0196	[-20,-10]	0.00125311
Gfi1b	MA0483.1	2748	2.63305e-22 OVER	2.63831e-06 OVER	0.810869	0.067272	0.793453	0.80344	-0.0039	[15,25]	1
IRF1	MA0050.2	2748	4.02422e-22 UNDER	2.66536e-126 UNDER	0.681492	0.0592409	0.698637	0.710447	0.0358	[65,75]	0.00584847
STAT1::STAT2	MA0517.1	2748	5.12126e-22 UNDER	3.09964e-106 UNDER	0.71736	0.0597627	0.734073	0.743933	0.0303	[-68,-58]	3.68401e-08
PHOX2A	MA0713.1	2748	5.53698e-22 OVER	0.000792506 UNDER	0.738433	0.0716143	0.718289	0.744895	-0.0194	[-5,5]	0.0600324
Sox3	MA0514.1	2748	7.88544e-22 UNDER	4.85699e-91 UNDER	0.812466	0.0537477	0.828179	0.834474	0.0027	[65,75]	0.0245484
PBX2	MA1113.1	2748	1.00838e-21 OVER	0.0300579 OVER	0.757997	0.05788	0.741696	0.753674	0.0146	[1,11]	0.00170679
Hoxb5	MA0904.1	2748	1.01448e-21 OVER	0.00290702 UNDER	0.715957	0.0540881	0.700621	0.720556	0.0054	[-2,8]	0.00234806
GMEB2	MA0862.1	2748	1.06649e-21 OVER	5.73955e-09 OVER	0.769915	0.056197	0.754398	0.762644	-0.056	[-1,9]	6.86298e-15
PKNOX1	MA0782.1	2748	2.15138e-21 OVER	1 OVER	0.684054	0.0578999	0.668065	0.682708	-0.0366	[-4,6]	2.2969e-11
Nfe2l2	MA0150.2	2748	4.27205e-21 OVER	4.99849e-38 UNDER	0.715113	0.0511084	0.701278	0.728454	0.0014	[-3,7]	3.52709e-08
MNX1	MA0707.1	2748	2.68045e-20 OVER	1 UNDER	0.826486	0.0620872	0.809381	0.82776	0.0115	[15,25]	0.421741
JUND(var.2)	MA0492.1	2748	4.14103e-20 OVER	0.00394321 UNDER	0.762961	0.0575095	0.748102	0.767774	-0.0263	[-8,2]	9.93465e-19
Phox2b	MA0681.1	2748	5.91801e-20 OVER	5.54106e-05 UNDER	0.738191	0.0711256	0.719148	0.745321	-0.0196	[-5,5]	0.0163309
BATF::JUN	MA0462.1	2748	7.74911e-20 OVER	2.2418e-38 UNDER	0.791848	0.066325	0.775234	0.809185	-0.0381	[-5,5]	1.08486e-10
JUN	MA0488.1	2748	1.53223e-19 OVER	0.201461 UNDER	0.76193	0.0587972	0.74693	0.765764	-0.0213	[-4,6]	1.7838e-18
RARA(var.2)	MA0730.1	2748	1.73443e-19 OVER	0.000103313 OVER	0.679515	0.0477403	0.667327	0.674834	-0.064	[-12,-2]	1.72274e-09
PAX1	MA0779.1	2748	2.54221e-19 OVER	1.05251e-43 OVER	0.720331	0.0403725	0.710006	0.709064	0.001	[-7,3]	4.20775e-05
ATF4	MA0833.1	2748	2.8574e-19 OVER	1 UNDER	0.742612	0.0521482	0.729325	0.744993	-0.0158	[-4,6]	3.0871e-10
EWSR1-FLI1	MA0149.1	2748	4.77821e-19 UNDER	1 UNDER	0.627065	0.056417	0.642091	0.629884	0.0271	[64,74]	0.0129042
VAX1	MA0722.1	2748	1.54088e-18 OVER	1 UNDER	0.822892	0.057634	0.806976	0.826028	0.0273	[-21,-11]	3.36453e-07
MAF::NFE2	MA0501.1	2748	3.00969e-18 OVER	7.98015e-71 UNDER	0.714861	0.0534734	0.701501	0.734072	-0.0045	[-3,7]	4.0143e-07
BHLHE22	MA0818.1	2748	5.38319e-18 OVER	1 UNDER	0.764847	0.0538043	0.750986	0.766487	-0.0219	[-5,5]	3.68441e-08
GSX2	MA0893.1	2748	1.10915e-17 OVER	1 UNDER	0.815678	0.0607347	0.799762	0.817284	0.0415	[15,25]	0.374929
FOXP2	MA0593.1	2748	1.30155e-17 UNDER	8.71545e-181 UNDER	0.753628	0.0691836	0.771057	0.795012	0.008	[-65,-55]	0.00123059
Rarb(var.2)	MA0858.1	2748	1.30575e-17 OVER	1 OVER	0.669862	0.0500733	0.657712	0.669329	-0.0546	[-12,-2]	2.09527e-08
IRF3	MA1418.1	2748	2.68875e-17 UNDER	1.52568e-60 UNDER	0.64959	0.0484165	0.661713	0.665575	0.034	[-65,-55]	1
PBX3	MA1114.1	2748	3.41722e-17 OVER	7.71726e-11 OVER	0.723848	0.0534068	0.710449	0.716306	0.0178	[-7,3]	4.16852e-08
PPARG	MA0066.1	2748	2.72829e-16 OVER	2.95502e-08 OVER	0.717204	0.0391862	0.707968	0.712321	-0.1058	[-5,5]	2.46189e-24
NEUROD2	MA0668.1	2748	6.28708e-16 OVER	6.33481e-05 OVER	0.826103	0.0442036	0.815336	0.821685	-0.0254	[-5,5]	3.15163e-13
RORC	MA1151.1	2748	6.42046e-16 OVER	1 OVER	0.801979	0.0551791	0.78959	0.800091	-0.0327	[-9,1]	0.00853106
ID4	MA0824.1	2748	1.1953e-15 OVER	8.55036e-50 OVER	0.829938	0.0507416	0.8168	0.814761	-0.0701	[-5,5]	1.55144e-13
TGIF1	MA0796.1	2748	1.32006e-15 OVER	1 UNDER	0.66074	0.0596233	0.646624	0.66187	-0.0321	[-9,1]	2.5915e-11
IRF7	MA0772.1	2748	1.63236e-15 UNDER	5.97542e-92 UNDER	0.697785	0.0574819	0.711808	0.721437	0.0092	[62,72]	0.033157
GATA6	MA1104.1	2748	2.45267e-15 UNDER	0 UNDER	0.743469	0.0642348	0.758621	0.800698	0.037	[56,66]	1
HLF	MA0043.2	2748	2.70667e-15 OVER	2.34955e-14 UNDER	0.773362	0.0555871	0.76028	0.782315	-0.0196	[-4,6]	2.53536e-12
FIGLA	MA0820.1	2748	3.59707e-15 OVER	5.2736e-24 OVER	0.826598	0.0543479	0.813321	0.815356	-0.127	[-5,5]	8.54164e-12
CUX1	MA0754.1	2748	4.18798e-15 OVER	0.155466 UNDER	0.736265	0.0669523	0.720527	0.740724	0.0284	[-20,-10]	0.00194007
Gmeb1	MA0615.1	2748	1.22895e-14 OVER	5.63118e-49 OVER	0.773234	0.0488596	0.762111	0.758789	0.03	[-2,8]	0.000274397
BATF3	MA0835.1	2748	1.76528e-14 OVER	1 OVER	0.625025	0.056161	0.612483	0.624885	-0.0482	[-3,7]	1.37256e-23
Klf12	MA0742.1	2748	2.17083e-14 OVER	1.4105e-97 OVER	0.770832	0.0569462	0.758271	0.746639	-0.0312	[-13,-3]	0.112428
NFIA	MA0670.1	2748	2.55592e-14 OVER	1.21185e-26 OVER	0.802484	0.0597645	0.78728	0.789421	-0.0399	[-15,-5]	1.65979e-06
Foxo1	MA0480.1	2748	2.76374e-14 UNDER	2.08329e-142 UNDER	0.771512	0.0610588	0.785405	0.803407	0.0454	[65,75]	1.36164e-07
HOXB2	MA0902.1	2748	4.37733e-14 OVER	5.80567e-07 UNDER	0.833701	0.0606279	0.819333	0.840714	0.0316	[-20,-10]	1
HOXB3	MA0903.1	2748	4.5677e-14 OVER	0.000556004 UNDER	0.831777	0.0618751	0.817221	0.837453	0.0349	[15,25]	0.0758647
NFIC::TLX1	MA0119.1	2748	1.05733e-13 OVER	1.08314e-40 OVER	0.70227	0.0547358	0.690185	0.687507	-0.0037	[-3,7]	4.89794e-18
Gata1	MA0035.3	2748	1.75171e-13 UNDER	0 UNDER	0.754799	0.062233	0.76858	0.808319	0.0393	[60,70]	0.040185
Bach1::Mafk	MA0591.1	2748	6.19772e-13 OVER	6.67945e-17 UNDER	0.729835	0.0487212	0.719296	0.738356	0.0135	[-8,2]	0.000299789
ZNF143	MA0088.2	2748	6.83456e-13 OVER	1.527e-09 OVER	0.715933	0.0491123	0.705993	0.709404	-0.0511	[-27,-17]	1.64326e-07
DBP	MA0639.1	2748	1.63216e-12 OVER	8.18507e-21 UNDER	0.741253	0.0591387	0.728519	0.752649	-0.0176	[-4,6]	5.26998e-12
NR1H4	MA1110.1	2748	1.71115e-12 OVER	1 UNDER	0.759424	0.0523583	0.747775	0.760886	0.0323	[-5,5]	2.37796e-15
GSX1	MA0892.1	2748	6.22971e-12 OVER	0.091339 UNDER	0.833203	0.0545893	0.821444	0.836986	0.0386	[15,25]	0.0281044
NR2F2	MA1111.1	2748	7.2122e-12 OVER	1.31113e-06 UNDER	0.778649	0.0608838	0.765912	0.785536	-0.0517	[0,10]	3.62734e-23
Foxj3	MA0851.1	2748	8.56541e-12 UNDER	1.33935e-194 UNDER	0.712893	0.0614752	0.726077	0.751286	0.0468	[63,73]	0.0254816
FOXP3	MA0850.1	2748	1.00987e-11 UNDER	4.44475e-160 UNDER	0.852747	0.0547654	0.864003	0.883301	0.0377	[-67,-57]	0.00726141
TEF	MA0843.1	2748	1.06349e-11 OVER	5.28228e-22 UNDER	0.732837	0.0553657	0.720998	0.743806	-0.0474	[-4,6]	6.02557e-13
SOX9	MA0077.1	2748	1.33162e-11 OVER	0.504707 OVER	0.816071	0.0523506	0.804896	0.812917	-0.0026	[-21,-11]	1.3174e-08
MTF1	MA0863.1	2748	1.36287e-11 OVER	9.02372e-36 OVER	0.693159	0.0457039	0.683985	0.681636	-0.0549	[-3,7]	1.14236e-09
LEF1	MA0768.1	2748	1.47036e-11 UNDER	5.14689e-136 UNDER	0.691434	0.0534217	0.702659	0.718641	0.0378	[-68,-58]	0.000205565
HOXD11	MA0908.1	2748	2.30993e-11 UNDER	2.04971e-174 UNDER	0.745389	0.0592705	0.757946	0.780136	0.0541	[60,70]	8.23475e-05
MEF2C	MA0497.1	2748	7.37556e-11 UNDER	9.1417e-145 UNDER	0.740958	0.0601699	0.75336	0.772688	0.0179	[62,72]	0.00455791
NKX2-3	MA0672.1	2748	9.50335e-11 OVER	1 UNDER	0.823153	0.0496073	0.812993	0.824375	-0.1324	[-5,5]	6.36174e-06
Gata4	MA0482.1	2748	1.11149e-10 UNDER	6.02659e-292 UNDER	0.796977	0.0548113	0.807885	0.840758	0.0392	[60,70]	1
ISL2	MA0914.1	2748	2.08682e-10 OVER	0.123472 UNDER	0.828163	0.0541461	0.817269	0.831835	0.0345	[-21,-11]	1
CEBPE	MA0837.1	2748	3.11487e-10 OVER	0.00627979 UNDER	0.78198	0.0508886	0.77189	0.786142	0.0369	[-10,0]	1.70968e-06
TCF7L2	MA0523.1	2748	3.36837e-10 UNDER	4.82038e-124 UNDER	0.761125	0.0529752	0.771582	0.786762	0.0268	[62,72]	0.000495492
BHLHE23	MA0817.1	2748	4.50499e-10 OVER	6.89239e-15 UNDER	0.728777	0.056622	0.717645	0.738061	-0.0196	[-4,6]	3.03349e-06
KLF13	MA0657.1	2748	4.85201e-10 OVER	3.1658e-54 OVER	0.703938	0.0496221	0.694761	0.688478	-0.0229	[-31,-21]	1
LMX1A	MA0702.1	2748	9.53811e-10 OVER	2.3621e-07 UNDER	0.765652	0.0670322	0.751665	0.773604	0.0322	[14,24]	0.0498873
SPIC	MA0687.1	2748	1.40799e-09 UNDER	1.81619e-79 UNDER	0.755613	0.0497644	0.764922	0.774573	0.0338	[62,72]	0.0350928
NR4A2	MA0160.1	2748	1.66646e-09 OVER	1 UNDER	0.857641	0.0512199	0.847896	0.859246	-0.0994	[-6,4]	1.22961e-26
CEBPG	MA0838.1	2748	1.94846e-09 OVER	1 UNDER	0.734449	0.0515505	0.724606	0.736906	0.0182	[-5,5]	8.97296e-05
SP4	MA0685.1	2748	2.06055e-09 OVER	1.51666e-115 OVER	0.744602	0.0654548	0.732733	0.714149	0.0052	[-7,3]	1
Foxj2	MA0614.1	2748	2.70794e-09 UNDER	9.27078e-161 UNDER	0.782051	0.0705754	0.795474	0.821539	0.0402	[-66,-56]	2.7067e-07
CEBPB	MA0466.2	2748	3.00482e-09 OVER	0.00108129 UNDER	0.772379	0.0515792	0.762603	0.776975	0.0334	[-5,5]	1.292e-05
RBPJ	MA1116.1	2748	3.02935e-09 OVER	5.85775e-21 OVER	0.848133	0.081663	0.834083	0.832378	-0.0654	[-30,-20]	0.0280391
KLF14	MA0740.1	2748	3.37998e-09 OVER	5.30324e-123 OVER	0.772018	0.0648769	0.760416	0.74078	-0.0162	[2,12]	1
FOXP1	MA0481.2	2748	4.85668e-09 UNDER	2.75014e-159 UNDER	0.740883	0.066016	0.752901	0.777618	0.0205	[-64,-54]	0.0183398
Klf1	MA0493.1	2748	5.30252e-09 OVER	1.15213e-72 OVER	0.822762	0.060313	0.81193	0.800834	-0.0195	[5,15]	1
PDX1	MA0132.2	2748	5.74884e-09 OVER	1.53887e-06 UNDER	0.815096	0.0673506	0.80194	0.822685	0.0271	[-21,-11]	3.93198e-06
LBX1	MA0618.1	2748	5.78362e-09 OVER	6.62007e-05 UNDER	0.806815	0.0562997	0.795626	0.812437	0.0171	[-21,-11]	5.40925e-07
Rarg(var.2)	MA0860.1	2748	8.01239e-09 OVER	1 UNDER	0.65904	0.0477514	0.650477	0.65987	-0.0572	[-2,8]	1.87918e-14
Mecom	MA0029.1	2748	8.53033e-09 UNDER	1.80668e-230 UNDER	0.696264	0.0557488	0.706825	0.734765	0.0072	[57,67]	1
SOX10	MA0442.2	2748	1.01756e-08 UNDER	2.18023e-113 UNDER	0.779387	0.0694256	0.792018	0.811368	0.0163	[65,75]	0.463696
Nr1h3::Rxra	MA0494.1	2748	1.27531e-08 OVER	0.00521088 UNDER	0.764066	0.0373793	0.757348	0.767153	-0.0447	[-6,4]	8.31909e-06
FOXD2	MA0847.1	2748	1.42591e-08 UNDER	4.95478e-155 UNDER	0.839886	0.0577204	0.850539	0.871533	0.0388	[-67,-57]	0.413089
T	MA0009.2	2748	1.47422e-08 OVER	6.90108e-06 UNDER	0.663993	0.0486817	0.655446	0.669227	-0.0297	[13,23]	1.40262e-05
Hmx1	MA0896.1	2748	1.58792e-08 OVER	1.98926e-05 UNDER	0.723197	0.0480257	0.714433	0.72819	0.048	[-22,-12]	1
SRF	MA0083.3	2748	1.70077e-08 OVER	1.47448e-05 UNDER	0.650492	0.0529781	0.641153	0.656052	-0.0187	[-17,-7]	9.66462e-05
HOXC12	MA0906.1	2748	3.10865e-08 UNDER	9.75237e-146 UNDER	0.714175	0.0545899	0.724033	0.743084	0.076	[60,70]	6.88172e-05
SIX1	MA1118.1	2748	3.21042e-08 OVER	3.30055e-09 UNDER	0.750173	0.0567458	0.740288	0.757604	-0.049	[-5,5]	4.18663e-20
BSX	MA0876.1	2748	3.97951e-08 OVER	1.18511e-08 UNDER	0.841589	0.0645584	0.829868	0.849816	0.0307	[-21,-11]	0.0025303
SIX2	MA1119.1	2748	4.0431e-08 OVER	1.95562e-19 UNDER	0.700849	0.0526159	0.691733	0.710652	-0.0495	[-2,8]	5.46397e-13
Foxd3	MA0041.1	2748	4.77892e-08 UNDER	3.6164e-131 UNDER	0.779916	0.0589547	0.79084	0.809354	-0.0135	[36,46]	0.126289
Arid5a	MA0602.1	2748	5.97724e-08 UNDER	9.3545e-136 UNDER	0.71548	0.0672869	0.727733	0.749714	0.0145	[62,72]	1
Atoh1	MA0461.2	2748	6.67566e-08 OVER	2.96761e-05 UNDER	0.792041	0.0515995	0.782779	0.797338	-0.0293	[-5,5]	2.26556e-09
Tcf7	MA0769.1	2748	8.80569e-08 UNDER	3.53815e-128 UNDER	0.701765	0.0565598	0.711598	0.729639	0.0434	[61,71]	2.25973e-05
SPI1	MA0080.4	2748	1.13241e-07 UNDER	7.25942e-79 UNDER	0.685576	0.0581372	0.695396	0.707637	0.037	[62,72]	2.69053e-05
NR1H2::RXRA	MA0115.1	2748	1.24379e-07 OVER	1 UNDER	0.640472	0.047754	0.63238	0.643118	-0.0053	[-2,8]	2.41879e-15
FOXI1	MA0042.2	2748	1.37987e-07 UNDER	3.54086e-144 UNDER	0.779949	0.0707717	0.791894	0.817188	0.033	[-67,-57]	0.0233665
CEBPD	MA0836.1	2748	1.53267e-07 OVER	6.40885e-06 UNDER	0.763333	0.0517738	0.754391	0.768918	0.0362	[-5,5]	6.41034e-05
FOXC2	MA0846.1	2748	1.77832e-07 UNDER	1.40408e-181 UNDER	0.754142	0.0620877	0.765132	0.791396	0.0113	[61,71]	1
Rarb	MA0857.1	2748	1.86319e-07 OVER	0.626491 UNDER	0.648148	0.0502721	0.639801	0.651113	-0.0308	[-2,8]	1.9629e-28
NFAT5	MA0606.1	2748	1.90841e-07 UNDER	1.24959e-41 UNDER	0.81603	0.0647704	0.826879	0.833644	0.0001	[50,60]	0.00796492
HOXC11	MA0651.1	2748	2.18186e-07 UNDER	5.66842e-150 UNDER	0.729378	0.0556681	0.738979	0.759336	0.0692	[60,70]	0.0241856
FOXO4	MA0848.1	2748	3.2146e-07 UNDER	6.08662e-144 UNDER	0.802827	0.0684009	0.814199	0.83878	0.0371	[-67,-57]	0.00237635
NKX6-2	MA0675.1	2748	3.42628e-07 OVER	1.54542e-09 UNDER	0.826123	0.065922	0.814522	0.834904	0.0434	[-21,-11]	0.0463895
NRF1	MA0506.1	2748	3.76096e-07 OVER	1.01387e-207 OVER	0.78846	0.0613119	0.777914	0.748691	-0.0236	[0,10]	1.8665e-06
FOXO6	MA0849.1	2748	4.00044e-07 UNDER	2.0244e-142 UNDER	0.785061	0.0708125	0.796693	0.822065	0.0387	[-67,-57]	0.000631599
FOXK1	MA0852.2	2748	6.59792e-07 UNDER	3.43727e-133 UNDER	0.731448	0.0611847	0.741378	0.762247	0.038	[-63,-53]	0.0110875
GATA2	MA0036.3	2748	6.97775e-07 UNDER	0 UNDER	0.75624	0.0698182	0.767643	0.819665	0.0429	[60,70]	0.781637
OLIG1	MA0826.1	2748	1.38285e-06 OVER	2.83042e-17 UNDER	0.740648	0.0566062	0.731434	0.750617	-0.0161	[-5,5]	1.47494e-05
HSF1	MA0486.2	2748	1.39412e-06 UNDER	8.18065e-49 UNDER	0.681437	0.0553193	0.690516	0.697776	0.0272	[-54,-44]	5.59191e-06
HSF2	MA0770.1	2748	1.40348e-06 UNDER	3.40682e-52 UNDER	0.69687	0.0544782	0.705753	0.713522	0.026	[-54,-44]	2.63101e-06
GLI2	MA0734.1	2748	1.45922e-06 OVER	3.47893e-64 OVER	0.73348	0.052426	0.725076	0.71563	-0.0379	[1,11]	2.34447e-09
SNAI2	MA0745.1	2748	1.5736e-06 OVER	1.21685e-11 OVER	0.849473	0.0532633	0.840448	0.841695	-0.0306	[-6,4]	3.20532e-16
BARX1	MA0875.1	2748	1.66596e-06 OVER	3.99447e-08 UNDER	0.833321	0.0653069	0.822431	0.841415	0.0237	[-21,-11]	4.65875e-05
ESR1	MA0112.3	2748	1.84137e-06 OVER	4.75764e-07 OVER	0.674595	0.0447381	0.667321	0.669387	-0.0665	[-7,3]	2.77377e-18
HIC2	MA0738.1	2748	1.92111e-06 OVER	4.71038e-73 OVER	0.864417	0.0551064	0.856103	0.844365	-0.0802	[-11,-1]	1.33484e-06
SP8	MA0747.1	2748	1.97446e-06 OVER	1.59261e-110 OVER	0.82452	0.0577573	0.815527	0.798263	-0.0007	[6,16]	1
MEIS3	MA0775.1	2748	1.99243e-06 OVER	1.28339e-06 UNDER	0.845289	0.0582085	0.836043	0.851875	-0.0171	[-6,4]	2.22113e-16
TFAP4	MA0691.1	2748	2.26855e-06 OVER	0.208841 UNDER	0.750264	0.0651463	0.740132	0.754503	-0.0105	[-5,5]	3.79061e-13
SOX15	MA1152.1	2748	2.28412e-06 UNDER	2.14219e-119 UNDER	0.803974	0.0597264	0.814149	0.83231	0.0146	[65,75]	1
SRY	MA0084.1	2748	3.02363e-06 UNDER	4.02809e-154 UNDER	0.814806	0.0612191	0.824878	0.848253	0.0254	[-66,-56]	1
MEF2A	MA0052.3	2748	3.03436e-06 UNDER	6.04027e-133 UNDER	0.691892	0.0690307	0.703268	0.726626	0.0074	[61,71]	0.00326516
Spz1	MA0111.1	2748	3.14761e-06 UNDER	8.01437e-08 UNDER	0.827214	0.0381285	0.83302	0.831854	0.0133	[-70,-60]	0.367694
NFATC2	MA0152.1	2748	4.43596e-06 UNDER	4.32576e-22 UNDER	0.845011	0.0673941	0.855281	0.858367	0.0036	[38,48]	0.000224553
Rarg	MA0859.1	2748	5.07663e-06 OVER	1 UNDER	0.665885	0.0492461	0.658383	0.668385	-0.0231	[-2,8]	1.58473e-31
EGR2	MA0472.2	2748	5.28129e-06 OVER	4.84964e-118 OVER	0.759426	0.058126	0.750605	0.732044	-0.0225	[-10,0]	0.0542671
FOXK2	MA1103.1	2748	6.90647e-06 UNDER	3.52584e-156 UNDER	0.739833	0.0731218	0.750985	0.780072	0.0313	[65,75]	0.00827028
FOXG1	MA0613.1	2748	7.19007e-06 UNDER	2.30387e-141 UNDER	0.752721	0.0767907	0.764567	0.792696	0.0332	[-66,-56]	0.0120918
SPIB	MA0081.1	2748	8.06992e-06 UNDER	7.29501e-25 UNDER	0.881088	0.0663367	0.890792	0.895023	0.0448	[-72,-62]	5.15741e-05
TBP	MA0108.2	2748	8.49517e-06 UNDER	6.39099e-97 UNDER	0.757977	0.0601086	0.767129	0.783396	0.0224	[57,67]	9.76395e-07
Nr2e1	MA0676.1	2748	1.01739e-05 OVER	1.43066e-45 UNDER	0.7935	0.0598086	0.784429	0.81055	-0.0035	[-6,4]	1.0352e-13
Ahr::Arnt	MA0006.1	2748	1.30209e-05 OVER	1.43457e-31 OVER	0.849894	0.0723228	0.8395	0.832788	0.0603	[-7,3]	0.000295641
HSF4	MA0771.1	2748	1.35877e-05 UNDER	2.87679e-25 UNDER	0.730969	0.0499097	0.73856	0.741549	0.0356	[-54,-44]	0.000764068
HOXC10	MA0905.1	2748	1.45198e-05 UNDER	1.51058e-152 UNDER	0.764691	0.059134	0.773793	0.796818	0.0693	[60,70]	0.394895
IRF2	MA0051.1	2748	1.47365e-05 UNDER	4.23628e-55 UNDER	0.703529	0.0488879	0.710903	0.7189	0.0294	[-41,-31]	0.000838484
LMX1B	MA0703.1	2748	1.59802e-05 OVER	1.48125e-10 UNDER	0.805498	0.0734587	0.793951	0.81574	0.0315	[14,24]	1
SP3	MA0746.1	2748	2.47605e-05 OVER	1.05723e-119 OVER	0.8309	0.0688928	0.821025	0.798183	-0.0042	[-10,0]	1
Nr2f6(var.2)	MA0728.1	2748	4.14199e-05 OVER	1 UNDER	0.674047	0.0472439	0.667278	0.675309	-0.0144	[-3,7]	2.53999e-29
FOXF2	MA0030.1	2748	5.05875e-05 UNDER	4.94834e-146 UNDER	0.714795	0.0589678	0.723334	0.746059	0.0306	[-68,-58]	1
Hoxa11	MA0911.1	2748	5.07673e-05 UNDER	9.33907e-148 UNDER	0.740472	0.0513596	0.748015	0.767884	0.0654	[61,71]	0.00763894
IRF9	MA0653.1	2748	5.69845e-05 UNDER	1.84559e-53 UNDER	0.635617	0.0496393	0.642785	0.650989	0.0002	[-68,-58]	1
FOXL1	MA0033.2	2748	7.18301e-05 UNDER	1.93805e-145 UNDER	0.81641	0.0667405	0.825988	0.851706	0.0309	[-67,-57]	1
TBX19	MA0804.1	2748	7.67957e-05 OVER	2.00015e-20 UNDER	0.647971	0.0458681	0.64157	0.656725	-0.0126	[-10,0]	0.0725473
HOXC13	MA0907.1	2748	9.71847e-05 UNDER	9.80066e-117 UNDER	0.713521	0.0586574	0.7219	0.740992	0.0319	[60,70]	0.272691
EGR4	MA0733.1	2748	0.000118162 OVER	4.65027e-133 OVER	0.734346	0.0533956	0.726885	0.707455	0.0016	[18,28]	1
KLF16	MA0741.1	2748	0.000118544 OVER	1.53955e-121 OVER	0.813686	0.0730628	0.803794	0.778708	0.0031	[-10,0]	1
Arid3b	MA0601.1	2748	0.000125092 UNDER	2.73069e-129 UNDER	0.710119	0.0865982	0.72263	0.752994	0.0304	[60,70]	0.0104958
HOXD12	MA0873.1	2748	0.000146159 UNDER	9.40276e-120 UNDER	0.726104	0.0520046	0.73335	0.750808	0.0749	[60,70]	0.0209493
FOXC1	MA0032.2	2748	0.000166912 UNDER	1.41525e-161 UNDER	0.764772	0.0622656	0.77364	0.799719	0.0079	[-65,-55]	1
Nr2f6	MA0677.1	2748	0.000193241 OVER	1 UNDER	0.706008	0.045621	0.699723	0.706701	0.0062	[-8,2]	5.95039e-11
YY1	MA0095.2	2748	0.000193723 UNDER	1 UNDER	0.7443	0.0619304	0.753046	0.746274	-0.064	[-9,1]	1
PAX3	MA0780.1	2748	0.000202855 OVER	1.97821e-34 UNDER	0.678752	0.0706272	0.668937	0.696227	0.0317	[-25,-15]	1
CTCF	MA0139.1	2748	0.000210771 OVER	3.09685e-06 UNDER	0.742647	0.0436525	0.736721	0.747507	0.0016	[14,24]	0.0254842
TEAD2	MA1121.1	2748	0.000371987 OVER	1 OVER	0.760567	0.0621262	0.752643	0.760092	-0.0624	[26,36]	1
MEF2D	MA0773.1	2748	0.000399585 UNDER	6.73266e-116 UNDER	0.689791	0.0667304	0.699028	0.720927	0.006	[61,71]	0.188364
SMAD3	MA0795.1	2748	0.000499685 OVER	1 OVER	0.708791	0.0555759	0.701612	0.708065	-0.0171	[5,15]	0.773204
OLIG2	MA0678.1	2748	0.000650985 OVER	1.45811e-14 UNDER	0.760313	0.0533636	0.753286	0.768972	-0.0103	[-5,5]	2.9357e-07
RARA::RXRG	MA1149.1	2748	0.00065199 OVER	1.8633e-10 OVER	0.752866	0.0418885	0.747467	0.747045	-0.0283	[-11,-1]	5.85796e-06
ZBED1	MA0749.1	2748	0.00072875 OVER	1 UNDER	0.66046	0.0467478	0.654481	0.661197	-0.0078	[1,11]	0.0216844
Dlx1	MA0879.1	2748	0.000752982 OVER	2.07518e-16 UNDER	0.810458	0.0624333	0.801805	0.821187	0.0197	[15,25]	1
HMBOX1	MA0895.1	2748	0.000910099 OVER	4.19958e-34 UNDER	0.792851	0.0543903	0.785893	0.806238	0.0064	[-5,5]	2.51035e-12
Hmx2	MA0897.1	2748	0.000995716 OVER	1.76268e-24 UNDER	0.697888	0.0501758	0.691408	0.708362	0.0487	[-22,-12]	1
FOXO3	MA0157.2	2748	0.00107384 UNDER	1.78172e-109 UNDER	0.760144	0.0677293	0.768649	0.790766	0.0349	[-66,-56]	0.614239
E2F6	MA0471.1	2748	0.00121123 UNDER	1.8195e-37 OVER	0.827846	0.0603119	0.835343	0.812262	0.0199	[60,70]	1
FOXB1	MA0845.1	2748	0.00165033 UNDER	7.77083e-174 UNDER	0.736448	0.0623062	0.744415	0.772902	0.0105	[40,50]	1
MZF1	MA0056.1	2748	0.00165924 UNDER	1.57104e-13 OVER	0.91249	0.0616343	0.920135	0.902822	0.0502	[28,38]	1
LIN54	MA0619.1	2748	0.00179337 UNDER	2.31275e-127 UNDER	0.764652	0.0809526	0.775017	0.80442	0.0281	[-66,-56]	1
PROP1	MA0715.1	2748	0.00184806 OVER	4.8548e-41 UNDER	0.692577	0.0765156	0.682911	0.713254	-0.0205	[-5,5]	1
MEIS1	MA0498.2	2748	0.00275414 OVER	1.22747e-28 UNDER	0.879273	0.0626968	0.871604	0.893421	0.0148	[-7,3]	4.27057e-09
HOXB13	MA0901.1	2748	0.00305408 OVER	1.90391e-06 UNDER	0.770961	0.0706041	0.762538	0.778846	0.0251	[-25,-15]	1
TWIST1	MA1123.1	2748	0.00307598 OVER	4.82795e-09 UNDER	0.775876	0.0557254	0.768845	0.783126	-0.0216	[-4,6]	2.11614e-10
KLF9	MA1107.1	2748	0.00360385 OVER	1.59905e-56 OVER	0.765736	0.0649586	0.75809	0.745013	-0.0132	[-9,1]	1
ZBTB7A	MA0750.2	2748	0.00365118 OVER	9.92311e-59 OVER	0.780422	0.0653426	0.773023	0.759204	0.0127	[26,36]	0.71991
RARA	MA0729.1	2748	0.00427637 OVER	3.01168e-07 UNDER	0.65946	0.0439918	0.654247	0.664638	-0.0163	[-1,9]	1.18057e-15
ERF	MA0760.1	2748	0.004555 OVER	3.61435e-06 OVER	0.787893	0.0566706	0.78154	0.781681	0.0203	[25,35]	0.00157943
IRF4	MA1419.1	2748	0.00486172 UNDER	1.20565e-35 UNDER	0.648369	0.0479856	0.654062	0.660453	-0.0043	[-68,-58]	0.323422
TCF7L1	MA1421.1	2748	0.0053973 UNDER	3.43408e-89 UNDER	0.716847	0.0539579	0.723201	0.73869	0.0396	[-64,-54]	1
FOXD1	MA0031.1	2748	0.00583688 UNDER	2.96723e-136 UNDER	0.768415	0.0694194	0.776494	0.803809	0.0318	[64,74]	0.221411
Nkx2-5(var.2)	MA0503.1	2748	0.00618767 OVER	0.0321014 OVER	0.815589	0.0459888	0.810177	0.812165	0.0128	[-30,-20]	1
Foxq1	MA0040.1	2748	0.00637815 UNDER	1.62172e-134 UNDER	0.745427	0.0641614	0.753154	0.777906	0.0217	[-65,-55]	1
ZNF24	MA1124.1	2748	0.00717474 UNDER	7.63852e-65 UNDER	0.653981	0.0569214	0.660815	0.673466	0.0313	[36,46]	1
NFATC3	MA0625.1	2748	0.00968514 UNDER	1.71658e-19 UNDER	0.806428	0.0618071	0.813401	0.817956	0.0182	[65,75]	0.0936624
ELF1	MA0473.2	2748	0.0103383 OVER	2.63947e-07 OVER	0.733149	0.0639493	0.726504	0.725613	0.0371	[-54,-44]	0.581312
Rhox11	MA0629.1	2748	0.0111994 UNDER	5.41404e-119 UNDER	0.748426	0.0452484	0.753608	0.769837	0.0375	[63,73]	0.0154779
POU4F1	MA0790.1	2748	0.0118953 UNDER	4.46301e-152 UNDER	0.662544	0.0694286	0.67059	0.700175	0.0056	[57,67]	1
KLF5	MA0599.1	2748	0.0126845 OVER	4.14453e-119 OVER	0.872256	0.070478	0.864574	0.838866	0.0154	[-60,-50]	1
PAX7	MA0680.1	2748	0.012759 OVER	6.60283e-41 UNDER	0.667142	0.0705292	0.65908	0.686183	0.0317	[-25,-15]	1
NFIC	MA0161.2	2748	0.0145997 OVER	0.101332 OVER	0.784503	0.0555163	0.778097	0.780675	-0.0596	[-20,-10]	1.32441e-08
NHLH1	MA0048.2	2748	0.0156767 OVER	5.3382e-28 OVER	0.775191	0.0573485	0.76857	0.762375	-0.0174	[-5,5]	9.08918e-05
GATA1::TAL1	MA0140.2	2748	0.0161274 OVER	3.16616e-119 UNDER	0.727248	0.0570954	0.72107	0.754341	-0.0217	[-26,-16]	0.105717
ELK1	MA0028.2	2748	0.0161898 OVER	7.00332e-22 OVER	0.755182	0.0650037	0.748414	0.742367	0.0194	[50,60]	1
ONECUT3	MA0757.1	2748	0.0163671 UNDER	2.72454e-111 UNDER	0.662289	0.0634111	0.66969	0.69123	0.0202	[62,72]	0.481417
HOXA13	MA0650.1	2748	0.0185869 OVER	6.42626e-12 UNDER	0.778937	0.0703318	0.771272	0.789301	0.0221	[-25,-15]	1
Zfx	MA0146.2	2748	0.0204008 OVER	5.38109e-135 OVER	0.798437	0.0648144	0.791359	0.765526	-0.0276	[2,12]	1
ETV6	MA0645.1	2748	0.0242703 OVER	4.14628e-11 OVER	0.80502	0.0666531	0.798357	0.795515	0.0057	[-35,-25]	0.000813536
TFAP2C	MA0524.2	2748	0.024285 OVER	4.16694e-145 OVER	0.81105	0.0508306	0.805447	0.784162	-0.0147	[-19,-9]	1
TCF3	MA0522.2	2748	0.0320455 OVER	1.77084e-13 OVER	0.838355	0.0573105	0.831982	0.829383	-0.0503	[-5,5]	5.27584e-07
NFATC1	MA0624.1	2748	0.0325228 UNDER	3.58177e-13 UNDER	0.825175	0.0603478	0.831513	0.834504	0.0218	[50,60]	0.0790736
TFAP2B	MA0811.1	2748	0.0330993 OVER	1.85073e-145 OVER	0.814515	0.0516282	0.808953	0.787169	-0.0121	[-14,-4]	1
EGR1	MA0162.3	2748	0.0348684 OVER	1.94502e-106 OVER	0.706117	0.0610567	0.69974	0.678938	0.0021	[7,17]	1
Hoxd9	MA0913.1	2748	0.0391983 UNDER	7.05457e-95 UNDER	0.797764	0.0633484	0.80443	0.824252	0.0308	[-65,-55]	0.422891
IRF8	MA0652.1	2748	0.040436 UNDER	1.48999e-30 UNDER	0.663316	0.0499002	0.668534	0.674945	-0.0022	[-68,-58]	0.0397486
ELF4	MA0641.1	2748	0.050616 OVER	1.47546e-07 OVER	0.733476	0.063289	0.727508	0.725903	0.0357	[46,56]	1
POU4F2	MA0683.1	2748	0.05149 UNDER	3.68087e-147 UNDER	0.627491	0.0603901	0.633896	0.65963	0.008	[58,68]	1
Pou5f1::Sox2	MA0142.1	2748	0.0548298 UNDER	4.56884e-144 UNDER	0.7007	0.0545992	0.706474	0.729407	-0.0096	[-23,-13]	1
POU4F3	MA0791.1	2748	0.0582289 UNDER	7.81668e-151 UNDER	0.645093	0.0669526	0.65215	0.681216	-0.0075	[58,68]	1
TBX20	MA0689.1	2748	0.0761195 UNDER	7.35109e-61 UNDER	0.748126	0.0532515	0.753378	0.765745	0.0378	[-65,-55]	1
Hic1	MA0739.1	2748	0.0780991 OVER	6.92095e-46 OVER	0.823659	0.0489343	0.818738	0.809647	-0.0694	[-16,-6]	2.38945e-11
ETV3	MA0763.1	2748	0.0919513 OVER	0.0296035 OVER	0.793754	0.0543748	0.788713	0.789696	0.0338	[20,30]	0.826905
E2F8	MA0865.1	2748	0.0936081 OVER	6.45384e-25 OVER	0.690819	0.0537001	0.685638	0.67952	-0.0038	[11,21]	1
Bcl6	MA0463.1	2748	0.109323 UNDER	1.15367e-40 UNDER	0.74344	0.0551321	0.748741	0.758268	-0.005	[47,57]	9.07291e-06
HOXA10	MA0899.1	2748	0.133587 UNDER	2.57735e-98 UNDER	0.759872	0.069562	0.766665	0.78953	0.0363	[60,70]	0.00967141
REST	MA0138.2	2748	0.173282 OVER	4.61735e-15 OVER	0.652406	0.0389659	0.648681	0.645969	0.0161	[15,25]	0.0393865
ZBTB33	MA0527.1	2748	0.195485 OVER	5.14037e-85 OVER	0.723551	0.0538848	0.718637	0.702306	-0.0306	[-3,7]	4.97634e-06
TFAP2A(var.2)	MA0810.1	2748	0.213998 OVER	1.70486e-162 OVER	0.828791	0.053428	0.823758	0.798671	-0.0083	[-19,-9]	1
RXRG	MA0856.1	2748	0.214106 OVER	0.00186103 UNDER	0.687457	0.0473007	0.683057	0.69157	0.0157	[-8,2]	9.86131e-08
Foxa2	MA0047.2	2748	0.225305 UNDER	2.53533e-143 UNDER	0.763572	0.0567489	0.768823	0.793343	0.007	[41,51]	1
NFKB2	MA0778.1	2748	0.237391 UNDER	4.80955e-26 OVER	0.693664	0.0562363	0.698989	0.68155	0.024	[-64,-54]	1
Tcf21	MA0832.1	2748	0.282178 UNDER	5.92724e-40 UNDER	0.68648	0.05476	0.691474	0.701093	0.0304	[-43,-33]	1
Hmx3	MA0898.1	2748	0.283637 OVER	5.3113e-36 UNDER	0.693586	0.0496258	0.688985	0.706147	0.0489	[-22,-12]	1
BCL6B	MA0731.1	2748	0.301569 UNDER	4.83975e-45 UNDER	0.621756	0.0481492	0.626035	0.635403	0.0101	[48,58]	0.00113221
FOXA1	MA0148.3	2748	0.321036 UNDER	1.67534e-141 UNDER	0.761203	0.0557563	0.76623	0.790244	0.0125	[-63,-53]	1
NFKB1	MA0105.4	2748	0.328609 UNDER	6.72638e-27 OVER	0.661296	0.0548136	0.666359	0.649299	0.0128	[36,46]	1
SMAD2::SMAD3::SMAD4	MA0513.1	2748	0.350839 UNDER	3.28614e-08 UNDER	0.75723	0.0495284	0.761656	0.763397	0.0196	[21,31]	1
RXRB	MA0855.1	2748	0.366064 OVER	0.0898155 UNDER	0.676865	0.0480375	0.672601	0.680201	0.0065	[-3,7]	6.63134e-08
Stat6	MA0520.1	2748	0.369017 UNDER	2.29166e-73 UNDER	0.755237	0.0592932	0.760522	0.776866	-0.008	[47,57]	0.0193
ONECUT2	MA0756.1	2748	0.382538 UNDER	2.37009e-96 UNDER	0.670849	0.0604776	0.676415	0.696381	0.0276	[62,72]	1
Lhx3	MA0135.1	2748	0.469517 UNDER	7.68492e-135 UNDER	0.717085	0.063735	0.722812	0.749394	0.0056	[-44,-34]	1
Rxra	MA0512.2	2748	0.49846 OVER	0.0128071 UNDER	0.679982	0.0473451	0.675873	0.683708	0.0088	[-3,7]	2.73298e-07
ESRRB	MA0141.3	2748	0.73116 OVER	5.00157e-15 UNDER	0.72747	0.0567087	0.722695	0.736814	-0.0206	[0,10]	4.07061e-10
ELK3	MA0759.1	2748	0.805798 OVER	3.17024e-08 OVER	0.778997	0.0619317	0.774232	0.7713	0.0378	[30,40]	1
MEIS2	MA0774.1	2748	0.843011 OVER	4.51538e-16 UNDER	0.811083	0.0636057	0.805861	0.821898	-0.0272	[4,14]	2.55797e-07
Sox5	MA0087.1	2748	0.93937 UNDER	1.32301e-79 UNDER	0.80471	0.0676062	0.81048	0.830503	0.0204	[13,23]	1
HNF1B	MA0153.2	2748	0.955954 OVER	2.20107e-82 UNDER	0.67374	0.0583247	0.668864	0.696397	0.0113	[-44,-34]	1
CDX2	MA0465.1	2748	1 UNDER	1.55609e-84 UNDER	0.766523	0.0635194	0.771658	0.791509	0.0355	[60,70]	1
DMRT3	MA0610.1	2748	1 OVER	4.84236e-53 UNDER	0.741075	0.0627317	0.736173	0.760411	0.0025	[-5,5]	0.0175377
Pparg::Rxra	MA0065.2	2748	1 UNDER	1 UNDER	0.77133	0.0398426	0.774508	0.772051	-0.0082	[-13,-3]	1
Gabpa	MA0062.2	2748	1 OVER	3.44922e-36 OVER	0.792424	0.0648717	0.787719	0.775989	0.0224	[30,40]	0.0840606
GCM1	MA0646.1	2748	1 UNDER	8.4751e-10 OVER	0.755187	0.0465712	0.75876	0.748906	0.0077	[15,25]	1
Ar	MA0007.3	2748	1 OVER	1 OVER	0.682686	0.0467106	0.679128	0.682111	0.0153	[-7,3]	0.000207308
GCM2	MA0767.1	2748	1 UNDER	2.67179e-13 OVER	0.784478	0.0482162	0.78816	0.776979	0.005	[-55,-45]	1
ZBTB7B	MA0694.1	2748	1 UNDER	2.53276e-37 OVER	0.741218	0.0527767	0.745154	0.727616	0.0189	[-14,-4]	1
Ascl2	MA0816.1	2748	1 UNDER	0.000568824 UNDER	0.780612	0.0590563	0.785009	0.786027	0.019	[0,10]	1
ZIC4	MA0751.1	2748	1 OVER	1.04864e-49 OVER	0.762868	0.0466028	0.759474	0.748951	0.0362	[12,22]	0.954854
EHF	MA0598.2	2748	1 OVER	1 OVER	0.737339	0.0633905	0.733124	0.734335	0.0471	[46,56]	0.921496
TCF4	MA0830.1	2748	1 OVER	1.40821e-10 OVER	0.835942	0.0570322	0.831623	0.82797	-0.035	[-5,5]	0.00467331
Esrra	MA0592.2	2748	1 OVER	1.35777e-17 UNDER	0.715	0.0541309	0.711048	0.724618	-0.0141	[0,10]	0.000700141
POU5F1	MA1115.1	2748	1 UNDER	4.20941e-110 UNDER	0.741858	0.0746372	0.747198	0.775687	0.0159	[45,55]	1
TFCP2	MA0145.3	2748	1 OVER	1.21007e-05 UNDER	0.758448	0.0519527	0.754812	0.763936	0.0183	[-10,0]	1
SPDEF	MA0686.1	2748	1 OVER	0.000504817 OVER	0.75413	0.0542827	0.750461	0.749138	0.0325	[-40,-30]	1
OTX2	MA0712.1	2748	1 UNDER	8.96196e-88 UNDER	0.800936	0.0637556	0.805472	0.826531	-0.0051	[-41,-31]	1
MEF2B	MA0660.1	2748	1 UNDER	3.95671e-84 UNDER	0.686456	0.0644449	0.691128	0.71176	0.0066	[61,71]	1
ONECUT1	MA0679.1	2748	1 UNDER	1.95152e-86 UNDER	0.673532	0.0608844	0.67793	0.697784	0.0252	[-43,-33]	1
Nr5a2	MA0505.1	2748	1 OVER	1 UNDER	0.735453	0.0482861	0.732054	0.737098	-0.0068	[-8,2]	0.0114899
GATA5	MA0766.1	2748	1 OVER	4.99944e-250 UNDER	0.832058	0.0630346	0.827611	0.87784	0.0466	[34,44]	1
NFIL3	MA0025.1	2748	1 OVER	6.92029e-71 UNDER	0.736869	0.0614207	0.732548	0.758898	-0.0239	[-5,5]	0.00148549
Neurog1	MA0623.1	2748	1 OVER	6.05556e-14 UNDER	0.825377	0.0395154	0.822566	0.831662	-0.004	[-5,5]	2.32588e-07
EGR3	MA0732.1	2748	1 OVER	6.21212e-101 OVER	0.722197	0.0655511	0.717813	0.693843	-0.0036	[17,27]	1
GSC2	MA0891.1	2748	1 UNDER	1.13527e-72 UNDER	0.798367	0.0539568	0.802024	0.817964	-0.0052	[-40,-30]	1
ZNF410	MA0752.1	2748	1 OVER	2.26337e-09 UNDER	0.642165	0.048445	0.638895	0.64856	-0.0166	[-32,-22]	0.21102
REL	MA0101.1	2748	1 UNDER	1 UNDER	0.817513	0.0524504	0.820847	0.817735	0.0465	[35,45]	0.000101952
RELA	MA0107.1	2748	1 UNDER	1 OVER	0.763533	0.0605567	0.76733	0.762125	0.0396	[35,45]	0.00320676
TBX4	MA0806.1	2748	1 OVER	0.588546 UNDER	0.814494	0.0547272	0.810988	0.817743	-0.0181	[-1,9]	1.96639e-06
Crx	MA0467.1	2748	1 UNDER	2.34958e-59 UNDER	0.770304	0.0508937	0.773507	0.786939	-0.0015	[-40,-30]	1
THAP1	MA0597.1	2748	1 UNDER	2.55568e-30 OVER	0.887514	0.0351246	0.889737	0.879343	0.0134	[-56,-46]	1
POU3F3	MA0788.1	2748	1 UNDER	6.03787e-126 UNDER	0.70496	0.0689779	0.709248	0.738609	-0.0013	[41,51]	1
mix-a	MA0621.1	2748	1 OVER	4.04957e-52 UNDER	0.694474	0.0795394	0.689215	0.718799	0.0269	[-40,-30]	1
CTCFL	MA1102.1	2748	1 OVER	1.92019e-25 OVER	0.742007	0.0635477	0.738196	0.728441	0.0391	[-13,-3]	1
POU5F1B	MA0792.1	2748	1 UNDER	2.9377e-104 UNDER	0.754262	0.0707527	0.758485	0.785395	0.0139	[44,54]	1
Nkx3-1	MA0124.2	2748	1 OVER	1.00309e-21 UNDER	0.78427	0.0557459	0.780934	0.795246	0.0185	[-26,-16]	1
CENPB	MA0637.1	2748	1 OVER	3.33367e-39 OVER	0.741683	0.0392008	0.739347	0.73133	0.0262	[-18,-8]	0.108124
Hoxc9	MA0485.1	2748	1 OVER	3.62149e-47 UNDER	0.74043	0.0533856	0.737321	0.755929	0.0389	[-44,-34]	1
Sox6	MA0515.1	2748	1 UNDER	1.24835e-28 UNDER	0.813995	0.0534941	0.817208	0.826072	-0.0107	[-70,-60]	1
ETV5	MA0765.1	2748	1 OVER	5.73636e-15 OVER	0.812275	0.05963	0.809076	0.80249	0.0415	[30,40]	0.221593
VDR	MA0693.2	2748	1 OVER	1.11195e-27 UNDER	0.824015	0.0585024	0.820841	0.836983	-0.0069	[-11,-1]	8.89022e-05
FEV	MA0156.2	2748	1 OVER	0.429012 OVER	0.791807	0.0602199	0.788686	0.788131	0.0377	[30,40]	0.0153398
SP2	MA0516.1	2748	1 OVER	1.49763e-145 OVER	0.81558	0.0705804	0.811798	0.778243	-0.0027	[-53,-43]	1
ETV1	MA0761.1	2748	1 OVER	1.03815e-06 OVER	0.793311	0.0587489	0.790272	0.786635	0.0461	[30,40]	0.26658
TFAP2A(var.3)	MA0872.1	2748	1 OVER	2.62718e-104 OVER	0.745765	0.0644269	0.742241	0.717356	-0.0206	[-24,-14]	0.372841
NKX6-1	MA0674.1	2748	1 OVER	3.20436e-47 UNDER	0.813491	0.0589757	0.810097	0.830635	0.0432	[-21,-11]	1
ELK4	MA0076.2	2748	1 OVER	6.74734e-19 OVER	0.802251	0.0648979	0.798969	0.790334	0.0244	[30,40]	0.0540347
MSC	MA0665.1	2748	1 UNDER	2.98125e-21 UNDER	0.761029	0.0523706	0.76387	0.771232	-0.003	[0,10]	1
MGA	MA0801.1	2748	1 OVER	1 UNDER	0.806665	0.0559891	0.80365	0.808906	0.0162	[-1,9]	1.53284e-05
GRHL2	MA1105.1	2748	1 OVER	4.59051e-36 UNDER	0.710393	0.052842	0.707615	0.72378	0.0507	[-3,7]	1
OLIG3	MA0827.1	2748	1 OVER	4.3761e-25 UNDER	0.784176	0.0494298	0.781554	0.794622	-0.0072	[-5,5]	0.0847845
NR4A2::RXRA	MA1147.1	2748	1 OVER	0.00306711 OVER	0.735491	0.0387747	0.733428	0.732199	0.0568	[-3,7]	9.7159e-10
STAT1	MA0137.3	2748	1 OVER	1 UNDER	0.779813	0.0708541	0.776421	0.783486	-0.0437	[-65,-55]	0.547617
RXRA::VDR	MA0074.1	2748	1 OVER	1 UNDER	0.714486	0.042934	0.712264	0.716081	0.0268	[-8,2]	0.0114292
PLAG1	MA0163.1	2748	1 UNDER	6.66191e-77 OVER	0.748258	0.0510702	0.750897	0.729119	0.0111	[-18,-8]	1
Rfx1	MA0509.1	2748	1 OVER	5.47496e-08 OVER	0.74068	0.0514273	0.738184	0.734367	-0.0237	[-3,7]	1
ERG	MA0474.2	2748	1 OVER	1 OVER	0.79967	0.0591606	0.796926	0.797735	0.0438	[30,40]	0.610268
FLI1	MA0475.2	2748	1 OVER	1 OVER	0.778787	0.0611009	0.775985	0.775493	0.0364	[30,40]	0.200775
SP1	MA0079.3	2748	1 OVER	1.07369e-127 OVER	0.849611	0.0732263	0.846186	0.813575	0.0121	[25,35]	1
STAT3	MA0144.2	2748	1 OVER	0.0760494 UNDER	0.814721	0.0666301	0.811743	0.819389	-0.0433	[-65,-55]	0.0223285
SOX8	MA0868.1	2748	1 UNDER	1.03484e-92 UNDER	0.59417	0.0540703	0.596816	0.616523	-0.0036	[-42,-32]	0.991747
TFAP2C(var.3)	MA0815.1	2748	1 OVER	1.10559e-99 OVER	0.751653	0.0631023	0.748614	0.724505	-0.0172	[-24,-14]	1
Smad4	MA1153.1	2748	1 OVER	1 UNDER	0.804574	0.060788	0.801642	0.8059	-0.0105	[-16,-6]	1
ELF3	MA0640.1	2748	1 OVER	1 OVER	0.725787	0.0601213	0.723185	0.725228	0.0453	[46,56]	0.133472
Pax6	MA0069.1	2748	1 OVER	5.56604e-21 UNDER	0.730229	0.0429731	0.728254	0.73854	0.0376	[-23,-13]	1
HOXA5	MA0158.1	2748	1 OVER	1.59941e-47 UNDER	0.877019	0.048413	0.874703	0.891127	0.0326	[-41,-31]	1
RARA::RXRA	MA0159.1	2748	1 OVER	1 UNDER	0.761602	0.0385996	0.759841	0.761863	-0.0171	[-2,8]	0.000127478
Pitx1	MA0682.1	2748	1 UNDER	1.14877e-50 UNDER	0.807205	0.0603774	0.810007	0.825382	-0.0155	[34,44]	1
ZBTB7C	MA0695.1	2748	1 UNDER	5.43354e-26 OVER	0.770378	0.050357	0.772687	0.759546	0.0152	[1,11]	1
TBX1	MA0805.1	2748	1 OVER	2.23368e-05 UNDER	0.779483	0.0615522	0.776671	0.785857	0.0249	[-1,9]	0.505611
CDX1	MA0878.1	2748	1 UNDER	6.51248e-74 UNDER	0.791323	0.0663087	0.794368	0.81562	0.0456	[-66,-56]	1
Sox1	MA0870.1	2748	1 OVER	7.22871e-48 UNDER	0.651318	0.0560213	0.648842	0.6677	0.0085	[-38,-28]	1
NR1A4::RXRA	MA1146.1	2748	1 OVER	1 UNDER	0.719804	0.0399607	0.718054	0.720051	0.0767	[-3,7]	0.00034904
POU2F2	MA0507.1	2748	1 UNDER	6.54305e-94 UNDER	0.720952	0.0679236	0.723912	0.749214	0.0256	[41,51]	1
TFAP2B(var.3)	MA0813.1	2748	1 OVER	2.0414e-84 OVER	0.759892	0.0611082	0.757247	0.735839	-0.02	[-24,-14]	1
CEBPA	MA0102.3	2748	1 OVER	2.23538e-52 UNDER	0.783517	0.0525242	0.781219	0.799614	-0.0065	[-35,-25]	1
Esrrg	MA0643.1	2748	1 OVER	7.31156e-12 UNDER	0.772469	0.053302	0.770133	0.780324	-0.0253	[-10,0]	1.36003e-05
HNF4G	MA0484.1	2748	1 UNDER	5.5604e-25 UNDER	0.77828	0.0440969	0.780159	0.787579	0.0337	[-48,-38]	1
NR2C2	MA0504.1	2748	1 UNDER	6.09809e-05 OVER	0.780041	0.0407597	0.781765	0.775961	0.0252	[52,62]	1
INSM1	MA0155.1	2748	1 OVER	6.8469e-57 OVER	0.81672	0.0457871	0.814827	0.802076	0.031	[16,26]	1
Nr2e3	MA0164.1	2748	1 UNDER	2.52807e-35 UNDER	0.761463	0.0816414	0.764729	0.781913	0.0192	[48,58]	1
HINFP	MA0131.2	2748	1 OVER	1.63902e-104 OVER	0.764865	0.0579794	0.762526	0.739322	0.0258	[21,31]	1
ZIC1	MA0696.1	2748	1 OVER	3.88561e-35 OVER	0.725831	0.0499237	0.72386	0.713335	0.0366	[12,22]	1
HNF1A	MA0046.2	2748	1 OVER	1.60426e-106 UNDER	0.68	0.058178	0.67758	0.705935	0.0072	[-43,-33]	1
Arid3a	MA0151.1	2748	1 UNDER	3.2376e-65 UNDER	0.82032	0.0830695	0.823687	0.848821	0.0269	[58,68]	1
E2F7	MA0758.1	2748	1 OVER	0.231212 OVER	0.648104	0.0540269	0.646038	0.644621	0.0106	[-18,-8]	1
NKX2-8	MA0673.1	2748	1 OVER	1.7357e-12 UNDER	0.85266	0.0457891	0.850869	0.859568	-0.026	[-26,-16]	1
Hand1::Tcf3	MA0092.1	2748	1 UNDER	7.19028e-14 UNDER	0.84037	0.0464466	0.842158	0.847729	0.0245	[45,55]	1
SOX21	MA0866.1	2748	1 UNDER	8.721e-76 UNDER	0.645009	0.0561654	0.647182	0.665864	-0.0107	[-38,-28]	0.0181119
GSC	MA0648.1	2748	1 OVER	1.52141e-33 UNDER	0.779856	0.0589215	0.777509	0.794252	-0.0173	[-40,-30]	1
SOX13	MA1120.1	2748	1 OVER	3.8974e-19 UNDER	0.781039	0.0617261	0.778596	0.792463	-0.01	[-25,-15]	0.0243599
TFDP1	MA1122.1	2748	1 OVER	1.92989e-130 OVER	0.788548	0.068665	0.785971	0.754383	0.0173	[60,70]	1
GATA3	MA0037.3	2748	1 UNDER	0 UNDER	0.813761	0.0606926	0.816087	0.866038	0.0461	[34,44]	1
NEUROD1	MA1109.1	2748	1 OVER	0.267054 UNDER	0.780907	0.0518311	0.778903	0.784218	-0.0087	[-4,6]	8.26469e-08
MZF1(var.2)	MA0057.1	2748	1 OVER	8.33556e-42 OVER	0.868015	0.0434799	0.866384	0.856129	0.0188	[25,35]	1
NR4A1	MA1112.1	2748	1 OVER	1.9277e-31 UNDER	0.763157	0.0618721	0.76088	0.777795	-0.0113	[-5,5]	3.20667e-05
Tcf12	MA0521.1	2748	1 UNDER	1 UNDER	0.806616	0.0605768	0.808832	0.806994	0.013	[0,10]	0.356881
MYF6	MA0667.1	2748	1 UNDER	8.67708e-41 UNDER	0.741556	0.0544157	0.743546	0.756236	0.0204	[0,10]	1
ETV4	MA0764.1	2748	1 OVER	0.00451697 OVER	0.798844	0.058373	0.796889	0.793996	0.0442	[30,40]	0.426576
GLIS3	MA0737.1	2748	1 UNDER	1.19967e-19 OVER	0.696899	0.0435677	0.69842	0.68873	0.0132	[17,27]	1
POU2F1	MA0785.1	2748	1 UNDER	1.24422e-105 UNDER	0.724593	0.0687007	0.726942	0.755035	0.0064	[41,51]	1
Hoxa9	MA0594.1	2748	1 OVER	5.10478e-53 UNDER	0.76501	0.0527322	0.763199	0.781264	0.0246	[-50,-40]	1
MAFG	MA0659.1	2748	1 UNDER	5.63917e-121 UNDER	0.671725	0.041303	0.673126	0.691474	0.025	[-50,-40]	1
SOX4	MA0867.1	2748	1 UNDER	2.26948e-80 UNDER	0.598615	0.0553265	0.600471	0.619809	-0.0007	[-42,-32]	0.000289001
POU3F1	MA0786.1	2748	1 UNDER	1.35563e-119 UNDER	0.718713	0.071948	0.721072	0.752827	0.0065	[41,51]	1
E2F3	MA0469.2	2748	1 UNDER	0.00119856 UNDER	0.659552	0.0459033	0.661033	0.663619	-0.0071	[39,49]	0.00356827
ETS1	MA0098.3	2748	1 OVER	1 OVER	0.796339	0.0609594	0.794488	0.794072	0.0435	[30,40]	0.02269
Nkx2-5	MA0063.1	2748	1 UNDER	4.52289e-96 UNDER	0.856792	0.0617291	0.858798	0.882796	0.0587	[-67,-57]	1
RELB	MA1117.1	2748	1 OVER	1.16073e-16 OVER	0.773258	0.062095	0.771372	0.762523	-0.0427	[30,40]	3.50141e-07
E2F2	MA0864.1	2748	1 OVER	0.0325302 UNDER	0.645591	0.0492611	0.644055	0.64925	-0.0189	[-37,-27]	1
Hoxd8	MA0910.1	2748	1 UNDER	2.62494e-114 UNDER	0.668977	0.0603671	0.670821	0.696924	0.0362	[58,68]	0.266368
ELF5	MA0136.2	2748	1 OVER	1 UNDER	0.818822	0.0606126	0.817184	0.819408	0.0342	[50,60]	0.00167439
NRL	MA0842.1	2748	1 OVER	1.44522e-64 UNDER	0.810883	0.0512925	0.809445	0.828392	0.0303	[-40,-30]	1
RFX5	MA0510.2	2748	1 OVER	1 UNDER	0.669549	0.0509442	0.668154	0.670726	-0.0229	[-2,8]	3.42785e-07
NKX3-2	MA0122.2	2748	1 OVER	1.19127e-31 UNDER	0.79411	0.0562123	0.792605	0.807444	0.0287	[-26,-16]	1
RHOXF1	MA0719.1	2748	1 OVER	8.57753e-09 UNDER	0.902475	0.0560131	0.90104	0.909649	-0.0184	[-6,4]	1
FOXH1	MA0479.1	2748	1 UNDER	1.34569e-46 UNDER	0.769582	0.0627103	0.771192	0.787656	0.0337	[35,45]	1
Stat4	MA0518.1	2748	1 OVER	8.23209e-07 UNDER	0.787583	0.0639216	0.786047	0.794891	-0.0337	[-58,-48]	0.000127585
TBX21	MA0690.1	2748	1 UNDER	4.13351e-29 UNDER	0.748649	0.0542995	0.750059	0.760997	0.0312	[-40,-30]	1
PITX3	MA0714.1	2748	1 UNDER	4.93338e-34 UNDER	0.797513	0.0614329	0.799097	0.812617	-0.011	[59,69]	1
TAL1::TCF3	MA0091.1	2748	1 UNDER	2.23784e-39 UNDER	0.768971	0.0529884	0.770326	0.783008	0.0159	[-4,6]	1
ZIC3	MA0697.1	2748	1 OVER	1.38343e-42 OVER	0.738055	0.0492379	0.736843	0.724477	0.0309	[12,22]	1
HOXD13	MA0909.1	2748	1 OVER	2.30821e-31 UNDER	0.774896	0.0728828	0.773115	0.79208	0.0257	[60,70]	1
YY2	MA0748.1	2748	1 UNDER	2.03461e-20 OVER	0.758162	0.0548648	0.75941	0.747695	0.0159	[-20,-10]	1
BARHL2	MA0635.1	2748	1 UNDER	4.33365e-77 UNDER	0.811295	0.0581639	0.812659	0.833087	0.0556	[60,70]	0.0340981
TFAP2B(var.2)	MA0812.1	2748	1 UNDER	1.38597e-92 OVER	0.797941	0.0595814	0.799267	0.773303	-0.0199	[10,20]	1
HLTF	MA0109.1	2748	1 UNDER	4.889e-42 UNDER	0.908616	0.0549313	0.909828	0.923629	0.0113	[-25,-15]	1
RFX4	MA0799.1	2748	1 OVER	0.000131823 UNDER	0.72408	0.0470306	0.723103	0.728646	-0.007	[-32,-22]	1
E2F1	MA0024.3	2748	1 OVER	7.73217e-57 OVER	0.721781	0.0521184	0.720691	0.705133	0.0044	[6,16]	1
Znf423	MA0116.1	2748	1 UNDER	6.02285e-16 OVER	0.780229	0.0460127	0.781159	0.772424	-0.0215	[-23,-13]	0.000344475
RFX2	MA0600.2	2748	1 OVER	0.0016486 UNDER	0.674347	0.0508553	0.673406	0.678786	-0.019	[-2,8]	0.00289791
MAFK	MA0496.2	2748	1 OVER	2.94938e-146 UNDER	0.650958	0.0473734	0.650089	0.676117	0.002	[-51,-41]	1
Stat5a::Stat5b	MA0519.1	2748	1 OVER	0.00192679 UNDER	0.801807	0.0665437	0.800697	0.807568	-0.0553	[-65,-55]	0.00217737
TEAD1	MA0090.2	2748	1 OVER	2.75759e-07 UNDER	0.833947	0.0557018	0.833028	0.840508	-0.0152	[30,40]	0.461033
POU6F2	MA0793.1	2748	1 OVER	1.27059e-80 UNDER	0.744046	0.0623355	0.742949	0.767978	0.0293	[-40,-30]	1
MYBL2	MA0777.1	2748	1 UNDER	5.09561e-25 UNDER	0.665187	0.0448987	0.66594	0.674663	0.0701	[62,72]	1
Sox11	MA0869.1	2748	1 UNDER	6.68958e-80 UNDER	0.608711	0.0585921	0.609684	0.631083	-0.003	[-43,-33]	0.00766043
ZNF354C	MA0130.1	2748	1 UNDER	1 OVER	0.913701	0.0573846	0.914594	0.910882	0.008	[-12,-2]	0.145447
Pou2f3	MA0627.1	2748	1 OVER	4.43279e-91 UNDER	0.695679	0.0633512	0.694756	0.721607	0.0103	[43,53]	1
Myog	MA0500.1	2748	1 UNDER	1 OVER	0.816006	0.0609678	0.816894	0.812706	0.0097	[0,10]	0.0468063
TFAP2C(var.2)	MA0814.1	2748	1 UNDER	6.12142e-96 OVER	0.807124	0.0558748	0.807915	0.783563	-0.0187	[5,15]	1
TEAD3	MA0808.1	2748	1 OVER	8.5669e-06 UNDER	0.821611	0.0641961	0.820759	0.828462	-0.0204	[-41,-31]	1
ETV2	MA0762.1	2748	1 UNDER	0.00140959 UNDER	0.75555	0.0587563	0.756315	0.760714	0.0434	[-40,-30]	1
EOMES	MA0800.1	2748	1 OVER	4.92075e-34 UNDER	0.738936	0.0513082	0.738244	0.751555	0.0198	[-34,-24]	1
PRDM1	MA0508.2	2748	1 UNDER	1.22259e-27 UNDER	0.763527	0.0693359	0.764419	0.778876	0.0229	[-40,-30]	0.00346606
POU1F1	MA0784.1	2748	1 OVER	4.21817e-94 UNDER	0.680579	0.0676301	0.679687	0.708737	0.0107	[42,52]	1
Dmbx1	MA0883.1	2748	1 UNDER	2.74111e-63 UNDER	0.739089	0.0499608	0.739743	0.75597	-0.0042	[-42,-32]	1
Bhlha15	MA0607.1	2748	1 OVER	1.78887e-16 UNDER	0.808785	0.0594176	0.808018	0.81902	-0.0194	[-21,-11]	1
Barhl1	MA0877.1	2748	1 OVER	1.5435e-45 UNDER	0.824051	0.0620483	0.82327	0.841729	0.0369	[-65,-55]	1
Sox2	MA0143.3	2748	1 UNDER	3.25306e-07 UNDER	0.79952	0.0685824	0.800335	0.807576	-0.0139	[14,24]	1.18363e-06
KLF4	MA0039.3	2748	1 OVER	1 OVER	0.785202	0.0612113	0.784492	0.782782	0.0147	[-60,-50]	1
ZBTB18	MA0698.1	2748	1 UNDER	1.36894e-33 UNDER	0.74671	0.0531134	0.747326	0.759694	0.0027	[-4,6]	1
PPARA::RXRA	MA1148.1	2748	1 OVER	1.11852e-10 UNDER	0.722223	0.0401257	0.72179	0.727849	0.0087	[24,34]	1
MAFF	MA0495.2	2748	1 UNDER	5.44053e-183 UNDER	0.62822	0.0480143	0.628741	0.657179	0.0166	[-50,-40]	1
GRHL1	MA0647.1	2748	1 OVER	3.82976e-47 UNDER	0.698077	0.054646	0.697498	0.713939	0.0566	[-9,1]	1
EBF1	MA0154.3	2748	1 OVER	1.571e-26 OVER	0.724963	0.0514904	0.724409	0.713768	-0.0285	[-23,-13]	0.000212189
ZSCAN4	MA1155.1	2748	1 OVER	8.55362e-34 UNDER	0.681931	0.0469589	0.681452	0.693445	0.0353	[-58,-48]	1
E2F4	MA0470.1	2748	1 UNDER	1.74673e-110 OVER	0.803852	0.0680001	0.804509	0.772962	0.0283	[60,70]	1
POU3F4	MA0789.1	2748	1 UNDER	5.20791e-95 UNDER	0.73071	0.0746446	0.731415	0.761951	0.0085	[-46,-36]	1
GLIS1	MA0735.1	2748	1 UNDER	2.71632e-41 OVER	0.653479	0.0473165	0.653903	0.640644	0.0173	[-22,-12]	1
MYBL1	MA0776.1	2748	1 UNDER	2.96941e-33 UNDER	0.693743	0.047352	0.694151	0.70526	0.0508	[-19,-9]	1
Myod1	MA0499.1	2748	1 OVER	0.0170185 OVER	0.810745	0.0571796	0.810266	0.806317	0.0034	[-4,6]	2.83266e-05
TFAP2A	MA0003.3	2748	1 UNDER	9.98326e-120 OVER	0.822241	0.0565034	0.822677	0.795375	-0.0129	[10,20]	1
IRF5	MA1420.1	2748	1 UNDER	1.742e-05 UNDER	0.701837	0.0451606	0.702169	0.706552	0.027	[-43,-33]	1
TBX15	MA0803.1	2748	1 OVER	0.418397 UNDER	0.781539	0.0607689	0.781088	0.785262	0.0129	[-16,-6]	1
NR3C2	MA0727.1	2748	1 OVER	3.06831e-08 UNDER	0.675621	0.0501313	0.675258	0.681868	-0.0068	[-42,-32]	0.00239434
GLIS2	MA0736.1	2748	1 OVER	1.62175e-74 OVER	0.740963	0.0486513	0.740618	0.723047	0.0178	[12,22]	1
OTX1	MA0711.1	2748	1 UNDER	2.98626e-33 UNDER	0.803336	0.0576207	0.803751	0.817351	-0.011	[-41,-31]	1
POU6F1	MA0628.1	2748	1 OVER	4.56473e-96 UNDER	0.705202	0.0696234	0.704694	0.734557	0.0189	[-40,-30]	1
Hnf4a	MA0114.3	2748	1 UNDER	1.08273e-08 UNDER	0.673561	0.0457757	0.673859	0.679405	-0.0043	[-62,-52]	1
ZNF740	MA0753.1	2748	1 UNDER	9.8765e-71 OVER	0.776148	0.0693522	0.776591	0.751284	0.0232	[55,65]	1
SCRT2	MA0744.1	2748	1 OVER	2.0533e-10 UNDER	0.712017	0.0522619	0.711741	0.719257	0.0178	[16,26]	1
Six3	MA0631.1	2748	1 UNDER	3.15886e-52 UNDER	0.687662	0.0486601	0.687924	0.70254	-0.0154	[-42,-32]	0.182891
RUNX2	MA0511.2	2748	1 UNDER	2.41555e-08 UNDER	0.779101	0.0566872	0.779391	0.786213	-0.0096	[-1,9]	1
TBX2	MA0688.1	2748	1 UNDER	4.55248e-33 UNDER	0.773141	0.0500216	0.773397	0.785267	0.0113	[-5,5]	1
MYB	MA0100.3	2748	1 UNDER	7.25575e-16 UNDER	0.810846	0.065883	0.81116	0.821976	0.034	[0,10]	1
SCRT1	MA0743.1	2748	1 OVER	5.83422e-16 UNDER	0.706242	0.049634	0.706009	0.71465	0.0302	[-13,-3]	1
RUNX3	MA0684.1	2748	1 OVER	2.0264e-14 UNDER	0.775644	0.0523152	0.775405	0.784105	-0.0174	[5,15]	1
TBR1	MA0802.1	2748	1 UNDER	7.46764e-30 UNDER	0.752351	0.0532528	0.752598	0.764617	-0.0054	[-30,-20]	1
ZNF282	MA1154.1	2748	1 OVER	1 UNDER	0.701185	0.0423281	0.700996	0.701486	-0.0006	[-27,-17]	1
Ddit3::Cebpa	MA0019.1	2748	1 UNDER	1.08445e-11 UNDER	0.780981	0.048152	0.781193	0.788022	0.0087	[-44,-34]	1
RREB1	MA0073.1	2748	1 UNDER	1.98154e-12 OVER	0.74212	0.050415	0.7423	0.73453	0.0045	[15,25]	1
NR3C1	MA0113.3	2748	1 OVER	6.52212e-11 UNDER	0.679282	0.0500148	0.679112	0.686365	0.0007	[-42,-32]	0.000238675
ASCL1	MA1100.1	2748	1 UNDER	3.15298e-14 OVER	0.769473	0.0631666	0.769682	0.759323	-0.0037	[-4,6]	1
RFX3	MA0798.1	2748	1 OVER	0.00694612 UNDER	0.708159	0.0474306	0.708024	0.712012	-0.0108	[-2,8]	1
POU3F2	MA0787.1	2748	1 OVER	1.69665e-106 UNDER	0.712807	0.0691359	0.712673	0.743584	0.0128	[41,51]	1
PROX1	MA0794.1	2748	1 UNDER	2.49063e-07 UNDER	0.712221	0.0491189	0.71231	0.71803	0.0208	[36,46]	1
Mafb	MA0117.2	2748	1 UNDER	2.79059e-96 UNDER	0.766791	0.0528361	0.766885	0.789084	0.0167	[-39,-29]	1
TEAD4	MA0809.1	2748	1 UNDER	1.78832e-20 UNDER	0.82864	0.0611173	0.828737	0.840306	-0.0039	[-40,-30]	1
TBX5	MA0807.1	2748	1 OVER	0.248314 UNDER	0.823268	0.0547607	0.823241	0.82678	-0.004	[-1,9]	0.136899
RUNX1	MA0002.2	2748	1 UNDER	7.34445e-15 UNDER	0.812022	0.0511946	0.812046	0.820414	-0.0011	[-15,-5]	0.00296578

## Sheet: PBX binding site
Occurrences of PBX2 binding sites (JASPAR MA1113.1) in co-binding regions centered on the CCAAT box (JASPAR MA0502.1)
CHR	REG_START	REG_END	REG_STRAND	ABS_SITE_START	ABS_SITE_END	REL_SITE_START	REL_SITE_END	SITE_STRAND	SCORE	SITE	DISTANCE WITH RESPECT TO CCAAT BOX MOTIF	OVERLAP WITH CCAAT BOX
chrX	1611081	1611230	+	1611116	1611128	-40	-29	-	1	CCTGTCAATCAC	-29	no
chr6	111195787	111195936	+	111195876	111195888	14	25	+	1	GTGATTGACAGG	14	no
chr17	44896078	44896227	+	44896200	44896212	47	58	-	1	CCTGTCAATCAC	47	no
chr11	45743751	45743900	+	45743804	45743816	-22	-11	-	1	CCTGTCAATCAC	-11	no
chrX	1780569	1780718	+	1780684	1780696	40	51	-	0.998487	GCTGTCAATCAC	40	no
chr3	56501193	56501342	+	56501319	56501331	51	62	-	0.998487	GCTGTCAATCAC	51	no
chr19	13905957	13906106	+	13906046	13906058	14	25	+	0.998487	GTGATTGACAGC	14	no
chr16	11332513	11332662	+	11332626	11332638	38	49	+	0.998487	GTGATTGACAGC	38	no
chr10	34314139	34314288	+	34314172	34314184	-42	-31	-	0.998487	GCTGTCAATCAC	-31	no
chr1	227511747	227511896	+	227511818	227511830	-4	7	-	0.998487	GCTGTCAATCAC	7	yes
chr17	60747641	60747790	+	60747727	60747739	11	22	+	0.995407	ATGATTGACAGG	11	no
chr6	46138747	46138896	+	46138818	46138830	-4	7	-	0.99526	CCTGTCAATCAG	7	yes
chr19	49999500	49999649	+	49999571	49999583	-4	7	-	0.99526	CCTGTCAATCAG	7	yes
chr1	164528049	164528198	+	164528117	164528129	-7	4	+	0.99526	CTGATTGACAGG	4	yes
chr4	3076221	3076370	+	3076315	3076327	19	30	-	0.993894	GCTGTCAATCAT	19	no
chr16	87091273	87091422	+	87091358	87091370	10	21	+	0.993894	ATGATTGACAGC	10	no
chr16	16258254	16258403	+	16258260	16258272	-69	-58	-	0.993894	GCTGTCAATCAT	-58	no
chr22	43411250	43411399	+	43411334	43411346	9	20	-	0.993849	CCTGTCAATCAA	9	no
chr17	8191686	8191835	+	8191749	8191761	-12	-1	-	0.993849	CCTGTCAATCAA	-1	no
chr1	39050164	39050313	+	39050289	39050301	50	61	+	0.993849	TTGATTGACAGG	50	no
chrX	1780327	1780476	+	1780433	1780445	31	42	-	0.993746	GCTGTCAATCAG	31	no
chr3	120626680	120626829	+	120626763	120626775	8	19	-	0.992336	GCTGTCAATCAA	8	no
chr16	85767395	85767544	+	85767499	85767511	29	40	-	0.992336	GCTGTCAATCAA	29	no
chr17	40307010	40307159	+	40307066	40307078	-19	-8	+	0.982234	GTGATTGACAGT	-8	no
chr16	19078726	19078875	+	19078781	19078793	-20	-9	+	0.982234	GTGATTGACAGT	-9	no
chr19	12551880	12552029	+	12551985	12551997	30	41	+	0.982222	CTGATTGACAGA	30	no
chr19	12512008	12512157	+	12512148	12512160	65	76	+	0.982222	CTGATTGACAGA	65	no
chr19	12476484	12476633	+	12476591	12476603	32	43	+	0.982222	CTGATTGACAGA	32	no
chr19	11849787	11849936	+	11849892	11849904	30	41	+	0.982222	CTGATTGACAGA	30	no
chr10	25463527	25463676	+	25463582	25463594	-20	-9	+	0.982222	CTGATTGACAGA	-9	no
chr7	64467075	64467224	+	64467181	64467193	31	42	+	0.980811	TTGATTGACAGA	31	no
chr20	57967126	57967275	+	57967223	57967235	22	33	-	0.980811	TCTGTCAATCAA	22	no
chr19	12444490	12444639	+	12444523	12444535	-42	-31	+	0.977494	CTGATTGACAGT	-31	no
chr19	11877705	11877854	+	11877811	11877823	31	42	-	0.977494	ACTGTCAATCAG	31	no
chr19	11805771	11805920	+	11805804	11805816	-42	-31	+	0.977494	CTGATTGACAGT	-31	no
chr19	11750443	11750592	+	11750549	11750561	31	42	-	0.977494	ACTGTCAATCAG	31	no
chr21	38739032	38739181	+	38739053	38739065	-54	-43	+	0.976083	TTGATTGACAGT	-43	no
chr19	45409788	45409937	+	45409832	45409844	-31	-20	+	0.976083	TTGATTGACAGT	-20	no
chr16	22681959	22682108	+	22682080	22682092	46	57	+	0.976083	TTGATTGACAGT	46	no
chr14	23938598	23938747	+	23938611	23938623	-62	-51	-	0.976083	ACTGTCAATCAA	-51	no
chr20	35807323	35807472	+	35807379	35807391	-19	-8	+	0.964981	GTGAGTGACAGC	-8	no
chr2	48625446	48625595	+	48625567	48625579	46	57	+	0.964981	GTGAGTGACAGC	46	no
chr10	32440871	32441020	+	32440905	32440917	-41	-30	-	0.964981	GCTGTCACTCAC	-30	no
chr1	227751127	227751276	+	227751131	227751143	-71	-60	-	0.961902	CCTGTCACTCAT	-60	no
chr19	20150290	20150439	+	20150425	20150437	60	71	+	0.961902	ATGAGTGACAGG	60	no
chr17	38574228	38574377	+	38574367	38574379	64	75	+	0.961756	GAGATTGACAGG	64	no
chr10	105406140	105406289	+	105406277	105406289	62	73	-	0.961756	CCTGTCAATCTC	62	no
chr9	131940592	131940741	+	131940626	131940638	-41	-30	+	0.961754	CTGAGTGACAGG	-30	no
chr19	22235158	22235307	+	22235162	22235174	-71	-60	-	0.961754	CCTGTCACTCAG	-60	no
chr19	12662310	12662459	+	12662415	12662427	30	41	+	0.961754	CTGAGTGACAGG	30	no
chr19	11909231	11909380	+	11909266	11909278	-40	-29	-	0.961754	CCTGTCACTCAG	-29	no
chr11	3400374	3400523	+	3400509	3400521	60	71	+	0.961754	CTGAGTGACAGG	60	no
chr1	247267673	247267822	+	247267778	247267790	30	41	+	0.961754	CTGAGTGACAGG	30	no
chrX	70401953	70402102	+	70402021	70402033	-7	4	+	0.961253	GTGATTGACACG	4	yes
chr16	23846829	23846978	+	23846856	23846868	-48	-37	+	0.960389	ATGAGTGACAGC	-37	no
chr1	247171337	247171486	+	247171472	247171484	60	71	+	0.960344	TTGAGTGACAGG	60	no
chr8	144512938	144513087	+	144513041	144513053	28	39	-	0.960243	GCTGTCAATCTC	28	no
chr7	53879581	53879730	+	53879706	53879718	50	61	-	0.960243	GCTGTCAATCTC	50	no
chr7	149570870	149571019	+	149570975	149570987	30	41	+	0.960241	CTGAGTGACAGC	30	no
chr6	132834233	132834382	+	132834318	132834330	10	21	+	0.960241	CTGAGTGACAGC	10	no
chr19	19843898	19844047	+	19844003	19844015	30	41	+	0.960241	CTGAGTGACAGC	30	no
chr19	12595597	12595746	+	12595703	12595715	31	42	+	0.960241	CTGAGTGACAGC	31	no
chr19	12202971	12203120	+	12203005	12203017	-41	-30	-	0.960241	GCTGTCACTCAG	-30	no
chr19	12175403	12175552	+	12175437	12175449	-41	-30	-	0.960241	GCTGTCACTCAG	-30	no
chr19	12163773	12163922	+	12163876	12163888	28	39	+	0.960241	CTGAGTGACAGC	28	no
chr19	12098318	12098467	+	12098352	12098364	-41	-30	-	0.960241	GCTGTCACTCAG	-30	no
chr19	12035782	12035931	+	12035817	12035829	-40	-29	-	0.960241	GCTGTCACTCAG	-29	no
chr19	11998489	11998638	+	11998524	11998536	-40	-29	-	0.960241	GCTGTCACTCAG	-29	no
chr19	11924947	11925096	+	11924981	11924993	-41	-30	-	0.960241	GCTGTCACTCAG	-30	no
chr19	2977254	2977403	+	2977292	2977304	-37	-26	+	0.960241	CTGAGTGACAGC	-26	no
chr16	89237983	89238132	+	89238018	89238030	-40	-29	-	0.960241	GCTGTCACTCAG	-29	no
chr21	44394660	44394809	+	44394778	44394790	43	54	-	0.95883	GCTGTCACTCAA	43	no
chr17	57232556	57232705	+	57232603	57232615	-28	-17	-	0.95883	GCTGTCACTCAA	-17	no
chr20	34330404	34330553	+	34330445	34330457	-34	-23	-	0.957163	CCTGTCAATCTT	-23	no
chr1	32110485	32110634	+	32110570	32110582	10	21	-	0.957163	CCTGTCAATCTT	10	no
chr17	18086620	18086769	+	18086688	18086700	-7	4	+	0.956513	CTGATTGACACG	4	yes
chr16	23689956	23690105	+	23690027	23690039	-4	7	-	0.956513	CGTGTCAATCAG	7	yes
chr7	25894774	25894923	+	25894890	25894902	41	52	-	0.955147	GGTGTCAATCAT	41	no
chr17	5662073	5662222	+	5662159	5662171	11	22	+	0.953573	ATGATTGACATC	11	no
chr3	136580861	136581010	+	136580915	136580927	-21	-10	+	0.953528	TTGATTGACATG	-10	no
chrX	47931237	47931386	+	47931280	47931292	-32	-21	-	0.953457	TCTGTCACTCAC	-21	no
chr17	61699647	61699796	+	61699734	61699746	12	23	+	0.953457	GTGAGTGACAGA	12	no
chr10	42863446	42863595	+	42863550	42863562	29	40	+	0.953457	GTGAGTGACAGA	29	no
chr7	75368416	75368565	+	75368500	75368512	9	20	-	0.952073	CCTGTCAGTCAC	9	no
chr12	6663471	6663620	+	6663472	6663484	-74	-63	-	0.952073	CCTGTCAGTCAC	-63	no
chr8	26240776	26240925	+	26240872	26240884	21	32	+	0.95056	GTGACTGACAGC	21	no
chr5	159780423	159780572	+	159780464	159780476	-34	-23	-	0.95056	GCTGTCAGTCAC	-23	no
chr4	149363716	149363865	+	149363801	149363813	10	21	-	0.95056	GCTGTCAGTCAC	10	no
chr19	4474669	4474818	+	4474777	4474789	33	44	+	0.95056	GTGACTGACAGC	33	no
chr13	111156527	111156676	+	111156611	111156623	9	20	+	0.948729	GTGAGTGACAGT	9	no
chr7	64254672	64254821	+	64254676	64254688	-71	-60	-	0.948716	TCTGTCACTCAG	-60	no
chr7	64126383	64126532	+	64126387	64126399	-71	-60	-	0.948716	TCTGTCACTCAG	-60	no
chr7	64023460	64023609	+	64023566	64023578	31	42	+	0.948716	CTGAGTGACAGA	31	no
chr19	24097525	24097674	+	24097557	24097569	-43	-32	-	0.948716	TCTGTCACTCAG	-32	no
chr19	23941674	23941823	+	23941808	23941820	59	70	+	0.948716	CTGAGTGACAGA	59	no
chr19	23578255	23578404	+	23578390	23578402	60	71	+	0.948716	CTGAGTGACAGA	60	no
chr19	23299699	23299848	+	23299703	23299715	-71	-60	-	0.948716	TCTGTCACTCAG	-60	no
chr19	21688299	21688448	+	21688333	21688345	-41	-30	-	0.948716	TCTGTCACTCAG	-30	no
chr19	21579775	21579924	+	21579808	21579820	-42	-31	-	0.948716	TCTGTCACTCAG	-31	no
chr19	21324680	21324829	+	21324713	21324725	-42	-31	-	0.948716	TCTGTCACTCAG	-31	no
chr19	21264875	21265024	+	21264879	21264891	-71	-60	-	0.948716	TCTGTCACTCAG	-60	no
chr19	21105929	21106078	+	21105933	21105945	-71	-60	-	0.948716	TCTGTCACTCAG	-60	no
chr19	20958948	20959097	+	20958981	20958993	-42	-31	-	0.948716	TCTGTCACTCAG	-31	no
chr19	20607718	20607867	+	20607853	20607865	60	71	+	0.948716	CTGAGTGACAGA	60	no
chr19	20349225	20349374	+	20349359	20349371	59	70	+	0.948716	CTGAGTGACAGA	59	no
chr19	20277890	20278039	+	20277894	20277906	-71	-60	-	0.948716	TCTGTCACTCAG	-60	no
chr19	20188651	20188800	+	20188684	20188696	-42	-31	-	0.948716	TCTGTCACTCAG	-31	no
chr19	20011595	20011744	+	20011628	20011640	-42	-31	-	0.948716	TCTGTCACTCAG	-31	no
chr19	19976540	19976689	+	19976544	19976556	-71	-60	-	0.948716	TCTGTCACTCAG	-60	no
chr19	12405655	12405804	+	12405760	12405772	30	41	+	0.948716	CTGAGTGACAGA	30	no
chr16	73650169	73650318	+	73650253	73650265	9	20	-	0.948215	TGTGTCAATCAC	9	no
chr10	80166851	80167000	+	80166906	80166918	-20	-9	+	0.948215	GTGATTGACACA	-9	no
chr16	90143734	90143883	+	90143861	90143873	52	63	-	0.94748	CCTGTCAGTCAT	52	no
chr16	53537400	53537549	+	53537402	53537414	-73	-62	-	0.94748	CCTGTCAGTCAT	-62	no
chr4	206253	206402	+	206286	206298	-42	-31	-	0.947306	TCTGTCACTCAA	-31	no
chr4	124229	124378	+	124263	124275	-41	-30	-	0.947306	TCTGTCACTCAA	-30	no
chr19	21950385	21950534	+	21950491	21950503	31	42	+	0.947306	TTGAGTGACAGA	31	no
chr19	21646716	21646865	+	21646822	21646834	31	42	+	0.947306	TTGAGTGACAGA	31	no
chr19	21182610	21182759	+	21182615	21182627	-70	-59	-	0.947306	TCTGTCACTCAA	-59	no
chr7	27702560	27702709	+	27702603	27702615	-32	-21	-	0.946641	CCTGTCAATCCC	-21	no
chr17	80215385	80215534	+	80215463	80215475	3	14	+	0.945967	ATGACTGACAGC	3	no
chr4	89205763	89205912	+	89205765	89205777	-73	-62	+	0.945819	CTGACTGACAGC	-62	no
chr3	25706423	25706572	+	25706443	25706455	-55	-44	-	0.945819	GCTGTCAGTCAG	-44	no
chr17	21002656	21002805	+	21002782	21002794	51	62	+	0.945819	CTGACTGACAGC	51	no
chr13	111267752	111267901	+	111267796	111267808	-31	-20	-	0.94457	CTTGTCAATCAT	-20	no
chr3	101497954	101498103	+	101497987	101497999	-42	-31	-	0.944409	GCTGTCAGTCAA	-31	no
chr15	70392003	70392152	+	70392113	70392125	35	46	-	0.944409	GCTGTCAGTCAA	35	no
chr14	94004850	94004999	+	94004958	94004970	33	44	+	0.944409	TTGACTGACAGC	33	no
chr5	35938763	35938912	+	35938847	35938859	9	20	-	0.94399	ACTGTCAATCTC	9	no
chr19	20844387	20844536	+	20844493	20844505	31	42	+	0.943989	CTGAGTGACAGT	31	no
chr10	104004988	104005137	+	104005072	104005084	9	20	-	0.943989	ACTGTCACTCAG	9	no
chr22	37582420	37582569	+	37582473	37582485	-22	-11	-	0.943622	TGTGTCAATCAT	-11	no
chr16	56923217	56923366	+	56923327	56923339	35	46	-	0.943475	TGTGTCAATCAG	35	no
chr8	107738240	107738389	+	107738324	107738336	9	20	-	0.943012	CTTGTCAATCAA	9	no
chr22	35696074	35696223	+	35696129	35696141	-20	-9	+	0.943012	TTGATTGACAAG	-9	no
chr4	175204355	175204504	+	175204398	175204410	-32	-21	-	0.942578	ACTGTCACTCAA	-21	no
chr15	65186305	65186454	+	65186358	65186370	-22	-11	-	0.942048	CCTGTCAATCCT	-11	no
chr2	232850581	232850730	+	232850591	232850603	-65	-54	+	0.941914	GTGATTGACATT	-54	no
chr6	4180934	4181083	+	4181031	4181043	22	33	+	0.94049	TTGATTGACATA	22	no
chrX	68776332	68776481	+	68776385	68776397	-22	-11	-	0.94049	CCTGTCAATCCA	-11	no
chr1	43147873	43148022	+	43148012	43148024	64	75	+	0.93925	CAGATTGACAGT	64	no
chr22	38240373	38240522	+	38240506	38240518	58	69	+	0.939035	GTGACTGACAGA	58	no
chr19	21541658	21541807	+	21541662	21541674	-71	-60	-	0.934295	TCTGTCAGTCAG	-60	no
chr16	30457178	30457327	+	30457233	30457245	-20	-9	+	0.933663	GCGATTGACAGC	-9	no
chr15	99395589	99395738	+	99395726	99395738	62	73	-	0.932884	TCTGTCAGTCAA	62	no
chr10	73556830	73556979	+	73556925	73556937	20	31	+	0.931397	GTGATTGACAAT	20	no
chr11	118799294	118799443	+	118799378	118799390	9	20	-	0.929567	ACTGTCAGTCAG	9	no
chrX	200006	200155	+	200092	200104	11	22	-	0.92927	CCTGTCATTCAC	11	no
chr19	12273705	12273854	+	12273730	12273742	-50	-39	-	0.92927	CCTGTCATTCAC	-39	no
chr2	98280537	98280686	+	98280547	98280559	-65	-54	+	0.928923	CCGATTGACAGC	-54	no
chr9	37027700	37027849	+	37027752	37027764	-23	-12	-	0.928433	CCTGCCAATCAC	-12	no
chr19	2375453	2375602	+	2375499	2375511	-29	-18	+	0.928433	GTGATTGGCAGG	-18	no
chr11	17725565	17725714	+	17725617	17725629	-23	-12	-	0.928433	CCTGCCAATCAC	-12	no
chr6	112194690	112194839	+	112194702	112194714	-63	-52	+	0.928251	GAGAGTGACAGG	-52	no
chr19	8454963	8455112	+	8454976	8454988	-62	-51	-	0.927452	TCTGTCAATCCA	-51	no
chr5	10485336	10485485	+	10485404	10485416	-7	4	+	0.92692	GTGATTGGCAGC	4	yes
chr11	12186178	12186327	+	12186300	12186312	47	58	+	0.92692	GTGATTGGCAGC	47	no
chr1	46955343	46955492	+	46955411	46955423	-7	4	+	0.92692	GTGATTGGCAGC	4	yes
chr1	40364759	40364908	+	40364844	40364856	10	21	-	0.92692	GCTGCCAATCAC	10	no
chr2	149837962	149838111	+	149837988	149838000	-49	-38	-	0.926176	GCTGTCAATTAT	-38	no
chr15	90895335	90895484	+	90895390	90895402	-20	-9	+	0.926176	ATAATTGACAGC	-9	no
chr6	138276401	138276550	+	138276487	138276499	11	22	-	0.926174	CATGTCACTCAC	11	no
chr6	27487371	27487520	+	27487439	27487451	-7	4	+	0.92384	ATGATTGGCAGG	4	yes
chr17	61699381	61699530	+	61699488	61699500	32	43	+	0.92384	ATGATTGGCAGG	32	no
chrX	63425603	63425752	+	63425671	63425683	-7	4	+	0.923693	CTGATTGGCAGG	4	yes
chr7	66093731	66093880	+	66093802	66093814	-4	7	-	0.923693	CCTGCCAATCAG	7	yes
chr4	81256767	81256916	+	81256835	81256847	-7	4	+	0.923693	CTGATTGGCAGG	4	yes
chr16	30032617	30032766	+	30032688	30032700	-4	7	-	0.923693	CCTGCCAATCAG	7	yes
chr7	98189452	98189601	+	98189462	98189474	-65	-54	-	0.922327	GCTGCCAATCAT	-54	no
chr3	88108201	88108350	+	88108269	88108281	-7	4	+	0.922327	ATGATTGGCAGC	4	yes
chr16	84619567	84619716	+	84619581	84619593	-61	-50	-	0.922327	GCTGCCAATCAT	-50	no
chr9	132912053	132912202	+	132912152	132912164	24	35	+	0.922282	TTGATTGGCAGG	24	no
chr9	128172624	128172773	+	128172631	128172643	-68	-57	-	0.922282	CCTGCCAATCAA	-57	no
chr19	49938523	49938672	+	49938666	49938678	68	79	-	0.922282	CCTGCCAATCAA	68	no
chr14	23340850	23340999	+	23340918	23340930	-7	4	+	0.922282	TTGATTGGCAGG	4	yes
chr11	67312913	67313062	+	67312984	67312996	-4	7	-	0.922282	CCTGCCAATCAA	7	yes
chr8	66556871	66557020	+	66556939	66556951	-7	4	+	0.92218	CTGATTGGCAGC	4	yes
chr2	240418646	240418795	+	240418682	240418694	-39	-28	-	0.92218	GCTGCCAATCAG	-28	no
chr16	69440957	69441106	+	69441084	69441096	52	63	+	0.92218	CTGATTGGCAGC	52	no
chr16	3314558	3314707	+	3314626	3314638	-7	4	+	0.92218	CTGATTGGCAGC	4	yes
chr13	73633000	73633149	+	73633071	73633083	-4	7	-	0.92218	GCTGCCAATCAG	7	yes
chr12	53661963	53662112	+	53662031	53662043	-7	4	+	0.92218	CTGATTGGCAGC	4	yes
chr6	33894332	33894481	+	33894364	33894376	-43	-32	-	0.922145	GCTGTCACTCTT	-32	no
chr13	20207702	20207851	+	20207746	20207758	-31	-20	-	0.9221	CCTGTCACTCTA	-20	no
chr14	21776922	21777071	+	21777008	21777020	11	22	-	0.921581	CATGTCACTCAT	11	no
chr12	110540235	110540384	+	110540330	110540342	20	31	+	0.921435	GAGATTGACATG	20	no
chr11	22647345	22647494	+	22647469	22647481	49	60	-	0.921435	CATGTCAATCTC	49	no
chr19	47551931	47552080	+	47551932	47551944	-74	-63	-	0.921434	CATGTCACTCAG	-63	no
chr5	36725271	36725420	+	36725303	36725315	-43	-32	-	0.920769	GCTGCCAATCAA	-32	no
chr15	74914352	74914501	+	74914395	74914407	-32	-21	-	0.917398	TCTGTCAATCGG	-21	no
chr7	38217674	38217823	+	38217729	38217741	-20	-9	+	0.916842	AAGATTGACATG	-9	no
chrX	118206757	118206906	+	118206841	118206853	9	20	-	0.916695	CATGTCAATCTG	9	no
chrX	135962933	135963082	+	135963017	135963029	9	20	-	0.916232	TCTGTCATTCAC	9	no
chr11	27494393	27494542	+	27494504	27494516	36	47	+	0.915657	GTGAGTGACAAG	36	no
chr1	229339347	229339496	+	229339431	229339443	9	20	-	0.915657	CTTGTCACTCAC	9	no
chr19	48836093	48836242	+	48836161	48836173	-7	4	+	0.915395	GTGATTGGCAGA	4	yes
chr19	8943539	8943688	+	8943607	8943619	-7	4	+	0.915395	GTGATTGGCAGA	4	yes
chr11	58825909	58826058	+	58825993	58826005	9	20	-	0.915329	GATGTCAATCTT	9	no
chr14	53019315	53019464	+	53019329	53019341	-61	-50	+	0.915213	GAGAGTGACAGA	-50	no
chr7	97736112	97736261	+	97736140	97736152	-47	-36	-	0.913402	CCTGTCCATCAC	-36	no
chr7	30323904	30324053	+	30324044	30324056	65	76	-	0.913402	CCTGTCCATCAC	65	no
chr6	85474318	85474467	+	85474369	85474381	-24	-13	-	0.913402	CCTGTCCATCAC	-13	no
chr19	55973232	55973381	+	55973240	55973252	-67	-56	-	0.912316	GCTGTCAGTCTC	-56	no
chr3	185826909	185827058	+	185827003	185827015	19	30	-	0.911889	GCTGTCCATCAC	19	no
chr6	32939719	32939868	+	32939745	32939757	-49	-38	+	0.911813	GTGACTGACACC	-38	no
chr1	205196924	205197073	+	205197009	205197021	10	21	-	0.911622	GCTGTCACTCCC	10	no
chr7	64363517	64363666	+	64363521	64363533	-71	-60	-	0.911492	TCTGTCATTCAG	-60	no
chr1	228076746	228076895	+	228076830	228076842	9	20	-	0.910917	CTTGTCACTCAG	9	no
chr14	89479495	89479644	+	89479566	89479578	-4	7	-	0.910667	ACTGCCAATCAC	7	yes
chr12	12080349	12080498	+	12080417	12080429	-7	4	+	0.910667	GTGATTGGCAGT	4	yes
chr1	23694815	23694964	+	23694919	23694931	29	40	-	0.910655	TCTGCCAATCAG	29	no
chr8	145159140	145159289	+	145159253	145159265	38	49	+	0.91062	AAGAGTGACAGA	38	no
chr8	101446074	101446223	+	101446127	101446139	-22	-11	+	0.910485	GAGAGTGACAGT	-11	no
chr4	467945	468094	+	468051	468063	31	42	+	0.910081	TTGAATGACAGA	31	no
chr7	20239031	20239180	+	20239099	20239111	-7	4	+	0.909244	TTGATTGGCAGA	4	yes
chr6	43142388	43142537	+	43142502	43142514	39	50	-	0.909244	TCTGCCAATCAA	39	no
chr21	45937190	45937339	+	45937227	45937239	-38	-27	+	0.909089	CAGACTGACAGG	-27	no
chr17	37321190	37321339	+	37321274	37321286	9	20	-	0.909089	CCTGTCAGTCTG	9	no
chr11	4115820	4115969	+	4115956	4115968	61	72	-	0.909089	CCTGTCAGTCTG	61	no
chr11	44921640	44921789	+	44921697	44921709	-18	-7	-	0.909062	TCTGTCACTCTA	-7	no
chr3	49823973	49824122	+	49824109	49824121	61	72	-	0.908586	CGTGTCAGTCAG	61	no
chr19	11485034	11485183	+	11485052	11485064	-57	-46	-	0.908543	TATGTCACTCAT	-46	no
chr2	113032983	113033132	+	113033051	113033063	-7	4	+	0.907481	GTGATTGACGGG	4	yes
chr1	167691098	167691247	+	167691122	167691134	-51	-40	+	0.907296	ATGATGGACAGC	-40	no
chr19	14063092	14063241	+	14063189	14063201	22	33	+	0.907251	TTGATGGACAGG	22	no
chr21	34494534	34494683	+	34494589	34494601	-20	-9	+	0.90722	ATGACTGACACC	-9	no
chr2	169173940	169174089	+	169173995	169174007	-20	-9	+	0.90716	ATGACTGACATG	-9	no
chr20	39765486	39765635	+	39765540	39765552	-21	-10	-	0.907148	GCTGTCCATCAG	-10	no
chrX	80377210	80377359	+	80377265	80377277	-20	-9	+	0.906985	TGGAGTGACAGG	-9	no
chr17	58755084	58755233	+	58755201	58755213	42	53	-	0.905968	GCCGTCAATCAC	42	no
chr2	223574289	223574438	+	223574357	223574369	-7	4	+	0.905927	CTGATTGGCAGT	4	yes
chr17	79369023	79369172	+	79369091	79369103	-7	4	+	0.905927	CTGATTGGCAGT	4	yes
chr14	76127207	76127356	+	76127328	76127340	46	57	-	0.905927	ACTGCCAATCAG	46	no
chr7	44836126	44836275	+	44836168	44836180	-33	-22	-	0.905745	ACTGTCACTCTG	-22	no
chr16	30047954	30048103	+	30048051	30048063	22	33	+	0.905738	TTGATGGACAGC	22	no
chr20	44509753	44509902	+	44509837	44509849	9	20	-	0.905499	GATGTCAGTCAG	9	no
chrX	70503355	70503504	+	70503410	70503422	-20	-9	+	0.904516	TTGATTGGCAGT	-9	no
chr14	45384225	45384374	+	45384258	45384270	-42	-31	+	0.904056	GTGATTGACTGC	-31	no
chr4	4653666	4653815	+	4653751	4653763	10	21	-	0.904056	GCAGTCAATCAC	10	no
chr12	123717321	123717470	+	123717405	123717417	9	20	-	0.903831	AGTGTCACTCAA	9	no
chr9	99180680	99180829	+	99180734	99180746	-21	-10	+	0.901671	GCGAGTGACAGG	-10	no
chr9	140135560	140135709	+	140135616	140135628	-19	-8	+	0.90133	TTGATTGACGGG	-8	no
chr19	49622486	49622635	+	49622575	49622587	14	25	-	0.900791	TCTGTCAGTCTC	14	no
chr1	85527829	85527978	+	85527966	85527978	62	73	-	0.900791	TCTGTCAGTCTC	62	no
chr12	133485172	133485321	+	133485267	133485279	20	31	-	0.900488	CCTGTCACTAAG	20	no
chr2	20646644	20646793	+	20646671	20646683	-48	-37	-	0.899817	GCCGTCAATCAA	-37	no
chr1	40143463	40143612	+	40143588	40143600	50	61	-	0.899722	GTTGTCAGTCAC	50	no
chr19	50449813	50449962	+	50449919	50449931	31	42	-	0.899315	GCAGTCAATCAG	31	no
chr12	798800	798949	+	798833	798845	-42	-31	+	0.899315	CTGATTGACTGC	-31	no
chr1	91601504	91601653	+	91601515	91601527	-64	-53	+	0.899077	AAGATTGACATT	-53	no
chr11	58731154	58731303	+	58731238	58731250	9	20	-	0.899077	AATGTCAATCTT	9	no
chr1	236958419	236958568	+	236958497	236958509	3	14	+	0.898977	GATATTGACAGC	3	no
chr19	12146482	12146631	+	12146587	12146599	30	41	+	0.897892	GTGAGTGACAAT	30	no
chr3	36917927	36918076	+	36917994	36918006	-8	3	+	0.89788	GAGATTGACAAA	3	no
chr1	61543688	61543837	+	61543743	61543755	-20	-9	+	0.89788	GAGATTGACAAA	-9	no
chr1	150601602	150601751	+	150601698	150601710	21	32	+	0.897879	CTGAGTGACAAA	21	no
chr1	21820806	21820955	+	21820854	21820866	-27	-16	-	0.8972	GCTGTCAGTCCC	-16	no
chr16	31711785	31711934	+	31711790	31711802	-70	-59	-	0.896931	CCTGTCACTCGG	-59	no
chr4	123653665	123653814	+	123653720	123653732	-20	-9	+	0.8969	GTTATTGACATC	-9	no
chr2	20251409	20251558	+	20251536	20251548	52	63	+	0.895803	GGGATTGACAAG	52	no
chr3	50569847	50569996	+	50569933	50569945	11	22	+	0.895771	ATGATGGACAGA	11	no
chr13	97874449	97874598	+	97874460	97874472	-64	-53	-	0.895695	TGTGTCAGTCAT	-53	no
chr16	84224626	84224775	+	84224669	84224681	-32	-21	-	0.895636	ACTGTCCATCAC	-21	no
chr17	79367832	79367981	+	79367932	79367944	25	36	+	0.895636	GTGATGGACAGT	25	no
chr22	39101523	39101672	+	39101607	39101619	9	20	-	0.895548	TGTGTCAGTCAG	9	no
chr16	66914314	66914463	+	66914356	66914368	-33	-22	-	0.894213	TCTGTCCATCAA	-22	no
chr14	90911485	90911634	+	90911580	90911592	20	31	-	0.894037	CCTGTCACTTAG	20	no
chr20	44486020	44486169	+	44486104	44486116	9	20	-	0.893974	CCTGTCAGTCCG	9	no
chr5	134895149	134895298	+	134895281	134895293	57	68	+	0.893839	ATGATTTACAGC	57	no
chr16	87422172	87422321	+	87422275	87422287	28	39	+	0.893839	ATGATTTACAGC	28	no
chr14	39644315	39644464	+	39644400	39644412	10	21	-	0.892608	GCTGTCAGTCCT	10	no
chr5	176884638	176884787	+	176884730	176884742	17	28	+	0.892531	GTGATTGACTGA	17	no
chr20	48015386	48015535	+	48015493	48015505	32	43	+	0.892531	GTGATTGACTGA	32	no
chr6	35656767	35656916	+	35656787	35656799	-55	-44	-	0.89246	GCTGTCAGTCCG	-44	no
chr19	1045311	1045460	+	1045322	1045334	-64	-53	+	0.891791	ATGATAGACAGG	-53	no
chr22	37997681	37997830	+	37997702	37997714	-54	-43	-	0.890896	ACTGTCCATCAG	-43	no
chr19	10530833	10530982	+	10530889	10530901	-19	-8	+	0.89082	CTGACTGACACT	-8	no
chr1	161195613	161195762	+	161195655	161195667	-33	-22	-	0.890335	CCTGCCACTCAT	-22	no
chr22	36784289	36784438	+	36784344	36784356	-20	-9	+	0.890263	AGGATTGACACA	-9	no
chr11	13461793	13461942	+	13461878	13461890	10	21	+	0.890233	TTGATAGACAGG	10	no
chr15	81616499	81616648	+	81616605	81616617	31	42	+	0.890189	GAGATTGGCAGG	31	no
chr6	11805594	11805743	+	11805649	11805661	-20	-9	+	0.890188	CTGAGTGGCAGG	-9	no
chr15	57179336	57179485	+	57179448	57179460	37	48	-	0.890188	CCTGCCACTCAG	37	no
chr13	44716123	44716272	+	44716207	44716219	9	20	-	0.890188	CCTGCCACTCAG	9	no
chr19	21203301	21203450	+	21203334	21203346	-42	-31	-	0.88985	TCCGTCAATCAT	-31	no
chr14	54976409	54976558	+	54976477	54976489	-7	4	+	0.889686	GTGATTGGCACG	4	yes
chr19	4968748	4968897	+	4968789	4968801	-34	-23	-	0.889652	CTTGTCAATCCA	-23	no
chr19	51897522	51897671	+	51897568	51897580	-29	-18	+	0.889446	AAAATTGACAGG	-18	no
chr15	35840189	35840338	+	35840275	35840287	11	22	-	0.888949	CATGTCATTCAC	11	no
chr1	207921550	207921699	+	207921603	207921615	-22	-11	+	0.888949	GTGAATGACATG	-11	no
chrX	153059536	153059685	+	153059540	153059552	-71	-60	+	0.888712	CTCAGTGACAGC	-60	no
chr1	110881642	110881791	+	110881747	110881759	30	41	-	0.888712	GCTGTCACTGAG	30	no
chr17	27621154	27621303	+	27621208	27621220	-21	-10	+	0.888676	GAGATTGGCAGC	-10	no
chr1	150669808	150669957	+	150669913	150669925	30	41	-	0.888676	GCTGCCAATCTC	30	no
chr9	110974552	110974701	+	110974636	110974648	9	20	-	0.888674	GCTGCCACTCAG	9	no
chr2	74881104	74881253	+	74881192	74881204	13	24	+	0.888674	CTGAGTGGCAGC	13	no
chr15	75491125	75491274	+	75491226	75491238	26	37	-	0.888674	GCTGCCACTCAG	26	no
chr2	44395481	44395630	+	44395619	44395631	63	74	+	0.888292	TTGATTGACGGA	63	no
chr1	145476932	145477081	+	145477000	145477012	-7	4	+	0.888113	GTGATTGGCATG	4	yes
chr18	72163418	72163567	+	72163457	72163469	-36	-25	+	0.887991	GAGAGTGACACC	-25	no
chr1	23262064	23262213	+	23262097	23262109	-42	-31	+	0.887791	CTGATTGACTGA	-31	no
chr11	63741785	63741934	+	63741870	63741882	10	21	-	0.887436	GATGTCATTCAC	10	no
chr17	73389973	73390122	+	73390028	73390040	-20	-9	+	0.887249	GCGACTGACAGG	-9	no
chr6	25792331	25792480	+	25792426	25792438	20	31	-	0.88638	TCAGTCAATCAA	20	no
chr17	3539583	3539732	+	3539606	3539618	-52	-41	-	0.885596	CCTGCCAATCTT	-41	no
chr18	67873295	67873444	+	67873366	67873378	-4	7	-	0.885449	CCTGCCAATCTG	7	yes
chr17	74667857	74668006	+	74667925	74667937	-7	4	+	0.885449	CAGATTGGCAGG	4	yes
chr16	3451034	3451183	+	3451089	3451101	-20	-9	+	0.885375	GGTATTGACAGG	-9	no
chr1	155278272	155278421	+	155278343	155278355	-4	7	-	0.884946	CGTGCCAATCAG	7	yes
chr11	59383354	59383503	+	59383362	59383374	-67	-56	-	0.884875	CCTGTCATTCTA	-56	no
chr1	201688035	201688184	+	201688146	201688158	36	47	-	0.884772	GCTGTCATTCTG	36	no
chr14	27067663	27067812	+	27067718	27067730	-20	-9	+	0.884701	ATTACTGACAGC	-9	no
chr11	8722862	8723011	+	8722915	8722927	-22	-11	+	0.884356	ATGAATGACATG	-11	no
chr3	9438743	9438892	+	9438746	9438758	-72	-61	+	0.884356	GTAACTGACAGG	-61	no
chr1	206736341	206736490	+	206736409	206736421	-7	4	+	0.884038	TAGATTGGCAGG	4	yes
chr8	124073112	124073261	+	124073212	124073224	25	36	-	0.88352	CATGCCAATCAT	25	no
chr7	66461546	66461695	+	66461577	66461589	-44	-33	-	0.88352	CATGCCAATCAT	-33	no
chr21	47938987	47939136	+	47939058	47939070	-4	7	-	0.88352	CATGCCAATCAT	7	yes
chr12	121907482	121907631	+	121907524	121907536	-33	-22	-	0.88352	CATGCCAATCAT	-22	no
chr17	21187851	21188000	+	21187890	21187902	-36	-25	+	0.882386	GTGCTTGACAGG	-25	no
chr16	20775056	20775205	+	20775187	20775199	56	67	-	0.882314	TCTGTAAATCAT	56	no
chr12	94365168	94365317	+	94365271	94365283	28	39	-	0.882179	ACTGTAAATCAC	28	no
chr20	57425952	57426101	+	57426020	57426032	-7	4	+	0.881962	TTGATTGGCATG	4	yes
chr18	44526543	44526692	+	44526664	44526676	46	57	+	0.881962	TTGATTGGCATG	46	no
chr12	58138603	58138752	+	58138733	58138745	55	66	+	0.881962	TTGATTGGCATG	55	no
chr16	84670616	84670765	+	84670618	84670630	-73	-62	+	0.881928	GTCAGTGACAGA	-62	no
chr2	220094306	220094455	+	220094348	220094360	-33	-22	-	0.88189	TCTGCCACTCAC	-22	no
chr7	23053846	23053995	+	23053953	23053965	32	43	+	0.881652	TTGATTGACTGT	32	no
chr7	63774205	63774354	+	63774238	63774250	-42	-31	-	0.880999	TCTGTCACTTAG	-31	no
chr11	118992190	118992339	+	118992235	118992247	-30	-19	-	0.880996	GCTGTCAGTCGG	-19	no
chr11	66056723	66056872	+	66056726	66056738	-72	-61	+	0.879897	GTGAGGGACAGG	-61	no
chr19	48836245	48836394	+	48836359	48836371	39	50	-	0.879763	CCTGTCAGTTAT	39	no
chr2	242088828	242088977	+	242088924	242088936	21	32	+	0.879598	CCGATTGACAAG	21	no
chr19	6279971	6280120	+	6280026	6280038	-20	-9	+	0.879585	TCGACTGACAGC	-9	no
chr14	61191032	61191181	+	61191149	61191161	42	53	-	0.879129	CCTGTCGATCAC	42	no
chr7	103254710	103254859	+	103254740	103254752	-45	-34	-	0.878993	GCTGCCAGTCAC	-34	no
chr22	42475921	42476070	+	42476028	42476040	32	43	+	0.878811	CTGATTGATAGG	32	no
chr14	36789884	36790033	+	36789938	36789950	-21	-10	+	0.878432	GTGAATGACAAG	-10	no
chr6	147487681	147487830	+	147487710	147487722	-46	-35	+	0.878249	ATAACTGACAGC	-35	no
chr12	54718753	54718902	+	54718756	54718768	-72	-61	-	0.878215	GCTGACAATCAA	-61	no
chr15	69452706	69452855	+	69452835	69452847	54	65	-	0.877754	ACTGTCACTCGA	54	no
chr19	58892574	58892723	+	58892658	58892670	9	20	+	0.877445	ATGATTGATAGC	9	no
chr1	235078848	235078997	+	235078881	235078893	-42	-31	+	0.877297	CTGATTGATAGC	-31	no
chr14	21905389	21905538	+	21905474	21905486	10	21	-	0.877162	ACTGCCACTCAC	10	no
chr3	48481444	48481593	+	48481526	48481538	7	18	-	0.87715	TCTGCCACTCAG	7	no
chr7	67181821	67181970	+	67181960	67181972	64	75	+	0.876648	GTGATTGGCACA	64	no
chr21	43884076	43884225	+	43884162	43884174	11	22	+	0.876648	GTGATTGGCACA	11	no
chr21	43779138	43779287	+	43779191	43779203	-22	-11	-	0.876648	TGTGCCAATCAC	-11	no
chr9	73028846	73028995	+	73028961	73028973	40	51	-	0.875766	CCTGCCAGTCAG	40	no
chr1	24742163	24742312	+	24742218	24742230	-20	-9	+	0.875766	CTGACTGGCAGG	-9	no
chr2	198669142	198669291	+	198669266	198669278	49	60	-	0.875074	CCTGCCAATCCC	49	no
chr12	125401809	125401958	+	125401919	125401931	35	46	+	0.875074	GGGATTGGCAGG	35	no
chr4	15716382	15716531	+	15716476	15716488	19	30	-	0.874491	CCTGGCAATCAG	19	no
chr12	111505000	111505149	+	111505001	111505013	-74	-63	-	0.8744	GCTGCCAGTCAT	-63	no
chr19	1039952	1040101	+	1040030	1040042	3	14	+	0.873976	GTGAGTGACGGG	3	no
chr3	9885669	9885818	+	9885753	9885765	9	20	-	0.873923	AGTGTCAATCGG	9	no
chrX	3733041	3733190	+	3733082	3733094	-34	-23	-	0.873599	GCTGTCAATGCC	-23	no
chr5	171847631	171847780	+	171847645	171847657	-61	-50	-	0.873569	GGTGTCAGTCTC	-50	no
chr11	64684723	64684872	+	64684858	64684870	60	71	-	0.873382	GCTCTCAATCAT	60	no
chr16	87526761	87526910	+	87526776	87526788	-60	-49	-	0.873023	GCTGTCGATCAT	-49	no
chr11	8227834	8227983	+	8227887	8227899	-22	-11	+	0.87288	TTCACTGACAGC	-11	no
chrX	47004469	47004618	+	47004540	47004552	-4	7	-	0.872855	CTTGCCAATCAG	7	yes
chr17	1619611	1619760	+	1619679	1619691	-7	4	+	0.872855	CTGATTGGCAAG	4	yes
chr21	35014490	35014639	+	35014575	35014587	10	21	-	0.872673	CTTGTCACTCTG	10	no
chr18	74204920	74205069	+	74205004	74205016	9	20	-	0.872462	GCCGTCACTCAC	9	no
chr10	4721595	4721744	+	4721648	4721660	-22	-11	-	0.872055	TGTGCCAATCAT	-11	no
chr6	40132263	40132412	+	40132346	40132358	8	19	-	0.871824	GCTCTCAATCAA	8	no
chr1	55240890	55241039	+	55241013	55241025	48	59	+	0.871489	ATGATTGGCAAC	48	no
chr10	104503535	104503684	+	104503569	104503581	-41	-30	+	0.871465	TTGATCGACAGC	-30	no
chr14	23398688	23398837	+	23398719	23398731	-44	-33	-	0.870334	CCTGCCAATCCG	-33	no
chr1	87793983	87794132	+	87794051	87794063	-7	4	+	0.870334	CGGATTGGCAGG	4	yes
chr10	112678960	112679109	+	112679039	112679051	4	15	-	0.869749	GTTGTCACTCTA	4	no
chr7	99698991	99699140	+	99699132	99699144	66	77	+	0.869383	ATGAGTGACGGG	66	no
chr14	55658314	55658463	+	55658412	55658424	23	34	+	0.869373	TTGATTGAAAGG	23	no
chr9	104295715	104295864	+	104295770	104295782	-20	-9	+	0.869237	GAGATTGACGGG	-9	no
chr7	64838605	64838754	+	64838638	64838650	-42	-31	-	0.869235	CCCGTCACTCAG	-31	no
chr1	247242064	247242213	+	247242169	247242181	30	41	+	0.869235	CTGAGTGACGGG	30	no
chr10	104261877	104262026	+	104262010	104262022	58	69	+	0.869052	AAGATGGACAGC	58	no
chr12	117593265	117593414	+	117593320	117593332	-20	-9	+	0.868923	TTGATTGGCATA	-9	no
chr19	45668045	45668194	+	45668128	45668140	8	19	-	0.868904	GCTGTCCATCTG	8	no
chr3	5562128	5562277	+	5562214	5562226	11	22	+	0.868488	ATGATGGACATG	11	no
chr9	127905847	127905996	+	127905907	127905919	-15	-4	-	0.86806	TCTGTCAGTCGA	-4	no
chr22	19435179	19435328	+	19435287	19435299	33	44	+	0.86806	TCGACTGACAGA	33	no
chr1	8938766	8938915	+	8938850	8938862	9	20	-	0.867869	GCCGTCACTCAT	9	no
chr19	36239318	36239467	+	36239403	36239415	10	21	+	0.867724	GAGATTGACGGC	10	no
chr11	71159457	71159606	+	71159593	71159605	61	72	+	0.867724	GAGATTGACGGC	61	no
chr8	62627173	62627322	+	62627227	62627239	-21	-10	+	0.867722	CTGAGTGACGGC	-10	no
chr19	12251152	12251301	+	12251257	12251269	30	41	+	0.867722	CTGAGTGACGGC	30	no
chr4	87928291	87928440	+	87928342	87928354	-24	-13	-	0.866828	GATGTCCATCAG	-13	no
chr14	96001107	96001256	+	96001132	96001144	-50	-39	+	0.866828	CTGATGGACATC	-39	no
chr17	17875943	17876092	+	17876014	17876026	-4	7	-	0.866822	CGAGTCAATCAC	7	yes
chr1	185285331	185285480	+	185285415	185285427	9	20	-	0.86581	GCAGTCACTCAG	9	no
chr4	38463096	38463245	+	38463152	38463164	-19	-8	+	0.865754	ATGATTGGCATT	-8	no
chr9	119449492	119449641	+	119449540	119449552	-27	-16	+	0.865475	GTGACGGACAGG	-16	no
chr3	107241685	107241834	+	107241740	107241752	-20	-9	-	0.865475	CCTGTCCGTCAC	-9	no
chr5	60615637	60615786	+	60615754	60615766	42	53	+	0.864596	GTCATTGACAAA	42	no
chr14	89882479	89882628	+	89882563	89882575	9	20	-	0.863994	CGCGTCAATCAG	9	no
chr19	10828394	10828543	+	10828443	10828455	-26	-15	-	0.862427	CCTGCCAATAAG	-15	no
chr11	65382907	65383056	+	65382968	65382980	-14	-3	-	0.861847	CCTGTAACTCAT	-3	no
chr1	156308037	156308186	+	156308153	156308165	41	52	+	0.861205	CCAATTGACAGC	41	no
chr15	41575960	41576109	+	41576068	41576080	33	44	+	0.861009	TTGATTGACGTG	33	no
chr9	86595153	86595302	+	86595237	86595249	9	20	-	0.861009	CACGTCAATCAA	9	no
chr16	2205518	2205667	+	2205572	2205584	-21	-10	+	0.860938	GTGAGTGACGGA	-10	no
chr1	150488016	150488165	+	150488071	150488083	-20	-9	-	0.860735	CCTGTCCGTCAG	-9	no
chr15	83478174	83478323	+	83478209	83478221	-40	-29	+	0.860716	ATGATTGACTCC	-29	no
chr2	62081660	62081809	+	62081705	62081717	-30	-19	+	0.860508	CTGATTGACTTG	-19	no
chr16	77224557	77224706	+	77224642	77224654	10	21	-	0.859496	GACGTCAATCAA	10	no
chr13	20437818	20437967	+	20437942	20437954	49	60	-	0.859221	GCTGTCCGTCAG	49	no
chr20	56036282	56036431	+	56036337	56036349	-20	-9	+	0.859097	TTGATTGACTTG	-9	no
chr4	170541398	170541547	+	170541455	170541467	-18	-7	+	0.859026	GTGAGTGACTGA	-7	no
chr12	53773539	53773688	+	53773622	53773634	8	19	-	0.85828	TCTGTCATTCCT	8	no
chr19	12721613	12721762	+	12721648	12721660	-40	-29	-	0.858193	GCTGTCATTCGG	-29	no
chr22	25631963	25632112	+	25632047	25632059	9	20	-	0.858041	GCCGTCAGTCAC	9	no
chr17	8093522	8093671	+	8093547	8093559	-50	-39	+	0.857356	CCGATTGGCAGC	-39	no
chr8	25315983	25316132	+	25316006	25316018	-52	-41	+	0.857317	GAGACTGACACT	-41	no
chr2	64978435	64978584	+	64978463	64978475	-47	-36	-	0.857295	TCTGCCAATCCG	-36	no
chr14	21737755	21737904	+	21737798	21737810	-32	-21	-	0.85696	CCTGTCATTTAT	-21	no
chr19	58258036	58258185	+	58258090	58258102	-21	-10	+	0.856782	TCGAATGACAGC	-10	no
chr9	128003799	128003948	+	128003882	128003894	8	19	-	0.856627	GCTGTCTATCTC	8	no
chr19	15529786	15529935	+	15529901	15529913	40	51	-	0.856627	GCTGTCTATCTC	40	no
chr8	27168813	27168962	+	27168868	27168880	-20	-9	+	0.856625	CTGAGAGACAGC	-9	no
chr12	122028186	122028335	+	122028190	122028202	-71	-60	+	0.856414	TTGATGGACAAG	-60	no
chr1	153700250	153700399	+	153700334	153700346	9	20	-	0.856311	GTTGTCCATCAG	9	no
chr1	247374157	247374306	+	247374263	247374275	31	42	+	0.856197	CTGAGTGACGGA	31	no
chr17	46125448	46125597	+	46125533	46125545	10	21	-	0.855877	TATGTCAGTCTT	10	no
chr19	12847829	12847978	+	12847870	12847882	-34	-23	+	0.85545	ATGATGGACATA	-23	no
chr18	35250214	35250363	+	35250243	35250255	-46	-35	-	0.855327	GTTGTCAGTCTA	-35	no
chr19	41870035	41870184	+	41870143	41870155	33	44	+	0.855316	GTGATGGACATT	33	no
chr19	46800128	46800277	+	46800184	46800196	-19	-8	+	0.855184	AGGAGTGACATA	-8	no
chr5	177631383	177631532	+	177631437	177631449	-21	-10	+	0.854787	TTGAGTGACGGA	-10	no
chr2	37788842	37788991	+	37788943	37788955	26	37	-	0.853861	GGTGTCAGTCCT	26	no
chr11	67275673	67275822	+	67275724	67275736	-24	-13	-	0.853686	GATGTCACTCGA	-13	no
chr12	121576165	121576314	+	121576216	121576228	-24	-13	+	0.853402	GTGAGTTACAGA	-13	no
chr19	14228526	14228675	+	14228613	14228625	12	23	+	0.8533	CTGACTGACGGC	12	no
chr5	55419756	55419905	+	55419824	55419836	-7	4	+	0.852963	CTGAATGGCAGG	4	yes
chr16	88839974	88840123	+	88840088	88840100	39	50	+	0.852625	CTGGGTGACAGG	39	no
chr11	71823480	71823629	+	71823481	71823493	-74	-63	+	0.852625	CTGGGTGACAGG	-63	no
chr3	32124349	32124498	+	32124409	32124421	-15	-4	+	0.852437	GTGACGGACAGA	-4	no
chr2	61765490	61765639	+	61765574	61765586	9	20	-	0.85221	CCAGTCAATCCC	9	no
chr4	7069775	7069924	+	7069872	7069884	22	33	+	0.852136	GTTATGGACAGG	22	no
chr4	41211364	41211513	+	41211461	41211473	22	33	+	0.851982	CACAGTGACAGG	22	no
chr2	106468118	106468267	+	106468132	106468144	-61	-50	-	0.851635	GCTGTCATTGAT	-50	no
chr1	37740999	37741148	+	37741030	37741042	-44	-33	-	0.851491	CCAGTCAGTCAA	-33	no
chr12	120315078	120315227	+	120315174	120315186	21	32	+	0.851471	ATGATAGACATG	21	no
chr1	15203776	15203925	+	15203912	15203924	61	72	+	0.851471	ATGATAGACATG	61	no
chr12	56753997	56754146	+	56754030	56754042	-42	-31	-	0.85145	GCTGCCATTCAG	-31	no
chr16	53469425	53469574	+	53469463	53469475	-37	-26	+	0.850861	GTGAGTGTCAGC	-26	no
chr5	148737310	148737459	+	148737428	148737440	43	54	-	0.850651	GCTGCCAATGAG	43	no
chr13	29293126	29293275	+	29293136	29293148	-65	-54	-	0.850616	GCTGTCACTGTT	-54	no
chr8	126712467	126712616	+	126712488	126712500	-54	-43	+	0.850456	AGGAGTGACATT	-43	no
chr3	148804315	148804464	+	148804426	148804438	36	47	-	0.850039	GCTGCCATTCAA	36	no
chr10	102133346	102133495	+	102133417	102133429	-4	7	-	0.849867	CATGCCACTCAG	7	yes
chr19	45873869	45874018	+	45873921	45873933	-23	-12	-	0.849381	CCCGTCAATCCG	-12	no
chr4	113074811	113074960	+	113074838	113074850	-48	-37	+	0.84924	TTCATTGGCAGC	-37	no
chr19	14117214	14117363	+	14117298	14117310	9	20	-	0.849165	AATGTCCATCAA	9	no
chr1	150459780	150459929	+	150459804	150459816	-51	-40	+	0.84902	TAGAGTGGCAGC	-40	no
chr17	46024333	46024482	+	46024457	46024469	49	60	+	0.848457	GTGACAGACAGG	49	no
chr12	93323138	93323287	+	93323246	93323258	33	44	+	0.848457	GTGACAGACAGG	33	no
chr14	23476341	23476490	+	23476469	23476481	53	64	-	0.848147	ACAGTCACTCAA	53	no
chr5	89705613	89705762	+	89705697	89705709	9	20	-	0.847971	TACGTCAATCAA	9	no
chrX	154444499	154444648	+	154444552	154444564	-22	-11	-	0.84794	CTTGTCACTTAC	-11	no
chr6	52529028	52529177	+	52529125	52529137	22	33	+	0.847634	CTGAGTGTCAGG	22	no
chr17	58679410	58679559	+	58679465	58679477	-20	-9	+	0.847633	TTGATTGACTCA	-9	no
chr4	99668516	99668665	+	99668616	99668628	25	36	-	0.847623	CCGGTCACTCAC	25	no
chr15	45571445	45571594	+	45571489	45571501	-31	-20	-	0.847617	CCAGTCAATCCT	-20	no
chr17	53815303	53815452	+	53815345	53815357	-33	-22	-	0.847377	CCTGTGAATCTG	-22	no
chr20	30311421	30311570	+	30311505	30311517	9	20	-	0.847367	GCTGTCACGCAC	9	no
chr20	31367469	31367618	+	31367524	31367536	-20	-9	+	0.845624	GTGAGCGACAGG	-9	no
chr19	11485608	11485757	+	11485663	11485675	-20	-9	+	0.844782	TTGAGTAACAGG	-9	no
chr6	32862418	32862567	+	32862473	32862485	-20	-9	+	0.844654	CTGATTGACGTT	-9	no
chr3	61237154	61237303	+	61237241	61237253	12	23	+	0.844479	CATAGTGACAGT	12	no
chr10	76586134	76586283	+	76586235	76586247	26	37	+	0.844328	GTGGGTGACAGA	26	no
chr12	54752985	54753134	+	54753046	54753058	-14	-3	-	0.844142	CCTGTCAAGCTC	-3	no
chr17	45784004	45784153	+	45784082	45784094	3	14	+	0.844111	GTGAGCGACAGC	3	no
chr5	138306596	138306745	+	138306700	138306712	29	40	+	0.844091	GTGAGTGGCAAG	29	no
chr8	30892278	30892427	+	30892360	30892372	7	18	-	0.844081	ACTGTAACTCAT	7	no
chr19	6761236	6761385	+	6761320	6761332	9	20	-	0.843717	CCTGTCTGTCAG	9	no
chr17	12921330	12921479	+	12921438	12921450	33	44	+	0.843542	TCAATTGACAGT	33	no
chr3	193853686	193853835	+	193853711	193853723	-50	-39	+	0.843244	TTGATTGACGTT	-39	no
chr1	244211584	244211733	+	244211669	244211681	10	21	-	0.843136	CTTGTCAGTCCG	10	no
chr19	7894779	7894928	+	7894905	7894917	51	62	-	0.842672	CCTGTCCTTCAC	51	no
chr19	19496473	19496622	+	19496477	19496489	-71	-60	-	0.842351	GCTGTCTGTCAT	-60	no
chr8	56951881	56952030	+	56951934	56951946	-22	-11	+	0.842306	TTGACAGACAGG	-11	no
chrX	73070890	73071039	+	73070988	73071000	23	34	-	0.842277	ACTGTCCATCCC	23	no
chr5	150460584	150460733	+	150460639	150460651	-20	-9	+	0.842262	GAGACTGGCAGG	-9	no
chr10	71211092	71211241	+	71211217	71211229	50	61	-	0.842201	AGTGTCAGTCCC	50	no
chr19	11266585	11266734	+	11266639	11266651	-21	-10	-	0.841923	TCCGTCAGTCAT	-10	no
chr6	26123252	26123401	+	26123288	26123300	-39	-28	-	0.841846	TATGTAAATCAG	-28	no
chr17	78244795	78244944	+	78244828	78244840	-42	-31	-	0.841693	TTAGTCAATCAC	-31	no
chr7	106627156	106627305	+	106627201	106627213	-30	-19	-	0.841607	CCTGTCACTGCC	-19	no
chr15	72523887	72524036	+	72523991	72524003	29	40	-	0.841569	CCTGCCACTCCC	29	no
chr11	63953317	63953466	+	63953372	63953384	-20	-9	+	0.841251	ACGATTGGCAGT	-9	no
chr8	81397661	81397810	+	81397756	81397768	20	31	-	0.840461	CATGTCAATACT	20	no
chr3	33977884	33978033	+	33978009	33978021	50	61	-	0.840373	ACTGTCTCTCAG	50	no
chr2	217258366	217258515	+	217258437	217258449	-4	7	-	0.840206	ATTGTCCATCAT	7	yes
chr1	28585636	28585785	+	28585762	28585774	51	62	-	0.840093	GCTGTCACTGCC	51	no
chr14	75530724	75530873	+	75530768	75530780	-31	-20	-	0.839518	GCTGTCGCTCAT	-20	no
chr19	19779502	19779651	+	19779508	19779520	-69	-58	-	0.839473	CCTGTCGCTCAA	-58	no
chr6	152085174	152085323	+	152085229	152085241	-20	-9	+	0.839352	GAGATTGGCAAG	-9	no
chr19	11457055	11457204	+	11457189	11457201	59	70	-	0.839078	TCTGTGACTCAG	59	no
chr9	101018267	101018416	+	101018408	101018420	66	77	-	0.839053	TCTGCCACTCTT	66	no
chr3	72388258	72388407	+	72388379	72388391	46	57	+	0.838453	TTGACTGACTGA	46	no
chr9	111882392	111882541	+	111882453	111882465	-14	-3	-	0.837426	CCTTTCACTCAT	-3	no
chr19	41220972	41221121	+	41221069	41221081	22	33	+	0.837019	CTGACTGGCACG	22	no
chr1	40157102	40157251	+	40157189	40157201	12	23	+	0.836828	CGGAGTGGCAGG	12	no
chr1	151763097	151763246	+	151763164	151763176	-8	3	-	0.836793	CCTGTCAGCCAA	3	no
chrX	11777626	11777775	+	11777640	11777652	-61	-50	+	0.836613	CTTAGTGACAAA	-50	no
chr15	58624323	58624472	+	58624353	58624365	-45	-34	-	0.836521	CCTGTCCTTCAA	-34	no
chr9	130159055	130159204	+	130159080	130159092	-50	-39	+	0.836504	CAGATTGAGAGG	-39	no
chr7	30066304	30066453	+	30066388	30066400	9	20	-	0.836418	GCTGTCCTTCAG	9	no
chr17	59521080	59521229	+	59521135	59521147	-20	-9	+	0.836418	CTGAAGGACAGC	-9	no
chr11	19138557	19138706	+	19138643	19138655	11	22	+	0.836404	CCGATTGACGGC	11	no
chr15	65341787	65341936	+	65341790	65341802	-72	-61	-	0.836327	CGTGCCAATCCC	-61	no
chr1	111506850	111506999	+	111506921	111506933	-4	7	-	0.836275	GGGGTCAATCAT	7	yes
chr6	49430742	49430891	+	49430879	49430891	62	73	-	0.836087	CCTGTCAGACAT	62	no
chr10	9917470	9917619	+	9917558	9917570	13	24	+	0.836047	CACACTGACAGC	13	no
chr15	66562272	66562421	+	66562331	66562343	-16	-5	+	0.836035	AGGACTGACATT	-5	no
chr3	185080739	185080888	+	185080774	185080786	-40	-29	-	0.836009	GCTGCCAGTCTG	-29	no
chr1	47646938	47647087	+	47647023	47647035	10	21	-	0.836009	GCTGCCAGTCTG	10	no
chr19	1652906	1653055	+	1652923	1652935	-58	-47	+	0.835767	GAGATTGAAAGC	-47	no
chr12	57848927	57849076	+	57848982	57848994	-20	-9	+	0.835582	CTGATGGGCAGC	-9	no
chr2	219824230	219824379	+	219824270	219824282	-35	-24	-	0.835582	GCTGCCCATCAG	-24	no
chr11	75526082	75526231	+	75526137	75526149	-20	-9	+	0.83554	GCGATGGACAGA	-9	no
chr14	90920770	90920919	+	90920825	90920837	-20	-9	+	0.835418	TGGAGTGGCAGG	-9	no
chr11	130392291	130392440	+	130392378	130392390	12	23	+	0.835399	CAGAGGGACAGC	12	no
chr9	132258268	132258417	+	132258319	132258331	-24	-13	-	0.835008	GCTGTCCTTCAA	-13	no
chr1	59207784	59207933	+	59207872	59207884	13	24	-	0.834579	TCAGTCAATCCT	13	no
chr9	130007545	130007694	+	130007613	130007625	-7	4	+	0.834401	GTGATTGGCGGC	4	yes
chr7	5463590	5463739	+	5463613	5463625	-52	-41	-	0.834401	GCCGCCAATCAC	-41	no
chr4	6271379	6271528	+	6271467	6271479	13	24	+	0.834401	GTGATTGGCGGC	13	no
chr3	132756992	132757141	+	132757060	132757072	-7	4	+	0.834002	GTGATTGGCTGG	4	yes
chr16	2264942	2265091	+	2265010	2265022	-7	4	+	0.834002	GTGATTGGCTGG	4	yes
chr11	61717134	61717283	+	61717167	61717179	-42	-31	-	0.834002	CCAGCCAATCAC	-31	no
chr10	104677933	104678082	+	104678001	104678013	-7	4	+	0.834002	GTGATTGGCTGG	4	yes
chr1	159750484	159750633	+	159750601	159750613	42	53	-	0.834002	CCAGCCAATCAC	42	no
chr12	120638967	120639116	+	120639051	120639063	9	20	-	0.833904	GCTGCCACTCCA	9	no
chr2	88899590	88899739	+	88899700	88899712	35	46	-	0.833811	TGTGCCAATCTT	35	no
chr4	154269279	154269428	+	154269389	154269401	35	46	+	0.83336	ATGACTGTCAGG	35	no
chr7	105712504	105712653	+	105712537	105712549	-42	-31	+	0.833029	CTGTTTGACAAG	-31	no
chr16	74599421	74599570	+	74599550	74599562	54	65	-	0.832947	TCTGTCCATAAA	54	no
chr20	32414310	32414459	+	32414394	32414406	9	20	-	0.832646	TCTGTCCATTAC	9	no
chr1	197659356	197659505	+	197659472	197659484	41	52	-	0.832596	ACTGTCACACAG	41	no
chr6	157153362	157153511	+	157153430	157153442	-7	4	+	0.832489	GTGATTGGCTGC	4	yes
chr14	23623601	23623750	+	23623669	23623681	-7	4	+	0.832489	GTGATTGGCTGC	4	yes
chr10	85899148	85899297	+	85899216	85899228	-7	4	+	0.832489	GTGATTGGCTGC	4	yes
chr17	45973418	45973567	+	45973429	45973441	-64	-53	+	0.832287	ATCAGTGACATT	-53	no
chr1	29683323	29683472	+	29683377	29683389	-21	-10	-	0.83209	TATGCCAATCTG	-10	no
chr2	88927292	88927441	+	88927328	88927340	-39	-28	-	0.831912	GATGTCCCTCAA	-28	no
chr12	125713261	125713410	+	125713347	125713359	11	22	-	0.831766	TGTATCAATCAC	11	no
chr8	37763432	37763581	+	37763521	37763533	14	25	+	0.831734	AGGATTGGCACG	14	no
chr11	75245669	75245818	+	75245780	75245792	36	47	-	0.831561	CCTCTCAGTCAC	36	no
chr14	64805482	64805631	+	64805553	64805565	-4	7	-	0.831321	CCCGCCAATCAT	7	yes
chr17	36908905	36909054	+	36908917	36908929	-63	-52	+	0.831202	GTGACCGACAGG	-52	no
chr17	21030147	21030296	+	21030274	21030286	52	63	+	0.830815	TTGATTGACTAT	52	no
chr10	5855413	5855562	+	5855484	5855496	-4	7	-	0.82966	GCCGCCAATCAG	7	yes
chr21	30365292	30365441	+	30365353	30365365	-14	-3	-	0.829484	GATGTCATTCCT	-3	no
chr12	58087654	58087803	+	58087722	58087734	-7	4	+	0.829409	ATGATTGGCTGG	4	yes
chr7	150076290	150076439	+	150076361	150076373	-4	7	-	0.829262	CCAGCCAATCAG	7	yes
chr3	10392822	10392971	+	10392893	10392905	-4	7	-	0.829262	CCAGCCAATCAG	7	yes
chr22	38054317	38054466	+	38054385	38054397	-7	4	+	0.829262	CTGATTGGCTGG	4	yes
chr17	5389757	5389906	+	5389828	5389840	-4	7	-	0.829262	CCAGCCAATCAG	7	yes
chr16	1832800	1832949	+	1832868	1832880	-7	4	+	0.829262	CTGATTGGCTGG	4	yes
chr12	125534194	125534343	+	125534330	125534342	61	72	-	0.829262	CCAGCCAATCAG	61	no
chr12	58008083	58008232	+	58008151	58008163	-7	4	+	0.829262	CTGATTGGCTGG	4	yes
chr10	4868141	4868290	+	4868212	4868224	-4	7	-	0.829262	CCAGCCAATCAG	7	yes
chr1	109940671	109940820	+	109940739	109940751	-7	4	+	0.829262	CTGATTGGCTGG	4	yes
chr1	42385809	42385958	+	42385877	42385889	-7	4	+	0.829262	CTGATTGGCTGG	4	yes
chr20	30591285	30591434	+	30591352	30591364	-8	3	-	0.829053	CATTTCAATCAA	3	no
chr5	90610243	90610392	+	90610310	90610322	-8	3	+	0.828751	TTAAGTGACAAA	3	no
chr15	37244210	37244359	+	37244333	37244345	48	59	+	0.828733	ATGAATGACTGC	48	no
chr10	104263578	104263727	+	104263633	104263645	-20	-9	+	0.828721	GTGACTGGCACA	-9	no
chr11	119066550	119066699	+	119066563	119066575	-62	-51	+	0.828531	GGGAGTGGCAGA	-51	no
chr19	50706677	50706826	+	50706775	50706787	23	34	+	0.82825	TTGATTGGCGGC	23	no
chr15	59397149	59397298	+	59397192	59397204	-32	-21	-	0.827944	TGTGACAATCAA	-21	no
chr6	111137281	111137430	+	111137352	111137364	-4	7	-	0.827896	GCAGCCAATCAT	7	yes
chr6	80247125	80247274	+	80247163	80247175	-37	-26	-	0.827896	GCAGCCAATCAT	-26	no
chr17	47866407	47866556	+	47866475	47866487	-7	4	+	0.827851	TTGATTGGCTGG	4	yes
chr1	169863409	169863558	+	169863477	169863489	-7	4	+	0.827851	TTGATTGGCTGG	4	yes
chr14	54863441	54863590	+	54863512	54863524	-4	7	-	0.827851	CCAGCCAATCAA	7	yes
chr10	102672568	102672717	+	102672639	102672651	-4	7	-	0.827851	CCAGCCAATCAA	7	yes
chr9	130829720	130829869	+	130829742	130829754	-53	-42	-	0.827846	TCTGTCGCTCAG	-42	no
chr5	14581763	14581912	+	14581831	14581843	-7	4	+	0.827749	CTGATTGGCTGC	4	yes
chr3	39329983	39330132	+	39330054	39330066	-4	7	-	0.827749	GCAGCCAATCAG	7	yes
chr22	40120539	40120688	+	40120572	40120584	-42	-31	+	0.827749	CTGATTGGCTGC	-31	no
chr20	47663210	47663359	+	47663278	47663290	-7	4	+	0.827749	CTGATTGGCTGC	4	yes
chr19	1041039	1041188	+	1041110	1041122	-4	7	-	0.827749	GCAGCCAATCAG	7	yes
chr18	9897208	9897357	+	9897276	9897288	-7	4	+	0.827749	CTGATTGGCTGC	4	yes
chr16	3053949	3054098	+	3054017	3054029	-7	4	+	0.827749	CTGATTGGCTGC	4	yes
chr15	86338121	86338270	+	86338192	86338204	-4	7	-	0.827749	GCAGCCAATCAG	7	yes
chr11	34460374	34460523	+	34460391	34460403	-58	-47	-	0.827749	GCAGCCAATCAG	-47	no
chr11	1463543	1463692	+	1463559	1463571	-59	-48	+	0.827749	CTGATTGGCTGC	-48	no
chr10	124036463	124036612	+	124036531	124036543	-7	4	+	0.827749	CTGATTGGCTGC	4	yes
chr1	205782308	205782457	+	205782379	205782391	-4	7	-	0.827749	GCAGCCAATCAG	7	yes
chr9	5879601	5879750	+	5879648	5879660	-28	-17	+	0.827367	TTAACTGACAAG	-17	no
chr9	133565498	133565647	+	133565502	133565514	-71	-60	+	0.82646	CTGATTGATAAC	-60	no
chrX	153363353	153363502	+	153363421	153363433	-7	4	+	0.826338	TTGATTGGCTGC	4	yes
chr20	5931186	5931335	+	5931254	5931266	-7	4	+	0.826338	TTGATTGGCTGC	4	yes
chr12	8179251	8179400	+	8179322	8179334	-4	7	-	0.826338	GCAGCCAATCAA	7	yes
chr12	54090119	54090268	+	54090214	54090226	20	31	-	0.826256	CCTGTCAGTTCG	20	no
chr11	129872727	129872876	+	129872852	129872864	50	61	+	0.826256	CGAACTGACAGG	50	no
chr14	45603710	45603859	+	45603795	45603807	10	21	+	0.825991	TTGAGTGACGTC	10	no
chr10	74451701	74451850	+	74451734	74451746	-42	-31	+	0.825634	GGGACTGGCAGC	-31	no
chr2	43864283	43864432	+	43864367	43864379	9	20	-	0.825634	GCTGCCAGTCCC	9	no
chr8	681251	681400	+	681293	681305	-33	-22	-	0.825537	GCGGTCAGTCAA	-22	no
chr5	145582983	145583132	+	145583099	145583111	41	52	-	0.825364	CCTGCCACTCGG	41	no
chr1	155197340	155197489	+	155197364	155197376	-51	-40	-	0.825264	ACGGTCACTCAT	-40	no
chr4	48782493	48782642	+	48782513	48782525	-55	-44	-	0.825154	CCTGGCAGTCAA	-44	no
chr5	16465829	16465978	+	16465897	16465909	-7	4	+	0.824627	CTGATTGTCACT	4	yes
chr11	125462527	125462676	+	125462645	125462657	43	54	+	0.824541	TTGACAGACAGT	43	no
chr19	45926918	45927067	+	45926962	45926974	-31	-20	-	0.824321	CTTGTCCATCTC	-20	no
chr6	30685036	30685185	+	30685120	30685132	9	20	-	0.824141	GCTGTCTTTCAC	9	no
chr16	16984973	16985122	+	16984973	16984985	-75	-64	+	0.824037	CTGATTGACCAC	-64	no
chr21	45937311	45937460	+	45937436	45937448	50	61	+	0.823994	GTGACTGGCACT	50	no
chr3	101395965	101396114	+	101395970	101395982	-70	-59	+	0.823374	GCGACTGACAAA	-59	no
chr14	50087323	50087472	+	50087378	50087390	-20	-9	+	0.823118	CTGAGCGACAGT	-9	no
chr1	151027569	151027718	+	151027575	151027587	-69	-58	-	0.823028	CCGGTCAATCCG	-58	no
chr17	40540459	40540608	+	40540514	40540526	-20	-9	+	0.822961	CTGAATTACAGC	-9	no
chr11	108464443	108464592	+	108464449	108464461	-69	-58	+	0.822943	CTTAATGACATG	-58	no
chr17	41323050	41323199	+	41323146	41323158	21	32	+	0.822908	TTGAGGGACAAG	21	no
chr9	37465747	37465896	+	37465818	37465830	-4	7	-	0.822876	TCCGCCAATCAC	7	yes
chr14	91527312	91527461	+	91527430	91527442	43	54	-	0.822876	TCCGCCAATCAC	43	no
chr17	47785538	47785687	+	47785626	47785638	13	24	+	0.822638	AAGACGGACAGG	13	no
chr22	41347623	41347772	+	41347764	41347776	66	77	-	0.822478	GCTGTCACTGGA	66	no
chr11	58673344	58673493	+	58673428	58673440	9	20	-	0.822411	AGTGTCAATTCC	9	no
chr12	104680588	104680737	+	104680709	104680721	46	57	-	0.82241	TTTGTCATTCTG	46	no
chr22	42840693	42840842	+	42840796	42840808	28	39	-	0.822402	TTTGTCAACCAT	28	no
chr22	39190140	39190289	+	39190224	39190236	9	20	-	0.822298	AGTATCAATCAG	9	no
chr14	23790493	23790642	+	23790547	23790559	-21	-10	+	0.822243	TTGATTGCCAAG	-10	no
chr7	4815106	4815255	+	4815189	4815201	8	19	-	0.821945	CCTGTCCCTCCT	8	no
chr2	232645957	232646106	+	232646052	232646064	20	31	+	0.821775	GCGATTGGCATC	20	no
chr1	29213485	29213634	+	29213608	29213620	48	59	-	0.821034	CCTGTCAGTGCA	48	no
chr14	60714722	60714871	+	60714859	60714871	62	73	-	0.820999	TTTGTCATTCTA	62	no
chrX	77359561	77359710	+	77359582	77359594	-54	-43	+	0.820977	CAGACGGACAGC	-43	no
chr3	179280589	179280738	+	179280687	179280699	23	34	+	0.820964	GTGATTGGCTGA	23	no
chr19	54663508	54663657	+	54663576	54663588	-7	4	+	0.820964	GTGATTGGCTGA	4	yes
chr7	150705329	150705478	+	150705400	150705412	-4	7	-	0.820964	TCAGCCAATCAC	7	yes
chr5	137090368	137090517	+	137090439	137090451	-4	7	-	0.820964	TCAGCCAATCAC	7	yes
chr4	154262938	154263087	+	154263009	154263021	-4	7	-	0.820964	TCAGCCAATCAC	7	yes
chr5	96144043	96144192	+	96144127	96144139	9	20	-	0.820622	GGTGTCCGTCAT	9	no
chr13	28194741	28194890	+	28194851	28194863	35	46	-	0.820616	CCCGTCACTCCC	35	no
chr17	45177615	45177764	+	45177731	45177743	41	52	-	0.820475	GGTGTCCGTCAG	41	no
chr3	121720168	121720317	+	121720288	121720300	45	56	-	0.820438	ACTGTCAGCCAG	45	no
chrX	48958137	48958286	+	48958226	48958238	14	25	-	0.820299	ACCGTCAATCGT	14	no
chr20	34357075	34357224	+	34357190	34357202	40	51	+	0.820279	GTGAGTGACTCA	40	no
chr20	56596685	56596834	+	56596740	56596752	-20	-9	+	0.820225	ATGATAGGCAGG	-9	no
chr22	47525723	47525872	+	47525776	47525788	-22	-11	-	0.820213	CATGTCACTTTC	-11	no
chr2	85581719	85581868	+	85581787	85581799	-7	4	+	0.820022	ATGATTGACCCT	4	yes
chr12	80384379	80384528	+	80384404	80384416	-50	-39	-	0.819904	ACTGCCAGTCTT	-39	no
chr9	135964826	135964975	+	135964859	135964871	-42	-31	+	0.819875	CTGATTGACCCT	-31	no
chr11	13016985	13017134	+	13017044	13017056	-16	-5	-	0.819722	CATGTCCATCCC	-5	no
chr16	30959541	30959690	+	30959625	30959637	9	20	-	0.81921	ACTGCCACTCCT	9	no
chr2	73298492	73298641	+	73298505	73298517	-62	-51	+	0.819103	GGGAGTGACGGC	-51	no
chr7	137687067	137687216	+	137687091	137687103	-51	-40	+	0.818971	GTGATGGACTGG	-40	no
chr6	160211372	160211521	+	160211450	160211462	3	14	+	0.818659	CTCAGTGGCAGG	3	no
chr20	50157794	50157943	+	50157841	50157853	-28	-17	-	0.818659	CCTGCCACTGAG	-17	no
chr20	43036158	43036307	+	43036207	43036219	-26	-15	+	0.818659	CTCAGTGGCAGG	-15	no
chr3	167813689	167813838	+	167813689	167813701	-75	-64	-	0.818619	CGTGTCACCCAC	-64	no
chr1	41469537	41469686	+	41469669	41469681	57	68	+	0.818568	CAAAATGACAGG	57	no
chr20	33104087	33104236	+	33104155	33104167	-7	4	+	0.818564	CTGATAGGCAGC	4	yes
chr14	64854779	64854928	+	64854850	64854862	-4	7	-	0.818283	TCCGCCAATCAT	7	yes
chr1	181057715	181057864	+	181057783	181057795	-7	4	+	0.818148	GTGATTGGCGGT	4	yes
chr19	19143299	19143448	+	19143387	19143399	13	24	+	0.818046	ACTAGTGACAGT	13	no
chr19	55919579	55919728	+	55919657	55919669	3	14	+	0.817993	ATGACTGATAGA	3	no
chr21	30397205	30397354	+	30397259	30397271	-21	-10	-	0.817958	TCTGTCAGTTCC	-10	no
chr19	42901107	42901256	+	42901128	42901140	-54	-43	-	0.81772	GACGTCAGTCAC	-43	no
chr1	162531119	162531268	+	162531203	162531215	9	20	+	0.817598	ATGAGTGACGCA	9	no
chr20	32308082	32308231	+	32308135	32308147	-22	-11	-	0.817598	TGCGTCACTCAT	-11	no
chr1	24285593	24285742	+	24285691	24285703	23	34	+	0.817322	GTGACTGACTTG	23	no
chr11	64902472	64902621	+	64902533	64902545	-14	-3	-	0.817293	GCTGCCACTGAT	-3	no
chr12	6960461	6960610	+	6960583	6960595	47	58	-	0.817236	GGTGTCAATGGA	47	no
chr19	46296061	46296210	+	46296129	46296141	-7	4	+	0.817198	TCGATTGGCACC	4	yes
chr20	5451757	5451906	+	5451770	5451782	-62	-51	+	0.817153	TTGATAGGCAGC	-51	no
chr14	52456103	52456252	+	52456105	52456117	-73	-62	-	0.816949	GCTGACAATAAA	-62	no
chr8	38243864	38244013	+	38243948	38243960	9	20	-	0.816885	GTCGTCACTCAG	9	no
chr3	113415638	113415787	+	113415781	113415793	68	79	+	0.816543	TAGAGTGACGGA	68	no
chr7	73207055	73207204	+	73207132	73207144	2	13	-	0.816405	AATGGCAATCAG	2	no
chr17	79439133	79439282	+	79439174	79439186	-34	-23	-	0.816363	CATGCCACTCTC	-23	no
chr3	37034818	37034967	+	37034873	37034885	-20	-9	+	0.816269	TTGACTGGCATT	-9	no
chr16	69458392	69458541	+	69458460	69458472	-7	4	+	0.816236	GTGATTGGCTGT	4	yes
chr3	14989874	14990023	+	14989999	14990011	50	61	+	0.816224	CTGATTGGCTGA	50	no
chr11	58346352	58346501	+	58346420	58346432	-7	4	+	0.816224	CTGATTGGCTGA	4	yes
chr9	35072595	35072744	+	35072666	35072678	-4	7	-	0.816224	TCAGCCAATCAG	7	yes
chr20	47342209	47342358	+	47342280	47342292	-4	7	-	0.816224	TCAGCCAATCAG	7	yes
chr19	13858558	13858707	+	13858629	13858641	-4	7	-	0.816224	TCAGCCAATCAG	7	yes
chr15	77892335	77892484	+	77892406	77892418	-4	7	-	0.816224	TCAGCCAATCAG	7	yes
chr1	154984576	154984725	+	154984647	154984659	-4	7	-	0.816224	TCAGCCAATCAG	7	yes
chr5	150138239	150138388	+	150138254	150138266	-60	-49	+	0.816175	CCAAGTGACAGA	-49	no
chr16	27280053	27280202	+	27280155	27280167	27	38	+	0.81604	TTGAGTGACGCA	27	no
chr19	11708128	11708277	+	11708162	11708174	-41	-30	-	0.815877	TACGTCACTCAG	-30	no
chr16	9185223	9185372	+	9185239	9185251	-59	-48	-	0.81515	CCTGACATTCAC	-48	no
chr19	4867676	4867825	+	4867731	4867743	-20	-9	+	0.814465	TGGAGTGACGGG	-9	no
chr13	60738092	60738241	+	60738115	60738127	-52	-41	+	0.814401	ATCAATGACACG	-41	no
chr17	40761562	40761711	+	40761603	40761615	-34	-23	-	0.814363	CGTGCCATTCAT	-23	no
chr20	60813285	60813434	+	60813369	60813381	9	20	-	0.814363	GCCGTCACTCCG	9	no
chr2	65454753	65454902	+	65454837	65454849	9	20	-	0.814169	GCTGCCAGTCGC	9	no
chr1	153895548	153895697	+	153895691	153895703	68	79	-	0.814109	TCTGCCAGTCCC	68	no
chr21	38807552	38807701	+	38807572	38807584	-55	-44	+	0.814005	CTGACTAACAGT	-44	no
chr5	140105560	140105709	+	140105593	140105605	-42	-31	+	0.813905	CAGATGGACACT	-31	no
chr19	46498499	46498648	+	46498610	46498622	36	47	+	0.813499	GGGAGGGACAGA	36	no
chr12	133263962	133264111	+	133263980	133263992	-57	-46	-	0.813219	GCCGTCCATCAA	-46	no
chr12	6961086	6961235	+	6961160	6961172	-1	10	-	0.813143	GGCGTCAGTCAA	10	no
chr3	38206615	38206764	+	38206638	38206650	-52	-41	+	0.813127	ATGACTGACGTC	-41	no
chr19	1507832	1507981	+	1507854	1507866	-53	-42	-	0.812945	TCTGTCAGTAGC	-42	no
chr6	31275868	31276017	+	31275952	31275964	9	20	-	0.812729	CAAGTCAGTCAT	9	no
chr16	72698847	72698996	+	72698906	72698918	-16	-5	+	0.812616	GTGAAAGACAGA	-5	no
chr7	73207988	73208137	+	73208102	73208114	39	50	+	0.812076	ATCACTGACAAA	39	no
chr12	6579841	6579990	+	6579976	6579988	60	71	-	0.811903	ATTGCCAGTCAC	60	no
chr2	55746540	55746689	+	55746597	55746609	-18	-7	-	0.811817	TCTGTCTATGAC	-7	no
chr19	12979698	12979847	+	12979829	12979841	56	67	-	0.811713	GATGTCTATCTT	56	no
chr20	34127597	34127746	+	34127665	34127677	-7	4	+	0.811496	CTGATTGGCTGT	4	yes
chr15	93447409	93447558	+	93447543	93447555	59	70	+	0.811496	CTGATTGGCTGT	59	no
chr19	51182720	51182869	+	51182791	51182803	-4	7	-	0.811496	ACAGCCAATCAG	7	yes
chr19	58962870	58963019	+	58962985	58962997	40	51	-	0.811448	ACTGTCACTTGG	40	no
chr17	43239010	43239159	+	43239065	43239077	-20	-9	+	0.811292	AATATTGGCAGA	-9	no
chr15	41624939	41625088	+	41625043	41625055	29	40	-	0.811201	ACTGTCTATAAA	29	no
chr12	27676911	27677060	+	27676966	27676978	-20	-9	+	0.811149	CTGAGTGACGTT	-9	no
chr19	21512167	21512316	+	21512310	21512322	68	79	+	0.810752	AAGTGTGACAGC	68	no
chr18	71959291	71959440	+	71959414	71959426	48	59	+	0.810637	GAGCGTGACAGG	48	no
chr13	64650147	64650296	+	64650285	64650297	63	74	+	0.81027	GAAAATGACAGA	63	no
chr9	131205644	131205793	+	131205703	131205715	-16	-5	+	0.810179	TTTATTGGCAAG	-5	no
chr5	156569854	156570003	+	156569922	156569934	-7	4	+	0.810085	TTGATTGGCTGT	4	yes
chrX	38512464	38512613	+	38512535	38512547	-4	7	-	0.810085	ACAGCCAATCAA	7	yes
chr19	36248771	36248920	+	36248855	36248867	9	20	-	0.809878	CTTGCCAATTAC	9	no
chr14	73524980	73525129	+	73525075	73525087	20	31	+	0.809869	ATAATTTACAGT	20	no
chr10	5871312	5871461	+	5871340	5871352	-47	-36	-	0.809467	GCTGTCAGTGGG	-36	no
chr1	109584568	109584717	+	109584635	109584647	-8	3	-	0.809224	CGCGTCAATCCA	3	no
chr9	100807660	100807809	+	100807712	100807724	-23	-12	-	0.808931	TGTGCCAATTAC	-12	no
chr14	23058515	23058664	+	23058624	23058636	34	45	-	0.808048	GCGGCCAATCAC	34	no
chr1	27927060	27927209	+	27927160	27927172	25	36	-	0.807958	TCTGCCAGTCCA	25	no
chr21	15755604	15755753	+	15755632	15755644	-47	-36	-	0.807464	GCTGCCAGTGAC	-36	no
chr2	74685404	74685553	+	74685535	74685547	56	67	+	0.807391	ATGATTGGTAGG	56	no
chr17	4870645	4870794	+	4870716	4870728	-4	7	-	0.807244	CCTACCAATCAG	7	yes
chr12	57914293	57914442	+	57914364	57914376	-4	7	-	0.807244	CCTACCAATCAG	7	yes
chr1	41445541	41445690	+	41445612	41445624	-4	7	-	0.807244	CCTACCAATCAG	7	yes
chr19	6372601	6372750	+	6372611	6372623	-65	-54	-	0.807018	GGTGTAAGTCAG	-54	no
chr11	9482378	9482527	+	9482485	9482497	32	43	+	0.80698	TGTAATGACAGC	32	no
chr19	8226205	8226354	+	8226290	8226302	10	21	-	0.806915	CCTGTCATGCAG	10	no
chr19	50384980	50385129	+	50385064	50385076	9	20	-	0.805857	TGAGTCAGTCAC	9	no
chr19	45681924	45682073	+	45681932	45681944	-67	-56	+	0.805731	CTGATTGGTAGC	-56	no
chr17	40829107	40829256	+	40829178	40829190	-4	7	-	0.805731	GCTACCAATCAG	7	yes
chr19	4402373	4402522	+	4402489	4402501	41	52	-	0.805548	TATGTCAATGGG	41	no
chr3	49625144	49625293	+	49625283	49625295	64	75	-	0.80553	TCTGTCATTTTG	64	no
chr20	3869822	3869971	+	3869906	3869918	9	20	-	0.80541	ACGGTCAATCCT	9	no
chr19	10491301	10491450	+	10491389	10491401	13	24	-	0.80536	TTCGTCACTCAG	13	no
chr7	142652044	142652193	+	142652137	142652149	18	29	-	0.805158	GGTGTCACTTCC	18	no
chr12	31902369	31902518	+	31902487	31902499	43	54	-	0.805157	GCTATCATTCAA	43	no
chr19	36231500	36231649	+	36231596	36231608	21	32	-	0.805103	CTTGTCACTTTT	21	no
chr20	45323328	45323477	+	45323376	45323388	-27	-16	-	0.805097	CATGTCACTTCC	-16	no
chr17	25667074	25667223	+	25667095	25667107	-54	-43	-	0.804986	CATATCAATCTC	-43	no
chr10	79793560	79793709	+	79793596	79793608	-39	-28	+	0.804968	ATGATTGGCCGG	-28	no
chr9	34329467	34329616	+	34329535	34329547	-7	4	+	0.804821	CTGATTGGCCGG	4	yes
chr14	65878441	65878590	+	65878509	65878521	-7	4	+	0.804821	CTGATTGGCCGG	4	yes
chr12	7282850	7282999	+	7282918	7282930	-7	4	+	0.804821	CTGATTGGCCGG	4	yes
chr6	46620574	46620723	+	46620645	46620657	-4	7	-	0.804821	CCGGCCAATCAG	7	yes
chr1	32930531	32930680	+	32930640	32930652	34	45	+	0.804794	GTGAATGAAAGG	34	no
chr9	127420511	127420660	+	127420520	127420532	-66	-55	-	0.804788	ACTGCCAGTCCT	-55	no
chr1	27024702	27024851	+	27024747	27024759	-30	-19	+	0.804642	TAGGTTGACATC	-19	no
chrX	102941801	102941950	+	102941924	102941936	48	59	+	0.80453	AAGCGTGACAGC	48	no
chr3	42543969	42544118	+	42543976	42543988	-68	-57	+	0.804237	CTCACTGGCAGG	-57	no
chr15	85174526	85174675	+	85174610	85174622	9	20	-	0.804107	GCTGTCTGTCTT	9	no
chr19	16692124	16692273	+	16692183	16692195	-16	-5	+	0.80396	CAGACAGACAGC	-5	no
chr6	139755282	139755431	+	139755367	139755379	10	21	-	0.803457	GGTGTCTGTCAG	10	no
chr8	141474411	141474560	+	141474482	141474494	-4	7	-	0.80341	CCGGCCAATCAA	7	yes
chr19	4153487	4153636	+	4153541	4153553	-21	-10	-	0.803369	CCTGTCTCTCCA	-10	no
chr6	26195613	26195762	+	26195710	26195722	22	33	+	0.803317	GTGTGTGACACA	22	no
chr11	66725843	66725992	+	66725958	66725970	40	51	-	0.802985	TCCGTCACTCCT	40	no
chr1	54665721	54665870	+	54665805	54665817	9	20	-	0.802831	GCTGCCATTCCC	9	no
chr19	42773050	42773199	+	42773134	42773146	9	20	-	0.802412	GGTGTCCTTCAC	9	no
chrX	68835627	68835776	+	68835689	68835701	-13	-2	+	0.802293	ATGAACGACAGC	-2	no
chr12	49504645	49504794	+	49504731	49504743	11	22	-	0.802293	GCTGTCGTTCAT	11	no
chr1	22375218	22375367	+	22375354	22375366	61	72	+	0.802212	TGGATTGAGAGT	61	no
chr6	37210534	37210683	+	37210614	37210626	5	16	+	0.802174	GTGACTCACACC	5	no
chr11	47983033	47983182	+	47983165	47983177	57	68	-	0.802078	GCTGCCCATCTC	57	no
chr17	78765773	78765922	+	78765857	78765869	9	20	-	0.802035	TCTGTCCCTCGC	9	no
chr1	156163743	156163892	+	156163860	156163872	42	53	+	0.801606	GGTAATGACAGA	42	no
chr18	59854257	59854406	+	59854299	59854311	-33	-22	-	0.801454	CCCGTCAGTCCG	-22	no
chr8	41649677	41649826	+	41649681	41649693	-71	-60	+	0.801356	GAGGGTGACAGT	-60	no
chr17	44886557	44886706	+	44886591	44886603	-41	-30	+	0.801308	GGGAGTGGCACC	-30	no
chr2	240322983	240323132	+	240323067	240323079	9	20	-	0.80125	GCTGCCAATTCT	9	no
chr1	110881816	110881965	+	110881871	110881883	-20	-9	+	0.801197	AAGATAGACAAC	-9	no
chr1	32295829	32295978	+	32295923	32295935	19	30	-	0.801197	GTTGTCTATCTT	19	no
chr15	93425658	93425807	+	93425670	93425682	-63	-52	+	0.801191	GTGAATGGCACT	-52	no
chr11	85339467	85339616	+	85339576	85339588	34	45	-	0.801172	GCCGTAAATCAG	34	no
chr16	15982543	15982692	+	15982648	15982660	30	41	+	0.801085	TTGAGTGAGACG	30	no
chr16	20837784	20837933	+	20837821	20837833	-38	-27	+	0.800852	CTTAGGGACAGA	-27	no
chr14	103800389	103800538	+	103800443	103800455	-21	-10	+	0.800823	GCGATTGACGTC	-10	no
chr14	94492589	94492738	+	94492673	94492685	9	20	-	0.800823	GACGTCAATCGC	9	no
chr1	31231843	31231992	+	31231943	31231955	25	36	-	0.800379	TGTGCCAATGAG	25	no
chr4	134070277	134070426	+	134070391	134070403	39	50	+	0.800115	TTGGTTGGCAGA	39	no
chr10	5932031	5932180	+	5932115	5932127	9	20	-	0.799941	GCCGTCAGTCCG	9	no
chr8	124054649	124054798	+	124054739	124054751	15	26	-	0.799617	AATGCCATTCAC	15	no
chr1	46835924	46836073	+	46835995	46836007	-4	7	-	0.799255	CCTTTCAATGAG	7	yes
chr16	69458232	69458381	+	69458244	69458256	-63	-52	+	0.799007	TGAAGTGACACC	-52	no
chr3	122920450	122920599	+	122920476	122920488	-49	-38	+	0.799003	GTGAGAGACAAA	-38	no
chr7	100184104	100184253	+	100184166	100184178	-13	-2	-	0.798614	ACTGTCAAGAAG	-2	no
chr19	16222546	16222695	+	16222643	16222655	22	33	+	0.798377	CTGATGGACGGT	22	no
chr9	96215881	96216030	+	96215980	96215992	24	35	-	0.798238	GCTGCCATTCCT	24	no
chr19	7723404	7723553	+	7723426	7723438	-53	-42	-	0.798231	CCTGTCATTGCA	-42	no
chr19	2950683	2950832	+	2950800	2950812	42	53	+	0.798037	ATAATTGGCATT	42	no
chr19	2945050	2945199	+	2945175	2945187	50	61	+	0.797707	CTCAGTGACGGG	50	no
chr1	153940177	153940326	+	153940288	153940300	36	47	-	0.797704	GCTTCCAATCAG	36	no
chr17	43138864	43139013	+	43138979	43138991	40	51	-	0.797677	TTTGTCATTTAC	40	no
chr7	44646378	44646527	+	44646485	44646497	32	43	+	0.79767	GAGATTGGCGGG	32	no
chr19	51161468	51161617	+	51161488	51161500	-55	-44	+	0.797669	AAGAGTGAAAGC	-44	no
chr2	38830189	38830338	+	38830223	38830235	-41	-30	+	0.797603	CCTATTGGCAGG	-30	no
chr17	33569920	33570069	+	33570004	33570016	9	20	-	0.797175	TCTGTCTGTCTC	9	no
chr5	31532212	31532361	+	31532280	31532292	-7	4	+	0.797167	GTGATTGGCGCG	4	yes
chr1	117664707	117664856	+	117664791	117664803	9	20	-	0.797026	ACTGTCAGTTGG	9	no
chr20	59325341	59325490	+	59325424	59325436	8	19	-	0.796537	AGAGTCAGTCAT	8	no
chr5	43008277	43008426	+	43008348	43008360	-4	7	-	0.796523	TCGGCCAATCAC	7	yes
chr19	36087323	36087472	+	36087423	36087435	25	36	-	0.796342	GCTGTCACCCCA	25	no
chr1	222763408	222763557	+	222763442	222763454	-41	-30	-	0.796296	AATGTCACTTTA	-30	no
chr15	43785334	43785483	+	43785405	43785417	-4	7	-	0.796258	CCCGCCACTCAA	7	yes
chr19	58987117	58987266	+	58987212	58987224	20	31	-	0.796192	CCTGCCAATAGA	20	no
chr2	174830099	174830248	+	174830183	174830195	9	20	-	0.795911	CCTGTCCGTCGG	9	no
chr2	12633342	12633491	+	12633445	12633457	28	39	-	0.795592	CCTGTCACACCA	28	no
chr1	26452940	26453089	+	26453043	26453055	28	39	+	0.795455	TGTAATGACAGA	28	no
chr12	51632938	51633087	+	51632960	51632972	-53	-42	+	0.795408	ATGATGGGCATC	-42	no
chr9	131798556	131798705	+	131798677	131798689	46	57	-	0.794414	CATGTCGATCTA	46	no
chr19	6737727	6737876	+	6737739	6737751	-63	-52	+	0.794398	CCGACGGACAGC	-52	no
chr14	58765020	58765169	+	58765024	58765036	-71	-60	-	0.794353	TCTACCAATCAT	-60	no
chr12	54113547	54113696	+	54113631	54113643	9	20	-	0.794209	CATGTCAGACAA	9	no
chr9	95833935	95834084	+	95833938	95833950	-72	-61	-	0.793873	GTTGACACTCAA	-61	no
chr14	104181774	104181923	+	104181875	104181887	26	37	+	0.793767	GTGACTGACTAA	26	no
chr14	77277026	77277175	+	77277064	77277076	-37	-26	+	0.793648	GTAAGAGACAGC	-26	no
chr1	110870999	110871148	+	110871006	110871018	-68	-57	-	0.793633	TGTGTCACTTCC	-57	no
chr17	39943081	39943230	+	39943165	39943177	9	20	-	0.793177	ACTGCCAGTCGG	9	no
chr7	26319031	26319180	+	26319149	26319161	43	54	+	0.793041	CTGCTTGGCAGA	43	no
chr8	144450834	144450983	+	144450918	144450930	9	20	-	0.792987	GCTGTCCGTCGA	9	no
chr4	83821676	83821825	+	83821771	83821783	20	31	-	0.792917	CCTGTCATTGGC	20	no
chr20	52550972	52551121	+	52551043	52551055	-4	7	-	0.792833	GCAGCCACTCAA	7	yes
chr11	46271327	46271476	+	46271402	46271414	0	11	-	0.792787	CCTATCAGTCTT	0	no
chr19	46282829	46282978	+	46282945	46282957	41	52	-	0.792767	TCGGTCATTCAT	41	no
chr20	23331298	23331447	+	23331382	23331394	9	20	-	0.792395	GCTGCCCGTCAC	9	no
chr17	7475870	7476019	+	7475905	7475917	-40	-29	-	0.792059	TATGTCACTTCC	-29	no
chr5	172729662	172729811	+	172729700	172729712	-37	-26	-	0.791947	TATATCACTCAG	-26	no
chr12	14956554	14956703	+	14956638	14956650	9	20	-	0.791904	CCTGTCTCTCGA	9	no
chr7	106205940	106206089	+	106206024	106206036	9	20	-	0.791889	TCTGTCTCTCCT	9	no
chr2	66660587	66660736	+	66660655	66660667	-7	4	+	0.791783	CTGATTGGCCGA	4	yes
chr10	101380339	101380488	+	101380407	101380419	-7	4	+	0.791783	CTGATTGGCCGA	4	yes
chr6	119670796	119670945	+	119670870	119670882	-1	10	+	0.791366	GCGAATGGCAGC	10	no
chr3	72204750	72204899	+	72204893	72204905	68	79	-	0.791226	TTTGTCACACAC	68	no
chr14	68161546	68161695	+	68161655	68161667	34	45	+	0.79119	CTGATTCACTGG	34	no
chr9	34989442	34989591	+	34989513	34989525	-4	7	-	0.790914	GGCGCCAATCAG	7	yes
chr12	57039840	57039989	+	57039972	57039984	57	68	-	0.790731	GGCGTCACTCTG	57	no
chr19	33166060	33166209	+	33166157	33166169	22	33	+	0.790671	CAGAGTGACGTG	22	no
chr2	169312623	169312772	+	169312694	169312706	-4	7	-	0.790515	CGAGCCAATCAG	7	yes
chr19	39421385	39421534	+	39421456	39421468	-4	7	-	0.790515	CGAGCCAATCAG	7	yes
chr6	16323036	16323185	+	16323093	16323105	-18	-7	+	0.790507	TAAAGTGACAAA	-7	no
chr10	102790891	102791040	+	102790979	102790991	13	24	-	0.790444	CCAGTCATTCTA	13	no
chr4	146830618	146830767	+	146830646	146830658	-47	-36	-	0.790194	ACTCTCAATGAC	-36	no
chr1	2121101	2121250	+	2121195	2121207	19	30	-	0.789847	GCTGTCAACATC	19	no
chrX	153656873	153657022	+	153656889	153656901	-59	-48	+	0.789784	GCGAGTGGCATG	-48	no
chr1	154955650	154955799	+	154955705	154955717	-20	-9	+	0.789614	GAGAGCGACAGT	-9	no
chr1	12079342	12079491	+	12079460	12079472	43	54	+	0.789599	GAAACTGACACT	43	no
chr17	61627639	61627788	+	61627745	61627757	31	42	-	0.789561	CGTGTCAGGCAA	31	no
chr11	58668296	58668445	+	58668319	58668331	-52	-41	-	0.789527	GATGTCAACCCA	-41	no
chr16	1728140	1728289	+	1728208	1728220	-7	4	+	0.789487	ATGATTGGCGTC	4	yes
chr16	24337799	24337948	+	24337879	24337891	5	16	-	0.789443	CACGCCAATCAA	5	no
chr12	49259544	49259693	+	49259615	49259627	-4	7	-	0.789443	CACGCCAATCAA	7	yes
chr11	77705919	77706068	+	77705946	77705958	-48	-37	+	0.789353	GAGACTGAAAGG	-37	no
chrX	47415621	47415770	+	47415689	47415701	-7	4	+	0.789305	GCTATTGGCAGA	4	yes
chr6	36165033	36165182	+	36165088	36165100	-20	-9	+	0.789168	CTGACGGGCAGG	-9	no
chr1	1334746	1334895	+	1334830	1334842	9	20	-	0.789168	CCTGCCCGTCAG	9	no
chr6	42018494	42018643	+	42018517	42018529	-52	-41	+	0.789104	TTGATTGGCTCG	-41	no
chr19	58326277	58326426	+	58326362	58326374	10	21	-	0.789064	GCTGTCATTTGA	10	no
chr3	13703886	13704035	+	13704004	13704016	43	54	+	0.788941	CTGATTGGCTTG	43	no
chr2	62932507	62932656	+	62932578	62932590	-4	7	-	0.788941	CAAGCCAATCAG	7	yes
chrX	117627907	117628056	+	117628014	117628026	32	43	-	0.788725	CTAGTCAATAAG	32	no
chrX	47510126	47510275	+	47510206	47510218	5	16	+	0.788564	AGGACTGACGGA	5	no
chr11	64490640	64490789	+	64490663	64490675	-52	-41	+	0.788477	CCGACTGACGGC	-41	no
chr19	48395567	48395716	+	48395683	48395695	41	52	-	0.787955	CCAGTCAAGCAC	41	no
chr5	43313824	43313973	+	43313848	43313860	-51	-40	+	0.787883	CGGAGTGAGAGG	-40	no
chr7	92157992	92158141	+	92158032	92158044	-35	-24	-	0.787774	CCTGGCACTCCT	-24	no
chrX	49047678	49047827	+	49047746	49047758	-7	4	+	0.787591	TTGATTGGCTCC	4	yes
chr19	58090255	58090404	+	58090323	58090335	-7	4	+	0.787591	TTGATTGGCTCC	4	yes
chr1	27248020	27248169	+	27248088	27248100	-7	4	+	0.787591	TTGATTGGCTCC	4	yes
chr1	246862527	246862676	+	246862598	246862610	-4	7	-	0.787531	CAAGCCAATCAA	7	yes
chr6	36086396	36086545	+	36086485	36086497	14	25	-	0.787459	TCAGCCACTCAC	14	no
chr17	46184828	46184977	+	46184858	46184870	-45	-34	+	0.787428	CTGATTGGCTTC	-34	no
chr18	158255	158404	+	158377	158389	47	58	-	0.787378	CCCGTCCCTCAC	47	no
chr11	14913795	14913944	+	14913822	14913834	-48	-37	+	0.78734	CCCATTGGCAGG	-37	no
chr14	102991123	102991272	+	102991194	102991206	-4	7	-	0.787055	ACGGCCAATCAG	7	yes
chr19	36138992	36139141	+	36139134	36139146	67	78	+	0.786854	TTGAATGACTTC	67	no
chr14	64109072	64109221	+	64109137	64109149	-10	1	-	0.786664	GCTGTCATTGGG	1	no
chr3	48229885	48230034	+	48229991	48230003	31	42	+	0.786626	CCGAATGGCAGC	31	no
chr1	207996081	207996230	+	207996212	207996224	56	67	-	0.786568	TCAGTCACTTAG	56	no
chr6	136571465	136571614	+	136571550	136571562	10	21	-	0.786474	GATGTCAGGCAA	10	no
chr11	43333477	43333626	+	43333545	43333557	-7	4	+	0.786474	GTGACTGGCGGC	4	yes
chr19	11545991	11546140	+	11546042	11546054	-24	-13	+	0.786431	GTGGCTGACACT	-13	no
chr16	2932702	2932851	+	2932720	2932732	-57	-46	+	0.786174	TGAATGGACAGG	-46	no
chr13	26795967	26796116	+	26795981	26795993	-61	-50	+	0.786099	GTGATAGACGGT	-50	no
chr7	112579897	112580046	+	112579921	112579933	-51	-40	+	0.786011	CGGAGCGACAGC	-40	no
chr19	36193286	36193435	+	36193328	36193340	-33	-22	-	0.785895	CTGGTCAATCTA	-22	no
chr7	139045138	139045287	+	139045272	139045284	59	70	-	0.785827	GCTGCCAATGGG	59	no
chr15	85923603	85923752	+	85923690	85923702	12	23	+	0.785825	GAGATGGGCAGT	12	no
chr16	84538242	84538391	+	84538297	84538309	-20	-9	+	0.785824	CTGAGGGGCAGT	-9	no
chr3	156888858	156889007	+	156888939	156888951	6	17	-	0.785778	AATGTCTGTCAT	6	no
chr11	130392492	130392641	+	130392522	130392534	-45	-34	-	0.785678	GCTGTCTGTAAC	-34	no
chr20	10415082	10415231	+	10415104	10415116	-53	-42	+	0.785605	TTGAATGAAAGA	-42	no
chr19	8408132	8408281	+	8408187	8408199	-20	-9	+	0.785583	CTAACTGACGGC	-9	no
chr5	145826789	145826938	+	145826844	145826856	-20	-9	+	0.785518	GGGATTGACGAT	-9	no
chr3	112488937	112489086	+	112489032	112489044	20	31	+	0.785414	ATGATTAACTGG	20	no
chr9	134248803	134248952	+	134248899	134248911	21	32	+	0.785206	ATGAGAGGCAGC	21	no
chr3	53164435	53164584	+	53164503	53164515	-7	4	+	0.784778	CTGATTGATGGC	4	yes
chr5	137690774	137690923	+	137690783	137690795	-66	-55	-	0.784768	TCTTCCAATCAA	-55	no
chr9	129525796	129525945	+	129525803	129525815	-68	-57	+	0.78457	AGAACTGACATC	-57	no
chr12	7052679	7052828	+	7052734	7052746	-20	-9	+	0.784562	GTGACTGGCTGC	-9	no
chr3	39448092	39448241	+	39448164	39448176	-3	8	+	0.784442	TTGGCTGACAAC	8	no
chr6	14916785	14916934	+	14916846	14916858	-14	-3	-	0.784357	CCTGTCAAAATG	-3	no
chr4	129594403	129594552	+	129594464	129594476	-14	-3	-	0.784357	CCTGTCAAAATG	-3	no
chr6	435155	435304	+	435257	435269	27	38	+	0.784357	CATTTTGACAGG	27	no
chr19	13049253	13049402	+	13049335	13049347	7	18	+	0.784226	CAAAGTGGCAGG	7	no
chr12	90103562	90103711	+	90103563	90103575	-74	-63	+	0.783814	GTCAGTCACAGC	-63	no
chr7	99070319	99070468	+	99070426	99070438	32	43	+	0.783692	TTGTCTGACAAG	32	no
chr1	6052608	6052757	+	6052624	6052636	-59	-48	+	0.783317	CTGATTTGCATG	-48	no
chr3	16306579	16306728	+	16306607	16306619	-47	-36	+	0.783247	AAGACTGAAAGC	-36	no
chr19	39034676	39034825	+	39034792	39034804	41	52	+	0.783014	ATGATTGATTGC	41	no
chr7	18077378	18077527	+	18077408	18077420	-45	-34	-	0.782866	GCAATCAATCAG	-34	no
chr18	3230548	3230697	+	3230633	3230645	10	21	-	0.782866	GCAATCAATCAG	10	no
chr1	207693155	207693304	+	207693241	207693253	11	22	+	0.782555	GTGATTGGCGTA	11	no
chr19	39881798	39881947	+	39881905	39881917	32	43	+	0.782373	GAGAGTGACGTA	32	no
chr1	70826167	70826316	+	70826235	70826247	-7	4	+	0.782217	GTGATTGGCTCA	4	yes
chr15	74568356	74568505	+	74568427	74568439	-4	7	-	0.782217	TGAGCCAATCAC	7	yes
chr12	68114181	68114330	+	68114273	68114285	17	28	-	0.782217	TGAGCCAATCAC	17	no
chr19	50180296	50180445	+	50180408	50180420	37	48	-	0.78215	ATTGCCAATGAA	37	no
chr7	11012779	11012928	+	11012878	11012890	24	35	+	0.781945	TTCATTTACATG	24	no
chr2	64067955	64068104	+	64068056	64068068	26	37	+	0.781734	CTGACTGGCGGC	26	no
chr8	118532769	118532918	+	118532837	118532849	-7	4	+	0.781651	GTGATTGGCTAC	4	yes
chr21	33031780	33031929	+	33031864	33031876	9	20	-	0.78148	CCAGTCATTCCC	9	no
chr15	56335923	56336072	+	56335977	56335989	-21	-10	+	0.781456	TTGATTGATTGC	-10	no
chr5	84943628	84943777	+	84943641	84943653	-62	-51	-	0.781416	TGGGTCAGTCAC	-51	no
chr2	171571716	171571865	+	171571784	171571796	-7	4	+	0.781335	CTGACTGGCTGG	4	yes
chr1	160991129	160991278	+	160991230	160991242	26	37	+	0.781335	CTGACTGGCTGG	26	no
chr14	64010079	64010228	+	64010206	64010218	52	63	+	0.781041	GGGATTGGCGGC	52	no
chr3	13135300	13135449	+	13135408	13135420	33	44	+	0.780643	GTGATTGGCTTA	33	no
chr11	124994140	124994289	+	124994223	124994235	8	19	-	0.780467	GCTGCCTATCTT	8	no
chr19	4472018	4472167	+	4472126	4472138	33	44	+	0.780356	CTGATCGACGGC	33	no
chr22	42342719	42342868	+	42342790	42342802	-4	7	-	0.780336	CTCGCCAATCAG	7	yes
chr2	232571759	232571908	+	232571760	232571772	-74	-63	+	0.780277	CCGAGAGACAGA	-63	no
chr7	100209687	100209836	+	100209761	100209773	-1	10	+	0.779879	GCCAATGACAGA	10	no
chr12	107380863	107381012	+	107381003	107381015	65	76	-	0.779822	GCAGCCAGTCAG	65	no
chr20	62466360	62466509	+	62466421	62466433	-14	-3	-	0.779776	TGTCTCAGTCAC	-3	no
chr1	150208542	150208691	+	150208569	150208581	-48	-37	-	0.779749	TCTATCAGTCTT	-37	no
chr8	21518381	21518530	+	21518435	21518447	-21	-10	-	0.77958	GCATTCAATCAC	-10	no
chr1	25757136	25757285	+	25757204	25757216	-7	4	+	0.779536	ATGATTGGCGCA	4	yes
chr16	30583436	30583585	+	30583471	30583483	-40	-29	+	0.77897	ATGATTGGCGAC	-29	no
chrX	48138553	48138702	+	48138673	48138685	45	56	+	0.778928	AGCAGTGACATT	45	no
chr9	124855573	124855722	+	124855671	124855683	23	34	-	0.778833	CCTGTCACAGAG	23	no
chr1	153936063	153936212	+	153936118	153936130	-20	-9	+	0.778782	GGGAGTGACGTC	-9	no
chr17	80128560	80128709	+	80128631	80128643	-4	7	-	0.778572	CTAGCCAATCAT	7	yes
chr7	153106097	153106246	+	153106198	153106210	26	37	-	0.778506	CCTGACACTTAA	26	no
chr22	41032709	41032858	+	41032780	41032792	-4	7	-	0.778424	CTAGCCAATCAG	7	yes
chr17	76237636	76237785	+	76237650	76237662	-61	-50	+	0.778424	CTGATTGGCTAG	-50	no
chrX	48114637	48114786	+	48114652	48114664	-60	-49	+	0.778191	TAGACTGATAGA	-49	no
chr22	40440567	40440716	+	40440587	40440599	-55	-44	+	0.777624	ATGATTGGCTCA	-44	no
chr17	26297773	26297922	+	26297811	26297823	-37	-26	+	0.777624	ATGATTGGCTCA	-26	no
chr5	175964368	175964517	+	175964439	175964451	-4	7	-	0.77749	AGAGCCAATCAC	7	yes
chr14	75469435	75469584	+	75469503	75469515	-7	4	+	0.777477	CTGATTGGCTCA	4	yes
chr1	27816676	27816825	+	27816702	27816714	-49	-38	+	0.777477	CTGATTGGCTCA	-38	no
chr3	183262623	183262772	+	183262694	183262706	-4	7	-	0.777477	TGAGCCAATCAG	7	yes
chr17	79439227	79439376	+	79439274	79439286	-28	-17	-	0.777477	TGAGCCAATCAG	-17	no
chr1	113932834	113932983	+	113932871	113932883	-38	-27	-	0.777406	TCAGTCATTCTA	-27	no
chr17	78976210	78976359	+	78976246	78976258	-39	-28	-	0.77732	GCTGTCACAGAG	-28	no
chr6	26199513	26199662	+	26199581	26199593	-7	4	+	0.777014	TTGATTGGCTAG	4	yes
chr11	95523554	95523703	+	95523622	95523634	-7	4	+	0.777014	TTGATTGGCTAG	4	yes
chr11	67797989	67798138	+	67798007	67798019	-57	-46	-	0.777014	CTAGCCAATCAA	-46	no
chr19	41082652	41082801	+	41082676	41082688	-51	-40	+	0.777011	GCGATGGGCAGG	-40	no
chr19	18315060	18315209	+	18315131	18315143	-4	7	-	0.776911	GTAGCCAATCAG	7	yes
chr16	1994262	1994411	+	1994342	1994354	5	16	+	0.776691	CAGATTGATAAA	5	no
chr12	109085499	109085648	+	109085509	109085521	-65	-54	-	0.776507	CCTGTCAGGCCT	-54	no
chr1	39851305	39851454	+	39851408	39851420	28	39	-	0.776077	GCTGTAAAGCAG	28	no
chr22	41047720	41047869	+	41047821	41047833	26	37	-	0.776066	TGAGCCAATCAA	26	no
chr19	18433871	18434020	+	18433926	18433938	-20	-9	+	0.775928	GAAAGTGGCAGA	-9	no
chr12	53473151	53473300	+	53473222	53473234	-4	7	-	0.775903	TAAGCCAATCAG	7	yes
chr12	92539629	92539778	+	92539700	92539712	-4	7	-	0.775903	CCAGCCAATCCG	7	yes
chr1	41174867	41175016	+	41174971	41174983	29	40	-	0.775889	GGTGTCAAATAG	29	no
chr17	26368491	26368640	+	26368575	26368587	9	20	-	0.775438	TCTGCCCATCCC	9	no
chr5	98368259	98368408	+	98368341	98368353	7	18	-	0.775392	GCTGACATTCTC	7	no
chr7	8008233	8008382	+	8008287	8008299	-21	-10	-	0.774993	TCTCTCACTCCT	-10	no
chr1	43312074	43312223	+	43312173	43312185	24	35	-	0.774927	TGTGGCAGTCAT	24	no
chr22	29999300	29999449	+	29999301	29999313	-74	-63	+	0.774792	GTGACTGCCACT	-63	no
chrX	119468537	119468686	+	119468661	119468673	49	60	+	0.774626	CTGAGTAGCAGG	49	no
chr16	4666282	4666431	+	4666357	4666369	0	11	+	0.774607	CCAATGGACAGC	0	no
chr11	61891340	61891489	+	61891408	61891420	-7	4	+	0.774492	TTGATTGGCTTA	4	yes
chr6	116937419	116937568	+	116937487	116937499	-7	4	+	0.774389	CGGATTGGCTGC	4	yes
chr2	190649052	190649201	+	190649120	190649132	-7	4	+	0.774389	CGGATTGGCTGC	4	yes
chr12	112563211	112563360	+	112563354	112563366	68	79	+	0.774283	GGGTCTGACAGA	68	no
chr6	26032347	26032496	+	26032459	26032471	37	48	-	0.774118	CCTGCCCATTAC	37	no
chr7	150521578	150521727	+	150521664	150521676	11	22	+	0.774057	GTGAGCGGCAGG	11	no
chr19	50270011	50270160	+	50270151	50270163	65	76	+	0.774057	GTGAGCGGCAGG	65	no
chr11	86643141	86643290	+	86643196	86643208	-20	-9	+	0.774056	CAGTTTGGCAGG	-9	no
chr19	17970575	17970724	+	17970586	17970598	-64	-53	+	0.773215	TTGAGTAGCAGG	-53	no
chr16	89557179	89557328	+	89557247	89557259	-7	4	+	0.772979	TGGATTGGCTGC	4	yes
chr5	151151151	151151300	+	151151235	151151247	9	20	-	0.77296	AGTATCAGTCAA	9	no
chr7	44163135	44163284	+	44163230	44163242	20	31	-	0.772956	CCCGTCCGTCAC	20	no
chr12	54689502	54689651	+	54689623	54689635	46	57	+	0.772909	GTGGTTGATAGC	46	no
chr17	57408840	57408989	+	57408908	57408920	-7	4	+	0.772897	ATGATTGGCTCT	4	yes
chr2	73460368	73460517	+	73460436	73460448	-7	4	+	0.772749	CTGATTGGCTCT	4	yes
chr2	29093543	29093692	+	29093611	29093623	-7	4	+	0.772749	CTGATTGGCTCT	4	yes
chr5	149340190	149340339	+	149340258	149340270	-7	4	+	0.772736	GTTATTGGCTGG	4	yes
chr6	31830619	31830768	+	31830633	31830645	-61	-50	-	0.772695	GATGTCACCCTT	-50	no
chr13	111365469	111365618	+	111365514	111365526	-30	-19	-	0.772581	GCTGTCAAAGTG	-19	no
chr15	67303632	67303781	+	67303687	67303699	-20	-9	+	0.772168	TCGAGTGGCACA	-9	no
chr16	27095346	27095495	+	27095427	27095439	6	17	+	0.771947	CTTACTGTCAGG	6	no
chr17	39845620	39845769	+	39845675	39845687	-20	-9	+	0.771633	CTAAGTGGCAAG	-9	no
chr17	79196805	79196954	+	79196889	79196901	9	20	-	0.771595	GCTGTCCTTCGG	9	no
chr20	40057096	40057245	+	40057144	40057156	-27	-16	-	0.771519	AATGTCAACAAC	-16	no
chr17	46018712	46018861	+	46018855	46018867	68	79	-	0.771466	CGTGTCTGTCTC	68	no
chr14	90421069	90421218	+	90421149	90421161	5	16	-	0.771377	CCTGCCAGCCAC	5	no
chr7	77325560	77325709	+	77325628	77325640	-7	4	+	0.771339	TTGATTGGCTCT	4	yes
chr15	63402264	63402413	+	63402271	63402283	-68	-57	-	0.770899	CCTGTCCATGGA	-57	no
chr1	155904224	155904373	+	155904307	155904319	8	19	+	0.770876	ATGATTTAAAGG	8	no
chr19	41277185	41277334	+	41277286	41277298	26	37	+	0.770774	CTGTTTTACAGA	26	no
chr12	9602474	9602623	+	9602502	9602514	-47	-36	+	0.770774	CTGTTTTACAGA	-36	no
chr1	93636416	93636565	+	93636454	93636466	-37	-26	-	0.770774	TCTGTAAAACAG	-26	no
chr7	132766874	132767023	+	132766982	132766994	33	44	+	0.770645	GTGTTTGATAGC	33	no
chrX	46988529	46988678	+	46988613	46988625	9	20	-	0.770537	AGGGTCAGTCAA	9	no
chr7	106809257	106809406	+	106809352	106809364	20	31	+	0.770373	CCGAATGGCAGT	20	no
chr5	126366263	126366412	+	126366341	126366353	3	14	+	0.770356	ATGACTGGCGGA	3	no
chr1	212458514	212458663	+	212458582	212458594	-7	4	+	0.770127	GTGATTGGCTAA	4	yes
chr10	131909348	131909497	+	131909482	131909494	59	70	-	0.769923	CGGGTCAATTAG	59	no
chr5	108084545	108084694	+	108084597	108084609	-23	-12	+	0.769849	GTTCGTGACAGT	-12	no
chr7	14031038	14031187	+	14031106	14031118	-7	4	+	0.769804	GAGATTGGCCGC	4	yes
chr1	45956950	45957099	+	45957021	45957033	-4	7	-	0.769765	AAAGCCAATCAA	7	yes
chr19	47220317	47220466	+	47220372	47220384	-20	-9	+	0.769759	CGGAGCGACAGT	-9	no
chr1	197115809	197115958	+	197115924	197115936	40	51	-	0.769577	GCCGCCAATCGC	40	no
chr1	6845288	6845437	+	6845422	6845434	59	70	+	0.769577	GCGATTGGCGGC	59	no
chr4	110479372	110479521	+	110479409	110479421	-38	-27	-	0.769242	CCTGTCAAAACG	-27	no
chr4	17437831	17437980	+	17437909	17437921	3	14	+	0.769242	CGTTTTGACAGG	3	no
chr12	133464171	133464320	+	133464239	133464251	-7	4	+	0.769178	GCGATTGGCTGG	4	yes
chr17	8059864	8060013	+	8059980	8059992	41	52	-	0.769061	AATGCCAGTCCC	41	no
chr6	158100683	158100832	+	158100716	158100728	-42	-31	-	0.769057	CTTGTCTCTCTG	-31	no
chr1	36877600	36877749	+	36877624	36877636	-51	-40	-	0.768906	TATGTAAATGAA	-40	no
chr20	56293579	56293728	+	56293620	56293632	-34	-23	+	0.768793	GTCATGGGCAGC	-23	no
chr19	55850864	55851013	+	55851004	55851016	65	76	+	0.768701	CTAAAGGACAGC	65	no
chr4	140004120	140004269	+	140004159	140004171	-36	-25	+	0.768443	TACATTGTCAGC	-25	no
chr2	25194552	25194701	+	25194607	25194619	-20	-9	+	0.768392	TTGAGTGGCCGC	-9	no
chr16	66939819	66939968	+	66939905	66939917	11	22	-	0.768257	TGTGTCTCTCTT	11	no
chr13	101327176	101327325	+	101327207	101327219	-44	-33	-	0.768014	CCCGTCACTTTC	-33	no
chr11	72498568	72498717	+	72498626	72498638	-17	-6	-	0.767843	GCTGTCGATGTC	-6	no
chr8	53874514	53874663	+	53874575	53874587	-14	-3	-	0.767831	CCTGTCAAAACA	-3	no
chr3	163217515	163217664	+	163217552	163217564	-38	-27	-	0.767831	CCTGTCAAAACA	-27	no
chr1	157415603	157415752	+	157415705	157415717	27	38	+	0.767831	TGTTTTGACAGG	27	no
chr5	37812571	37812720	+	37812657	37812669	11	22	+	0.767829	TTGATAGGCAAG	11	no
chr6	28303348	28303497	+	28303393	28303405	-30	-19	-	0.767806	GCTATGAATCAT	-19	no
chr20	40247053	40247202	+	40247137	40247149	9	20	-	0.767804	GCTGCCGCTCAG	9	no
chr19	3494195	3494344	+	3494320	3494332	50	61	-	0.767804	GCTGCCGCTCAG	50	no
chr11	11643550	11643699	+	11643659	11643671	34	45	+	0.767804	CTGAGCGGCAGC	34	no
chr12	54332283	54332432	+	54332308	54332320	-50	-39	-	0.767784	CCTGTCCCTTTA	-39	no
chr19	33615701	33615850	+	33615798	33615810	22	33	+	0.767638	GTCTCTGACAGC	22	no
chr6	26474373	26474522	+	26474444	26474456	-4	7	-	0.767605	TCAGCCAATCCC	7	yes
chr11	65601240	65601389	+	65601266	65601278	-49	-38	-	0.767281	CGTGTCCCTTAA	-38	no
chr1	44115973	44116122	+	44116028	44116040	-20	-9	+	0.767242	GTGATCGGCATG	-9	no
chr11	63997852	63998001	+	63997892	63997904	-35	-24	+	0.767042	TTTCCTGACAGG	-24	no
chr7	134932316	134932465	+	134932337	134932349	-54	-43	+	0.767016	CAAATTGCCAGC	-43	no
chr22	39916077	39916226	+	39916133	39916145	-19	-8	+	0.766896	ATGATTCACCGG	-8	no
chr4	83956048	83956197	+	83956085	83956097	-38	-27	+	0.766669	TGGAGTTACACC	-27	no
chr19	4246918	4247067	+	4247021	4247033	28	39	-	0.76663	GCAGCCAATAAT	28	no
chr17	18163759	18163908	+	18163820	18163832	-14	-3	-	0.766512	CCTGCCCTTCAT	-3	no
chr16	67217544	67217693	+	67217615	67217627	-4	7	-	0.766482	GCAGCCAATAAG	7	yes
chr12	108908790	108908939	+	108908858	108908870	-7	4	+	0.766482	CTTATTGGCTGC	4	yes
chr1	221915430	221915579	+	221915448	221915460	-57	-46	-	0.766255	ACTGTAAATGTA	-46	no
chr5	32313197	32313346	+	32313265	32313277	-7	4	+	0.766074	CTGATTGGCCCG	4	yes
chr14	75725909	75726058	+	75725977	75725989	-7	4	+	0.766074	CTGATTGGCCCG	4	yes
chr10	22519462	22519611	+	22519502	22519514	-35	-24	+	0.765865	ATGATTTATAGA	-24	no
chr14	82000253	82000402	+	82000313	82000325	-15	-4	-	0.765545	GGGGTCATTCAT	-4	no
chr1	12112200	12112349	+	12112333	12112345	58	69	-	0.765346	CCTGCCCCTCTG	58	no
chr2	149403791	149403940	+	149403896	149403908	30	41	-	0.76522	CCTGTTAATACT	30	no
chr21	35013998	35014147	+	35014082	35014094	9	20	-	0.765186	CTCGTCACTCCT	9	no
chr1	52083008	52083157	+	52083079	52083091	-4	7	-	0.765072	GCAGCCAATAAA	7	yes
chr21	36478667	36478816	+	36478670	36478682	-72	-61	+	0.764911	GTCACTGTCAGC	-61	no
chr2	46926127	46926276	+	46926254	46926266	52	63	-	0.764852	GCTGCCCTTCAG	52	no
chr1	159915411	159915560	+	159915461	159915473	-25	-14	-	0.764789	ACCGCCAATCCC	-14	no
chr11	57434885	57435034	+	57434953	57434965	-7	4	+	0.764771	GTAATTGGCTGC	4	yes
chr17	73021274	73021423	+	73021409	73021421	60	71	-	0.764619	AGTGGCAATCCG	60	no
chr1	10270430	10270579	+	10270467	10270479	-38	-27	+	0.764586	ACGATTGGCTGG	-27	no
chr7	5570247	5570396	+	5570315	5570327	-7	4	+	0.764561	CTGATTGGCCCC	4	yes
chr5	55290875	55291024	+	55290911	55290923	-39	-28	+	0.764561	CTGATTGGCCCC	-28	no
chr1	116958459	116958608	+	116958463	116958475	-71	-60	-	0.764561	GGGGCCAATCAG	-60	no
chr15	79251954	79252103	+	79252072	79252084	43	54	-	0.764506	AATGTCAGTGCT	43	no
chr17	47841650	47841799	+	47841718	47841730	-7	4	+	0.7645	CTGATTGGCCTG	4	yes
chr3	27526044	27526193	+	27526115	27526127	-4	7	-	0.764438	CCAGCCAATCGG	7	yes
chr7	23053707	23053856	+	23053743	23053755	-39	-28	+	0.764411	CTCTCTGACAGG	-28	no
chr14	23388523	23388672	+	23388527	23388539	-71	-60	+	0.763976	TTGATTGGCTAA	-60	no
chr16	420495	420644	+	420563	420575	-7	4	+	0.763569	CTGACTGGCTGT	4	yes
chr6	7726182	7726331	+	7726265	7726277	8	19	-	0.763485	CCTGTCGGTTAC	8	no
chr12	54019812	54019961	+	54019855	54019867	-32	-21	-	0.763426	GCCGCCAATCGA	-21	no
chr1	11322603	11322752	+	11322658	11322670	-20	-9	+	0.763096	AAGATGGACTGA	-9	no
chr9	130477895	130478044	+	130477966	130477978	-4	7	-	0.763072	GCAGCCAATCGT	7	yes
chr11	62521705	62521854	+	62521840	62521852	60	71	+	0.763012	AGGATTGGCTGA	60	no
chr4	122924580	122924729	+	122924651	122924663	-4	7	-	0.762987	GAGGCCAATCAG	7	yes
chr3	45385525	45385674	+	45385627	45385639	27	38	-	0.762987	GAGGCCAATCAG	27	no
chr11	66383909	66384058	+	66383977	66383989	-7	4	+	0.762877	GGGATTGGCTGT	4	yes
chr11	64546249	64546398	+	64546370	64546382	46	57	+	0.762877	GGGATTGGCTGT	46	no
chr3	156837355	156837504	+	156837362	156837374	-68	-57	+	0.762206	GGCTTTGACAGC	-57	no
chr3	152879033	152879182	+	152879127	152879139	19	30	-	0.762176	GGTGTCAGACTC	19	no
chr16	28962108	28962257	+	28962122	28962134	-61	-50	+	0.762123	GTGATTGGAATC	-50	no
chr7	2884080	2884229	+	2884181	2884193	26	37	+	0.76181	CAGAATGAAAGG	26	no
chr19	3073328	3073477	+	3073367	3073379	-36	-25	+	0.761695	CTTAATTACAGC	-25	no
chr12	124481200	124481349	+	124481201	124481213	-74	-63	-	0.761398	TCTGGAAATCAG	-63	no
chr9	139780680	139780829	+	139780801	139780813	46	57	-	0.761194	GGCGTCAGTCCG	46	no
chr1	204534912	204535061	+	204534966	204534978	-21	-10	-	0.76119	TCTGTGAAACAG	-10	no
chr2	191745395	191745544	+	191745437	191745449	-33	-22	-	0.76116	ATCGCCAATCAA	-22	no
chr19	2841336	2841485	+	2841342	2841354	-69	-58	+	0.76115	CCAATTTACAGC	-58	no
chr9	34620509	34620658	+	34620613	34620625	29	40	-	0.761004	GCTGTCAAAAGC	29	no
chr14	104328974	104329123	+	104329028	104329040	-21	-10	+	0.760659	CTGATTGGCTAT	-10	no
chr9	74526266	74526415	+	74526320	74526332	-21	-10	+	0.760469	TTGATGGACTAC	-10	no
chr7	99517228	99517377	+	99517296	99517308	-7	4	+	0.760237	GTGAGTGGCTCC	4	yes
chr5	172484187	172484336	+	172484330	172484342	68	79	+	0.760033	GTCACTGAGAGG	68	no
chr22	50639252	50639401	+	50639323	50639335	-4	7	-	0.760031	GCAGCCAATTAG	7	yes
chr19	39801725	39801874	+	39801793	39801805	-7	4	+	0.760031	CTAATTGGCTGC	4	yes
chrX	40440021	40440170	+	40440040	40440052	-56	-45	-	0.759863	CTTTTCAATCGC	-45	no
chr3	46152658	46152807	+	46152719	46152731	-14	-3	-	0.759742	CCTGTTCCTCAT	-3	no
chr3	50649396	50649545	+	50649413	50649425	-58	-47	+	0.759645	TACTTTGACAGA	-47	no
chr6	111137062	111137211	+	111137130	111137142	-7	4	+	0.759645	CTCATTGGCGGG	4	yes
chr2	99176799	99176948	+	99176936	99176948	62	73	+	0.759645	CTCATTGGCGGG	62	no
chr1	241683044	241683193	+	241683161	241683173	42	53	+	0.75956	GTGAATGACCAG	42	no
chrX	74493793	74493942	+	74493848	74493860	-20	-9	+	0.759425	CAGAGTGGCGGG	-9	no
chr16	30597089	30597238	+	30597225	30597237	61	72	+	0.759391	CTGTTTGAAAGG	61	no
chr16	103626	103775	+	103701	103713	0	11	+	0.759103	CCAATAGACAGG	0	no
chr5	148700523	148700672	+	148700594	148700606	-4	7	-	0.758896	CATTCCAATCAG	7	yes
chr15	80364750	80364899	+	80364843	80364855	18	29	+	0.758832	TTCACTAACAGG	18	no
chr4	57253946	57254095	+	57254013	57254025	-8	3	-	0.758731	GCTTTCAACCAA	3	no
chr19	8372874	8373023	+	8372919	8372931	-30	-19	+	0.758695	GGGAGTGTCATG	-19	no
chr8	42010312	42010461	+	42010431	42010443	44	55	-	0.758425	GCGATCAATCAG	44	no
chr12	68726183	68726332	+	68726261	68726273	3	14	+	0.758425	ATGAGTGGCCGA	3	no
chr9	114943550	114943699	+	114943691	114943703	66	77	+	0.758094	CTGATAGAGAGA	66	no
chr16	75551214	75551363	+	75551222	75551234	-67	-56	-	0.757953	AGCGTCACTCCA	-56	no
chr17	73285469	73285618	+	73285540	73285552	-4	7	-	0.757776	TGGGCCAATCAC	7	yes
chr9	98224929	98225078	+	98224979	98224991	-25	-14	+	0.757573	CCGATTGAGAAC	-14	no
chr16	25122945	25123094	+	25123059	25123071	39	50	-	0.757446	GGCGTCACTGAG	39	no
chr5	159546572	159546721	+	159546591	159546603	-56	-45	-	0.757438	GACGTCTATCAT	-45	no
chr2	8822032	8822181	+	8822085	8822097	-22	-11	+	0.757394	TTGATAGACGTG	-11	no
chr3	14220083	14220232	+	14220095	14220107	-63	-52	+	0.757367	GCGAGTGACGCA	-52	no
chr1	55431757	55431906	+	55431895	55431907	63	74	-	0.75727	CTTTTCAATAAA	63	no
chr14	73925387	73925536	+	73925516	73925528	54	65	+	0.757211	CTAACTGGCAAG	54	no
chr20	56868619	56868768	+	56868649	56868661	-45	-34	-	0.75721	GTGGCCAATCAC	-34	no
chr1	213297929	213298078	+	213298061	213298073	57	68	+	0.757122	GTCATTGAGAAG	57	no
chr19	14530172	14530321	+	14530270	14530282	23	34	+	0.757017	ATTATTGGCGGA	23	no
chr17	47270274	47270423	+	47270345	47270357	-4	7	-	0.756721	GCCGCCAATGAA	7	yes
chr11	10830480	10830629	+	10830496	10830508	-59	-48	-	0.756371	CTTATCACTCTT	-48	no
chr1	16160815	16160964	+	16160886	16160898	-4	7	-	0.756322	CCAGCCAATGAA	7	yes
chr7	77427869	77428018	+	77427976	77427988	32	43	-	0.756298	GAAGTCAGTCCA	32	no
chrX	124892212	124892361	+	124892257	124892269	-30	-19	-	0.756281	TCTATGAATCAT	-19	no
chr9	140118027	140118176	+	140118106	140118118	4	15	+	0.756236	TCAAGTGGCAGG	4	no
chr7	47143557	47143706	+	47143628	47143640	-4	7	-	0.75622	GCAGCCAATGAG	7	yes
chr5	141404615	141404764	+	141404683	141404695	-7	4	+	0.75622	CTCATTGGCTGC	4	yes
chr15	43213012	43213161	+	43213128	43213140	41	52	-	0.756214	ATTGCCTATCAC	41	no
chr17	79633584	79633733	+	79633655	79633667	-4	7	-	0.756202	CCGGCCAATCCC	7	yes
chr17	79212896	79213045	+	79212908	79212920	-63	-52	-	0.756202	CCGGCCAATCCC	-52	no
chr2	11884282	11884431	+	11884385	11884397	28	39	+	0.756171	CTGAGTCACTGC	28	no
chr7	131769854	131770003	+	131769894	131769906	-35	-24	-	0.755756	GTTTTCAATAAA	-24	no
chr19	17400412	17400561	+	17400496	17400508	9	20	-	0.755043	CCTGCCGGTCAT	9	no
chr19	3971216	3971365	+	3971284	3971296	-7	4	+	0.754809	TTCATTGGCTGC	4	yes
chr19	41119928	41120077	+	41120013	41120025	10	21	-	0.754664	TCTGTCTTTCCT	10	no
chr19	57751831	57751980	+	57751874	57751886	-32	-21	+	0.754344	GGCATTGCCAGG	-21	no
chr17	73150632	73150781	+	73150716	73150728	9	20	-	0.754306	AGTGCCAAGCAC	9	no
chr5	65892052	65892201	+	65892136	65892148	9	20	-	0.754151	GCTGCCCGTCTC	9	no
chr5	179159684	179159833	+	179159752	179159764	-7	4	+	0.753983	CTGATTGGCCAG	4	yes
chr12	131836203	131836352	+	131836300	131836312	22	33	-	0.753983	CTGGCCAATCAG	22	no
chr1	55230301	55230450	+	55230389	55230401	13	24	-	0.753729	TGAGTAAATCAC	13	no
chr11	64052133	64052282	+	64052191	64052203	-17	-6	-	0.75365	ACTGTCAGCGAC	-6	no
chr4	166248669	166248818	+	166248713	166248725	-31	-20	+	0.753285	GCGAGTCACACG	-20	no
chr2	10418745	10418894	+	10418806	10418818	-14	-3	-	0.75324	CCTGTGTCTCAC	-3	no
chr7	6048777	6048926	+	6048848	6048860	-4	7	-	0.753036	TGGGCCAATCAG	7	yes
chr8	101965143	101965292	+	101965154	101965166	-64	-53	+	0.752786	CTGAGTGATGGG	-53	no
chr3	114866144	114866293	+	114866195	114866207	-24	-13	-	0.752757	CACGCCAATCTT	-13	no
chr1	25876193	25876342	+	25876278	25876290	10	21	+	0.752368	TTCACTGAGAGC	10	no
chr22	37172336	37172485	+	37172340	37172352	-71	-60	-	0.751778	GACGTCAACCAG	-60	no
chr2	24346130	24346279	+	24346198	24346210	-7	4	+	0.751609	AGGATTGGCCGG	4	yes
chr9	123476834	123476983	+	123476905	123476917	-4	7	-	0.751462	TAGGCCAATCAG	7	yes
chr1	29676690	29676839	+	29676761	29676773	-4	7	-	0.751462	TAGGCCAATCAG	7	yes
chr16	10647192	10647341	+	10647211	10647223	-56	-45	+	0.751436	CAGAGTAACACT	-45	no
chr14	75696837	75696986	+	75696893	75696905	-19	-8	+	0.75142	ATGAGTGATGGC	-8	no
chr11	47789008	47789157	+	47789076	47789088	-7	4	+	0.751413	GCGATTGGCTGT	4	yes
chr12	49627734	49627883	+	49627849	49627861	40	51	-	0.751326	CCTGTCAAATGG	40	no
chrX	128977891	128978040	+	128978033	128978045	67	78	-	0.751309	CCTGCCAAGCCA	67	no
chr11	535587	535736	+	535671	535683	9	20	-	0.751198	CCCGTCTGTCAG	9	no
chr3	15941079	15941228	+	15941143	15941155	-11	0	+	0.751022	ATGAGTGATTGG	0	no
chr7	30544671	30544820	+	30544674	30544686	-72	-61	+	0.750914	GGGGTGGACAGG	-61	no
chr1	201123558	201123707	+	201123630	201123642	-3	8	+	0.750913	TTGGTTGCCAGA	8	no
chr2	88550000	88550149	+	88550121	88550133	46	57	+	0.750741	GCCTTTGACAGC	46	no
chr15	42264811	42264960	+	42264954	42264966	68	79	-	0.750184	GGAGTCATTCTA	68	no
chr2	70142065	70142214	+	70142166	70142178	26	37	-	0.750145	CCTGTCAAGAGA	26	no
chr19	15490247	15490396	+	15490318	15490330	-4	7	-	0.749948	GCGGCCAATCCG	7	yes
chr19	48972359	48972508	+	48972372	48972384	-62	-51	-	0.749845	CCTGTCAAGTGC	-51	no
chr14	68283479	68283628	+	68283509	68283521	-45	-34	+	0.749486	AATTGTGACAGC	-34	no
chr6	10771637	10771786	+	10771670	10771682	-42	-31	+	0.749467	TGCACTGGCAGG	-31	no
chr17	46703812	46703961	+	46703914	46703926	27	38	-	0.749211	GCTGTCATCCGT	27	no
chr17	73043192	73043341	+	73043230	73043242	-37	-26	-	0.749134	CCCGTCCCTCTC	-26	no
chr11	105948028	105948177	+	105948138	105948150	35	46	+	0.74905	GTGAGTGGCGTA	35	no
chrX	48755091	48755240	+	48755137	48755149	-29	-18	-	0.74905	CATGTCACGCCA	-18	no
chr15	60800061	60800210	+	60800132	60800144	-4	7	-	0.748819	ACAGCCAATAAA	7	yes
chr19	17883116	17883265	+	17883150	17883162	-41	-30	-	0.748799	CAAATCAATCAC	-30	no
chr10	124913747	124913896	+	124913835	124913847	13	24	+	0.74842	TAGACTGAGACG	13	no
chr5	153825419	153825568	+	153825422	153825434	-72	-61	+	0.74823	GAGACTGGCGGC	-61	no
chr8	103875225	103875374	+	103875280	103875292	-20	-9	+	0.747986	GTGAGTGAAGGC	-9	no
chr19	46916934	46917083	+	46917049	46917061	40	51	+	0.747834	CTGAAAGGCAGC	40	no
chr1	33937992	33938141	+	33938119	33938131	52	63	+	0.747834	CTGAAAGGCAGC	52	no
chr11	45168710	45168859	+	45168790	45168802	5	16	+	0.747536	GGGAGTGGCGGC	5	no
chr2	71454330	71454479	+	71454410	71454422	5	16	-	0.747534	AATGTCTGTCTT	5	no
chr1	33592953	33593102	+	33593025	33593037	-3	8	+	0.747206	TTGGTTGAAAGA	8	no
chr12	49076035	49076184	+	49076086	49076098	-24	-13	+	0.746902	TCGTATGACAGG	-13	no
chr3	195163848	195163997	+	195163903	195163915	-20	-9	+	0.746851	CTGAGCGACGGC	-9	no
chr6	30028902	30029051	+	30028973	30028985	-4	7	-	0.74682	ACAGCCAATCGT	7	yes
chr3	50605145	50605294	+	50605213	50605225	-7	4	+	0.746672	CCGATTGGCTGT	4	yes
chr6	117923694	117923843	+	117923730	117923742	-39	-28	+	0.746604	ACGAGGGACAAA	-28	no
chr6	147197626	147197775	+	147197697	147197709	-4	7	-	0.746179	GGCATCAATCAT	7	yes
chr6	31782420	31782569	+	31782495	31782507	0	11	-	0.746136	CCAATCAATCTG	0	no
chr5	162864447	162864596	+	162864512	162864524	-10	1	+	0.746118	AAGAATTACACC	1	no
chr11	129684617	129684766	+	129684758	129684770	66	77	+	0.745971	CTGATTGATGTG	66	no
chr10	52381936	52382085	+	52382066	52382078	55	66	-	0.745942	CCTTTCCATCTG	55	no
chr10	101418984	101419133	+	101418990	101419002	-69	-58	-	0.745896	AGCGCCACTCAC	-58	no
chr7	127292069	127292218	+	127292082	127292094	-62	-51	-	0.745671	CCTGGAACTCAC	-51	no
chr7	100825766	100825915	+	100825869	100825881	28	39	-	0.745494	TCAGCCATTCAG	28	no
chr1	112938709	112938858	+	112938793	112938805	9	20	-	0.745459	AATGCCAATGCC	9	no
chr2	65082051	65082200	+	65082106	65082118	-20	-9	+	0.745089	GATATAGACACA	-9	no
chr6	40711071	40711220	+	40711159	40711171	13	24	-	0.744971	CCAGTCAAGCTG	13	no
chr13	20532728	20532877	+	20532799	20532811	-4	7	-	0.744695	TCAGCCAATGAG	7	yes
chr2	201828370	201828519	+	201828510	201828522	65	76	-	0.744576	CCCGCCCATCAG	65	no
chr1	35658808	35658957	+	35658845	35658857	-38	-27	-	0.744534	GATGACACTAAG	-27	no
chr12	56694154	56694303	+	56694258	56694270	29	40	+	0.74452	GCCCTTGACAGC	29	no
chr12	56367488	56367637	+	56367495	56367507	-68	-57	-	0.744489	TCCATCACTCAC	-57	no
chr3	100211292	100211441	+	100211347	100211359	-20	-9	+	0.744309	CGGAGTGGCGGG	-9	no
chr10	13104814	13104963	+	13104954	13104966	65	76	+	0.743662	CTGACTCACGGC	65	no
chr19	33462977	33463126	+	33463120	33463132	68	79	+	0.743648	ATGAAGGACTGG	68	no
chr11	107798826	107798975	+	107798894	107798906	-7	4	+	0.743284	TTCATTGGCTGA	4	yes
chr15	45694401	45694550	+	45694485	45694497	9	20	-	0.743246	GCCTTCACTCAG	9	no
chrX	48901022	48901171	+	48901093	48901105	-4	7	-	0.743224	GCGGCCAATCGC	7	yes
chr1	235111127	235111276	+	235111209	235111221	7	18	+	0.743207	CAGATTGGAAGT	7	no
chr20	60877862	60878011	+	60877940	60877952	3	14	+	0.743183	ATCGTTGGCAGG	3	no
chr14	91244217	91244366	+	91244303	91244315	11	22	+	0.743165	TTGATGGGCGGG	11	no
chr15	64331184	64331333	+	64331279	64331291	20	31	+	0.743047	TTGATTGATGTC	20	no
chr17	80712878	80713027	+	80712921	80712933	-32	-21	-	0.743047	GACATCAATCAA	-21	no
chr12	123872191	123872340	+	123872230	123872242	-36	-25	-	0.74274	CCTGTCACCACC	-25	no
chr6	31783095	31783244	+	31783107	31783119	-63	-52	-	0.742571	CCAGTGAATCCC	-52	no
chr22	27679834	27679983	+	27679890	27679902	-19	-8	+	0.742515	TTGATGGAAACC	-8	no
chr6	27343039	27343188	+	27343147	27343159	33	44	+	0.742384	CTATGTGACACC	33	no
chr1	10458982	10459131	+	10459115	10459127	58	69	-	0.742383	TCTTTCCCTCAC	58	no
chr19	32896523	32896672	+	32896578	32896590	-20	-9	+	0.742249	TTGACGAACAGC	-9	no
chr3	197686842	197686991	+	197686910	197686922	-7	4	+	0.742144	TTTATTGGCCGG	4	yes
chr16	17076594	17076743	+	17076677	17076689	8	19	-	0.74209	CCAGTCCTTCAA	8	no
chr1	39325428	39325577	+	39325496	39325508	-7	4	+	0.742041	CTTATTGGCCGC	4	yes
chr3	12761650	12761799	+	12761784	12761796	59	70	+	0.741889	AAGACTAACACA	59	no
chr1	152020554	152020703	+	152020590	152020602	-39	-28	+	0.741725	AAGACTGGCTGC	-28	no
chr7	139616019	139616168	+	139616116	139616128	22	33	+	0.741513	CAGATAGGCATG	22	no
chr2	66046466	66046615	+	66046522	66046534	-19	-8	+	0.741381	CTGCTTGACTTC	-8	no
chr17	1588151	1588300	+	1588213	1588225	-13	-2	+	0.741377	ATTAGTGAGACG	-2	no
chr17	55740499	55740648	+	55740570	55740582	-4	7	-	0.741093	TTGGCCAATCAT	7	yes
chr7	44887838	44887987	+	44887868	44887880	-45	-34	-	0.741049	TCTGCCTTTCAC	-34	no
chr19	7694541	7694690	+	7694612	7694624	-4	7	-	0.740945	TTGGCCAATCAG	7	yes
chr17	79818719	79818868	+	79818787	79818799	-7	4	+	0.740945	CTGATTGGCCAA	4	yes
chr3	127797291	127797440	+	127797378	127797390	12	23	+	0.740798	CTGGGTGGCACC	12	no
chr5	153753319	153753468	+	153753391	153753403	-3	8	-	0.740763	TTGGTCACTCTG	8	no
chr1	92351706	92351855	+	92351761	92351773	-20	-9	+	0.740549	GGGACGGGCAGG	-9	no
chr16	84766666	84766815	+	84766686	84766698	-55	-44	+	0.739982	GGTAGTGGCATG	-44	no
chr12	54673498	54673647	+	54673582	54673594	9	20	-	0.739604	CAAGCCAGTCAA	9	no
chr1	198128213	198128362	+	198128268	198128280	-20	-9	+	0.738822	AGTACTGACGGC	-9	no
chr1	28052334	28052483	+	28052389	28052401	-20	-9	+	0.738625	TTGATCGACGTC	-9	no
chr3	127842621	127842770	+	127842764	127842776	68	79	-	0.738494	CCGGTCACCCAC	68	no
chr4	83351592	83351741	+	83351663	83351675	-4	7	-	0.738484	GCGGCCAATCGG	7	yes
chr8	71314357	71314506	+	71314441	71314453	9	20	-	0.738365	CCCATCAGTCAG	9	no
chr11	122932893	122933042	+	122932916	122932928	-52	-41	-	0.738337	CCTGCCATTACG	-41	no
chr3	5191157	5191306	+	5191243	5191255	11	22	+	0.738326	TGGAGTTACAAT	11	no
chrX	47420444	47420593	+	47420495	47420507	-24	-13	+	0.738309	TGCCTTGACAGA	-13	no
chr12	53835352	53835501	+	53835420	53835432	-7	4	+	0.738282	GTGATTGATTAG	4	yes
chr1	198126701	198126850	+	198126813	198126825	37	48	-	0.73816	TCCGTCTGTCAG	37	no
chr9	96928320	96928469	+	96928446	96928458	51	62	-	0.737944	CACTTCAATCAG	51	no
chr7	150725409	150725558	+	150725427	150725439	-57	-46	+	0.737234	GGGGCTGACAAC	-46	no
chr10	52178186	52178335	+	52178305	52178317	44	55	+	0.737085	TTGATTTATACC	44	no
chr15	64673647	64673796	+	64673760	64673772	38	49	+	0.736634	AGTGGTGACAGC	38	no
chr7	129588738	129588887	+	129588786	129588798	-27	-16	-	0.736547	CTTGTCACATAC	-16	no
chr16	84314772	84314921	+	84314858	84314870	11	22	+	0.736395	ATGACAGACTGA	11	no
chr11	64267794	64267943	+	64267862	64267874	-7	4	+	0.736278	GTGATGGGCGGA	4	yes
chr11	66682481	66682630	+	66682578	66682590	22	33	+	0.736242	CAAACAGACAGC	22	no
chr19	17817690	17817839	+	17817758	17817770	-7	4	+	0.736218	CTGATTGGCCAT	4	yes
chr8	130975149	130975298	+	130975220	130975232	-4	7	-	0.736218	ATGGCCAATCAG	7	yes
chr19	58609643	58609792	+	58609714	58609726	-4	7	-	0.736218	ATGGCCAATCAG	7	yes
chr19	1790890	1791039	+	1790998	1791010	33	44	+	0.736004	ATGAGAGCCAGC	33	no
chr11	118966252	118966401	+	118966383	118966395	56	67	+	0.73597	CAGACTGCCAAC	56	no
chr22	41037405	41037554	+	41037520	41037532	40	51	+	0.735761	GTGATTGATTTA	40	no
chr11	117198437	117198586	+	117198470	117198482	-42	-31	-	0.735745	CGAGCCAATCCA	-31	no
chr12	56223407	56223556	+	56223470	56223482	-12	-1	+	0.735734	CTGAGAGGCAAG	-1	no
chr1	8958411	8958560	+	8958443	8958455	-43	-32	-	0.735454	CTCATCAATCAG	-32	no
chr2	63277914	63278063	+	63277985	63277997	-4	7	-	0.735354	ATTTCCAATCAC	7	yes
chr7	25019848	25019997	+	25019907	25019919	-16	-5	+	0.73516	GTGATGCACAAT	-5	no
chr17	80656686	80656835	+	80656748	80656760	-13	-2	-	0.735076	GCTGTCACCACA	-2	no
chr19	17414250	17414399	+	17414299	17414311	-26	-15	+	0.734781	CGGACTGACCTG	-15	no
chr18	48405334	48405483	+	48405418	48405430	9	20	-	0.734712	CCCGTCCGTCTC	9	no
chr22	41864672	41864821	+	41864759	41864771	12	23	-	0.734403	TCCGTCAGTTTA	12	no
chr12	129308515	129308664	+	129308577	129308589	-13	-2	-	0.73396	GATGTCCCTATT	-2	no
chr17	46102449	46102598	+	46102524	46102536	0	11	-	0.733765	CCAGTAACTCTC	0	no
chr6	16002756	16002905	+	16002756	16002768	-75	-64	+	0.733675	GAAAGGGACACC	-64	no
chr20	45278122	45278271	+	45278197	45278209	0	11	-	0.733529	GCAATCAGTCAA	0	no
chr16	4784335	4784484	+	4784473	4784485	63	74	+	0.73336	AGGAGAGGCAGG	63	no
chr16	4852915	4853064	+	4852983	4852995	-7	4	+	0.733292	CTCATTGGCCGG	4	yes
chr7	25896762	25896911	+	25896767	25896779	-70	-59	-	0.733251	CCTGTCTCTGCG	-59	no
chr17	48661135	48661284	+	48661167	48661179	-43	-32	+	0.732946	GTGATTGATGTT	-32	no
chr17	25871719	25871868	+	25871790	25871802	-4	7	-	0.732791	GCTACCAATGAA	7	yes
chr20	36998135	36998284	+	36998190	36998202	-20	-9	+	0.732765	TTGATTTCCACC	-9	no
chr14	100841789	100841938	+	100841800	100841812	-64	-53	-	0.732658	CTTATAAATCAC	-53	no
chr6	52149702	52149851	+	52149757	52149769	-20	-9	+	0.732448	CTCACTGACGAG	-9	no
chr1	47779877	47780026	+	47779882	47779894	-70	-59	-	0.73241	CTCGCCAGTCAG	-59	no
chr2	131100176	131100325	+	131100285	131100297	34	45	-	0.732389	CCAGTCTATCGG	34	no
chr5	75013218	75013367	+	75013243	75013255	-50	-39	-	0.731992	CCTGACAGTTTC	-39	no
chr6	138115740	138115889	+	138115794	138115806	-21	-10	+	0.731613	CTTACAGACAAG	-10	no
chr1	28562496	28562645	+	28562625	28562637	54	65	-	0.731613	CCTGCCATTAGC	54	no
chr13	111367760	111367909	+	111367789	111367801	-46	-35	-	0.731421	GATGTCCTTCGT	-35	no
chr17	16341963	16342112	+	16342089	16342101	51	62	+	0.731419	AGGAGTGGCGGA	51	no
chr15	75744257	75744406	+	75744257	75744269	-75	-64	+	0.731287	GAGACGGACTGC	-64	no
chr17	21837433	21837582	+	21837445	21837457	-63	-52	+	0.731032	AAGAAAGACACA	-52	no
chr8	57124264	57124413	+	57124338	57124350	-1	10	+	0.730808	GCCATTGACGTG	10	no
chr12	123868561	123868710	+	123868595	123868607	-41	-30	-	0.73068	CCTATCACTACG	-30	no
chr13	27131620	27131769	+	27131661	27131673	-34	-23	-	0.730599	ACCGTCGCTCAG	-23	no
chr12	56211688	56211837	+	56211712	56211724	-51	-40	+	0.730537	GCGAACGACAGA	-40	no
chr7	100401367	100401516	+	100401444	100401456	2	13	+	0.730446	TTGGGTGCCAGG	2	no
chr9	98271561	98271710	+	98271629	98271641	-7	4	+	0.730432	GCGATTGGCTCG	4	yes
chr15	69113218	69113367	+	69113289	69113301	-4	7	-	0.730432	CGAGCCAATCGC	7	yes
chr6	36922144	36922293	+	36922265	36922277	46	57	-	0.729969	TCTGTCCACAAC	46	no
chr19	797085	797234	+	797153	797165	-7	4	+	0.72955	CTGACTGGCTCA	4	yes
chr15	75165351	75165500	+	75165435	75165447	9	20	-	0.729426	CCCGTCCCTCCT	9	no
chr15	91537742	91537891	+	91537810	91537822	-7	4	+	0.729256	GCGATTGGCGTC	4	yes
chr19	41769901	41770050	+	41769982	41769994	6	17	-	0.72897	ATTGTTACTCCC	6	no
chrX	44732144	44732293	+	44732180	44732192	-39	-28	+	0.728746	CTCGGTGACAAC	-28	no
chr12	54891395	54891544	+	54891405	54891417	-65	-54	-	0.728712	CCTGTGAGCCAT	-54	no
chr1	45140238	45140387	+	45140292	45140304	-21	-10	+	0.728595	ATTACTGACCCG	-10	no
chrX	107334768	107334917	+	107334812	107334824	-31	-20	-	0.728478	TACGCCAGTCAA	-20	no
chr19	8008735	8008884	+	8008848	8008860	38	49	-	0.728396	TCCGTCACTTGC	38	no
chr19	38943739	38943888	+	38943864	38943876	50	61	+	0.727966	CTGGTGGGCAGG	50	no
chrX	53123109	53123258	+	53123127	53123139	-57	-46	-	0.727945	CATGACAAGCAC	-46	no
chr3	105588104	105588253	+	105588185	105588197	6	17	+	0.727847	AGGGGTGGCAGG	6	no
chr1	115212687	115212836	+	115212755	115212767	-7	4	+	0.727736	CTTATTGGCTCC	4	yes
chr9	123883952	123884101	+	123884079	123884091	52	63	+	0.727585	CGAAGTTACAGA	52	no
chr7	148545000	148545149	+	148545054	148545066	-21	-10	+	0.727456	TTTAGTTGCAGG	-10	no
chr2	10260433	10260582	+	10260528	10260540	20	31	-	0.727408	GATGTCAAAACG	20	no
chr19	2740161	2740310	+	2740229	2740241	-7	4	+	0.726977	CGGATTGGCGAG	4	yes
chr14	62228882	62229031	+	62228937	62228949	-20	-9	+	0.726636	CTGGGTGAAAGC	-9	no
chr12	76742203	76742352	+	76742291	76742303	13	24	-	0.726608	GCTGCCCTTCTG	13	no
chr5	176853216	176853365	+	176853314	176853326	23	34	+	0.726529	ATGACGGACGTC	23	no
chr11	66405974	66406123	+	66406029	66406041	-20	-9	+	0.726363	GTAATTGGCGTC	-9	no
chr1	19923061	19923210	+	19923135	19923147	-1	10	+	0.726303	ACGAATGAGAGA	10	no
chr19	47931535	47931684	+	47931602	47931614	-8	3	+	0.726262	ACGACTGACGAA	3	no
chr5	108745746	108745895	+	108745846	108745858	25	36	-	0.726215	CACGTCAATGGT	25	no
chr1	57538589	57538738	+	57538722	57538734	58	69	-	0.726133	TCTTTCAATGGC	58	no
chr19	12902157	12902306	+	12902157	12902169	-75	-64	+	0.725456	GACAGTGACGCG	-64	no
chr2	232573042	232573191	+	232573106	232573118	-11	0	-	0.72543	CTTGTCCATTGT	0	no
chr18	3596802	3596951	+	3596843	3596855	-34	-23	-	0.725125	CCTGTCACCAGA	-23	no
chr19	13227701	13227850	+	13227828	13227840	52	63	+	0.725102	AGGAATGACTCA	52	no
chr15	75744055	75744204	+	75744114	75744126	-16	-5	-	0.724559	CCCGTCAAAGAC	-5	no
chr17	80325862	80326011	+	80325938	80325950	1	12	+	0.724291	TTGTTGGGCAGG	1	no
chr4	8601599	8601748	+	8601609	8601621	-65	-54	+	0.724272	CCTTGTGACAGG	-54	no
chr19	54641176	54641325	+	54641247	54641259	-4	7	-	0.724265	TGAGCCAATCCT	7	yes
chr1	3541357	3541506	+	3541456	3541468	24	35	-	0.72413	AGAGCCAATCCC	24	no
chr2	55277677	55277826	+	55277698	55277710	-54	-43	-	0.724077	GGCGTGACTCAC	-43	no
chr5	176778831	176778980	+	176778886	176778898	-20	-9	+	0.723812	TCGAGCGACAAG	-9	no
chr19	46087684	46087833	+	46087802	46087814	43	54	-	0.723778	GAAGTCCATCCC	43	no
chr12	56882150	56882299	+	56882205	56882217	-20	-9	+	0.723722	GGAATGGACAAT	-9	no
chr11	329537	329686	+	329600	329612	-12	-1	-	0.722778	GCTGCCCAACAA	-1	no
chr16	78037012	78037161	+	78037031	78037043	-56	-45	-	0.722751	GTGGTCAGTCCG	-45	no
chr19	13944507	13944656	+	13944544	13944556	-38	-27	+	0.722557	GGGATTGGCTTT	-27	no
chr19	1205480	1205629	+	1205528	1205540	-27	-16	-	0.72238	CCTGCCCGTGAC	-16	no
chr20	35725150	35725299	+	35725192	35725204	-33	-22	+	0.722311	CTGCATGGCAGA	-22	no
chr4	89513494	89513643	+	89513578	89513590	9	20	-	0.721438	GAAGCCATTCAC	9	no
chr6	33217129	33217278	+	33217200	33217212	-4	7	-	0.721224	CAAGCCAATTAG	7	yes
chr17	8534181	8534330	+	8534239	8534251	-17	-6	+	0.720728	TGGAATGACGCT	-6	no
chr7	99746310	99746459	+	99746331	99746343	-54	-43	-	0.720372	CCTCTCGCTCAG	-43	no
chr14	24610967	24611116	+	24610972	24610984	-70	-59	+	0.719995	GTGAAGCACAGA	-59	no
chr6	130175453	130175602	+	130175552	130175564	24	35	-	0.719815	GTTGACATTCTG	24	no
chr16	74700967	74701116	+	74700978	74700990	-64	-53	-	0.719597	TACGTCCGTCAC	-53	no
chr2	96874572	96874721	+	96874640	96874652	-7	4	+	0.719385	CTCATTGGCGCC	4	yes
chr19	50305705	50305854	+	50305742	50305754	-38	-27	-	0.719362	CCTGCCACGCCT	-27	no
chr12	127646953	127647102	+	127647073	127647085	45	56	+	0.71929	CTGATGGCCAAT	45	no
chr3	121468636	121468785	+	121468714	121468726	3	14	+	0.719239	ATCAACGACAGA	3	no
chr6	159053372	159053521	+	159053403	159053415	-44	-33	+	0.719067	TTGAGTGGCCAG	-33	no
chr21	30672643	30672792	+	30672652	30672664	-66	-55	+	0.71889	CAGCTTGAGAGG	-55	no
chr1	3535652	3535801	+	3535720	3535732	-7	4	+	0.718461	CTAATTGGAAGA	4	yes
chr19	49224103	49224252	+	49224166	49224178	-12	-1	-	0.718434	TCCGTCACTGGA	-1	no
chr12	121837709	121837858	+	121837769	121837781	-15	-4	-	0.718396	CCTGTCGCTTCA	-4	no
chr11	1585858	1586007	+	1585913	1585925	-20	-9	+	0.718272	CTGGGTGACGTC	-9	no
chr2	74425592	74425741	+	74425646	74425658	-21	-10	+	0.718255	GCCAGTGGCATG	-10	no
chr11	31832665	31832814	+	31832687	31832699	-53	-42	-	0.71814	TGTGTTAATGTG	-42	no
chr3	44276357	44276506	+	44276450	44276462	18	29	+	0.717863	ATGTTTCACACT	18	no
chr19	9945800	9945949	+	9945871	9945883	-4	7	-	0.717816	AAAGCCAATCCG	7	yes
chr21	11098925	11099074	+	11098997	11099009	-3	8	+	0.717665	TTGGGTGAGAGA	8	no
chr20	49290090	49290239	+	49290207	49290219	42	53	-	0.716473	ACGGCCATTCAT	42	no
chr12	54553013	54553162	+	54553042	54553054	-46	-35	-	0.716171	GCAGTCCGTCCC	-35	no
chrX	100662886	100663035	+	100662886	100662898	-75	-64	+	0.716094	TGCATTGTCACG	-64	no
chr1	230297082	230297231	+	230297198	230297210	41	52	-	0.715905	GCTGTCTGTGCA	41	no
chr6	108913952	108914101	+	108914061	108914073	34	45	+	0.715826	GTAATTGAGTGC	34	no
chr17	73452536	73452685	+	73452607	73452619	-4	7	-	0.715645	GTAGCCAATAAG	7	yes
chr10	101190409	101190558	+	101190464	101190476	-20	-9	+	0.715631	AAGCTTGGCAAC	-9	no
chr8	77912318	77912467	+	77912383	77912395	-10	1	+	0.715625	AAAAGTTACACC	1	no
chr12	50135171	50135320	+	50135242	50135254	-4	7	-	0.715526	ACGGCCAATGAG	7	yes
chr19	30351536	30351685	+	30351550	30351562	-61	-50	-	0.715191	CCTGCCTCTGAT	-50	no
chr2	46771250	46771399	+	46771351	46771363	26	37	+	0.714725	CTGATTGGTGGG	26	no
chr6	147523626	147523775	+	147523765	147523777	64	75	+	0.71459	GCTTCTGACAGG	64	no
chr7	72936621	72936770	+	72936706	72936718	10	21	-	0.714444	GCTGCCGCTCCG	10	no
chr11	102962799	102962948	+	102962873	102962885	-1	10	+	0.714397	ACCAGTCACAGC	10	no
chr6	26235107	26235256	+	26235196	26235208	14	25	+	0.714213	CAAACTGTCAGA	14	no
chr2	10952921	10953070	+	10953009	10953021	13	24	-	0.714073	TCGCTCACTCAC	13	no
chr7	56174201	56174350	+	56174269	56174281	-7	4	+	0.713239	TTCATTGGAAGA	4	yes
chr16	11439174	11439323	+	11439242	11439254	-7	4	+	0.713211	CTGATTGGTGGC	4	yes
chr17	47529673	47529822	+	47529675	47529687	-73	-62	-	0.713153	CCTGCCCTTCCT	-62	no
chrX	47221651	47221800	+	47221739	47221751	13	24	-	0.712951	TCTGTCTACAAC	13	no
chr16	329063	329212	+	329142	329154	4	15	-	0.712862	CGGGCCAATCCT	4	no
chr6	159527857	159528006	+	159527925	159527937	-7	4	+	0.712813	CTGATTGGTTGG	4	yes
chr22	18484490	18484639	+	18484558	18484570	-7	4	+	0.712813	CTGATTGGTTGG	4	yes
chr11	5028868	5029017	+	5028936	5028948	-7	4	+	0.712813	CTGATTGGTTGG	4	yes
chr16	72127595	72127744	+	72127659	72127671	-11	0	+	0.712778	AAGAGTGATTGG	0	no
chr6	13678734	13678883	+	13678805	13678817	-4	7	-	0.712343	CCAGGCAATTAG	7	yes
chr14	102783650	102783799	+	102783749	102783761	24	35	+	0.712291	TTAAAGGACACT	24	no
chr2	47630140	47630289	+	47630157	47630169	-58	-47	+	0.711447	ATGATTGGTTGC	-47	no
chr16	87973293	87973442	+	87973353	87973365	-15	-4	+	0.711349	AGGATTGGCCCC	-4	no
chr1	27191623	27191772	+	27191755	27191767	57	68	+	0.711346	CTGGCGGACACC	57	no
chr6	110364118	110364267	+	110364197	110364209	4	15	-	0.711288	CAGGCCAATCCT	4	no
chr2	239197474	239197623	+	239197512	239197524	-37	-26	+	0.711218	ATGAGGGGCGGG	-26	no
chr16	81538751	81538900	+	81538853	81538865	27	38	+	0.711186	ATAATTTATAGG	27	no
chr9	96929019	96929168	+	96929119	96929131	25	36	-	0.711065	GACGTCACTTCC	25	no
chr15	89631513	89631662	+	89631616	89631628	28	39	+	0.710916	GGGCGTGGCAGA	28	no
chr15	74833270	74833419	+	74833409	74833421	64	75	-	0.710727	GGAGTCACTTCC	64	no
chr11	68227792	68227941	+	68227876	68227888	9	20	-	0.710292	AGCGTCCGTCAA	9	no
chr6	109330765	109330914	+	109330807	109330819	-33	-22	-	0.709523	CCCGTCATTTCA	-22	no
chr19	19249271	19249420	+	19249365	19249377	19	30	-	0.709506	CCGGCAAATCAC	19	no
chr1	205225193	205225342	+	205225200	205225212	-68	-57	-	0.709374	CCTGGCACTGGC	-57	no
chr1	44703856	44704005	+	44703884	44703896	-47	-36	+	0.709289	TAAATTGAGATT	-36	no
chr3	128267635	128267784	+	128267688	128267700	-22	-11	-	0.709252	GCTGTCTCCCTG	-11	no
chr19	16162413	16162562	+	16162546	16162558	58	69	-	0.709194	GTAGCCAATTAG	58	no
chr2	219134909	219135058	+	219134933	219134945	-51	-40	+	0.708755	AAGAGCGACGGC	-40	no
chr19	22034849	22034998	+	22034917	22034929	-7	4	+	0.70875	CTGATTGGGTGG	4	yes
chr11	57529235	57529384	+	57529361	57529373	51	62	+	0.708103	GAGAGGGAGAGA	51	no
chr2	153573992	153574141	+	153574043	153574055	-24	-13	+	0.707441	CAGGCTGACGGG	-13	no
chr2	24270347	24270496	+	24270455	24270467	33	44	+	0.707354	GGGAGTGGTAGT	33	no
chr19	8478049	8478198	+	8478117	8478129	-7	4	+	0.707215	GCGATTGGCGAA	4	yes
chr5	43064904	43065053	+	43064997	43065009	18	29	+	0.706989	CAGTGAGACAGC	18	no
chr6	35331210	35331359	+	35331238	35331250	-47	-36	-	0.706922	TGTATCCCTCAG	-36	no
chr19	52692926	52693075	+	52692994	52693006	-7	4	+	0.706896	CTCATTGGCTAG	4	yes
chr1	23670910	23671059	+	23670956	23670968	-29	-18	-	0.706515	AGAGCCAATCGA	-18	no
chr19	36822737	36822886	+	36822746	36822758	-66	-55	-	0.706436	GCGCTCAGTCAG	-55	no
chr7	99277607	99277756	+	99277678	99277690	-4	7	-	0.706399	GCAGCCAATAGC	7	yes
chr20	17663006	17663155	+	17663009	17663021	-72	-61	-	0.706057	CTGGCCAGTCAG	-61	no
chr2	27008722	27008871	+	27008806	27008818	9	20	-	0.705285	GCAGTCGCTCTA	9	no
chr1	234659314	234659463	+	234659416	234659428	27	38	+	0.705271	TCTGTTGACATA	27	no
chr11	66247733	66247882	+	66247811	66247823	3	14	+	0.704668	GGTACTGACGCC	3	no
chr6	16239978	16240127	+	16240088	16240100	35	46	+	0.704521	AGCATTGGCTGG	35	no
chr16	22385913	22386062	+	22386010	22386022	22	33	+	0.704493	CCGAGCGGCAGG	22	no
chr11	118955761	118955910	+	118955829	118955841	-7	4	+	0.704477	GCGATTGGCCCC	4	yes
chr9	117160702	117160851	+	117160756	117160768	-21	-10	+	0.704031	TTGAGCGGCAAA	-10	no
chr19	57922390	57922539	+	57922461	57922473	-4	7	-	0.703972	GTAGCCAATGAA	7	yes
chr20	49039731	49039880	+	49039802	49039814	-4	7	-	0.703851	GTGGCCAATCCC	7	yes
chr2	63815803	63815952	+	63815806	63815818	-72	-61	-	0.703373	CCCGCCAATTGC	-61	no
chr16	56965895	56966044	+	56965912	56965924	-58	-47	-	0.703197	TCTGCCACCCGG	-47	no
chr7	12727047	12727196	+	12727102	12727114	-20	-9	+	0.702932	GGGAGCGGCAGT	-9	no
chr19	58330951	58331100	+	58331006	58331018	-20	-9	+	0.702699	TTGAATGAATGC	-9	no
chr12	123224957	123225106	+	123225025	123225037	-7	4	+	0.702125	TTGACTGGCCTA	4	yes
chr19	57946572	57946721	+	57946671	57946683	24	35	-	0.702094	GGTCTCAATTGT	24	no
chr16	70323377	70323526	+	70323509	70323521	57	68	-	0.701972	TTGGTCAACCAA	57	no
chr12	68617054	68617203	+	68617059	68617071	-70	-59	+	0.70195	GAGATTGATGAG	-59	no
chr11	16760163	16760312	+	16760247	16760259	9	20	+	0.701791	CGGATTGTAAGC	9	no
chr1	43855437	43855586	+	43855508	43855520	-4	7	-	0.701687	TCCACCAATCAG	7	yes
chr13	95253985	95254134	+	95254053	95254065	-7	4	+	0.701221	CTCATTGGCTCT	4	yes
chr12	117175894	117176043	+	117175989	117176001	20	31	-	0.700671	GCGGACAATCGC	20	no
chr14	73393077	73393226	+	73393145	73393157	-7	4	+	0.700579	CTAACTGGCTGA	4	yes
chr20	32007037	32007186	+	32007102	32007114	-10	1	-	0.699931	CCTGTGAGTGGA	1	no
chr8	48873239	48873388	+	48873373	48873385	59	70	-	0.699643	ACTGTCCCCCCC	59	no
chr10	73680714	73680863	+	73680816	73680828	27	38	+	0.699379	GGGAGGGTCAGA	27	no
chr7	1177878	1178027	+	1177966	1177978	13	24	-	0.699222	TCCGTCTCTCCG	13	no
chr19	56826517	56826666	+	56826628	56826640	36	47	+	0.698693	TAGAGTTGCACA	36	no
chr16	75498574	75498723	+	75498645	75498657	-4	7	-	0.6984	TCCTCCAATCAC	7	yes
chr6	33873086	33873235	+	33873225	33873237	64	75	+	0.697792	GTGGTTGAAAAT	64	no
chr12	122681566	122681715	+	122681592	122681604	-49	-38	-	0.697767	CAGGTCATTTAT	-38	no
chr11	62599201	62599350	+	62599246	62599258	-30	-19	-	0.697469	CGTCTCTCTCAA	-19	no
chr10	118978278	118978427	+	118978299	118978311	-54	-43	-	0.697125	CGTGCCCCTTAG	-43	no
chr19	18811722	18811871	+	18811800	18811812	3	14	-	0.696871	GCTGTAATTAGG	3	no
chr18	55102456	55102605	+	55102596	55102608	65	76	+	0.696195	GCGAGCGGCAGA	65	no
chr19	633612	633761	+	633714	633726	27	38	+	0.695885	GGGCGGGACAGA	27	no
chr22	21400057	21400206	+	21400149	21400161	17	28	+	0.695604	TTGCTGGACGGC	17	no
chr10	99052477	99052626	+	99052535	99052547	-17	-6	+	0.695281	ATGACTAACCGT	-6	no
chr4	103749304	103749453	+	103749402	103749414	23	34	-	0.694437	GGTGCCAAGGAT	23	no
chr7	24859976	24860125	+	24859982	24859994	-69	-58	-	0.694315	AGTTTCCCTCAT	-58	no
chr5	122545470	122545619	+	122545600	122545612	55	66	-	0.693962	GCTGCCAGGAAA	55	no
chr3	177076310	177076459	+	177076331	177076343	-54	-43	+	0.693594	GAAACTGACTTT	-43	no
chr9	129676966	129677115	+	129677038	129677050	-3	8	+	0.693478	TTGGATGAGAGG	8	no
chr6	36212767	36212916	+	36212843	36212855	1	12	+	0.693337	TGGATTCAAAGA	1	no
chr1	154974613	154974762	+	154974684	154974696	-4	7	-	0.692972	CAGGCCAATGAG	7	yes
chrX	112084800	112084949	+	112084884	112084896	9	20	-	0.692652	GTCGCCAGTCTG	9	no
chr4	52709075	52709224	+	52709180	52709192	30	41	+	0.69232	CTCGTTGCCAGC	30	no
chr2	136288774	136288923	+	136288814	136288826	-35	-24	-	0.692217	TGCGTCCTTCAA	-24	no
chr15	34394090	34394239	+	34394224	34394236	59	70	-	0.692073	ACTGCCCTTAAC	59	no
chr2	74055890	74056039	+	74055944	74055956	-21	-10	-	0.69179	TGTGTCGTTCGC	-10	no
chrX	118018703	118018852	+	118018793	118018805	15	26	+	0.691786	GGGAGGGACTTG	15	no
chr1	27339317	27339466	+	27339401	27339413	9	20	-	0.691701	GCTGCCAACAGC	9	no
chr7	128379275	128379424	+	128379286	128379298	-64	-53	+	0.691569	GCGATTGTTAGA	-53	no
chr19	17448173	17448322	+	17448244	17448256	-4	7	-	0.691499	CCAGCCAATGGA	7	yes
chr1	151254508	151254657	+	151254538	151254550	-45	-34	-	0.691396	GCAGCCAATGGG	-34	no
chr5	82373834	82373983	+	82373968	82373980	59	70	+	0.690977	TCAACTGGCAAG	59	no
chr1	203473887	203474036	+	203473942	203473954	-20	-9	-	0.690714	GGTTTCCATCCT	-9	no
chr1	111992037	111992186	+	111992096	111992108	-16	-5	+	0.690382	TGCCCTGACAGA	-5	no
chr10	11220725	11220874	+	11220774	11220786	-26	-15	+	0.690299	CTGAGTGAGTCT	-15	no
chr19	17858304	17858453	+	17858305	17858317	-74	-63	-	0.690121	TCTTTAAATTAT	-63	no
chr2	27886282	27886431	+	27886307	27886319	-50	-39	-	0.689539	CCTGACGTTCAG	-39	no
chr11	66313485	66313634	+	66313540	66313552	-20	-9	+	0.688138	CAGACGGACGTC	-9	no
chrX	47077296	47077445	+	47077351	47077363	-20	-9	+	0.688128	TCGATTGAGCGC	-9	no
chr5	74632730	74632879	+	74632805	74632817	0	11	+	0.687536	CCAATAGGCAGG	0	no
chr9	82186431	82186580	+	82186508	82186520	2	13	+	0.687469	CGGAGCTACAGG	2	no
chr12	122502041	122502190	+	122502184	122502196	68	79	+	0.687125	CCCAGTGAGAGT	68	no
chr16	57219984	57220133	+	57220057	57220069	-2	9	-	0.687046	TGGGCCATTCAC	9	no
chr15	33487027	33487176	+	33487143	33487155	41	52	-	0.686859	GCTGTCTTTTGG	41	no
chr1	229972305	229972454	+	229972329	229972341	-51	-40	-	0.686605	GGTCTGAATCTG	-40	no
chr6	155055421	155055570	+	155055439	155055451	-57	-46	+	0.686051	ACGCTGGACATG	-46	no
chr1	38397473	38397622	+	38397585	38397597	37	48	-	0.685742	TCCGCCAATTGT	37	no
chr16	46865383	46865532	+	46865488	46865500	30	41	+	0.685474	GTGCTGGGCACG	30	no
chr19	58144405	58144554	+	58144460	58144472	-20	-9	+	0.685317	TCGAGCGGCAGT	-9	no
chr1	150602169	150602318	+	150602230	150602242	-14	-3	+	0.685148	GTGAGCCACAAG	-3	no
chr12	125120834	125120983	+	125120952	125120964	43	54	-	0.68478	TGAGTCAGTTCC	43	no
chr11	10879590	10879739	+	10879661	10879673	-4	7	-	0.684309	CCGCCCAATCAG	7	yes
chr3	9690883	9691032	+	9690910	9690922	-48	-37	-	0.683741	CTTTTCAATGGT	-37	no
chr9	38069819	38069968	+	38069822	38069834	-72	-61	-	0.683244	TATGCTAATGAG	-61	no
chr1	204257481	204257630	+	204257510	204257522	-46	-35	+	0.682403	GAGAAGGAGAGC	-35	no
chr9	34329233	34329382	+	34329286	34329298	-22	-11	-	0.682277	GTCGCCAGTCCC	-11	no
chr17	27139500	27139649	+	27139604	27139616	29	40	-	0.682238	GAGGTCAGCCAC	29	no
chr11	57479843	57479992	+	57479898	57479910	-20	-9	+	0.681161	TAAAGCGACAAC	-9	no
chr1	36929899	36930048	+	36930030	36930042	56	67	-	0.681092	GGCGTGACTCTG	56	no
chr6	170863189	170863338	+	170863260	170863272	-4	7	-	0.680591	AGGGCCAATTAG	7	yes
chr3	47830746	47830895	+	47830879	47830891	58	69	+	0.680113	GAGATCGAGACC	58	no
chr2	26568758	26568907	+	26568885	26568897	52	63	+	0.678341	TCGATGGGCGGG	52	no
chr17	28038044	28038193	+	28038187	28038199	68	79	+	0.678151	CTTAGTTCCAGC	68	no
chr7	132937701	132937850	+	132937723	132937735	-53	-42	+	0.677935	TTCAGTGATTGG	-42	no
chr1	150336455	150336604	+	150336567	150336579	37	48	+	0.676685	AAGGTTGAGAAG	37	no
chr15	99791396	99791545	+	99791483	99791495	12	23	+	0.675969	TCGCTTGGCAAA	12	no
chr14	61927691	61927840	+	61927814	61927826	48	59	-	0.675137	TCTGCTCCTCAT	48	no
chr5	172882356	172882505	+	172882394	172882406	-37	-26	-	0.674623	CATCTCACTGCA	-26	no
chr14	69446030	69446179	+	69446071	69446083	-34	-23	+	0.674215	GGAAGGGGCAGA	-23	no
chr19	6110704	6110853	+	6110709	6110721	-70	-59	+	0.673733	TCCATTGGCTGT	-59	no
chr3	149530893	149531042	+	149530900	149530912	-68	-57	+	0.672297	GAGAGTGGGAAA	-57	no
chr19	19030191	19030340	+	19030316	19030328	50	61	+	0.671921	GTCACGGAGAGC	50	no
chr2	9983371	9983520	+	9983379	9983391	-67	-56	+	0.67159	ATGAATGATCGT	-56	no
chr19	39340670	39340819	+	39340739	39340751	-6	5	+	0.670054	TTATTGGACATT	5	no
chr19	39340892	39341041	+	39340995	39341007	28	39	+	0.669887	CACAATGACGAC	28	no
chr1	44820938	44821087	+	44821023	44821035	10	21	-	0.668951	GCAGTCAGGCGG	10	no
chr17	43394499	43394648	+	43394566	43394578	-8	3	-	0.667275	TACGCCAACCAA	3	no
chr4	2470717	2470866	+	2470788	2470800	-4	7	-	0.666955	GCGGCCAATGGG	7	yes
chr8	41649853	41650002	+	41649889	41649901	-39	-28	-	0.665428	CTTGCAAATTTA	-28	no
chr9	131219091	131219240	+	131219205	131219217	39	50	+	0.663527	CTAGGAGACAGT	39	no
chr1	33502562	33502711	+	33502631	33502643	-6	5	+	0.661743	TGATTGGACAGA	5	no
chr11	68778599	68778748	+	68778683	68778695	9	20	-	0.661462	GGTGGCCGTCTG	9	no
chr7	76012548	76012697	+	76012640	76012652	17	28	-	0.659653	TGCTCCAATCAC	17	no
chr7	134331352	134331501	+	134331423	134331435	-4	7	-	0.659454	TAAACCAATCAG	7	yes
chr19	6604110	6604259	+	6604216	6604228	31	42	+	0.657875	GAGACTGGGAAA	31	no
chr22	24384279	24384428	+	24384340	24384352	-14	-3	-	0.655023	GCTGTGCCCCAT	-3	no
chr3	13521492	13521641	+	13521563	13521575	-4	7	-	0.654932	CTTGGCCCTCCC	7	yes
chr17	79008692	79008841	+	79008767	79008779	0	11	+	0.651645	CCAATGGAAAGG	0	no
chr7	5609812	5609961	+	5609850	5609862	-37	-26	+	0.651223	ACCATTGGCTTC	-26	no
chr12	72080209	72080358	+	72080315	72080327	31	42	-	0.645201	TTTGTGATTTTT	31	no
chr1	235491573	235491722	+	235491635	235491647	-13	-2	-	0.642466	ACTGTTCCTATT	-2	no
chr9	119228493	119228642	+	119228618	119228630	50	61	-	0.641847	CCAGTCCAGCCA	50	no
chr19	1260913	1261062	+	1261017	1261029	29	40	+	0.63676	CCCAGTAGCAGC	29	no
chr5	179125776	179125925	+	179125847	179125859	-4	7	-	0.630868	CCGGCCAACCGG	7	yes
chr20	42086131	42086280	+	42086219	42086231	13	24	+	0.619219	GGGATTCGCTCA	13	no
